# Supplementary material for: The NAC transcription factors SNAP1/2/3/4 are central regulators mediating high nitrogen responses in mature nodules of soybean
Source: Nat Commun. 2023 Aug 5;14:4711. doi: 10.1038/s41467-023-40392-w (PMC10404276; doi:10.1038/s41467-023-40392-w)
Supplement: Supplementary file 4 — Supplementary Data 1-14 [file 41467_2023_40392_MOESM4_ESM.zip]

Archive with 15 entries (14 files):
- Supplementary Dataset1-14/
- Supplementary Dataset1-14/Supplementary_Data_1.xlsx
- Supplementary Dataset1-14/Supplementary_Data_10.xlsx
- Supplementary Dataset1-14/Supplementary_Data_11.xlsx
- Supplementary Dataset1-14/Supplementary_Data_12.xlsx
- Supplementary Dataset1-14/Supplementary_Data_13.xlsx
- Supplementary Dataset1-14/Supplementary_Data_14.xlsx
- Supplementary Dataset1-14/Supplementary_Data_2.xlsx
- Supplementary Dataset1-14/Supplementary_Data_3.xlsx
- Supplementary Dataset1-14/Supplementary_Data_4.xlsx
- Supplementary Dataset1-14/Supplementary_Data_5.xlsx
- Supplementary Dataset1-14/Supplementary_Data_6.xlsx
- Supplementary Dataset1-14/Supplementary_Data_7.xlsx
- Supplementary Dataset1-14/Supplementary_Data_8.xlsx
- Supplementary Dataset1-14/Supplementary_Data_9.xlsx
