# Supplementary material for: The NAC transcription factors SNAP1/2/3/4 are central regulators mediating high nitrogen responses in mature nodules of soybean
Source: Nat Commun. 2023 Aug 5;14:4711. doi: 10.1038/s41467-023-40392-w (PMC10404276; doi:10.1038/s41467-023-40392-w)
Supplement: Supplementary file 4 — Supplementary Data 1-14 [file 41467_2023_40392_MOESM4_ESM.zip › Supplementary Dataset1-14/Supplementary_Data_1.xlsx]

## Sheet: Supplementary_Data_1
Supplementary Data 1. Total expressed genes (FPKM) in mature nodules in time-series HN and LN treatment.
Gene ID	N-1CK-rep1	N-1CK-rep2	N-1CK-rep3	N-1HN-rep1	N-1HN-rep1	N-1HN-rep1	N-3CK-rep1	N-3CK-rep2	N-3CK-rep3	N-3HN-rep1	N-3HN-rep2	N-3HN-rep3	N-5CK-rep1	N-5CK-rep2	N-5CK-rep3	N-3HN2LN-rep1	N-3HN2LN-rep2	N-3HN2LN-rep3	N-5HN-rep1	N-5HN-rep2	N-5HN-rep3	Best-hit-arabi-name	arabi-symbol	arabi-defline
Glyma.04G197300	0.174916	0.35265	0.369013	0.479501	0.418521	0.187568	0.397356	1.24662	1.55702	3.95447	7.02915	1.64722	0.138226	0.765354	0.411484	0.740194	0.436241	0.927924	9.29307	5.7268	4.35027	AT5G50740.3		Heavy metal transport/detoxification superfamily protein
Glyma.01G182600	1.10005	1.45247	0.916484	1.0316	1.15528	1.86225	2.43011	1.26731	1.28308	0.480864	1.09805	0.912432	1.56752	1.31759	1.24757	1.47714	0.869985	0.86453	0.576828	0.983893	0.850434	AT2G23670.1	YCF37	homolog of Synechocystis YCF37
Glyma.02G036200	20.8974	21.8302	25.2201	29.7661	23.7508	23.4593	22.6946	29.7758	29.937	23.7327	28.9505	30.2015	25.1046	28.7287	26.4506	25.6181	25.0424	26.0626	27.2418	26.4414	21.7117	AT5G05670.1		signal recognition particle binding
Glyma.18G020800	8.9044	9.47263	6.96759	8.57292	8.93603	7.41204	7.36045	8.40938	8.61693	8.78355	9.25539	8.00385	8.42605	7.02984	8.0876	7.84088	7.86834	7.60662	8.39251	8.31809	7.85457	AT2G22120.2		RING/FYVE/PHD zinc finger superfamily protein
Glyma.11G096100	17.7864	18.4596	13.923	19.1149	25.6045	24.7321	14.4606	14.5658	13.4912	24.6989	17.8126	22.2826	13.0432	13.8127	13.5117	16.3154	16.0229	13.2836	18.7771	21.1037	23.6531	AT4G15080.1		DHHC-type zinc finger family protein
Glyma.13G195300	0	0	0	0.082148	0	0.035124	0	0	0	0	0.038937	0.109616	0	0	0	0	0	0	0	0	0	AT3G12600.1	atnudt16,NUDT16	nudix hydrolase homolog 16
Glyma.01G123300	12.4584	14.283	17.4059	16.4591	15.9059	11.6868	9.04992	10.6849	10.0334	12.8188	15.1826	12.6904	8.97668	9.92399	9.75746	11.5306	10.7306	9.93578	16.5284	15.4051	14.6397	AT3G51780.1	ATBAG4,BAG4	BCL-2-associated athanogene 4
Glyma.02G119600	0.194983	0.106851	0.13478	0.275507	0.186863	0.085166	0.162985	0.105809	0	0	0.020173	0	0.044445	0.062022	0.045086	0.227519	0.313199	0.127935	0	0	0	AT1G13710.1	CYP78A5,KLU	cytochrome P450, family 78, subfamily A, polypeptide 5
Glyma.10G191400	27.1911	24.6665	24.0768	24.37	30.5543	24.4655	26.7218	25.2022	24.8927	26.7945	25.89	25.595	24.2484	25.4472	23.6689	25.5194	27.4462	31.2983	25.4757	32.9578	28.568	AT5G65260.1		RNA-binding (RRM/RBD/RNP motifs) family protein
Glyma.19G221700	3.32697	4.57428	3.1142	3.90081	3.39945	6.08646	5.87543	5.25915	3.9407	2.35412	2.07715	2.62762	4.06051	3.7383	4.42478	5.64365	5.50917	5.51823	3.41248	2.93073	3.27388	AT4G04450.1	AtWRKY42,WRKY42	WRKY family transcription factor
Glyma.06G081500	2.42635	2.48538	2.31002	2.38488	2.29914	2.04201	2.42112	1.84074	2.23476	2.04907	1.75781	2.31692	1.96701	1.67286	2.23678	1.77485	2.16313	2.71366	2.49022	2.48828	2.26952	AT5G11480.1		P-loop containing nucleoside triphosphate hydrolases superfamily protein
Glyma.18G070500	0.465343	1.17968	1.07307	0.839766	1.04854	0.313451	0.431611	0.52097	0.338618	0.411283	0.956391	0.783344	0.248544	0.671937	0.163342	0.224184	0.179291	0.145123	0.594847	1.06116	0.443433	AT5G19855.1		Chaperonin-like RbcX protein
Glyma.13G050700	4.38492	6.34166	3.48282	3.70186	1.91169	4.23153	7.32205	2.99396	2.6778	0.264696	0.584022	0.762096	1.05149	0.606305	0.694138	2.23371	3.29673	2.04199	0.80245	0.984236	2.81068	AT3G30530.1	ATBZIP42,bZIP42	basic leucine-zipper 42
Glyma.02G143700	15.1424	14.9232	10.5632	10.6601	10.7441	13.1627	16.6334	12.3378	12.7087	10.3797	9.09277	9.91638	12.7848	9.62937	8.70251	13.9738	14.1738	13.4518	9.77634	11.9256	11.4168	AT3G63410.1	APG1,E37,IEP37,VTE3	S-adenosyl-L-methionine-dependent methyltransferases superfamily protein
Glyma.12G136000	3.72102	3.56391	3.28169	4.72621	5.62382	4.06764	3.24925	3.82032	3.14919	6.06955	6.54862	4.51193	2.52313	3.25444	2.90775	3.10534	3.10675	2.95991	6.67855	6.1428	5.48101	AT1G03380.1	ATATG18G,ATG18G	homolog of yeast autophagy 18 (ATG18) G
Glyma.10G216000	125.028	70.5263	155.226	91.4946	30.779	151.35	87.0988	88.4874	123.613	86.4101	88.9606	91.974	119.143	90.3658	102.846	80.6558	72.3658	82.5067	48.9265	32.1624	65.5513	AT4G09600.1	GASA3	GAST1 protein homolog 3
Glyma.04G090900	1.15064	1.51344	1.21714	1.14183	1.56646	0.820024	1.10336	1.7804	1.08694	1.38488	1.27257	1.54714	1.41809	1.07408	1.43684	1.5586	1.15833	1.49682	0.934274	2.25969	2.04475	AT1G09900.1		Pentatricopeptide repeat (PPR-like) superfamily protein
Glyma.17G065100	0.641544	2.05469	1.47652	1.31552	1.19846	2.03326	3.05059	1.97313	1.00345	6.53149	1.42706	3.53645	2.83581	6.75281	2.40168	6.43567	1.29418	0.608161	1.28853	0.768407	3.74507	AT4G25810.1	XTH23,XTR6	xyloglucan endotransglycosylase 6
Glyma.17G142800	3.69251	3.9134	3.56455	3.25295	3.09976	3.4946	3.89119	4.31016	4.31824	4.50045	3.33178	4.70449	3.80763	3.35003	3.01394	3.60237	5.00869	4.07796	2.70883	4.44159	3.53732	AT5G47435.1		formyltetrahydrofolate deformylase, putative
Glyma.12G093000	0.077002	0	0.167429	0.083677	0.279392	0.540009	0	0	0	0	0	0	0.075029	0.259336	0.314581	0.081328	0	0.261542	0	0	0	AT3G11600.1
Glyma.13G235800	6.53739	7.16038	6.22317	8.44205	6.82937	6.24331	6.57898	11.5025	9.4856	8.99003	9.39673	8.2715	6.23082	6.12745	6.34401	7.07092	7.35462	7.62898	10.531	10.3035	9.72689	AT1G28410.1
Glyma.04G255300	0.40248	0.846556	0.15222	0.304176	0.193906	0.542944	0.696913	1.04925	0.921969	0.305582	0.282757	0.505929	0.476015	0.364641	0.287246	0.550055	0.602128	0.709314	0.420903	0.710885	0.787209	AT5G15300.1		Pentatricopeptide repeat (PPR) superfamily protein
Glyma.09G148500	0.50222	0.57353	0.516946	0.259095	0.390292	0.469438	0.583869	0.373903	0.492839	0.195091	0.512145	0.557238	0.458898	0.107641	0.332781	0.824845	0.374875	0.559656	0.189961	0.385078	0.139058	AT4G11820.2	EMB2778,FKP1,HMGS,MVA1	hydroxymethylglutaryl-CoA synthase / HMG-CoA synthase / 3-hydroxy-3-methylglutaryl coenzyme A synthase
Glyma.06G243934	0.305735	0.737167	0.505285	0.264034	0.44199	0.203835	1.28489	1.11789	0.626119	0.60459	0.589828	0.617547	0.275714	0.337919	0.336612	1.0471	0.195957	0.355988	1.40345	1.18093	1.56169	AT1G48050.1	ATKU80,KU80	Ku80 family protein
Glyma.08G046600	35.5935	36.0275	39.8332	31.207	28.5895	31.4384	32.7174	31.0884	27.2139	35.7606	30.6848	34.2972	33.0839	28.0973	28.324	31.1296	34.8886	35.4841	38.4437	33.9236	35.2917	AT1G29990.1	PFD6	prefoldin 6
Glyma.04G187700	1.99239	1.83075	2.46305	2.53864	3.75177	1.85391	5.1207	2.91169	3.56944	9.84194	5.02657	3.13341	6.29329	4.65125	5.06635	6.51128	3.52712	5.00934	10.2327	10.1869	10.55	AT3G48240.1		Octicosapeptide/Phox/Bem1p family protein
Glyma.07G046500	8.37857	9.7792	3.35215	4.09875	5.56576	12.8731	14.8812	9.97871	12.4215	4.59272	4.00401	5.59637	16.0989	10.7733	10.1977	11.1057	9.51794	10.1356	5.98184	4.79045	5.40316	AT1G17270.1		O-fucosyltransferase family protein
Glyma.18G158900	2.5304	2.1557	3.34459	1.5176	2.13874	3.72484	1.5601	2.11121	1.66531	1.40368	0.992231	0.900016	2.08435	1.15594	1.7033	2.06186	2.21331	1.69305	1.29329	0.774042	0.982984	AT3G07270.1		GTP cyclohydrolase I
Glyma.10G168150	5.1774	2.60298	7.68933	4.66273	3.50113	3.67236	0.977728	1.00537	1.65849	2.8573	2.9342	3.15798	1.56363	1.58314	1.60781	3.91877	2.85084	3.5407	3.97288	2.88194	3.87852
Glyma.12G058302	0	0	0	0	0	0	0	0	0	0	0	0.019102	0	0	0	0	0.056741	0	0	0	0	AT5G59590.1	UGT76E2	UDP-glucosyl transferase 76E2
Glyma.15G123700	0.02115	0.296969	0.135586	0.032727	0	0.117859	0.13079	0.229733	0.167594	0.045562	0	0.040891	0.041147	0.201101	0.14237	0.022338	0.077937	0.095889	0.019753	0.063397	0.079907
Glyma.12G064000	91.3544	111.15	39.1318	77.3335	130.943	127.057	141.781	123.499	141.367	190.507	132.914	145.307	169.651	268.699	201.768	188.616	134.717	171.291	377.755	627.076	754.757	AT3G12580.1	ATHSP70,HSP70	heat shock protein 70
Glyma.19G153151	0	0.163507	0.195475	0	0.057227	0	0.22836	0.111396	0.178318	0	0.246959	0.115875	0	0.126685	0.231699	0	0	0	0	0	0.05661
Glyma.06G247600	0	0	0	0	0	0	0.227651	0	0	0	0	0.198509	0	0	0.032098	0	0	0	0	0	0	AT3G11910.1	UBP13	ubiquitin-specific protease 13
Glyma.18G214700	0	0	0.021203	0	0	0.036247	0	0	0	0	0	0.037707	0.05701	0	0	0	0.02026	0	0	0	0	AT1G29690.1	CAD1	MAC/Perforin domain-containing protein
Glyma.04G037150	0.167083	0	0	0	0	0	0	0	0	0	0	0	0.045338	0	0	0	0	0	0	0	0
Glyma.20G027000	0	0	0	0	0	0	0	0.12825	0	0	0	0	0	0	0	0	0	0	0	0	0	AT1G26600.1	CLE9	CLAVATA3/ESR-RELATED 9
Glyma.06G003000	7.08234	8.57084	3.68483	8.03127	9.73636	12.1695	10.8004	11.1476	12.3121	10.9485	9.17209	8.95265	13.21	9.15667	8.80544	10.1239	11.5712	10.3066	11.7362	9.01757	11.1246	AT5G06120.4		ARM repeat superfamily protein
Glyma.11G097851	0.06769	0	0	0.036471	0.129699	0.063219	0	0.050051	0.045654	0.036516	0.07008	0.032882	0.033144	0	0.06586	0.017963	0	0	0.031769	0	0.032129	AT4G19900.1		alpha 1,4-glycosyltransferase family protein
Glyma.05G133700	24.8731	23.3264	22.1913	27.5107	31.4163	29.6335	28.269	35.6324	33.5771	29.9245	28.1883	31.9699	35.0017	40.0627	40.65	35.0149	35.8378	31.8643	30.9225	28.9782	28.1687	AT2G17120.1	LYM2	lysm domain GPI-anchored protein 2 precursor
Glyma.03G219500	8.62752	10.4037	6.59178	9.03727	10.4874	9.39232	9.77179	10.8299	8.89784	11.7381	10.5134	9.59469	7.30154	6.90756	6.12688	9.46975	8.13967	8.08909	12.3919	11.8981	10.3139	AT2G47390.1		Prolyl oligopeptidase family protein
Glyma.18G185251	0	0	0.153737	0.221793	0	0	0	0	0	0.237081	0	0.602665	0	0	0.401503	0.50261	0	0.057143	0	0	0
Glyma.08G123700	0.310142	0.655489	0.181768	0.271848	0.398305	0.329574	0.468918	0.631155	0.63569	0.268854	0.225982	0.292539	0.485944	0.26358	0.260997	0.477888	0.472935	0.260252	0.26552	0.563805	0.803352	AT5G46460.1		Pentatricopeptide repeat (PPR) superfamily protein
Glyma.11G153500	4.32851	3.95909	3.18338	4.5153	4.32589	4.24085	3.56014	5.1892	4.67509	6.02864	5.21712	4.96627	3.18973	3.29368	3.77186	3.68809	3.60846	3.66315	7.09758	7.163	6.94347	AT3G07530.1
Glyma.13G221200	0	0	0	0	0.059036	0	0.021494	0.258565	0.037794	0.036176	0.08478	0	0	0	0	0	0	0.02336	0.031631	0.034356	0.058334	AT5G03250.1		Phototropic-responsive NPH3 family protein
Glyma.18G107900	8.4271	8.36841	4.94211	7.11465	7.49005	7.74531	6.51089	5.18218	5.36062	5.36325	5.48166	6.00952	5.25371	5.1353	5.41468	5.88114	6.08286	4.93069	5.7738	4.69815	4.28858	AT1G06490.1	ATGSL07,atgsl7,gsl07	glucan synthase-like 7
Glyma.15G125700	7.12614	5.34448	10.0155	8.44296	7.56277	8.75409	3.64897	4.56762	4.13994	6.19106	6.44866	6.4988	4.74447	6.2007	8.24534	5.28997	7.53045	7.47795	7.85033	6.83293	9.13157	AT1G55270.1		Galactose oxidase/kelch repeat superfamily protein
Glyma.01G062251	0.481294	0.151647	0	0	0.038836	0.327567	0	0.604776	0.204377	1.58737	0.326808	0.193969	0.858667	0.180542	0	0	0.690874	0.580866	0.172205	1.39004	0.727363
Glyma.18G212700	3.18126	8.09713	1.51655	2.08243	3.13822	10.4238	5.0938	8.5097	8.30283	0.924105	0.611544	0.628986	5.30922	0.454297	0.54878	5.26052	2.05367	5.57265	3.12183	1.32469	4.15607	AT2G30360.1	CIPK11,PKS5,SIP4,SNRK3.22	SOS3-interacting protein 4
Glyma.15G036450	1.41307	0.65384	5.12327	0.746957	0.896137	0.210358	0.175695	0.321731	0	1.73705	1.66536	2.70902	0.221536	0.602306	1.96561	2.04255	1.47385	1.07575	2.06912	1.4214	2.46465
Glyma.06G216400	6.58772	8.31842	3.36368	5.22418	6.3663	7.14843	7.92883	12.7166	9.68078	7.34548	8.36114	6.9722	6.01422	6.8973	6.97264	7.88071	8.17889	7.00805	11.6854	12.6183	12.0847	AT5G58340.1		myb-like HTH transcriptional regulator family protein
Glyma.18G135400	0.950865	0.973882	0.222632	0.509505	0.806949	0.682734	1.46272	0.622234	1.17306	0.986441	1.24043	0.747219	0.981727	0.6888	0.557409	1.78798	0.714478	1.74726	1.62061	0.815257	0.50632	AT1G60070.2		Adaptor protein complex AP-1, gamma subunit
Glyma.06G170500	2.17456	3.03022	1.78582	2.50608	2.16996	2.53591	3.32185	4.68049	3.1551	3.22149	3.62225	3.25375	3.4851	3.20673	2.41691	3.18762	4.039	3.35414	3.69851	5.30256	4.51776	AT4G24880.1
Glyma.18G179600	4.05811	5.78834	3.41552	2.81168	3.71765	5.16555	5.50585	5.11372	4.86463	3.52926	3.58357	4.46234	5.13192	3.57021	4.11248	5.58797	4.2382	5.60834	4.9858	6.37857	6.59655	AT4G07950.1		DNA-directed RNA polymerase, subunit M, archaeal
Glyma.09G077900	1.62686	2.22486	1.71844	1.2384	1.33774	2.16192	3.04922	2.80674	2.14997	0.720606	1.94899	1.75355	2.14772	1.43925	1.95282	2.78651	2.63161	1.8808	2.26804	2.60202	2.91555	AT5G63010.1		Transducin/WD40 repeat-like superfamily protein
Glyma.01G042200	0	0	0.107129	0.40569	0.133866	0.145916	0.018382	0.12359	0.569676	0.119082	0.30205	0.175025	0	0.387787	0.020941	0.28092	0	0	0	0.578578	0.550877
Glyma.02G209600	0.729985	0.626144	0.753685	0.641646	0.663948	0.920964	1.36111	0.94881	0.997353	0.618765	0.572656	0.78943	0.582424	0.585633	0.388619	1.35539	1.35892	1.08275	0.536391	1.07123	0.75279	AT4G09060.1
Glyma.09G187600	4.86475	5.87434	4.77173	4.81612	3.99924	5.56694	7.75006	5.51911	5.90855	3.20167	3.69162	4.35182	6.24558	4.9581	3.87278	6.74418	5.81802	6.9567	3.85587	4.12331	5.3785	AT5G19460.1	atnudt20,NUDT20	nudix hydrolase homolog 20
Glyma.04G103600	1.54321	1.00271	2.08042	4.10467	1.30596	1.82036	3.48057	2.23139	1.95062	2.13134	2.93821	3.28552	1.65099	2.64294	2.24202	0.947734	1.70015	1.6615	1.51156	1.06446	0.71074	AT5G65140.1		Haloacid dehalogenase-like hydrolase (HAD) superfamily protein
Glyma.13G050600	1.57461	1.91133	0.674655	1.60984	2.09696	3.05117	2.95893	2.89963	2.95472	2.09926	1.08802	1.81243	3.38733	2.58552	1.9226	2.74796	1.75513	1.62675	1.91301	1.9727	2.19502	AT3G02350.1	GAUT9	galacturonosyltransferase 9
Glyma.16G056500	0.063961	0	0.062328	0.252892	0	0.041205	0.276317	1.21458	0.361585	0	0.183507	0.192294	0.202839	0.129097	0.560589	0.226549	0.120734	0.316671	0.119474	0.137556	0.241883	AT3G01920.1		DHBP synthase RibB-like alpha/beta domain
Glyma.01G165600	1.19131	1.52927	0.71421	1.03536	0.65651	2.03759	5.05015	1.27768	0.999431	1.58208	2.36276	1.41302	1.348	1.85449	0.371233	3.20366	0.673649	0.942711	0.643358	2.22613	0.965265	AT4G36010.1		Pathogenesis-related thaumatin superfamily protein
Glyma.02G114500	0.09164	0.440932	0.053612	0.026794	0.070629	0.206138	0.320072	0.307813	0.227008	0.397929	0.25425	0.190524	0.192039	0.068883	0.213716	0.304344	0.201276	0.29661	0.11491	0.195581	0.592164	AT2G20540.1	MEF21	mitochondrial editing factor 21
Glyma.18G022400	13.684	10.6038	10.9344	16.5807	18.696	11.2398	9.3989	11.4367	11.4873	18.5817	25.8636	18.3695	14.0271	17.9672	20.8231	14.2669	18.2117	15.2971	28.1645	21.689	25.1934	AT3G56200.1		Transmembrane amino acid transporter family protein
Glyma.02G173200	6.10917	6.38763	6.1132	6.6218	7.09714	5.55952	5.78393	5.82993	6.08087	5.02017	6.35083	6.0637	7.21178	4.09995	5.93196	5.7404	6.20386	7.46443	5.31792	6.37026	7.58743	AT3G25440.1		RNA-binding CRS1 / YhbY (CRM) domain protein
Glyma.17G227700	3.16237	5.17472	5.15929	2.31937	3.45536	2.33196	10.5005	10.7004	8.20775	5.78602	2.91396	3.82229	6.32392	3.75853	3.73027	3.75944	3.06094	3.37167	4.91645	3.78227	3.34557	AT4G33040.1		Thioredoxin superfamily protein
Glyma.04G193151	3.15587	3.61994	2.92599	1.96023	0.853601	2.31603	0.90925	1.28043	2.09365	1.45864	1.17908	1.01801	1.2325	1.19514	0.251103	1.47245	3.77771	3.0411	0.771162	0.429923	1.84103	AT5G63640.1		ENTH/VHS/GAT family protein
Glyma.13G327801	13.0987	13.2302	35.8993	20.5828	23.6178	10.1174	11.5453	18.153	15.9678	35.4858	32.5997	23.7615	14.2293	21.6725	16.7998	16.5195	15.8348	18.9083	23.6084	19.6298	15.5596	AT5G60460.1		Preprotein translocase Sec, Sec61-beta subunit protein
Glyma.20G195800	0.677961	0.537446	1.43404	1.76024	0.495696	0.109505	0.225595	0.637518	0.425239	2.83068	1.22171	1.41312	0.443005	0.479858	0.144131	0.815055	1.16038	0.221256	0.647999	1.75256	0.868216
Glyma.10G151000	23.1376	31.0716	55.5775	46.8241	77.0303	6.46125	6.17605	6.32127	8.58142	80.0577	113.057	104.755	6.22014	11.0385	8.51922	16.3204	21.5089	18.3524	211.809	130.126	128.561	AT1G56220.1		Dormancy/auxin associated family protein
Glyma.15G077200	0.154504	0	0	0	0	0.109357	0	0.019384	0	0	0	0	0	0	0	0	0	0	0	0	0
Glyma.04G033700	0.595911	0.350687	0.428614	0.611646	0.741345	0.679163	0.882905	0.871151	0.894673	0.710045	0.601393	0.590191	0.381008	0.426427	0.671521	0.688215	0.460028	0.412194	0.628685	0.547414	0.633845	AT1G75090.1		DNA glycosylase superfamily protein
Glyma.07G049700	4.01753	4.46896	2.03252	4.02506	5.51269	5.31547	4.61977	5.09063	4.91843	5.31238	4.51418	4.4392	4.95765	4.94742	4.19258	4.7786	4.5017	3.51999	5.80311	5.65709	4.6909	AT4G00800.1		transducin family protein / WD-40 repeat family protein
Glyma.07G096000	1.39132	0.540842	1.16319	2.02665	3.01777	4.52532	11.4829	50.1428	39.1497	15.3564	15.555	15.393	21.6421	21.3503	10.0478	4.36938	5.09798	2.35694	12.6311	15.5861	9.44147	AT1G18390.2		Protein kinase superfamily protein
Glyma.03G187700	7.22357	4.17839	8.06658	8.20632	9.51539	6.09897	5.47226	8.0285	9.35437	13.9501	16.9211	19.6933	10.027	14.5745	19.2488	5.84279	7.97421	6.98507	25.3528	28.3991	22.9634	AT2G36760.1	UGT73C2	UDP-glucosyl transferase 73C2
Glyma.11G120101	0	0	0	0.073003	0	0	0	0	0	0	0	0	0.069884	0	0	0.037876	0.037756	0.039678	0	0	0	AT4G36730.1	GBF1	G-box binding factor 1
Glyma.05G152000	73.0106	138.076	36.7102	41.3386	49.9005	112.312	111.543	102.192	113.172	41.7612	37.6459	43.1597	97.8864	57.4534	46.906	96.3642	93.7014	120.454	38.1984	44.8771	48.4414	AT4G13940.1	ATSAHH1,EMB1395,HOG1,MEE58,SAHH1	S-adenosyl-L-homocysteine hydrolase
Glyma.04G222100	73.7275	192.465	30.1518	23.5188	31.6781	102.609	248.667	100.309	110.068	6.90374	10.9272	13.6886	146.458	18.3708	32.6859	71.1519	97.7204	166.586	17.8105	4.56642	3.88551	AT2G40610.1	ATEXP8,ATEXPA8,ATHEXP ALPHA 1.11,EXP8,EXPA8	expansin A8
Glyma.14G141700	0.135012	0.370237	0.240476	0.030087	0.061281	0.20904	0.249238	0.097419	0.175624	0	0.075791	0	0.062744	0.135773	0.264736	0.1095	0.067798	0.125295	0.184432	0.088137	0.051147
Glyma.10G002000	0.475158	0.362375	1.58062	1.68074	3.11494	1.42525	0.355792	0.092186	0	1.36496	1.54497	0.981519	0.275307	0	0.428791	0.547936	0.211966	0.82906	0.466751	0.183778	0.43328
Glyma.08G346300	8.35963	16.6894	5.4348	5.48183	5.45477	9.50971	20.0853	10.5989	9.97969	8.39265	11.3568	10.3237	12.5857	9.69928	6.78107	16.1142	7.64365	6.16881	6.83295	5.5692	3.50873	AT3G07340.1		basic helix-loop-helix (bHLH) DNA-binding superfamily protein
Glyma.01G104200	3.64103	3.28506	2.66142	4.23079	3.69645	2.80734	3.93496	2.99096	2.34222	2.5191	3.20856	3.17283	2.21302	1.97589	2.08299	2.81139	3.26618	3.23555	4.09451	3.55453	3.36698	AT5G02030.1	BLH9,BLR,HB-6,LSN,PNY,RPL,VAN	POX (plant homeobox) family protein
Glyma.06G087100	12.7644	11.0535	7.29399	13.718	19.3624	17.4568	16.4641	22.7429	25.4708	20.4518	21.06	19.5475	21.0359	25.2078	20.9753	18.0148	13.5046	11.0622	25.3825	29.9366	25.2037	AT5G11650.1		alpha/beta-Hydrolases superfamily protein
Glyma.13G233400	0	0	0	0	0	0.014003	0.057963	0	0	0	0	0.014518	0.014683	0	0.058352	0.031831	0	0.051239	0.014074	0	0.014233	AT2G29120.1	ATGLR2.7,GLR2.7	glutamate receptor 2.7
Glyma.03G163600	54.6335	46.6937	67.2999	53.9643	44.6059	42.3865	36.6345	40.2194	42.9391	31.9432	37.0743	41.7448	41.8289	47.5616	48.8156	39.8617	42.8272	48.1285	35.9105	31.9004	29.004	AT1G06210.1		ENTH/VHS/GAT family protein
Glyma.13G144300	5.28836	5.00701	7.63334	10.4108	9.89403	6.30306	7.28122	7.11945	6.24394	8.54429	12.3962	7.87059	4.50681	4.5701	4.81496	6.99473	5.00238	6.14084	13.7102	13.6648	11.8936	AT5G03330.1		Cysteine proteinases superfamily protein
Glyma.16G102551	0.736959	0.718111	0.790138	0.21413	0	1.50823	1.10565	0.548454	0.953017	0.106123	0.253733	0.380018	0.28768	0.929515	0	0.557068	0.154907	0.223344	0.497198	0.294998	0.09275	AT2G38400.1	AGT3	alanine:glyoxylate aminotransferase 3
Glyma.19G100200	29.7863	26.0755	32.9132	39.0348	44.3113	24.1941	19.247	20.8509	21.9973	47.7273	49.2152	43.813	25.865	34.0118	43.3461	27.7016	38.7109	41.4502	57.7313	56.3984	65.2175	AT1G12820.1	AFB3	auxin signaling F-box 3
Glyma.16G155400	0	0.020112	0	0	0	0	0.094686	0	0	0	0	0	0	0	0	0	0	0	0	0	0	AT2G39000.1		Acyl-CoA N-acyltransferases (NAT) superfamily protein
Glyma.18G285500	22.6865	25.9699	19.7484	14.5284	14.7032	19.7836	26.3843	28.0987	25.5436	20.5911	19.9933	22.6965	21.7943	18.803	18.4149	24.4451	25.7881	31.0084	20.0231	30.4844	23.3465	AT4G02840.1		Small nuclear ribonucleoprotein family protein
Glyma.17G126900	0.413111	0.494368	0.615954	0.585886	0.383588	0.288402	0.702564	0.337771	0.623964	0.517586	0.468721	0.496357	0.252	0.67022	0.786177	0.160617	0.844302	0.871404	0.850718	0.568964	0.868668	AT5G55850.3	NOI	RPM1-interacting protein 4 (RIN4) family protein
Glyma.14G184351	0.32606	0.259782	0.45455	0.486267	0.015426	0.314374	0.189435	0.238411	0.515648	0.529446	0.453901	0.129677	0.221822	0	0.273949	0.186152	0.320615	0.197549	0.100136	0.433399	0.107283
Glyma.06G147400	4.3941	7.23081	1.82368	2.96316	3.20395	4.75765	5.83904	5.35942	4.82799	4.25232	4.52883	5.01518	4.43187	3.59299	2.91948	4.99253	5.24744	3.87078	6.00178	9.30931	7.62781	AT4G39470.1		Tetratricopeptide repeat (TPR)-like superfamily protein
Glyma.10G169600	60.3595	42.6337	58.8471	79.093	61.3936	88.8036	57.4134	67.6384	77.2827	43.5182	43.0682	48.5263	91.2104	93.6789	88.2806	81.7084	49.2699	49.9598	45.7529	48.9441	39.8688	AT2G02360.1	AtPP2-B10,PP2-B10	phloem protein 2-B10
Glyma.06G035400	1.17175	0.81182	0.959931	0.84711	1.98773	0.624084	0.491841	0.827953	0.719698	1.50957	2.20936	1.82246	0.673398	0.948054	1.40808	1.04917	1.35198	1.29815	2.29262	2.00484	1.76324	AT4G31940.1	CYP82C4	cytochrome P450, family 82, subfamily C, polypeptide 4
Glyma.03G015400	23.9792	20.0289	28.5702	20.358	16.6467	23.6874	19.6406	17.4107	16.0933	16.9436	22.7673	24.8154	21.7202	26.926	31.0802	28.7473	34.5042	32.9955	13.2346	11.558	10.1796	AT1G63220.1		Calcium-dependent lipid-binding (CaLB domain) family protein
Glyma.11G245600	9.09251	12.3486	9.8592	10.6956	6.80555	12.2428	19.3914	40.05	38.2282	18.3766	16.3079	15.2245	17.2816	14.0175	14.3652	13.5158	14.5558	12.6698	9.08228	6.95596	7.08603	AT1G67730.1	ATKCR1,KCR1,YBR159	beta-ketoacyl reductase 1
Glyma.13G108450	0	0	0	0	0	0	0	0	0.314633	0	0	0	0	0	0	0	0	0	0	0	0
Glyma.04G156500	1.74069	1.99393	1.48151	1.54967	1.21268	1.54151	2.05878	1.86818	1.847	1.25475	1.74043	1.33069	1.99257	2.00323	1.74775	1.85288	1.19513	1.00898	1.56064	1.87421	1.33482	AT5G28050.1		Cytidine/deoxycytidylate deaminase family protein
Glyma.14G190466	0	0.406176	0	0	0	0	0	0.445691	0	0.25179	0.417589	0.075624	0	0	0.17332	1.03265	0.817138	0	1.14908	0	0.789145	AT1G14470.1		Pentatricopeptide repeat (PPR) superfamily protein
Glyma.19G013200	2.60344	2.77568	2.13697	2.08065	2.57863	3.44588	2.33311	2.26909	2.58526	2.6329	3.49086	3.59834	2.2859	2.4328	3.03953	2.5882	3.25659	3.05066	3.99604	5.15333	4.4532	AT5G14930.2	SAG101	senescence-associated gene 101
Glyma.06G219400	6.06099	5.03285	11.9879	6.91607	7.0979	6.17301	4.95738	6.58357	6.28614	8.34597	8.66154	7.84035	5.14292	6.11796	5.41326	5.99783	4.52594	5.26579	8.14661	8.8392	6.7709	AT5G57950.1		26S proteasome regulatory subunit, putative
Glyma.02G145700	0.190222	0.09674	0.257008	0.179824	0.170496	0.087872	0.172422	0.527117	0.433655	0.636322	0.109504	0.114263	0.091369	0.111431	0.251591	0.087389	0.099475	0.026616	0.258172	0.21274	0	AT3G22640.1	PAP85	cupin family protein
Glyma.17G090600	16.2679	14.4624	17.7051	18.5767	20.1918	17.7782	14.2871	17.9567	18.8721	21.7561	22.4835	20.3142	17.3341	20.3862	19.725	16.9148	15.5623	16.6626	25.0566	25.6229	22.2502	AT5G50000.1		Protein kinase superfamily protein
Glyma.05G040200	4.65673	5.414	4.91803	4.14113	4.00175	4.90235	6.23687	7.03008	5.85186	6.92492	6.61013	5.50376	6.13729	5.60057	6.03042	6.39171	5.63109	5.79642	6.65456	7.23362	5.30472	AT3G54170.1	ATFIP37,FIP37	FKBP12 interacting protein 37
Glyma.15G172500	0.280083	0.189278	0.269837	0.296225	0.2853	0.219211	0.165158	0.379581	0.633764	0.069273	0.107365	0.321668	0.36978	0.656614	0.656237	0.28346	0.322562	0.439172	0.247102	0.225779	0.223838	AT1G72770.1	HAB1	homology to ABI1
Glyma.09G206100	5.24502	5.93057	3.81991	4.51758	6.0679	5.08993	3.88427	3.38792	5.20284	5.57561	5.37134	9.19648	4.33418	5.96589	5.31988	4.32441	6.13078	8.19581	7.1748	9.16808	8.4541	AT5G16760.1		Inositol 1,3,4-trisphosphate 5/6-kinase family protein
Glyma.09G025300	3.09081	3.09343	1.74704	2.62093	2.78846	3.28862	2.89559	2.60889	2.45098	2.41388	2.27662	2.5933	2.28463	2.13384	2.03764	2.77823	2.9058	2.34303	2.84217	2.46758	2.66688	AT3G03300.1	ATDCL2,DCL2	dicer-like 2
Glyma.02G149850	0	0	0	0	0	0	0	0	0	0	0.150835	0	0.142671	0	0	0	0	0	0	0	0
Glyma.14G093600	2.96615	2.55025	3.70532	1.11276	1.44196	2.90012	1.35629	1.72632	1.40815	0.630084	0.904032	1.15935	2.54356	2.12871	0.936191	3.01117	1.79392	1.87932	0.605438	0.953546	0.463291	AT5G11790.1	NDL2	N-MYC downregulated-like 2
Glyma.18G105500	12.3911	13.0504	10.2884	11.4123	9.20309	14.3356	14.8529	16.3704	15.0524	12.1635	10.9908	12.0263	12.5649	12.0654	12.7937	13.3932	13.4954	14.5313	11.2587	12.6187	11.6641	AT5G46160.2		Ribosomal protein L14p/L23e family protein
Glyma.15G136532	0.253882	0.336317	0.21798	0.08274	0	0.264533	0.728096	0.438311	0.766864	0	0.078434	0.049069	0.431026	0.14423	0.119384	0.190143	0.360739	0.553087	0.091812	0	0.09541	AT3G62270.1		HCO3- transporter family
Glyma.15G271300	87.6132	124.757	83.3603	78.937	64.3585	99.2432	147.112	149.977	139.158	88.4808	86.2102	103.835	134.249	96.9801	88.9928	126.023	115.913	132.31	111.668	157.814	143.031	AT1G74060.1		Ribosomal protein L6 family protein
Glyma.09G247300	1.88065	3.01251	4.99696	3.22475	1.49655	3.31118	2.83529	4.11704	3.37003	1.60691	2.50518	2.53284	3.51389	4.35666	2.60665	3.30095	2.14233	1.96317	3.00802	2.56367	2.46576	AT2G44600.1
Glyma.06G052500	6.18571	6.26792	7.04846	6.73585	14.9075	6.19357	2.99649	5.84419	6.19012	13.6267	11.9636	10.6366	7.12926	8.31865	8.16196	5.92052	7.36742	8.09834	13.8429	15.4219	15.9139	AT5G56450.1		Mitochondrial substrate carrier family protein
Glyma.08G067100	13.2378	13.5535	8.70285	13.4366	15.1063	12.2958	13.7878	19.1562	15.5092	15.2992	18.981	15.1799	13.8605	13.261	12.4718	13.2146	13.5249	11.4734	20.3792	22.5286	18.4522	AT4G33650.1	ADL2,DRP3A	dynamin-related protein 3A
Glyma.10G048500	1.43151	1.29082	1.4024	1.13225	1.55129	1.01655	1.13851	2.33464	1.69084	2.04468	1.54883	1.17519	1.48493	0.818752	1.00891	1.38163	1.17388	0.90481	2.666	1.99038	2.26568	AT3G09600.1		Homeodomain-like superfamily protein
Glyma.06G258200	0.069571	0.02383	0.018993	0.075742	0.093833	0.07294	0.209623	0.349537	0.344669	0.935646	0.05339	0.303811	0.263478	0.286505	0.126691	0.036902	0.091404	0.293616	0.277368	1.01321	0.754773	AT4G27290.1		S-locus lectin protein kinase family protein
Glyma.03G115066	1.28012	0.878782	2.12842	1.066	1.20636	0.40989	1.09275	0.165518	0.592006	1.58268	1.81178	1.09894	0.322678	0.513232	0.933503	0.830335	0	2.20324	1.19037	0.677819	1.29061
Glyma.03G004800	3.07384	2.89233	1.966	3.16283	4.74669	4.62638	2.93646	3.49945	3.4573	6.02392	5.07015	4.63296	3.03956	3.6957	3.4018	2.58171	2.98865	3.05534	5.89726	5.83697	4.87118	AT5G17910.1
Glyma.01G082600	0.661547	0	0.427789	0.465011	0.492538	0.241001	0.192368	0.22055	0.139575	0.478135	0.119964	0.111737	0	0	0	0.117535	0	0.149826	0	0	0	AT3G25855.1		Copper transport protein family
Glyma.03G053500	0.727496	1.08301	0.158574	0.793019	0.797335	0.784898	1.11878	1.189	1.08508	1.31497	1.06165	0.915163	0.74732	0.749342	0.620249	0.847548	0.759069	0.864137	1.38401	1.8199	1.33985	AT1G27180.1		disease resistance protein (TIR-NBS-LRR class), putative
Glyma.11G049600	20.2374	31.7794	13.9604	12.5729	9.40238	21.4372	29.4112	27.5542	29.1441	9.71057	12.2329	10.0421	34.3562	18.5144	27.537	35.3646	41.1687	32.622	6.34145	5.94105	6.97764	AT4G37530.1		Peroxidase superfamily protein
Glyma.20G097102	3.18461	2.49496	4.16366	3.3667	2.46564	3.00747	3.02287	2.4574	2.11826	4.02396	2.54541	3.08939	2.24936	1.52952	2.26006	3.29064	2.17299	3.11884	2.52472	4.09128	3.73045	AT5G26850.2		Uncharacterized protein
Glyma.12G218950	0	0.030881	0	0	0	0	0	0	0	0	0	0	0	0	0	0	0	0	0	0	0
Glyma.08G018100	58.6726	67.1515	31.8246	46.181	53.38	57.7067	64.2576	78.7277	74.7416	61.2508	70.4242	74.891	66.5889	65.728	63.8045	75.6162	71.4761	63.5201	76.8974	100.06	90.3756	AT1G63980.2		D111/G-patch domain-containing protein
Glyma.20G200067	0.134322	0.057797	0	0.094885	0.193424	0.243151	0.806198	0.21618	0.577229	0.235125	0.35799	0.271043	0.606471	0.954813	0.724706	0.115839	0.156552	0.532447	0.476866	0.467853	0.355848	AT1G25360.1		Pentatricopeptide repeat (PPR) superfamily protein
Glyma.05G159800	0.332805	0.958287	0.79328	0.113701	1.20352	0.398845	0.340099	1.16315	0.514001	0.804344	0.543633	0.557335	0.651827	0.413957	0.40015	0.678524	1.5368	0.938029	0.803413	0.407045	0.259315
Glyma.16G139700	3.73812	3.87392	4.08581	2.78171	3.11628	4.69471	3.94715	3.09669	3.48647	4.07038	3.42326	4.14209	3.57442	3.28241	3.07298	3.36591	3.88267	4.50063	3.60143	3.84761	3.98046	AT3G50860.1		Clathrin adaptor complex small chain family protein
Glyma.19G138301	0	0	0	0	0	0	0	0	0.019924	0	0	0	0	0	0	0	0.042586	0	0.112574	0	0	AT3G14470.1		NB-ARC domain-containing disease resistance protein
Glyma.05G039200	0	0.075043	0	0.029891	0.026265	0	0	0	0.02728	0.059257	0.056672	0	0	0	0	0.029053	0	0.093533	0	0.027515	0	AT5G63040.2
Glyma.19G180200	3.93856	4.5043	1.92623	2.23847	2.52918	5.54374	7.53933	4.78131	5.74942	2.91079	3.75374	3.61046	7.61367	5.61023	6.80258	7.67087	6.9938	7.70765	2.95078	2.28453	2.19355	AT3G09740.1	ATSYP71,SYP71	syntaxin of plants 71
Glyma.06G071300	2.90586	4.13403	1.88674	2.79009	2.07619	3.86718	3.58102	2.91571	3.2537	1.86952	2.7606	2.1975	2.79576	2.68702	2.76325	3.37746	3.33265	3.39411	2.02192	1.40154	1.88631	AT5G11380.1	DXPS3	1-deoxy-D-xylulose 5-phosphate synthase 3
Glyma.13G170700	3.55239	3.95191	2.90456	4.849	3.35516	4.20421	2.62832	2.59334	2.55005	2.5124	3.15826	2.74733	1.79261	3.28547	3.54731	2.46388	3.09743	2.7588	4.42665	4.68159	3.04662	AT5G14880.1		Potassium transporter family protein
Glyma.17G042600	1.52488	1.07748	1.09617	1.55277	1.12388	4.32264	3.48944	4.48334	6.93932	0.312226	0.595389	0.667227	3.8072	3.00827	3.55378	1.92063	1.90678	3.31529	0.852936	0.520303	0.880706	AT1G48330.1
Glyma.09G281300	46.6566	30.8155	29.5181	41.3879	42.229	30.1903	25.3549	31.1086	31.8906	31.8469	39.6329	37.0112	29.6622	37.0006	38.1795	29.8755	31.3665	25.3824	37.5579	36.3915	36.4117	AT5G48655.3		RING/U-box superfamily protein
Glyma.05G139700	18.7384	24.9766	12.7111	24.4579	25.0693	18.9557	18.0245	21.3268	19.6649	26.8743	32.2451	25.6526	18.3883	22.0371	19.9416	20.2353	22.7664	17.6044	31.9843	27.1797	29.4659	AT2G01600.1		ENTH/ANTH/VHS superfamily protein
Glyma.01G121218	26.8578	28.3252	35.6353	27.4494	28.8309	27.6161	28.6922	33.0489	29.9841	30.9216	30.6392	31.2501	30.2121	38.0647	35.8512	30.9639	35.21	40.7433	34.3722	33.1222	34.6183	AT5G05610.2	AL1	alfin-like 1
Glyma.19G023300	1.68458	1.84448	2.44391	1.59051	2.58965	2.8334	1.92698	1.49268	1.43778	2.29518	1.62841	1.81419	1.47992	1.09386	1.75147	1.82847	1.70833	1.79129	2.68225	2.52291	2.46667	AT3G10915.2		Reticulon family protein
Glyma.04G035700	0	0.032917	0	0.026136	0	0.09837	0.148154	0.026859	0.080972	0	0.024859	0	0.023435	0.013423	0.10423	0.330146	0.11738	0.121832	0	0	0	AT5G42630.1	ATS,KAN4	Homeodomain-like superfamily protein
Glyma.12G197700	13.3515	11.6424	9.76427	11.5281	11.6126	10.089	8.71762	7.62764	8.97129	10.8198	14.2678	11.6583	9.67317	10.8992	11.5415	12.2048	15.514	14.5574	14.5693	16.4972	16.0266	AT2G40340.1	AtERF48,DREB2C	Integrase-type DNA-binding superfamily protein
Glyma.11G213900	8.03384	9.14889	5.43102	5.89967	7.28498	8.36693	9.41047	13.8709	10.9522	10.1562	9.46724	9.51989	8.31604	8.56475	7.10483	8.52957	8.17503	7.37465	11.7896	20.9707	14.5634	AT2G03820.1		nonsense-mediated mRNA decay NMD3 family protein
Glyma.03G028800	13.0787	12.4134	15.1529	11.7759	13.782	12.4975	14.0546	16.316	14.5391	13.0002	13.7509	13.8887	14.3369	14.6232	13.9792	12.6972	12.6469	13.5084	15.4106	19.123	17.2906	AT2G45240.1	MAP1A	methionine aminopeptidase 1A
Glyma.02G241300	1.61123	1.56845	0.98326	1.10783	0.99219	0.961255	1.76564	1.22686	1.73707	1.57918	1.71963	1.50058	1.47616	1.47363	0.912382	1.5759	1.4651	1.13824	1.95754	2.19954	1.50409	AT1G65950.1		Protein kinase superfamily protein
Glyma.04G251100	0	0	0	0	0	0.052251	0	0	0	0.091151	0.028961	0.258871	0	0.059625	0.027035	0	0	0.031972	0.368304	0.20024	0.170076	AT4G08290.1		nodulin MtN21 /EamA-like transporter family protein
Glyma.03G110500	2.10023	2.58729	1.95041	1.8693	1.94725	1.95209	1.89159	1.64554	1.65793	2.92263	2.70239	2.90849	1.91147	1.58396	1.21123	2.30285	2.00287	1.77774	2.21986	3.79366	3.40675	AT3G48110.1	EDD,EDD1	glycine-tRNA ligases
Glyma.09G065600	27.3164	28.3303	27.3499	42.9087	16.413	46.2316	51.7618	68.6998	62.6424	48.9732	29.5505	48.6612	44.0489	47.3344	41.2241	48.0852	47.7963	45.6217	62.3284	77.6805	69.9791	AT3G13920.1	EIF4A1,RH4,TIF4A1	eukaryotic translation initiation factor 4A1
Glyma.06G111200	26.3708	30.3165	30.3006	27.0168	24.5866	24.1749	31.0626	41.8473	39.1441	26.6962	27.1691	28.5668	30.687	31.4615	28.5694	30.1149	28.7287	30.0474	33.9116	49.828	41.4759	AT1G44835.1		YbaK/aminoacyl-tRNA synthetase-associated domain
Glyma.04G062500	10.4361	9.79612	8.51802	7.77277	8.7544	8.60119	9.42935	12.0204	10.952	8.62849	10.2238	9.6929	8.62904	8.43008	9.27043	8.55861	8.86333	7.59833	9.27365	7.08871	6.45045	AT2G25180.1	ARR12,RR12	response regulator 12
Glyma.15G223900	0.132462	0.045172	0	0	0.21997	0.092321	0.061094	0	0.191692	0.107009	0.301906	0.694462	1.1841	1.91539	2.36842	0.945061	0.620617	0.532494	0.309078	0.198749	0.062245	AT1G76690.1	ATOPR2,OPR2	12-oxophytodienoate reductase 2
Glyma.01G208900	0.376927	0.465847	0.255861	0.0256	0.145311	0.406386	0.544056	0.526166	0.182471	0.101499	0.314432	0.318144	0.285707	0.224081	0.205258	0.489506	0.345096	0.293185	0.262998	0.410809	0.464166	AT5G47460.1		Pentatricopeptide repeat (PPR) superfamily protein
Glyma.17G018333	1.51748	0.000434	0.531688	0.909421	0.829665	2.00859	1.42882	0.184109	1.79624	0.000593	0.730526	1.39977	2.10793	1.17984	1.24502	1.81396	1.6411	0.138015	1.02203	0.000987	0.546992	AT3G23880.1		F-box and associated interaction domains-containing protein
Glyma.07G235300	0	0	0	0	0	0.271881	0.02022	0	0	0	0	0.148797	0.09846	0	0.069388	0.09804	0.02969	0	0	0	0	AT5G12235.1	CLE22	CLAVATA3/ESR-RELATED 22
Glyma.02G099500	15.3382	13.3805	14.6365	15.0539	13.4466	8.61301	24.6955	32.5367	31.2729	34.6335	33.848	38.8129	14.5331	29.788	21.4946	12.9853	14.2338	11.0908	16.6379	35.2352	17.8461	AT1G25560.1	EDF1,TEM1	AP2/B3 transcription factor family protein
Glyma.09G146200	8.9016	8.10833	5.44868	9.57264	11.9783	8.96378	9.27062	8.92594	7.4178	11.1017	9.39205	10.2625	8.79157	8.30019	9.53044	9.36572	10.3803	8.50734	14.2566	12.5665	11.4883	AT5G62090.1	SLK2	SEUSS-like 2
Glyma.13G136200	20.6229	25.7071	14.6022	17.4837	20.1767	26.4747	24.7749	19.5547	20.834	21.8029	19.1636	21.1464	22.3486	20.5735	20.3026	22.7846	23.3215	27.0764	30.7822	35.8153	37.9712	AT2G20280.1		Zinc finger C-x8-C-x5-C-x3-H type family protein
Glyma.03G169200	0.067923	0.357462	0.081293	0.088751	0.116974	0.438321	0.604185	0.330839	0.544029	0.146282	0.083381	0.039432	0.407996	0.232523	0.131082	0.496486	0.295949	0.123324	0.106493	0.013616	0.051428	AT2G20300.1	ALE2	Protein kinase superfamily protein
Glyma.14G196700	71.0266	87.922	85.9579	55.23	45.2996	61.6723	83.506	91.5046	79.2931	58.7637	64.0369	85.0818	72.8369	63.8565	62.0159	77.7937	75.2497	89.6648	87.2621	129.732	134.147	AT4G22380.1		Ribosomal protein L7Ae/L30e/S12e/Gadd45 family protein
Glyma.05G248200	0.125921	0.018061	0.140377	0.014485	0	0	0.027804	0.049551	0.02644	0	0	0	0	0.041606	0.051618	0.028157	0	0	0	0	0	AT1G75240.1	AtHB33,HB33	homeobox protein 33
Glyma.16G122200	22.1707	23.4369	20.7086	24.242	26.8121	21.7495	19.7741	20.9356	21.7411	28.6848	23.6485	24.013	22.438	18.7621	19.5543	21.9091	22.8515	24.5212	28.1039	30.192	28.0156	AT3G51370.1		Protein phosphatase 2C family protein
Glyma.12G222200	5.97856	4.5884	6.75865	9.29114	3.37912	4.29891	4.0899	7.21942	6.15436	3.15391	3.85933	4.21596	6.2565	6.33792	6.30391	5.0317	5.28471	5.39586	2.36453	1.82036	3.43181	AT5G54190.1	PORA	protochlorophyllide oxidoreductase A
Glyma.11G054600	3.70212	3.50352	2.54908	3.48126	4.17981	4.87869	6.73751	5.83629	6.01992	4.45723	6.01348	3.76847	6.03925	3.61843	4.90356	6.05453	7.74442	8.7616	4.82029	2.51256	3.23476	AT4G36930.1	SPT	basic helix-loop-helix (bHLH) DNA-binding superfamily protein
Glyma.04G129500	1.25276	2.06868	0.724223	1.0861	0.662384	1.08138	1.76487	1.58907	1.62494	1.10858	0.871897	1.22207	1.24106	1.25968	1.13559	1.11316	1.63952	1.65984	1.51851	1.82144	2.26612	AT3G21060.1		Transducin/WD40 repeat-like superfamily protein
Glyma.15G005800	13.6794	9.17915	7.54855	9.92573	12.9674	21.2046	13.5789	17.2972	16.5527	10.1977	7.18736	9.35637	10.2352	5.96524	10.1218	7.3048	9.43897	15.9615	8.41964	8.71431	9.63453	AT1G15760.1		Sterile alpha motif (SAM) domain-containing protein
Glyma.19G002600	0.949999	1.53729	0.653958	0.655332	0.279384	0.625747	1.0184	1.04197	1.16146	1.26164	0.52989	1.01729	0.930163	0.771793	0.836972	1.12942	1.91065	1.01793	1.12486	1.29981	1.84685	AT3G27520.1
Glyma.U031905	14.8671	19.034	15.7443	19.1844	20.9332	33.9428	35.149	37.5964	42.3743	23.6697	19.4818	25.4604	32.7543	30.5885	24.2824	33.3883	24.7594	28.7322	20.1442	27.1651	33.2404	AT2G38360.1	PRA1.B4	prenylated RAB acceptor 1.B4
Glyma.20G098900	0.291419	0.161391	0.115299	0.14537	0.159307	0.565862	0.757252	0.834842	0.745441	0.095194	0.221389	0.139154	0.401589	0.278284	0.930283	0.672076	0.738766	0.89504	0.036062	0.117109	0.018482	AT5G59790.1		Domain of unknown function (DUF966)
Glyma.U031908	17.3062	17.6821	18.9199	18.4718	19.3865	16.6099	13.0154	20.0095	16.8607	18.0683	17.2435	16.9462	12.7667	12.1139	11.996	15.4791	14.3858	15.7934	20.1096	21.9436	20.0159	AT4G05420.2	DDB1A	damaged DNA binding protein 1A
Glyma.07G120551	0.50375	0	0.372079	0.181777	0	0	0	0.044671	0	0	0	0	0	0	0.211266	0	0	0.418424	0.355553	0	0
Glyma.02G288800	5.79746	5.39636	6.09045	5.89585	5.83478	6.49845	6.54572	7.03126	5.42751	7.36421	6.50633	6.18523	5.30933	5.73818	5.24822	5.09906	5.78686	5.70959	6.1219	7.47321	7.73702	AT1G55460.1		DNA/RNA-binding protein Kin17, conserved region
Glyma.07G028800	2.244	3.58601	1.25205	2.07988	2.2387	8.02791	7.02505	4.12054	7.56976	3.35877	1.97529	3.04582	7.61107	3.3902	3.20722	6.56732	4.74577	3.72751	2.15841	2.40364	5.58039	AT1G15290.1		Tetratricopeptide repeat (TPR)-like superfamily protein
Glyma.13G205600	314.063	308.819	391.896	375.635	415.82	302.114	319.35	447.922	406.446	422.152	452.794	361.864	286.824	331.139	378.35	378.781	401.826	371.011	476.007	495.799	378.384	AT1G11650.2	ATRBP45B,RBP45B	RNA-binding (RRM/RBD/RNP motifs) family protein
Glyma.09G234000	17.8102	18.0413	17.5468	13.3125	13.047	16.3047	12.6954	16.8692	15.4648	13.4759	14.3986	13.6366	15.2903	13.6496	13.4717	17.1774	16.794	17.6259	13.4883	15.6066	12.7435	AT1G71310.2		cobalt ion binding
Glyma.09G046500	26.1889	23.8653	21.8236	21.5799	26.8371	27.6396	25.1651	30.3984	28.0667	26.6461	29.5293	24.3934	24.6527	25.1846	24.6851	25.4509	26.6102	23.1143	33.196	35.7599	33.2183	AT4G02570.2	ATCUL1,AXR6,CUL1	cullin 1
Glyma.02G281900	1.25239	1.86667	0.801751	1.07227	1.18413	1.51219	1.69482	1.74037	1.86552	1.18628	1.16481	1.29762	1.24406	0.843853	0.70008	1.28371	1.52084	1.63011	1.56323	2.47571	2.32786	AT2G34780.1	EMB1611,MEE22	maternal effect embryo arrest 22
Glyma.10G200400	0	0	0	0	0.022879	0	0	0	0	0	0	0	0	0	0	0	0	0	0	0	0	AT5G54820.1		F-box/RNI-like superfamily protein
Glyma.04G164100	10.6517	9.06731	8.22068	7.44695	9.72999	14.6679	10.5086	12.0658	13.2849	9.4888	10.6485	11.963	11.7128	12.1328	12.3847	10.7836	9.62829	9.83127	13.9093	12.1942	12.9317	AT5G07910.1		Leucine-rich repeat (LRR) family protein
Glyma.08G180100	0.23558	0.241011	1.56765	1.53537	3.39772	0.711304	0.307122	0.423451	1.5535	7.79304	6.91333	1.96136	3.64632	4.62002	2.19113	0.559838	0.495859	0.400081	1.19255	2.99997	1.51755	AT4G13830.2	J20	DNAJ-like 20
Glyma.12G166300	0.187052	0.320338	0.191034	0.255766	0.137388	0.266586	0.538145	0.267436	0.579017	0.1408	0.107798	0.147271	0.4597	0.506901	0.227854	0.465769	0.691264	0.38548	0.195466	0.026169	0.123551	AT5G49920.1		Octicosapeptide/Phox/Bem1p family protein
Glyma.12G219600	20.8726	29.7304	21.7015	18.1573	12.1721	23.848	44.9119	31.865	35.0496	18.5457	21.8768	27.0466	37.8471	29.9236	24.1806	34.868	37.1122	41.6976	25.9275	33.6114	38.6909	AT2G30410.1	KIS,TFCA	tubulin folding cofactor A (KIESEL)
Glyma.20G115200	0.16188	0.121381	0.092419	0.104741	0.122315	0.109171	0.073254	0.116722	0.115169	0.076091	0.127978	0.084148	0.108013	0.140142	0.078697	0.128526	0.11541	0.105755	0.096823	0.063868	0.114613
Glyma.08G340300	3.60771	3.82903	1.60872	4.24428	6.33262	4.91053	6.58965	4.03084	4.99407	3.65478	3.22705	4.85614	8.44955	9.15121	9.26893	5.79694	5.72391	4.48076	5.12591	7.13687	6.04586	AT2G32800.1	AP4.3A	protein kinase family protein
Glyma.03G007950	3.22763	4.06874	3.38109	2.30326	2.90353	5.407	6.67478	5.61226	6.28876	2.47913	4.3418	3.38444	4.04005	4.20351	2.72794	2.95867	3.3459	4.48577	3.98101	3.87617	5.11031	AT3G47500.1	CDF3	cycling DOF factor 3
Glyma.05G196900	5.51288	4.98841	6.66405	6.49958	5.65597	6.85907	8.31267	5.88682	8.81858	5.97275	9.64002	8.23169	10.2253	9.78844	8.7689	10.1278	9.42601	10.4047	13.1478	16.5879	10.8776	AT4G24290.2		MAC/Perforin domain-containing protein
Glyma.15G031100	28.4626	28.3955	24.3043	38.147	37.8032	24.2647	21.4772	33.6887	29.7978	42.1398	43.0511	35.9728	24.9372	27.5703	29.1946	26.2205	26.4085	24.0796	45.4643	42.2753	40.7599	AT2G31510.1	ARI7,ATARI7	IBR domain-containing protein
Glyma.17G050800	10.6641	11.629	32.0071	16.8657	11.7414	11.1554	6.19595	9.92375	11.2278	11.1364	14.0438	11.3045	8.18944	11.5802	15.0149	10.1809	14.0868	18.3862	18.4364	14.9567	17.2296	AT1G17455.2	ELF4-L4	ELF4-like 4
Glyma.15G170100	5.00913	2.78534	6.58129	3.65577	7.4307	3.04478	2.70392	2.48401	2.45391	9.46275	8.69498	8.12304	1.56059	4.07148	3.92721	3.49829	2.75472	2.62527	7.93105	7.32208	6.92978	AT5G56980.1
Glyma.09G230700	9.85149	9.06339	13.733	10.2018	8.6569	6.94269	8.57052	10.4703	8.63806	15.9358	16.4248	12.0819	8.5773	9.92221	9.59919	8.40912	8.88495	10.3598	16.4981	18.9433	14.7176	AT4G25180.1		RNA polymerase III RPC4
Glyma.03G107900	4.50577	4.59039	5.30104	4.90767	5.98893	8.03751	8.07038	9.56388	0.648198	3.437	3.35958	4.72835	9.75754	11.7091	11.1796	8.93577	0.423546	9.84543	7.42676	5.57084	5.47839
Glyma.04G116000	0	0	0	0	0	0	0	0	0	0	0.016477	0	0	0	0	0	0	0	0	0	0	AT3G51690.1		PIF1 helicase
Glyma.17G200900	2.47397	2.09016	2.5165	2.11432	1.58695	2.73525	2.06516	3.46354	2.69009	1.19485	1.70703	2.07848	2.66945	1.71266	3.0781	1.68079	2.39965	2.10267	1.49047	1.70467	1.72695	AT3G63420.2	AGG1,ATAGG1,GG1	Ggamma-subunit 1
Glyma.19G018800	3.95508	5.42525	4.35742	4.6587	5.52513	4.83686	5.75435	5.67652	5.80001	4.95726	5.36619	5.77808	5.23636	5.78833	6.91109	4.855	7.17879	8.88117	6.92896	5.54326	6.27475	AT5G39990.1		Core-2/I-branching beta-1,6-N-acetylglucosaminyltransferase family protein
Glyma.03G048100	0.251112	0	0.077558	0.163254	0.120206	0.256126	0.130948	0.30138	0.147494	0.123849	0.077811	0.073019	0.024533	0.079831	0.081413	0.345001	0.079528	0.056696	0.139838	0	0.095128	AT1G69550.1		disease resistance protein (TIR-NBS-LRR class)
Glyma.06G064700	0.275846	0.120293	0	0.20685	0.090876	0.188458	0.666625	0.291069	0.275697	0	0.160708	0.115006	0.207562	0.050294	0.207157	0.402633	0.324999	0.433091	0.066666	0.071401	0.022474	AT2G34190.1		Xanthine/uracil permease family protein
Glyma.09G101732	0	0	0	0	0	0	0	0	0	0	0	0	0	0.05926	0	0	0	0	0	0	0	AT1G52950.1		Nucleic acid-binding, OB-fold-like protein
Glyma.19G259000	0.45321	0.771992	0.553695	0.847509	0.646589	1.37789	1.28371	0.771643	0.224363	0.907171	0.785313	1.40672	0.1104	0.059874	0.054661	1.06705	0.425077	0.235228	1.84637	0.864364	1.8698
Glyma.07G268400	1.16645	1.15689	2.18682	2.04334	1.77999	2.96254	2.43974	2.02323	3.42768	0.90633	1.19921	2.00875	3.29375	3.3631	5.56046	3.15481	3.08042	4.21269	1.51702	0.680828	1.03323	AT5G47710.2		Calcium-dependent lipid-binding (CaLB domain) family protein
Glyma.16G182200	11.2257	15.6324	13.9337	11.6953	9.73439	13.5459	13.8171	11.7137	11.1735	9.10612	10.9778	10.716	12.3928	11.3682	9.74238	12.5937	12.5258	10.9451	8.19226	8.31708	8.92358	AT5G23890.1
Glyma.01G244400	1.97168	2.42598	1.00996	1.58014	1.64139	2.29645	2.99032	1.8844	2.37523	1.8798	2.12176	2.04169	2.19233	2.11628	2.28646	2.54672	2.88661	2.8461	2.90639	3.02359	2.94827	AT3G43610.1		Spc97 / Spc98 family of spindle pole body (SBP) component
Glyma.09G213900	2.73337	2.68361	0.642244	1.42645	1.07971	2.89586	3.6503	1.93799	2.39875	1.69781	1.44162	1.92162	2.70725	1.99023	2.62154	2.5345	2.87961	3.55488	1.16945	1.64014	1.68949	AT2G43040.1	NPG1	tetratricopeptide repeat (TPR)-containing protein
Glyma.19G256600	4.78636	3.98301	4.6748	4.93989	4.17233	3.83825	5.74231	4.12664	3.54434	3.49094	3.53213	4.97125	3.80483	4.60361	3.92206	3.72366	4.36821	5.88206	4.2231	2.99482	3.39968	AT3G49250.1	DMS3,IDN1	defective in meristem silencing 3
Glyma.19G092000	0	0	0.015813	0.025524	0.067282	0	0	0	0	0.043431	0	0	0	0	0	0	0	0	0	0	0	AT1G21980.1	ATPIP5K1,ATPIPK1,PIP5K1	phosphatidylinositol-4-phosphate 5-kinase 1
Glyma.07G000300	15.2293	13.9518	11.1882	14.4557	15.0377	13.6568	12.3335	16.0113	12.7407	18.0969	20.8176	17.2168	11.0648	12.7394	10.6448	12.2614	11.5828	13.5618	25.3431	21.8378	18.2318	AT5G53390.1		O-acyltransferase (WSD1-like) family protein
Glyma.01G069150	0.271913	0.08655	0.162884	0	0	0	0.086108	0.454043	0.856219	0	0	0.168336	0.24006	0.284112	0.22038	0.393264	0.865232	0.717672	0	0	0
Glyma.02G205932	0.348153	0.50597	0.083859	0.267029	0.390198	0.680025	0.590547	0.992108	1.16132	0.832131	0.427565	0.468595	0.734966	0.812831	0.623346	0.94459	0.96664	0.560786	1.1175	0.852651	0.926962	AT4G30700.1		Pentatricopeptide repeat (PPR) superfamily protein
Glyma.20G201000	0	0	0	0	0	0	0	0	0	0	0	0	0	0	0	0	0	0	0.019307	0	0	AT4G26740.1	ATPXG1,ATS1,CLO1	seed gene 1
Glyma.12G162963	11.2967	11.2989	9.51344	10.002	7.53678	9.24519	9.31966	9.66555	9.15987	8.01671	9.19517	8.47676	6.61989	6.95614	6.0873	8.75452	7.06633	7.80584	9.40793	8.75224	8.39605	AT3G15220.1		Protein kinase superfamily protein
Glyma.17G155800	0	0	0.235685	0	0	0.188679	0.183083	0	0	0	0	0	0	0	0.716629	0.120626	0.375213	0.646052	0.149135	0	0.184786
Glyma.14G039400	5.7614	7.00511	6.62478	8.54922	7.87038	6.46553	8.60087	6.45892	5.45224	6.93048	7.64273	7.3647	5.91305	5.50784	6.29287	7.40494	6.13513	6.58192	9.18282	7.23287	8.3285	AT1G21840.1	UREF	urease accessory protein F
Glyma.08G189700	0	0	0	0	0	0.073861	0	0	0	0	0	0	0	0	0.117224	0	0	0	0	0	0	AT1G55020.1	ATLOX1,LOX1	lipoxygenase 1
Glyma.09G070200	0.406033	0.160988	0.307383	0.978064	0.665673	0.897764	0.592719	0.566136	0.56403	1.84444	2.26995	0.824534	0.996332	0.713068	0.23231	0.964479	0.833761	1.00235	2.04713	0.70277	1.26228	AT2G05910.1		Protein of unknown function (DUF567)
Glyma.11G168846	0	0	0	0	0.110016	0	0.053499	0	0	0	0	0	0	0	0	0	0	0	0	0	0
Glyma.14G111600	0.24654	0.776743	0.260126	0.218811	0.063981	0.400777	2.08676	1.47829	1.62837	0.396779	1.08212	0.786505	2.25891	1.03201	0.596023	3.69041	0.988039	1.26955	0	0	0	AT5G25190.1		Integrase-type DNA-binding superfamily protein
Glyma.06G205400	6.79813	13.6065	3.07831	3.65297	5.18038	17.217	23.5172	15.5197	18.0173	2.95531	4.05338	4.71635	24.3271	7.69159	8.07946	23.9809	15.4811	19.1615	1.66743	1.11639	1.31794	AT5G60920.1	COB	COBRA-like extracellular glycosyl-phosphatidyl inositol-anchored protein family
Glyma.02G096500	0.184089	0.185037	0.178784	0.206162	0.448269	0.275325	0.390944	0.190494	0.225645	0.176697	0.153628	0.122874	0.250643	0.215599	0.0525	0.515652	0.314675	0.284388	0.050649	0.161652	0.025611	AT2G35450.1		catalytics;hydrolases
Glyma.11G214151	0	0.260692	0.34906	0	0.127129	0	0	0.396065	0.173743	0	0.308434	0	0	0.660485	0	0	0	0	0.43547	0.350472	0.440454
Glyma.06G154166	0	0	0	0	0.03066	0	0	0.059682	0.127382	0	0	0.084017	0	0.033936	0.031086	0	0.033807	0	0	0	0	AT2G13620.1	ATCHX15,CHX15	cation/hydrogen exchanger 15
Glyma.05G179900	4.22912	5.62432	3.40456	4.04045	4.11314	4.312	10.7637	5.48128	3.60958	9.17963	9.92233	2.00472	1.719	1.48087	1.0309	5.09122	3.4978	2.23088	6.50591	6.0107	7.34702	AT4G39780.1		Integrase-type DNA-binding superfamily protein
Glyma.05G192100	0	0	0	0.030599	0	0.025469	0.058735	0.052336	0	0	0	0	0.054873	0.089279	0.054156	0	0	0.031809	0	0	0.026596	AT3G19380.1	PUB25	plant U-box 25
Glyma.18G044200	3.38349	1.83143	4.89088	6.34266	10.8372	1.94585	1.18948	2.58326	1.96821	6.59908	4.49216	6.55623	1.47476	2.16581	2.95026	1.90411	2.27874	1.96547	7.09041	5.87818	13.3405	AT5G17300.1	RVE1	Homeodomain-like superfamily protein
Glyma.12G075300	0.043819	0.119544	0.333154	0	0.083679	0.325486	0.578113	0.13194	0.304058	0.047198	0.315975	0.102227	0.298873	0.277866	0.442449	0.138842	0	0.099332	0.245548	0.26284	0.165554	AT5G02600.1		Heavy metal transport/detoxification superfamily protein
Glyma.07G121200	3.12624	2.88127	2.57563	2.57171	3.80994	2.68313	1.93018	2.67668	1.71412	4.33809	4.17817	2.61561	2.49704	4.18777	2.9522	2.65702	2.34303	4.05902	3.15726	5.60782	4.2691
Glyma.05G184900	2.32658	2.332	1.96031	2.14538	2.52432	2.51347	2.45423	1.58756	1.66314	2.24059	2.32496	2.42708	2.18219	1.48773	1.48828	1.96596	2.45669	2.05087	2.91045	3.27885	2.82062	AT2G21860.1		violaxanthin de-epoxidase-related
Glyma.08G263400	1.52287	2.91369	0.655788	2.46431	2.18123	2.2773	1.65211	1.90211	1.84606	2.39814	2.93739	2.2975	1.84937	1.47032	1.69546	2.98804	1.72689	1.11414	3.79401	2.85441	2.59088
Glyma.06G024200	2.33824	1.13102	3.96723	3.42762	3.59608	1.32222	1.89473	1.18434	0.935849	2.72264	2.36702	2.82833	0.838061	1.43128	1.41161	1.16361	1.58146	1.26406	3.69792	4.72346	3.9841
Glyma.08G214800	3.55455	1.83465	3.98735	1.83561	1.47106	3.7258	4.47438	2.53685	1.75411	0.815845	1.57603	1.17883	1.3494	2.41489	1.18535	3.39966	1.66672	1.20746	0.47193	0.638283	0.488093	AT1G15760.1		Sterile alpha motif (SAM) domain-containing protein
Glyma.05G068000	0.803968	0.251766	0.325544	0.469256	1.78424	0.407036	0.791326	0.230054	0.385337	4.72119	2.8908	4.10377	0.84422	0.973095	0.729397	0.285061	0.297884	0.849566	1.9426	4.03336	5.92361	AT4G17090.1	BAM3,BMY8,CT-BMY	chloroplast beta-amylase
Glyma.17G057000	0	0	0	0	0	0	0	0	0	0	0	0	0	0	0.060537	0.066046	0	0	0.058402	0	0
Glyma.09G284300	1.3348	2.61709	1.0663	1.63442	1.16762	2.06169	0.358225	1.53416	1.17727	1.49016	1.73492	1.40309	1.73026	1.73785	0.900825	2.79591	2.37237	3.48068	2.0304	2.78013	2.06331	AT5G23280.1		TCP family transcription factor
Glyma.20G208400	0	0	0	0	0.08541	0.083123	0.046646	1.03883	0.221485	0.144522	0.091838	0.08647	0	0	0	0	0	0	0	0.178949	0.042244	AT1G62510.1		Bifunctional inhibitor/lipid-transfer protein/seed storage 2S albumin superfamily protein
Glyma.02G283500	0.245096	0.175358	0.290602	0.168095	0.180106	0.340012	0.120494	0.386058	0.584905	0.09522	0.056541	0.173643	0.73845	0.580894	0.278733	0.214548	0.164065	0.2419	0	0.054903	0	AT1G32910.1		HXXXD-type acyl-transferase family protein
Glyma.09G034500	37.5632	34.7338	62.3051	42.8135	41.006	37.4351	26.148	22.139	20.2794	36.3038	29.8276	33.195	21.412	22.1987	21.076	22.7085	23.4998	30.0178	31.8232	24.4255	27.6552	AT3G06590.1		basic helix-loop-helix (bHLH) DNA-binding superfamily protein
Glyma.02G102000	1.63236	2.70715	0.313377	2.57635	3.54276	2.30268	2.236	3.64107	3.59822	2.97931	2.45781	2.67851	2.64394	3.552	2.78975	2.64276	2.21572	1.94689	4.54716	3.28238	3.17717	AT3G61170.1		Tetratricopeptide repeat (TPR)-like superfamily protein
Glyma.15G021800	1.25451	1.2467	0.792077	0.558962	0.675434	0.488755	0.76446	0.768917	0.938961	0.433736	0.672296	0.579906	1.03621	0.486243	0.586225	0.536997	0.839108	1.27904	0.74491	0.604799	1.23378	AT1G51800.1		Leucine-rich repeat protein kinase family protein
Glyma.01G057100	11.4837	16.2743	7.46377	9.94875	11.4664	24.7981	35.9831	24.6948	30.9869	10.1877	11.8757	12.9525	32.814	16.2627	13.7177	22.5401	15.6859	19.1021	6.87774	5.74228	4.62312	AT3G29360.2		UDP-glucose 6-dehydrogenase family protein
Glyma.14G071900	61.7179	56.3577	34.171	36.1776	48.7806	64.891	52.3924	42.6069	47.8057	49.8526	38.9442	53.0158	46.5803	41.8822	40.9857	41.3175	46.9754	45.6419	38.9168	36.2	48.2708	AT2G21520.1		Sec14p-like phosphatidylinositol transfer family protein
Glyma.05G046251	0.463484	0.591454	0.586171	0.196523	0.18936	0.522242	0.201622	0.220081	0.325491	0.204461	0.353682	0.176855	0.360697	0.829989	0.265617	0.337688	0.234891	0.392748	0.500903	0.121899	0.11787
Glyma.09G282800	2.85323	3.24412	4.84298	2.99674	2.20818	2.54444	2.82493	4.58927	2.80642	2.61682	2.4446	2.65209	2.15437	2.5034	2.61566	3.34816	3.29683	3.3148	3.48938	3.80309	2.76102	AT5G23200.1
Glyma.07G241600	1.61361	3.28212	1.19412	1.11678	0.635384	2.85915	4.81396	3.93664	3.92142	0.773469	1.2073	1.48908	3.31947	1.8788	2.0995	2.752	3.04143	3.48955	1.01077	1.14581	1.12176	AT3G16950.1	LPD1,ptlpd1	lipoamide dehydrogenase 1
Glyma.20G158400	4.25567	4.57625	3.35614	5.51193	3.66749	3.74851	2.56208	2.64324	1.58357	3.18566	2.54097	2.21102	2.33995	1.95348	1.58385	2.66811	2.1843	2.4262	2.93979	3.89513	3.52059	AT5G41140.2		Myosin heavy chain-related protein
Glyma.18G264400	2.46235	3.12464	1.32117	2.46769	2.57684	4.21203	3.88	4.8991	4.46624	2.79333	2.09452	2.8964	3.5183	3.34595	3.08299	3.29944	3.73408	2.77558	4.78871	5.38541	5.98844	AT5G15450.1	APG6,CLPB-P,CLPB3	casein lytic proteinase B3
Glyma.06G190600	0.741198	0.106501	0.593892	0.161204	0.074425	0.507756	0.040714	0.181275	0.19358	0.041908	0.080295	0.113213	0.113987	0.082517	0.30234	0.123557	0.20537	0.044247	0	0	0.073377	AT2G27140.1		HSP20-like chaperones superfamily protein
Glyma.13G032200	0	0	0	0	0	0	0	0	0	0	0	0	0	0	0	0	0	0	0	0.027691	0	AT3G13540.1	ATMYB5,MYB5	myb domain protein 5
Glyma.16G077500	6.58566	7.1088	3.29031	6.75758	7.86264	8.54254	8.90741	8.42322	8.43957	10.1197	11.9438	8.55726	7.34323	8.34529	6.51272	7.59533	8.36103	5.90875	12.5729	12.8126	10.8095	AT2G19950.2	GC1	golgin candidate 1
Glyma.09G185600	4.29206	6.28137	2.67308	2.17939	2.72091	6.97714	7.56929	4.98844	7.21895	3.40729	3.83114	3.87072	8.04401	3.77387	5.63305	7.25958	6.51261	6.06051	3.25749	3.29084	3.70395	AT3G18440.1	ALMT9,AtALMT9	aluminum-activated malate transporter 9
Glyma.17G179300	0.907129	0.317799	0.557775	1.07824	1.10676	0.293275	0.708274	1.19544	1.43387	1.21736	1.70553	1.46153	0.862155	2.14011	1.28289	1.12738	0.659337	1.55819	1.39351	1.05779	1.63717
Glyma.08G296300	4.33918	5.96399	3.60483	4.40621	5.59128	5.43718	5.63701	7.89057	6.72164	6.61848	5.52979	5.38521	5.24933	4.70816	3.89955	5.52676	5.23709	5.24411	7.72228	9.23523	7.85403	AT3G17900.1
Glyma.02G243500	0.867811	2.70773	0.664231	2.06175	0.561876	1.2899	1.30701	1.35805	1.32366	0.761551	1.38589	1.55336	2.04803	1.86195	1.91454	1.57582	1.79561	1.20636	1.29935	1.11638	1.46589	AT1G09680.1		Pentatricopeptide repeat (PPR) superfamily protein
Glyma.15G087700	18.3175	22.8244	12.7459	16.2794	17.3899	21.7911	20.9762	21.3797	18.7066	16.575	22.8979	21.8471	26.8136	17.8716	16.6423	25.3124	22.2162	23.8824	20.2228	20.8447	20.8477	AT5G23540.1		Mov34/MPN/PAD-1 family protein
Glyma.10G240200	1.23837	1.49872	2.53547	1.12183	1.66521	1.01387	1.799	1.01926	1.26284	1.55806	2.26389	2.0192	2.04435	2.07147	2.77485	1.75318	2.66212	2.33211	2.91052	3.64861	3.2039	AT5G51910.1		TCP family transcription factor
Glyma.05G022900	3.49493	2.08823	3.51707	4.74344	2.43598	2.25651	2.33313	2.75943	2.89233	1.47445	1.40346	2.1605	2.81237	5.19019	4.95215	2.60279	3.65545	3.22734	1.75836	1.09018	2.70239	AT1G31330.1	PSAF	photosystem I subunit F
Glyma.10G204400	2.0171	1.85524	3.01681	3.66069	1.80243	1.63718	7.48939	4.27482	4.7939	5.28159	8.20382	6.34275	2.43675	4.90257	3.94226	3.08812	2.95968	2.8806	2.77	4.37531	2.16189	AT1G25560.1	EDF1,TEM1	AP2/B3 transcription factor family protein
Glyma.U045402	0	0	0	0	0.10983	0	0	0	0	0	0	0	0.036606	0	0	0	0	0	0.094433	0	0.035485
Glyma.01G024000	15.033	16.2742	22.159	43.6139	29.0389	47.7958	29.7996	15.6237	28.4959	19.4177	23.1927	29.9799	30.5206	38.9431	21.9647	49.0317	17.521	23.2025	17.0549	11.1823	18.9277	AT2G22500.1	ATPUMP5,DIC1,UCP5	uncoupling protein 5
Glyma.05G001200	18.5152	20.1494	19.4909	16.878	15.0381	17.7812	18.3073	30.5012	27.9026	23.5796	20.2288	20.5846	20.9447	23.8662	21.5725	20.0339	22.4429	23.3438	26.0351	36.4289	32.5872	AT1G36730.1		Translation initiation factor IF2/IF5
Glyma.17G071800	0.744446	1.02328	0.51665	1.00904	3.53824	1.02749	0.599461	0.642438	0.707826	4.30006	3.04778	1.49107	0.663893	0.781089	0.457104	0.645713	0.474411	0.693903	2.34644	2.72206	2.18393	AT5G57830.1		Protein of unknown function, DUF593
Glyma.14G045600	8.68605	13.8373	7.87765	8.87586	10.0275	11.6926	12.6027	13.7538	14.0972	9.93505	12.2252	11.0837	9.60933	8.42638	6.48775	11.576	11.1433	12.9639	13.1003	22.4947	16.1896	AT5G08420.1		RNA-binding KH domain-containing protein
Glyma.10G080000	22.5319	20.7841	15.124	26.936	17.8454	25.0882	26.9516	32.081	30.3336	26.3579	15.8408	22.2567	24.5697	25.6176	27.0717	21.7717	25.9974	23.9893	23.0079	27.1038	27.147	AT3G11660.1	NHL1	NDR1/HIN1-like 1
Glyma.09G086200	5.49941	7.34568	6.82694	5.42912	4.69756	6.15647	8.47943	10.8104	9.21998	6.5083	6.50187	7.73305	5.34727	5.49457	4.13929	5.84903	7.40612	7.39265	9.58482	15.7035	12.4518	AT1G65030.1		Transducin/WD40 repeat-like superfamily protein
Glyma.13G252300	0.281595	0.331665	0.633877	0.327294	0.117129	0.693231	2.20329	5.38076	8.63471	4.19918	2.03088	1.78613	3.45832	4.3869	3.98211	1.50496	0.845583	1.65169	0.627647	0.997343	0.208616	AT3G19690.1		CAP (Cysteine-rich secretory proteins, Antigen 5, and Pathogenesis-related 1 protein) superfamily protein
Glyma.06G303502	0.968539	0.60958	1.09068	0.779145	0.823651	0.88632	0.650019	1.04839	1.2893	1.27187	1.72321	1.96174	1.02952	1.37209	1.16897	0.858715	1.50222	1.22753	2.57746	2.36376	4.08293	AT3G21710.2
Glyma.14G066900	0	0	0	0	0	0	0	0	0	0	0	0	0	0	0	0.071801	0.046649	0.120242	0	0	0	AT5G06080.1	LBD33	LOB domain-containing protein 33
Glyma.18G167300	8.85369	8.10247	5.88425	6.48251	5.8623	8.12252	11.218	9.41055	9.1629	6.15614	6.56091	7.45725	11.7238	10.5433	11.6286	10.7208	13.0586	13.3244	5.96166	5.53571	4.84482	AT4G13050.1		Acyl-ACP thioesterase
Glyma.19G140500	0	0.021351	0	0.091123	0.018549	0.038962	0.155962	0.136244	0.124744	0.04516	0	0.064173	0.163412	0	0	0	0.043996	0.115954	0	0	0	AT3G57500.1
Glyma.19G216900	0	0	0	0	0	0.030307	0	0.032481	0	0	0	0.03051	0	0	0.016975	0	0	0	0	0	0	AT1G02570.1
Glyma.15G201800	4.11875	5.5339	4.39361	2.06214	0.929251	3.76944	10.1972	7.49818	7.10961	2.48027	3.05202	3.47308	10.2536	3.84658	3.44356	4.67475	3.02033	4.31677	1.17588	1.0898	0.742683	AT2G15580.1		RING/U-box superfamily protein
Glyma.11G095100	37.2547	8.47779	27.1026	29.317	15.3103	25.0767	50.3556	41.2767	56.7121	8.22084	7.52056	11.3404	63.9978	60.0432	98.236	19.8562	24.1176	20.3335	18.6573	17.3932	7.29368	AT4G16260.1		Glycosyl hydrolase superfamily protein
Glyma.12G141301	1.02975	1.74636	2.2824	2.36521	0.606667	1.056	3.02667	1.49106	0.46937	1.21561	1.98764	0.754973	1.22719	2.3049	1.17648	1.21121	0.929043	2.46207	1.94777	0.780335	1.1192	AT4G10130.1		DNAJ heat shock N-terminal domain-containing protein
Glyma.08G186500	6.52277	5.9779	5.5475	6.25812	5.01515	7.86656	5.34693	7.15314	8.48198	7.32625	6.03614	6.36577	4.64813	7.13869	6.68452	6.74344	6.40445	5.35415	9.00361	7.2155	8.83816	AT4G36090.3		oxidoreductase, 2OG-Fe(II) oxygenase family protein
Glyma.13G101050	0.041989	0	0	0.215187	0.211846	0.093935	0	0.345412	0.154232	0	0	0.120267	0.05051	0.377477	0.056206	0.198745	0.016919	0.038779	0.215927	0	0.114573
Glyma.04G219400	7.13955	7.81285	6.56891	6.03329	7.39106	7.65754	8.50115	7.5109	7.18985	5.72057	5.55732	5.8617	6.82298	7.17849	6.95961	6.90445	8.17611	7.77315	5.08636	4.94114	6.31047	AT2G21950.1	SKIP6	SKP1 interacting partner 6
Glyma.01G242500	4.78963	5.77616	6.05276	6.43654	4.70648	5.61769	3.84046	4.48698	3.47586	5.09498	4.02107	4.69989	4.07786	3.56095	3.98527	5.55389	5.68942	7.54676	5.06547	4.66007	3.99195	AT3G19650.1		cyclin-related
Glyma.13G053700	0.194332	0.284331	0.229275	0.382823	0.468173	0.514915	0.344938	0.56169	0.611757	0.2468	0.197964	0.253233	0.223867	0.239371	0.247746	0.459015	0.207232	0.243766	0.233853	0.305478	0.360536	AT3G51550.1	FER	Malectin/receptor-like protein kinase family protein
Glyma.01G013600	14.127	13.8713	15.0521	15.4805	14.0194	12.4897	13.3488	15.446	14.1951	15.293	14.0138	15.3699	14.1812	17.0292	15.9668	11.9913	13.7599	12.7668	13.3659	13.938	11.9961	AT2G35530.1	AtbZIP16,bZIP16	basic region/leucine zipper transcription factor 16
Glyma.11G153501	0.70982	0.988932	1.74777	1.53554	0.892017	0.935388	1.06727	1.19072	1.60904	1.66271	1.61732	1.44605	0.894979	1.28821	1.67422	0.830258	0.753561	0.9614	1.34811	1.71109	1.58374	AT5G12380.1	ANNAT8	annexin 8
Glyma.19G252600	19.1108	22.822	12.642	15.3956	16.1618	19.9216	17.8171	18.5058	16.4797	15.322	16.5854	15.5865	17.895	17.3327	16.9846	19.0297	18.9626	19.9878	15.2063	11.0653	16.1572	AT2G46270.1	GBF3	G-box binding factor 3
Glyma.11G146300	55.031	73.6716	64.5046	48.0361	37.5757	54.0886	91.4302	77.5095	71.8401	42.0233	48.36	62.5221	71.7019	50.5134	46.5914	80.5774	76.675	90.7355	67.8348	91.7929	88.8825	AT3G53430.1		Ribosomal protein L11 family protein
Glyma.14G035400	9.10419	9.93647	4.71898	7.76376	7.87582	9.06392	11.7638	9.16076	8.915	7.43898	8.2909	8.13839	10.0673	8.52849	8.5271	11.7554	11.2898	10.184	7.34424	6.6313	6.48969	AT5G19390.2		Rho GTPase activation protein (RhoGAP) with PH domain
Glyma.08G108600	4.9928	4.11204	5.13911	5.26973	6.319	4.43654	5.21961	9.68752	7.85236	6.2319	8.15343	6.55845	4.74839	6.17535	6.7418	4.71815	4.35034	4.07319	7.65667	9.17841	9.19165	AT4G13980.1	AT-HSFA5,HSFA5	winged-helix DNA-binding transcription factor family protein
Glyma.18G146600	14.7709	14.2291	1.91258	12.0722	14.3152	16.4568	11.4074	10.8015	11.804	8.62263	8.16291	10.4775	12.4497	11.0138	12.5322	10.1109	11.5708	9.27415	7.80103	6.2484	7.41941	AT5G10470.2	KAC1,KCA1	kinesin like protein for actin based chloroplast movement 1
Glyma.01G242800	20.9685	20.0559	17.5299	12.8539	15.1652	16.8279	24.3079	21.7173	23.4156	15.0262	17.5708	19.9505	31.3365	32.0061	33.5024	31.6944	36.148	29.8936	18.7549	13.6258	14.2144	AT2G14740.1	ATVSR3,BP80-2;2,VSR2;2,VSR3	vaculolar sorting receptor 3
Glyma.01G011600	0.098668	0.094057	0.201879	0.076953	0.090155	0.120644	0.209996	0.471053	0.354742	0.937342	0.48736	0.531599	0.564592	0.863211	0.876057	0.229615	0.298147	0.454295	0.381978	1.91299	0.458918	AT4G16070.1		Mono-/di-acylglycerol lipase, N-terminal;Lipase, class 3
Glyma.09G192000	6.83569	7.58199	6.35	6.89844	9.10093	10.3696	7.74936	7.01944	7.07695	8.06923	5.76999	7.62127	5.92816	5.18304	5.21384	6.42328	7.99497	7.47403	5.91275	5.59432	6.27695	AT3G24630.1
Glyma.02G154000	3.88837	4.99529	6.94015	2.75659	2.52479	2.1618	1.05567	1.10755	0.690017	0.885193	0.945553	1.8672	1.07281	1.44884	0.585226	2.43626	1.72966	1.4239	1.26377	1.13648	0.955449	AT2G47810.1	NF-YB5	nuclear factor Y, subunit B5
Glyma.16G000200	5.56047	7.21148	3.33136	4.08501	4.51149	5.22447	7.87941	5.55128	6.4162	4.20316	4.37565	5.36389	6.57377	4.49058	3.84599	6.80923	6.36082	5.86293	3.38243	3.01969	2.77436	AT5G49810.1	MMT	methionine S-methyltransferase
Glyma.20G207400	10.1767	10.8337	11.518	9.46877	15.1835	9.64968	9.40065	8.12729	5.83931	17.1861	22.142	12.2505	7.35416	10.2678	10.9223	9.12685	10.164	9.18208	21.8008	17.5156	13.5339	AT2G33470.1	ATGLTP1,GLTP1	glycolipid transfer protein 1
Glyma.15G260000	15.7823	21.4638	18.3002	15.797	14.6603	19.1873	18.8538	17.5615	16.7033	14.8863	15.9956	15.3141	16.9499	12.6468	13.9548	16.5016	16.1721	16.3862	19.742	19.8774	20.7828	AT1G16470.2	PAB1	proteasome subunit PAB1
Glyma.14G033800	0.147191	0.033138	0.047386	0.614182	0.459837	1.46011	0.190773	0.244362	0.154482	0.445614	0.452674	0.469002	0.774889	0.363233	0.019368	0.700333	0.28888	0.118241	0.294959	0.335204	0.490648
Glyma.19G165800	14.35	17.8043	14.6048	14.2205	13.5739	17.4703	17.7421	20.1249	20.1973	17.5158	16.0226	17.7434	21.6339	18.8771	18.7541	21.5192	20.0552	18.5535	22.3674	24.7363	21.7505	AT4G21150.3	HAP6	ribophorin II (RPN2) family protein
Glyma.04G237900	0.981568	1.83214	1.43778	0.771209	1.48672	0.747396	1.21809	0.726313	0.619956	0.888435	1.10784	0.824874	0.315827	0.304761	0.121155	0.577071	0.391224	0.212653	2.45636	1.13363	0.53774	AT1G78090.1	ATTPPB,TPPB	trehalose-6-phosphate phosphatase
Glyma.14G002300	13.2382	11.8214	11.0992	14.6592	36.3684	12.7137	11.3807	14.5269	13.7314	36.8816	45.9621	29.0982	12.1745	17.444	15.7337	11.883	13.622	11.5407	42.4357	42.2848	36.9151	AT4G35240.1		Protein of unknown function (DUF630 and DUF632)
Glyma.03G198400	7.62155	6.93003	9.85586	7.37596	6.64331	6.0122	7.23257	7.94411	8.25932	9.44044	9.69761	8.77802	8.09141	8.16334	8.04996	9.13153	8.61887	10.3123	10.3516	9.04138	8.94517	AT1G08370.1	ATDCP1,DCP1	decapping 1
Glyma.19G115900	81.0755	81.7558	76.9754	67.7931	50.0873	83.4456	80.3563	51.2616	57.6435	48.3923	40.8099	62.4611	61.551	50.6705	49.4608	66.2335	62.061	77.7268	50.1249	66.2331	101.387	AT1G31220.1		Formyl transferase
Glyma.05G111500	19.2864	18.7777	53.5415	37.1782	36.1865	15.0787	15.5053	25.6376	23.8899	42.3263	46.7709	34.5466	19.846	31.8476	24.2882	20.2539	24.2329	23.0799	54.1633	42.3288	29.5898	AT4G17800.1		Predicted AT-hook DNA-binding family protein
Glyma.15G120700	0	0	0	0	0	0	0	0.016847	0	0	0	0	0	0	0	0	0	0.020548	0	0	0	AT1G12150.1		Plant protein of unknown function (DUF827)
Glyma.06G310900	0	0	0	0	0	0	0	0	0	0	0	0	0	0	0	0.100812	0	0	0	0	0.090155	AT5G03650.1	SBE2.2	starch branching enzyme 2.2
Glyma.12G021000	2.96673	2.25428	1.02241	1.90218	2.93186	2.5669	2.09404	2.4688	2.5737	2.71956	3.07683	2.33275	1.86032	2.08075	2.6654	1.97607	2.49282	2.49826	3.22512	2.86623	2.74586	AT2G43250.1
Glyma.03G044000	2.32439	2.39395	0.47031	3.11203	3.71513	2.14883	1.71576	1.86024	2.31335	3.42434	3.5469	2.90159	2.01722	2.32817	2.61378	2.06307	2.45755	1.48574	4.73534	4.11427	3.77769	AT3G14460.1		LRR and NB-ARC domains-containing disease resistance protein
Glyma.13G029300	0	0.131341	0	0.020964	0	0.025415	0.028524	0	0	0	0	0.02635	0	0	0.132382	0	0.079089	0.030999	0	0	0	AT1G52950.1		Nucleic acid-binding, OB-fold-like protein
Glyma.08G148400	0.82518	0.863962	1.18882	0.360031	0.896406	0.31206	0.675238	0.462107	0.334715	0.350803	0	0.454585	0.643452	0.496399	0.764004	0.111097	0.177669	0.363409	0	0.047825	0.15939
Glyma.06G276100	6.38312	6.15941	3.49744	5.82626	7.14285	6.22486	5.93534	6.0444	5.48697	6.57714	7.43197	6.57162	6.07344	5.79933	5.3451	4.98565	4.94367	5.01606	7.25716	7.77558	7.05291	AT2G42700.2
Glyma.16G207900	19.9413	23.4726	10.344	17.7434	21.0891	22.2038	23.7723	19.5463	18.5568	14.8001	15.3055	17.049	21.5209	17.1919	17.4512	21.9958	22.2574	19.9658	18.0823	15.1339	18.7019	AT5G08450.3
Glyma.19G167400	0.057169	0.031089	0.024861	0.037275	0.05455	0.063609	0.023849	0.01059	0.056697	0.061578	0.029446	0.033122	0.055704	0.096672	0.188098	0.084533	0.047711	0.252451	0.1815	0.019328	0.124195	AT4G08850.1		Leucine-rich repeat receptor-like protein kinase family protein
Glyma.04G090400	12.6967	13.3756	14.9329	13.6577	12.0402	12.0914	13.1373	13.01	12.621	9.66138	10.5943	10.7546	12.8434	12.1899	12.2554	11.7052	13.6457	13.1156	13.8419	10.1014	11.9875	AT3G28670.1		oxidoreductase, zinc-binding dehydrogenase family protein
Glyma.01G116700	2.0169	3.72063	1.17422	1.28542	1.81674	5.12127	5.56499	4.51481	4.89242	1.35441	2.94549	2.8244	5.79027	4.17969	5.48046	4.8873	3.43138	4.5895	0.856024	0.32194	0.446678	AT1G32780.1		GroES-like zinc-binding dehydrogenase family protein
Glyma.19G132800	18.5979	25.3547	28.293	24.0126	26.0544	25.435	21.6506	25.411	26.086	34.5376	24.3134	24.1096	18.4915	29.6208	15.6678	27.9923	30.3393	30.8061	21.1257	20.7718	37.0475	AT3G10190.1		Calcium-binding EF-hand family protein
Glyma.08G145600	12.6479	21.9141	6.72273	10.2078	14.6704	28.6044	25.182	23.5404	27.4749	13.2439	10.5894	14.1049	26.5152	20.8593	14.7329	26.1452	14.2962	11.8757	9.39237	9.57996	10.1541	AT2G21770.1	CESA09,CESA9	cellulose synthase A9
Glyma.08G101400	2.09553	2.22591	1.57395	1.75731	1.49961	1.42923	2.27861	1.91944	1.42727	1.29036	1.16	1.98817	1.37028	0.836089	1.28684	1.93209	1.71221	1.64223	1.59367	1.80056	1.97668	AT1G67660.1		Restriction endonuclease, type II-like superfamily protein
Glyma.19G131600	12.4659	11.8233	16.5166	12.1015	10.3409	14.3186	10.792	10.1891	10.7917	8.57226	8.16739	10.3906	11.327	8.83877	8.4285	10.3583	12.0091	14.2253	8.71745	9.7121	10.8755	AT3G57090.1	BIGYIN,FIS1A	Tetratricopeptide repeat (TPR)-like superfamily protein
Glyma.18G233700	2.88696	2.85464	3.04289	3.02068	3.36507	2.11904	2.44674	2.38656	2.92665	2.88277	2.66023	2.54192	1.95876	2.65272	1.92461	2.11073	2.55258	2.80115	3.74067	2.98633	2.86654	AT3G61415.1	ASK21,SK21	SKP1-like 21
Glyma.11G029600	15.7771	14.6052	11.9031	16.7257	21.3712	15.1643	11.225	12.4201	11.9768	21.2523	23.4947	18.6927	12.2224	13.2691	13.4033	13.6509	11.8759	12.1	25.1419	22.3169	20.6943	AT1G12360.1	KEU	Sec1/munc18-like (SM) proteins superfamily
Glyma.12G107600	0.018873	0	0	0	0	0	0	0	0.072645	0	0	0.047206	0.047581	0	0	0.025788	0	0	0	0	0
Glyma.01G157500	4.25868	4.7589	5.83224	5.8739	5.9742	4.72079	4.83345	3.77939	3.93654	6.2091	7.11852	6.49707	5.64702	4.73147	3.33502	6.86885	7.00122	7.84658	11.3366	9.0595	11.9596	AT2G17480.1	ATMLO8,MLO8	Seven transmembrane MLO family protein
Glyma.19G131700	4.06527	4.96863	5.31571	5.42406	7.36111	3.86264	4.36229	5.99976	4.94851	5.89637	11.2281	7.76405	2.85791	5.38108	4.07751	3.33733	5.54434	4.65812	10.8699	6.99426	8.04379	AT3G57080.1	NRPE5,RPB5B	Eukaryotic rpb5 RNA polymerase subunit family protein
Glyma.17G088000	0.109755	0.02609	0.103737	0.048994	0.098926	0.017008	0	0.068037	0.132509	0.039429	0.018854	0.017693	0	0.019344	0.035438	0.019331	0.101766	0.078071	0.107291	0.173253	0.092259	AT5G40380.1	CRK42	cysteine-rich RLK (RECEPTOR-like protein kinase) 42
Glyma.14G170500	34.805	40.0637	61.2985	34.2525	54.589	26.9144	36.8735	36.468	33.1275	46.8809	58.8309	58.3581	45.0917	58.9345	50.5547	43.7229	34.6141	37.4956	30.9947	30.401	30.4759	AT2G34090.2	MEE18	maternal effect embryo arrest 18
Glyma.11G105300	1.13773	1.25419	1.66189	0.751025	0.811486	0.779768	1.0373	1.04395	0.623995	0.642456	1.19634	0.727464	0.922264	0.827261	1.28223	0.97722	1.24387	1.0735	1.10856	1.11639	1.23115	AT2G21120.1		Protein of unknown function (DUF803)
Glyma.15G254500	4.32391	4.95668	3.66932	3.82021	2.94728	3.29499	3.73992	3.37712	4.02053	4.63163	2.47344	3.26462	3.61678	3.06277	2.835	3.75521	2.83876	3.52094	2.41723	4.17011	3.37963	AT1G79070.1		SNARE-associated protein-related
Glyma.15G203400	12.0329	13.1178	19.01	17.0128	17.1227	13.9332	9.83354	20.4552	18.1953	22.9733	19.926	16.3265	10.7451	12.6407	13.4059	10.3315	13.8332	14.9607	17.0988	19.5418	20.391	AT4G02040.1
Glyma.18G021200	0	0	0	0	0	0.03959	0.266446	0	0	0.045888	0	0	0.041511	0.045026	0	0	0	0.082733	0	0	0	AT2G40475.1
Glyma.06G300000	0.151852	0.206214	0	0	0.38164	0	0.158374	0.047198	0	0.054704	0	0.098191	0.282728	0	0.147499	0	0.207469	0.300292	0	0	0.095301	AT5G10280.1	ATMYB64,ATMYB92,MYB92	myb domain protein 92
Glyma.13G063200	0	0	0	0	0	0	0	0	0	0	0.107424	0	0	0	0	0	0	0	0	0	0.098498	AT3G28910.1	ATMYB30,MYB30	myb domain protein 30
Glyma.11G110100	38.1325	44.629	35.1562	32.873	35.1371	44.3738	52.3581	49.0526	47.0948	42.1076	36.6924	37.7534	52.3456	42.0338	43.546	43.3183	50.0995	58.644	45.2812	47.1502	47.4246	AT4G38920.1	ATVHA-C3,AVA-P3,VHA-C3	vacuolar-type H(+)-ATPase C3
Glyma.11G161600	0	0	0	0	0	0	0.039141	0	0	0	0	0	0.036568	0	0	0	0.05927	0	0	0	0.035448	AT5G58390.1		Peroxidase superfamily protein
Glyma.18G012600	0.203753	0.449782	0.180271	0.247792	0.111538	0.152253	0.24358	0.240989	0.257569	0.14353	0.073275	0.085801	0.155484	0.075177	0.072918	0.248926	0.074892	0.105842	0.088504	0.071152	0.226867	AT3G26120.1	TEL1	terminal EAR1-like 1
Glyma.02G208400	38.6325	33.4811	34.22	33.6719	28.0209	44.0768	47.2225	51.3845	56.7656	36.2158	38.179	48.267	65.5483	86.1785	82.1614	46.8845	59.58	57.6329	33.4933	55.3551	32.6389	AT1G22410.1		Class-II DAHP synthetase family protein
Glyma.13G160300	5.16526	6.0572	4.2673	5.83697	6.63958	6.28804	5.60544	6.40536	6.67264	7.13915	7.56499	6.4377	5.82063	5.91306	5.13722	5.97276	6.50194	7.09917	7.44627	9.42653	8.5113	AT5G35430.1		Tetratricopeptide repeat (TPR)-like superfamily protein
Glyma.04G055801	0.371218	0.558672	1.42809	1.2473	1.08077	0.131633	0.095596	0.071189	0.105868	0.648661	2.08877	1.08492	0.159217	0.605227	0.400808	0.253293	0.236636	0.272629	4.30723	2.84983	3.01333	AT2G26340.2
Glyma.20G193400	0.369035	0.374127	0.39766	0.410167	0.523115	0.517461	0.483358	0.563918	0.743393	0.346214	0.350329	0.576521	0.82722	0.858188	1.12142	0.693053	0.914632	0.756332	0.572386	0.432388	0.221467	AT5G45470.1		Protein of unknown function (DUF594)
Glyma.05G135400	6.68695	5.75879	6.45635	7.66188	11.4551	5.22387	5.43989	11.3829	5.89726	9.54027	9.01232	7.61979	5.47025	7.11839	5.91212	5.69732	7.01807	6.56042	7.39813	12.1001	12.156	AT2G02148.1
Glyma.05G247800	8.8778	10.5794	5.29511	7.34568	31.4499	10.0709	11.8834	7.82515	7.10525	36.4669	30.5182	15.8904	8.52275	9.71392	4.85513	12.3199	7.87734	7.98793	37.3144	27.1587	32.4533	AT1G14700.1	ATPAP3,PAP3	purple acid phosphatase 3
Glyma.06G196600	2.00504	2.36558	2.37134	1.58431	1.96035	2.59811	2.50493	2.08413	2.51525	2.24394	2.19891	1.92566	1.50391	1.24232	1.18676	1.80593	1.75916	2.12407	2.0618	3.35911	2.80743	AT1G18660.3		zinc finger (C3HC4-type RING finger) family protein
Glyma.04G003300	12.9681	10.6199	24.7958	8.16968	14.4821	24.54	11.8339	14.6369	20.0266	5.00881	5.36869	13.1129	21.3879	20.9512	18.7251	13.7361	14.8543	23.2471	8.73712	5.77275	5.6643	AT2G47140.1		NAD(P)-binding Rossmann-fold superfamily protein
Glyma.10G013500	8.23207	11.6963	4.47462	7.53792	9.39134	10.3257	9.62352	8.43366	8.1577	7.57344	7.92394	7.80725	8.45198	6.453	6.73993	8.77749	7.20602	6.12523	8.1812	8.45009	8.08921	AT2G47410.1		WD40/YVTN repeat-like-containing domain;Bromodomain
Glyma.05G135700	2.49923	3.13341	2.12885	2.16932	2.11494	2.18362	3.37152	3.35626	2.38315	1.89875	2.22532	2.15597	2.13746	2.24036	2.10735	3.11518	4.12591	3.21335	2.23173	1.94247	1.67169	AT2G02170.2		Remorin family protein
Glyma.14G176900	160.109	160.808	116.545	197.544	239.515	224.121	163.845	199.306	204.281	317.252	228.084	196	162.54	165.067	134.989	138.948	165.533	147.499	219.528	171.759	187.072	AT1G78300.1	14-3-3OMEGA,GF14 OMEGA,GRF2	general regulatory factor 2
Glyma.18G279000	17.1043	17.6655	20.531	18.079	18.4276	21.2002	18.4042	18.3766	17.4595	20.5238	19.935	17.2204	16.6069	16.5792	15.8467	18.3221	15.366	18.1724	21.6608	22.0526	19.8217	AT1G30890.2		Integral membrane HRF1 family protein
Glyma.05G010600	27.5753	37.2877	23.6975	28.1	20.304	28.688	66.8431	91.8819	97.1393	35.6837	55.8043	55.5259	85.0802	91.9722	91.2232	48.6369	56.5738	51.8803	12.3728	7.47592	9.87573	AT2G26650.1	AKT1,ATAKT1,KT1	K+ transporter 1
Glyma.13G349100	8.36248	9.32546	8.1571	8.75149	8.26618	8.60643	7.12222	7.20119	6.17612	6.86554	8.54168	8.34885	6.82837	8.71971	7.21457	8.8353	10.449	8.21385	8.16771	5.51025	4.56472	AT1G17650.1	GLYR2,GR2	glyoxylate reductase 2
Glyma.04G174800	15.0313	18.1166	6.16558	6.75442	6.20092	14.2815	24.7869	21.3158	20.1748	5.64537	6.79148	8.31309	24.7512	12.4913	13.0811	21.52	18.2958	19.0331	3.78767	2.18691	4.04598	AT5G62670.1	AHA11,HA11	H(+)-ATPase 11
Glyma.06G154900	0	0	0.072358	0	0	0	0	0	0	0	0	0	0	0	0	0	0	0	0	0	0
Glyma.18G014600	0	0.131846	0.035027	0.035012	0	0	0	0	0.031953	0	0	0	0	0	0	0	0	0.036396	0	0	0	AT1G72220.1		RING/U-box superfamily protein
Glyma.13G236600	48.2978	39.1637	59.0201	52.1045	42.3703	39.1546	81.3613	79.2793	78.7539	91.7318	112.099	111.64	114.614	188.589	152.082	79.7285	78.684	58.7392	76.3382	80.8384	73.2478	AT1G28360.1	ATERF12,ERF12	ERF domain protein 12
Glyma.16G015600	3.04771	4.68982	4.39192	2.95841	2.75092	3.63682	3.29704	3.27154	3.32499	3.08831	3.29039	3.81977	3.52017	4.10946	3.20642	4.44025	3.73397	3.49081	3.32191	2.83651	4.99933	AT1G53760.1
Glyma.04G147700	591.664	585.655	997.206	866.775	2199.12	495.824	240.768	677.423	591.909	1368.74	2300.51	1120.31	318.293	618.634	383.772	285.246	271.636	339.384	1949.29	1629.16	1316.05	AT2G26670.1	ATHO1,GUN2,HO1,HY1,HY6,TED4	Plant haem oxygenase (decyclizing) family protein
Glyma.15G222102	2.72593	3.66927	4.18088	4.10561	1.57866	3.2904	3.04319	2.85414	3.23314	2.12686	4.36889	3.60673	2.4301	2.35268	2.688	4.10019	2.44525	2.84393	2.27823	1.10712	2.15045	AT2G27110.1	FRS3	FAR1-related sequence 3
Glyma.12G236400	2.79065	3.48541	2.59921	3.03563	3.06744	4.29001	3.95413	4.35941	5.09816	3.11591	3.3685	3.15687	3.91943	3.88033	3.349	3.31844	4.25399	5.07295	5.75894	6.40143	4.9592	AT2G16405.1		Transducin/WD40 repeat-like superfamily protein
Glyma.08G077300	4.38005	7.19275	6.16889	4.88674	4.59132	5.61925	7.39454	6.56778	7.46213	4.71002	5.17032	5.38831	4.15086	4.68363	3.83866	7.15489	5.26537	7.11134	5.76455	12.0177	6.42385	AT3G60360.1	EDA14,UTP11	embryo sac development arrest 14
Glyma.17G232300	4.40943	3.63162	4.54964	3.11012	3.78939	2.78508	2.71426	4.73486	3.47559	3.1288	3.29832	2.77425	1.91176	3.1264	2.60696	3.38393	3.48354	3.34603	2.92592	3.76653	2.99422	AT1G44920.1
Glyma.20G077250	0	0	0	0	0	0	0.145684	0	0	0	0	0	0	0	0	0	0.111587	0	0	0	0
Glyma.02G056300	0.018592	0	0	0	0	0	0	0	0	0	0	0	0	0	0	0	0	0	0	0	0	AT1G75220.1		Major facilitator superfamily protein
Glyma.10G205900	0.048361	0	0	0	0.486017	0	0.100876	0	0.095925	0	0	0.420752	0	0	0	0.095176	0	0.094646	0.225683	0.193498	0.995494	AT1G04560.1		AWPM-19-like family protein
Glyma.10G147900	0.754016	0.576814	0.655187	0.394249	0.592367	0.449521	0.41811	0	0	0	0	0.175358	0.113274	0.358085	1.03143	0.063864	0.318314	0.137071	0	0.060483	0	AT1G56320.1
Glyma.14G024800	0.582431	0.681034	0.359533	0.396697	0.428749	0.630525	0.634172	0.950903	0.690689	0.534858	0.716861	0.576106	0.713967	0.342009	0.549777	0.912596	0.482232	0.572406	0.759427	1.59561	0.880822	AT5G54880.1		DTW domain-containing protein
Glyma.10G008100	0.150592	0.307272	0	0.040912	0.071776	0.069971	0.07853	0.136084	0.247674	0.069749	0	0.115431	0.237954	0.019895	0.108976	0.524082	0.151946	0.132426	0.09142	0.075317	0.141529	AT2G37320.1		Tetratricopeptide repeat (TPR)-like superfamily protein
Glyma.06G218600	0	0	0.217514	0.114029	0.140105	0.048756	0.054537	0.048759	0	0.056513	0.107915	0.050719	0.051122	0.055451	0	0.110829	0	0.35661	0.097839	0.367368	0.198227
Glyma.16G045900	7.25055	6.53749	5.82799	7.44097	5.61675	6.18384	6.17537	6.06681	5.30163	5.27401	5.80355	5.42262	4.93559	5.67941	6.12732	6.72965	6.87585	6.19773	5.62458	5.15272	5.23769	AT5G46860.1	ATSYP22,ATVAM3,SGR3,SYP22,VAM3	Syntaxin/t-SNARE family protein
Glyma.01G239900	6.02388	8.64374	3.20186	2.90898	3.0069	7.68418	8.13808	7.07479	8.07513	3.97686	3.39684	3.91275	7.37452	4.4985	3.47081	6.33568	6.77762	9.35033	3.7425	4.31959	3.06354	AT3G06035.1		Glycoprotein membrane precursor GPI-anchored
Glyma.13G055700	0.396111	0.425167	0.494451	0.204804	0.289868	0.088652	0.223512	0.372737	0.333082	0.396517	0.294744	0.264627	0.164905	0.140919	0.283575	0.215668	0.280615	0.264948	0.42111	0.358284	0.385446	AT1G74160.1
Glyma.06G112000	0.10575	0.167192	0.09994	0.08258	0.087775	0.439084	1.04886	0.336974	0.310778	0	0.031565	0.029621	0.266026	0.032385	0.114191	0	0.032154	0	0.057236	0.024378	0	AT4G08290.1		nodulin MtN21 /EamA-like transporter family protein
Glyma.13G181500	9.47024	16.6971	13.4774	10.5271	8.22375	15.7431	16.6545	16.7623	15.172	11.5522	11.3742	13.8373	17.7249	15.7669	13.4856	17.0145	16.1383	18.0302	13.2038	14.9806	13.8968	AT2G20760.1		Clathrin light chain protein
Glyma.11G026200	0.265504	0.181573	0.344021	0.047948	0.138905	0.175237	0.136431	0.020503	0.046312	0.161981	0.113633	0.220735	0.099237	0.229859	0.256616	0.433912	0	0.358974	0.020605	0.022068	0	AT1G12740.1	CYP87A2	cytochrome P450, family 87, subfamily A, polypeptide 2
Glyma.05G102700	0	0.029055	0	0	0	0	0.029166	0.07019	0.068755	0.03073	0.017668	0	0.034394	0	0.054083	0.046689	0.253847	0.264406	0	0	0.029793	AT2G02710.1	PLP,PLPA,PLPB,PLPC	PAS/LOV protein B
Glyma.01G219200	0	0.021297	0	0	0	0.043525	0.097699	0.054361	0.046452	0.016817	0	0.015093	0.015213	0.033001	0.015114	0.098884	0.065752	0.035392	0	0	0	AT4G11610.1		C2 calcium/lipid-binding plant phosphoribosyltransferase family protein
Glyma.20G127800	21.4053	22.3141	24.2273	31.009	28.9474	20.4888	29.8383	21.6616	23.6679	31.5498	53.1616	28.8195	23.8283	24.911	26.1044	28.3165	29.0462	23.5132	48.2053	30.9241	27.5632	AT2G15230.1	ATLIP1,LIP1	lipase 1
Glyma.06G264150	0	0	0	0	0	0	0	0	0	0	0	0	0	0	0	0	0.069298	0	0	0	0	AT5G17680.1		disease resistance protein (TIR-NBS-LRR class), putative
Glyma.15G264800	0.046053	0.002529	0.240809	0.11626	0.111032	0.025569	0.002079	0.033387	0.073753	0.109121	0.013959	0.020289	0.015935	0.03311	0.011906	0.02714	0.00773	0.003869	0.149649	0.033551	0.000731
Glyma.15G053300	34.4702	36.711	30.422	37.5553	38.4153	33.8458	33.203	38.6637	33.1931	44.2393	47.8714	42.1751	33.6333	38.1666	33.5916	36.2975	34.2903	31.6494	48.0901	53.1601	41.9423	AT5G09390.1		CD2-binding protein-related
Glyma.16G205500	3.14893	3.53964	2.31487	2.42005	2.86953	2.46995	3.75714	4.4775	3.48732	3.27165	4.22435	3.77658	3.05465	3.26569	3.32943	3.07929	3.11266	3.39646	5.56404	4.29568	4.72072	AT1G64810.2	APO1	Arabidopsis thaliana protein of unknown function (DUF794)
Glyma.17G023400	7.29238	8.31145	9.88646	8.16681	7.51063	6.7843	6.51897	7.09102	6.32727	9.89712	13.8265	7.02099	6.06599	7.16502	7.36457	7.7813	7.61646	9.12421	13.2216	11.5428	9.96691	AT5G18650.1		CHY-type/CTCHY-type/RING-type Zinc finger protein
Glyma.10G251400	9.59803	12.2586	7.42195	5.77006	4.31687	10.7648	10.9877	10.7498	9.34248	3.40773	5.3256	4.92821	9.75945	5.90488	7.43117	11.3596	11.7192	13.913	1.41927	1.37699	1.4625	AT2G33460.1	RIC1	ROP-interactive CRIB motif-containing protein 1
Glyma.06G265200	0.1995	0.085533	0.083457	0.108302	0.1707	0.211559	0.097554	0.207955	0.246449	0.245218	0.205567	0.251344	0.09142	0.17422	0.202276	0	0.192318	0.154033	0.16718	0.288248	0.175133	AT1G27170.1		transmembrane receptors;ATP binding
Glyma.19G052700	0.511855	1.72523	0.538913	0.905366	0.341836	1.04839	5.32996	0.912466	4.06236	0.118453	0.453901	0.585676	2.76634	1.39239	1.30458	2.38139	1.04748	1.55216	0.720159	0.495654	0.936416
Glyma.03G127900	0.018516	0	0	0	0	0	0	0	0	0	0	0	0	0	0	0	0	0.020987	0	0	0	AT2G41190.1		Transmembrane amino acid transporter family protein
Glyma.06G046400	1.45693	1.34808	0.487203	0.560671	3.43025	0.872105	1.75159	2.05276	1.66847	1.10917	5.91256	1.41396	1.20927	1.32911	0.713486	1.38017	0.995411	1.4254	1.41901	1.23631	1.45104	AT1G27840.1	ATCSA-1	Transducin/WD40 repeat-like superfamily protein
Glyma.02G225300	6.80918	6.35111	6.31985	6.7848	11.7684	5.91593	5.79011	7.074	6.40911	9.79188	10.2613	8.00193	6.002	6.4982	6.18768	5.14282	5.69869	5.45165	12.4396	10.8925	9.89071	AT5G58870.1	ftsh9	FTSH protease 9
Glyma.03G172400	62.6278	52.1417	69.0584	52.253	79.1875	57.2528	50.0971	62.0496	61.4337	86.5917	71.8666	71.1888	62.373	66.4975	78.2577	39.9013	40.3342	71.6516	59.3778	78.4889	91.2229	AT2G37480.2
Glyma.05G151300	30.0441	32.4489	18.6999	22.5873	16.9987	39.1945	40.0747	29.7919	34.551	15.0349	14.7659	16.8673	35.734	18.7617	20.5394	34.6485	33.1969	28.1531	8.20001	6.51785	10.7691	AT4G14030.2	SBP1	selenium-binding protein 1
Glyma.15G160500	10.241	15.6942	11.6344	7.47218	8.03628	14.6168	16.7197	21.9761	24.6942	10.7916	8.60025	14.259	22.273	20.0546	16.4333	15.7908	18.9851	17.3999	10.1254	8.23058	10.0799	AT2G22370.1
Glyma.17G186600	889.746	894.278	815.216	927.388	762.743	851.054	818.063	902.03	888.803	762.848	838.27	867.092	925.216	817.459	815.8	985.153	960.042	1063.84	862.939	903.668	1014.65	AT1G07930.1		GTP binding Elongation factor Tu family protein
Glyma.06G051800	0.219998	0.181997	0.14054	0.241647	1.44028	0.082657	0.139152	0.206655	0.044107	1.4978	3.54221	0.488111	0	0.140854	0.041764	0.281837	0	0.100818	4.32409	2.01583	0.880056	AT2G26040.1	PYL2,RCAR14	PYR1-like 2
Glyma.08G345400	104.476	87.2092	217.45	206.118	199.784	112.475	67.4887	62.5863	84.4072	147.71	153.247	121.258	98.9555	118.469	119.539	89.1075	100.047	90.6168	148.521	115.3	169.854	AT3G25290.2		Auxin-responsive family protein
Glyma.06G126100	1.16242	0.5783	0.728952	1.08939	1.02118	0.619523	0.64342	0.640626	1.49174	0.916014	1.04927	1.07973	1.15472	0.861411	0.829814	1.08552	1.74339	1.23695	2.50715	1.89847	2.49695	AT5G53160.2	PYL8,RCAR3	regulatory components of ABA receptor 3
Glyma.13G175700	0.493209	0.31411	0.150394	0.090196	0.263646	0.447187	2.26436	1.04098	2.82255	0.088806	0.085502	0.199878	1.87753	1.45791	2.98627	0.836904	0.413444	0.888715	1.11885	1.16178	0.921368	AT1G53540.1		HSP20-like chaperones superfamily protein
Glyma.04G112900	1.39001	1.44427	0.99914	1.18783	1.49277	0.929906	1.54944	0.895468	0.975574	1.11415	0.812393	1.32861	0.819245	0.611536	0.747072	0.990262	1.32383	1.54749	1.53885	1.19001	1.26559	AT4G37608.1
Glyma.16G110700	0	0	0.022957	0.045282	0.102261	0.116521	0.25943	0.1376	0.06672	0	0.036775	0.138041	0.216802	0	0.040341	0.154286	0.219071	0.184966	0	0.079867	0.067594	AT1G19630.1	CYP722A1	cytochrome P450, family 722, subfamily A, polypeptide 1
Glyma.05G201900	1.9007	1.94721	1.31096	1.08003	1.06574	2.15313	2.89229	1.32043	1.79552	1.44983	1.30288	1.32978	1.78248	1.32331	1.19117	2.6584	2.43889	2.56761	1.45033	1.29714	1.6524	AT2G21240.2	ATBPC4,BBR,BPC4	basic pentacysteine 4
Glyma.12G186600	7.70748	7.13031	7.04853	8.72978	10.3294	7.73404	7.49257	8.86341	8.26666	10.601	13.0724	9.83058	8.57521	8.60738	9.12236	8.57131	9.56936	7.80073	14.5973	12.1443	12.2551	AT1G08370.1	ATDCP1,DCP1	decapping 1
Glyma.16G133800	1.65349	2.68013	1.59154	0.884518	0.891213	0.68574	0.958239	0.69972	0.576471	0.647448	1.6157	2.2984	0.745728	0.970638	0.867339	1.47155	1.84135	1.768	2.53761	1.53596	1.87188	AT1G19630.1	CYP722A1	cytochrome P450, family 722, subfamily A, polypeptide 1
Glyma.19G136000	6.33928	7.18591	4.39364	7.19686	9.64224	7.43243	6.76531	6.75619	6.14672	8.30878	8.16388	7.37823	7.41514	6.44683	6.95798	7.06943	7.2389	5.35012	9.82111	10.0113	8.06033	AT3G57300.1	ATINO80,INO80	INO80 ortholog
Glyma.14G086200	0.088334	0.094936	0.333243	0.312325	0.085503	0.258644	1.04366	0.504606	0.325733	0.076219	0	0.097933	0.538949	0.100611	0	0.195314	0.03553	0.080205	0	0	0	AT4G34160.1	CYCD3,CYCD3;1	CYCLIN D3;1
Glyma.07G214800	0.755848	1.05548	1.92642	0.50395	0.43714	0.556545	0.626508	1.13282	1.18409	0.336992	0.507483	0.618565	0.752192	0.490671	0.60782	0.652712	1.12341	0.464243	0.927786	0.909569	1.40813	AT3G08000.1		RNA-binding (RRM/RBD/RNP motifs) family protein
Glyma.06G166500	1.0576	1.14462	3.29556	1.52241	1.46916	1.40182	0.396716	0.868564	0.89471	0.48888	0.349173	0.229091	0.272129	0.403288	0.257884	0.529863	0.732166	0.954574	0.568588	0.111728	0.389249	AT5G13180.1	ANAC083,NAC083,VNI2	NAC domain containing protein 83
Glyma.03G200000	4.31692	4.39198	4.26934	5.55161	4.13214	4.65498	4.81953	5.69243	6.18711	7.34459	4.71525	4.87041	5.55898	5.16387	4.45095	5.0524	4.62361	5.43091	6.49156	8.32827	6.39579	AT5G22250.1		Polynucleotidyl transferase, ribonuclease H-like superfamily protein
Glyma.13G211300	55.289	59.3762	63.5224	52.4184	60.4621	69.0133	64.6912	61.795	71.6301	66.3456	63.6959	64.3264	77.1638	77.4122	79.46	68.1815	65.3544	64.85	68.943	67.9654	66.5918	AT4G15470.1		Bax inhibitor-1 family protein
Glyma.08G076800	588.845	515.147	694.643	624.787	376.826	535.618	397.3	414.478	563.449	311.686	297.703	428.591	510.941	476.053	514.895	436.877	482.71	504.995	273.284	295.042	373.772	AT1G25270.1		nodulin MtN21 /EamA-like transporter family protein
Glyma.11G246100	5.51793	2.84443	4.04478	6.9198	7.47218	3.79533	3.78752	2.93962	3.45395	4.69322	6.39766	4.94403	3.92726	3.31374	6.36827	4.30339	4.30923	4.45986	6.7526	6.14678	5.8855	AT1G24440.1		RING/U-box superfamily protein
Glyma.17G109000	10.0448	17.1422	11.0308	9.20028	11.0363	13.0358	16.4842	12.98	15.0735	11.0301	9.60904	14.4765	15.1596	9.85792	11.5362	17.1104	16.8935	17.1802	14.803	17.9219	19.3528
Glyma.04G091550	0.081352	0	0	0	0	0	0	0.203801	0	0	0.313355	0.078906	0	0.171384	0	0	0	0	0	0	0
Glyma.02G234700	3.57124	3.88291	2.06341	1.59908	2.30888	10.2167	12.9229	5.44575	6.31314	1.49659	1.96902	2.68061	9.96697	4.74711	5.93933	8.35248	6.953	7.71997	1.00189	0.276747	0.636414	AT1G06930.1
Glyma.16G122800	3.13499	3.92201	2.19585	2.97842	3.6675	3.07286	3.53689	5.11294	4.41318	4.9935	4.22819	3.87673	2.95217	3.3584	3.02608	3.28568	3.56364	3.51669	5.52079	7.87212	6.05785	AT3G01160.1
Glyma.09G060000	0	0	0	0	0	0.121436	0	0	0	0	0	0.120911	0	0	0	0	0	0.24364	0	0	0
Glyma.15G169100	31.465	22.7568	68.3531	176.265	178.469	39.8165	12.5783	16.7983	18.654	638.297	376.682	176.26	20.8035	44.4224	28.4136	26.0118	25.7924	31.743	520.687	625.386	489.741	AT4G25810.1	XTH23,XTR6	xyloglucan endotransglycosylase 6
Glyma.12G180600	12.6179	14.7508	11.2989	13.9383	16.4897	15.1422	12.7426	18.108	17.6881	16.7955	16.6561	15.4546	14.8341	15.2228	16.2606	13.4331	15.1984	15.3613	20.8336	21.7268	19.4486	AT5G22780.1		Adaptor protein complex AP-2, alpha subunit
Glyma.15G093900	2.32328	1.20671	3.17787	3.13438	2.77611	3.04616	1.74672	1.71088	3.65201	2.06151	1.5405	4.42052	3.71283	5.40677	4.94853	1.77893	4.68098	2.75974	2.43045	2.14493	1.82146	AT1G30040.1	ATGA2OX2,GA2OX2	gibberellin 2-oxidase
Glyma.13G258200	2.47954	3.98773	2.53384	1.92939	1.77899	1.55681	2.60489	1.72759	1.45172	3.08742	3.12618	2.10911	3.17754	3.0338	2.58498	3.08914	2.40258	3.73778	2.66795	2.72241	2.77179	AT3G12587.1		Oligosaccaryltransferase
Glyma.13G201150	0	0	0.066328	0	0	0	0	0	0	0	0.326808	0	0.084546	0.085972	0	0	0.063672	0.394927	0.143082	0	0.332948
Glyma.11G204000	0.305035	0.279159	5.03633	1.11175	0.085549	1.36336	0.69212	0.103754	0.132196	0.614883	0.075932	0.893407	1.29425	0.419747	1.67934	1.92765	4.66526	0.994186	0.206343	1.45606	0.101387
Glyma.05G079302	0.225143	0.723573	2.47923	1.54767	0.91853	1.24423	0.211687	0.420051	1.30251	1.00126	0.296939	0.164883	0.385569	0.798572	0.617555	1.76184	0.82786	0.817762	1.25049	1.38707	0.68308
Glyma.18G299500	13.1793	14.018	6.90482	12.3594	13.733	15.3722	15.5359	14.4344	14.1458	14.4093	18.3554	15.9685	17.6876	15.9757	15.3772	16.6191	17.1499	14.618	20.3422	17.5078	17.1199	AT2G43160.3		ENTH/VHS family protein
Glyma.13G327900	0.950089	2.62954	12.1643	12.1087	37.4684	3.63646	7.03678	19.3339	14.2823	33.814	12.9691	12.4235	6.67923	8.89071	8.02341	1.74769	2.46486	1.33268	4.21432	5.13827	1.68705
Glyma.16G091700	0.279625	0.331192	0.012944	0.126445	0.068208	0.426432	0.647341	0.297115	0.487968	0.038472	0.098075	0.218636	0.658417	0.202039	0.145495	0.305229	0.485859	0.215507	0.075797	0.142829	0.056265	AT1G26330.2		DNA binding
Glyma.16G055500	0.074802	0	0.078127	0	0	0	0	0	0.110242	0	0	0.133596	0	0	0	0	0	0.137029	0	0	0.219478
Glyma.13G164550	0.287505	2.2877	0.519153	0.720023	2.5827	0	2.10414	0.460669	0.056415	3.41537	3.9166	2.84	0.3381	0.317829	0.228745	0.008726	1.36564	0	3.53855	1.36356	2.55485
Glyma.20G000700	6.79	7.21835	4.47991	6.25204	8.292	7.40646	7.25742	7.83618	7.64836	9.70587	9.16513	7.85742	7.02617	6.64314	6.41212	7.2187	7.35798	6.25974	11.7186	15.2493	12.9146	AT2G38770.1	EMB2765	P-loop containing nucleoside triphosphate hydrolases superfamily protein
Glyma.10G015100	0	0	0	0	0	0	0	0.034483	0	0	0	0	0	0	0	0	0	0	0	0	0	AT5G61710.1
Glyma.19G146900	1.28688	1.84398	0.640646	0.596729	0.301978	0.563832	0.829238	0.490159	0.62703	0.31865	0.043391	0.122564	0.637457	0.443979	1.20232	1.08051	2.47799	3.64198	0.532461	0.210947	0.207309	AT3G57950.1
Glyma.08G064200	1.58793	1.24087	2.88288	1.68624	5.41887	1.15155	0.776232	1.82664	2.03763	12.1589	2.68739	4.21113	1.68142	3.31983	2.04873	1.27615	1.85437	2.03992	5.24839	13.5234	9.98743
Glyma.03G033700	0	0	0	0	0	0	0	0	0	0	0	0	0	0	0	0	0	0	0	0.104962	0	AT1G02040.1		C2H2-type zinc finger family protein
Glyma.06G029000	8.88794	8.27709	7.89081	9.06824	9.21226	8.43832	6.87949	11.6432	10.4665	9.40207	7.7404	7.65104	8.6346	9.64946	8.72221	8.31552	7.53116	6.88753	9.51115	8.02017	6.99483	AT1G45110.1		Tetrapyrrole (Corrin/Porphyrin) Methylases
Glyma.16G058900	5.59777	5.82169	2.82099	2.50691	2.75093	4.59208	3.7356	7.56513	6.68489	3.15701	3.77262	3.81522	3.39219	3.92807	4.21383	4.67005	4.75348	4.96528	7.30249	10.2631	10.2542
Glyma.14G218300	3.60502	2.96889	4.78353	4.01712	3.55865	4.11471	3.94927	5.4743	4.07076	3.82676	4.4575	4.01271	4.13731	4.23164	3.00109	4.01921	4.66814	4.54548	5.07271	4.96509	5.1119	AT4G32360.1		Pyridine nucleotide-disulphide oxidoreductase family protein
Glyma.06G150100	23.3769	21.8137	22.4509	23.6672	17.8193	21.0583	23.8407	23.3504	20.1344	14.6653	17.8701	20.4183	21.9602	16.4576	18.1838	25.4192	27.9649	30.0084	12.0974	9.40405	11.6403	AT5G09810.1	ACT7	actin 7
Glyma.09G231000	26.888	25.1205	28.1226	33.349	42.6537	24.9274	24.8653	24.7913	24.5835	43.5817	55.5558	36.8029	27.7869	34.8732	28.7858	26.9934	28.0143	26.1618	55.7994	48.3777	40.229	AT5G61500.1	ATATG3,ATG3	autophagy 3 (APG3)
Glyma.15G073150	0	0	0	0	0	0	0	0.055637	0	0	0	0	0	0	0	0	0	0	0	0	0
Glyma.03G021951	0	0	0	0	0	0	0	0	0	0	0.057449	0.080073	0	0	0	0	0	0	0.123931	0	0.075181	AT4G32430.1		Pentatricopeptide repeat (PPR) superfamily protein
Glyma.08G305701	0	0.156563	0	0	0	0.038349	0	0	0	0	0	0	0	0	0	0.167537	0	0	0	0	0
Glyma.09G145800	8.52715	6.21887	10.3866	12.3034	12.6189	5.17242	4.21884	4.06987	4.264	6.26918	6.68269	8.1659	5.05331	5.94362	7.72165	7.11456	8.67015	8.022	8.08042	5.99846	7.17626	AT4G00755.1		F-box family protein
Glyma.12G199200	0.32572	0.341983	0.223389	0.239145	0.214042	0.477533	1.08736	0.434136	0.991352	0.402514	0.39638	1.16517	1.3738	2.84656	1.00751	1.5864	0.604537	0.462402	0.069826	0	0.105926	AT3G23250.1	ATMYB15,ATY19,MYB15	myb domain protein 15
Glyma.17G131600	0.158831	0.355719	0.243394	0.115301	0.112643	0.25403	1.1435	2.98637	1.50722	0.51618	0.750941	0.701497	1.1235	0.994133	0.445426	0.43352	0.129476	0.179992	0.382103	0.345492	0.31742	AT5G52060.1	ATBAG1,BAG1	BCL-2-associated athanogene 1
Glyma.03G231500	0.20908	0	0.261291	0	0.183588	0	0.211558	0.091102	0.15614	0.262896	0.18156	0.209803	0	0.416774	0.157303	0	0.281384	0.171037	0.089786	0	0	AT1G56350.1		Peptide chain release factor 2
Glyma.05G039900	2.39802	4.96511	1.13308	1.12093	1.46988	2.76904	2.74877	1.94414	1.75327	0.924009	1.32426	1.28415	1.67105	1.05135	0.577492	2.45008	1.84567	2.25278	1.38835	1.0297	0.958759	AT5G56040.1		Leucine-rich receptor-like protein kinase family protein
Glyma.15G047200	11.0135	12.8917	8.8918	8.7734	12.0165	11.7121	10.4864	13.8446	11.1154	12.3254	11.2067	12.6034	10.6672	12.7156	11.5633	12.3452	13.3223	12.9356	13.1392	15.9746	14.0357	AT5G24690.1		Protein of unknown function (DUF3411)
Glyma.15G076500	739.758	546.112	1293.06	1518.19	1297.37	366.765	187.239	234.986	231.155	957.01	961.333	1016.27	316.895	490.564	637.973	471.575	623.285	672.398	1440.4	1074.27	1358.78	AT1G28330.1	DRM1,DYL1	dormancy-associated protein-like 1
Glyma.18G190500	30.7823	20.9415	43.2943	36.8581	20.8179	18.9137	13.5004	9.38443	7.54264	9.93883	9.79051	11.9268	14.9932	18.5562	21.2096	23.2323	30.2318	27.1001	14.4067	10.3195	12.3975	AT3G09270.1	ATGSTU8,GSTU8	glutathione S-transferase TAU 8
Glyma.08G266300	13.0468	10.9932	8.09155	13.8779	15.194	12.9311	12.2567	13.3958	11.5561	17.5044	14.2785	13.368	11.7907	10.5098	8.94998	13.6344	12.2925	10.5371	18.3936	19.4252	16.3665	AT5G35980.1	YAK1	yeast YAK1-related gene 1
Glyma.03G088100	4.55894	4.65194	1.94956	5.00579	7.27405	4.99562	4.67733	4.07602	5.78913	9.15014	6.99009	4.83985	4.99315	3.89674	4.27892	5.48572	3.89542	3.64128	7.59802	6.88337	7.53145	AT5G36930.2		Disease resistance protein (TIR-NBS-LRR class) family
Glyma.13G363900	5.98773	7.82891	2.92865	4.07206	3.50618	6.11089	8.30637	7.59767	7.58805	4.74602	5.30558	5.31192	7.72809	5.96739	5.57292	8.04136	7.6745	7.80214	4.53032	3.76605	4.97612	AT2G41620.1		Nucleoporin interacting component (Nup93/Nic96-like) family protein
Glyma.07G141250	1.56015	0.680689	4.55054	2.68758	1.102	2.02301	1.34675	1.75958	1.24768	0.756848	0.481977	1.19622	2.24584	0.377092	1.63543	1.05322	1.2962	1.32197	0.460946	0.335013	0.573474	AT5G06043.1
Glyma.03G023900	2.73634	3.38013	4.07537	4.28399	4.36508	3.61143	4.45832	6.09402	5.23551	2.3499	3.33843	7.8475	5.11344	8.29093	6.43349	4.09351	6.63014	5.49137	4.20644	3.56419	5.85932	AT3G60810.1
Glyma.03G031700	0	0	0	0	0	0	0	0	0	0	0	0	0	0	0	0	0	0	0.015944	0	0	AT1G79600.1		Protein kinase superfamily protein
Glyma.07G190000	0	0	0	0	0	0	0	0	0.02536	0	0	0	0	0	0	0	0	0	0	0	0	AT1G26380.1		FAD-binding Berberine family protein
Glyma.20G180800	11.1539	10.8311	4.14128	5.94156	6.75037	14.5806	9.24882	9.11194	6.10348	2.22193	2.1578	2.1019	3.36784	3.10007	3.73341	7.46173	4.78326	5.41956	2.84041	0.96679	2.84497	AT3G53260.1	ATPAL2,PAL2	phenylalanine ammonia-lyase 2
Glyma.17G002100	4.05701	3.3107	3.08114	3.67204	5.07676	4.41945	4.06491	5.19991	4.91306	7.68473	5.84858	5.10412	2.90806	3.4086	4.44895	3.81304	4.34177	4.2371	7.11392	11.0677	8.00855	AT5G49820.1	EMB1879,RUS6	Protein of unknown function, DUF647
Glyma.01G099700	19.4957	21.3254	16.4634	14.3664	14.2075	18.6812	18.3259	16.9013	17.8223	13.4869	17.8094	14.9848	20.3413	17.4469	17.315	22.2789	19.3479	22.1132	16.9409	15.8098	18.4595	AT3G53900.2	PYRR,UPP	uracil phosphoribosyltransferase
Glyma.02G210700	29.2102	34.0171	20.9892	40.1685	47.4397	40.2086	38.4777	35.8085	37.8544	64.2675	50.0739	56.2827	40.1775	44.5403	33.3918	40.1507	38.2337	37.8392	67.3314	70.4902	86.9944	AT1G72200.1		RING/U-box superfamily protein
Glyma.U003300	0	0	0	0	0	0	0	0	0	0	0	0	0	0.013169	0.012063	0	0	0	0	0	0	AT5G10720.1	AHK5,CKI2,HK5	histidine kinase 5
Glyma.16G041100	4.21282	2.22492	8.05816	7.71335	4.96266	3.93176	5.54953	6.27923	7.61801	11.672	12.7264	8.0359	10.651	11.442	10.4093	7.4377	8.99682	12.6611	6.66355	6.84265	9.34711	AT5G18150.1		Methyltransferase-related protein
Glyma.05G105600	0.482058	0.377504	0.70204	0.57301	0.392077	0.551538	0.395404	0.962299	0.611334	0.433202	0.223501	0.333792	0.176092	0.469562	0.121124	0.152769	0.038072	0.109205	0.083004	0.024114	0.011385	AT4G37650.1	SGR7,SHR	GRAS family transcription factor
Glyma.13G106700	5.70362	5.92833	4.97195	8.3179	6.93581	6.57715	5.52883	6.47879	5.76783	8.33143	7.27707	6.57419	5.41627	5.43356	5.59271	5.46759	5.9338	5.53352	8.34103	7.9509	7.29871	AT2G19390.1
Glyma.10G291800	12.5275	11.8588	13.1954	13.899	12.8876	12.2548	9.21524	12.3489	10.5135	13.2868	13.6466	12.5612	9.53332	11.6769	11.2172	10.9505	12.0878	11.0024	15.1325	13.3203	12.2868	AT1G43900.1		Protein phosphatase 2C family protein
Glyma.03G178000	27.6406	40.892	42.5313	22.3452	18.6871	31.85	45.4204	42.1329	42.3937	25.3528	33.0162	38.0384	37.2721	36.275	33.2171	43.595	44.3191	51.6976	36.0848	44.8976	39.0301	AT5G02960.1		Ribosomal protein S12/S23 family protein
Glyma.10G159100	1.88548	2.4295	0.971481	1.87145	1.7741	2.05986	2.26524	1.97207	1.17055	1.2933	1.00727	1.10989	1.42656	0.923697	0.775462	1.51828	1.42861	1.82492	1.48676	1.02836	1.59163	AT5G27950.1		P-loop containing nucleoside triphosphate hydrolases superfamily protein
Glyma.06G116800	7.71457	9.45638	4.22889	7.24463	8.10999	8.90386	8.37464	9.62339	8.3928	11.0856	11.9428	10.0278	8.85197	8.95433	8.72805	8.7549	8.91443	7.11242	13.793	13.7143	13.7445	AT1G21650.3		Preprotein translocase SecA family protein
Glyma.06G044800	0	0.109004	0	0	0	0	0	0.037008	0	0.021519	0	0	0	0	0	0	0	0.067931	0	0	0.01887	AT5G48810.1	ATB5-B,ATCB5-D,B5 #3,CB5-D	cytochrome B5 isoform D
Glyma.07G070700	4.22829	5.10091	2.55071	5.21464	7.05685	4.55054	3.65016	4.50288	3.76451	5.35274	5.09225	4.23527	3.88306	4.24771	4.11793	4.05422	4.36593	4.07201	6.7195	6.97205	6.2066	AT4G00450.1	CCT,CRP	RNA polymerase II transcription mediators
Glyma.07G041000	2.60801	4.58352	2.14788	1.52001	1.69055	4.33575	5.67856	4.3954	4.81237	1.6337	1.50868	1.77373	3.82097	2.20832	1.98834	5.3989	3.46738	4.26604	2.06874	2.09633	2.58103	AT1G72480.1		Lung seven transmembrane receptor family protein
Glyma.15G162900	0.182494	1.40201	0.271145	0.152886	0.187472	0.209663	0.627469	0.993282	0.53958	0.605693	0.51186	0.542661	0.670966	0.635255	0.718989	0.861555	0.834117	0.36893	0.244507	0.075936	0.126631	AT2G25800.1		Protein of unknown function (DUF810)
Glyma.10G051600	12.9333	11.8022	10.728	13.2682	14.3499	12.3121	11.4892	13.7327	11.7717	13.8487	13.7473	12.8508	10.375	9.35509	8.44549	9.69324	9.79091	9.84941	15.4096	13.8543	13.207	AT2G37160.1		Transducin/WD40 repeat-like superfamily protein
Glyma.05G031400	7.59978	9.00729	4.13062	5.21449	3.97455	9.39571	5.32313	4.49965	4.28891	1.62857	1.26518	1.67226	2.27126	1.1913	1.61931	5.16655	5.04542	6.3064	1.90429	1.02206	1.38532	AT5G40010.1	AATP1	AAA-ATPase 1
Glyma.09G103100	14.8896	14.6085	16.5491	14.2827	11.8374	14.062	14.4907	17.1517	17.0914	12.9423	14.7883	14.7339	13.6128	14.3217	14.616	14.5795	14.6542	14.2702	15.672	13.4382	13.9625	AT5G42470.1
Glyma.16G098700	0	0.017421	0.02777	0	0.01626	0	0.014182	0	0	0	0	0	0	0.017068	0.008215	0.017986	0	0	0.007952	0.008517	0.005025	AT3G08970.1	ATERDJ3A,TMS1	DNAJ heat shock N-terminal domain-containing protein
Glyma.08G326400	3.3305	3.74133	3.26823	2.23412	4.14508	3.4599	2.74173	3.88695	3.07911	3.38144	3.96865	3.12889	2.33051	3.51243	3.29244	3.3773	3.70255	4.42871	4.31313	4.53536	3.50639	AT3G13100.1	ATMRP7,MRP7	multidrug resistance-associated protein 7
Glyma.11G113700	0.127314	0.173601	0.127596	0.10817	0.281848	0.074272	0.147388	0.156748	0.111019	0.194221	0.043668	0.052739	0.047186	0.074603	0.068108	0.134468	0.059575	0.137195	0.131985	0.014763	0.070281	AT2G38800.1		Plant calmodulin-binding protein-related
Glyma.20G084000	22.8208	26.9772	27.7949	17.3074	11.6279	21.5214	31.86	23.0258	23.6343	16.929	18.3079	22.827	31.4176	26.4358	23.6166	29.0233	26.3212	33.6143	21.1266	32.1047	27.4243	AT4G30220.1	RUXF	small nuclear ribonucleoprotein F
Glyma.20G114800	13.3179	10.3212	11.7484	9.36096	9.56538	8.40676	18.5653	10.5505	11.4714	13.8669	18.7668	22.1492	9.39288	17.781	13.7173	14.2937	11.7997	10.6449	11.9516	14.7069	8.35818	AT1G13360.1
Glyma.19G188300	10.8688	9.0629	13.974	9.87066	13.1573	8.93076	9.65145	9.86667	10.3913	15.0387	15.8351	14.8533	8.87019	9.92375	10.0229	9.14457	10.6791	11.6003	18.2866	21.5915	20.423	AT2G36680.1		Modifier of rudimentary (Mod(r)) protein
Glyma.13G135150	0.133541	0.077104	0	0	0	0.101444	0	0.211436	0	0	0	0.104162	0	0.51974	0	0	0	0	0.068629	0.137112	0.203551
Glyma.11G186601	0.013005	0	0.052137	0	0	0.171607	0	0.049357	0	0	0.094518	0	0	0.339573	0	0	0	0	0	0	0.042564
Glyma.16G194800	1.09612	1.15126	0.492893	0.555137	0.565869	0.642568	0.842382	1.39075	0.894724	0.649195	0.684228	0.581139	1.13933	0.705711	0.750613	0.67861	0.843817	1.48391	0.605013	0.659971	0.367748	AT1G63130.1		Tetratricopeptide repeat (TPR)-like superfamily protein
Glyma.09G022300	1.76658	2.02089	2.76151	2.5268	2.31905	1.63826	1.72518	2.15282	3.39099	7.60724	21.1542	5.98924	1.55076	4.96705	2.80693	2.36589	2.70336	2.52158	23.3592	20.4259	14.7329	AT5G06720.1	ATPA2,PA2	peroxidase 2
Glyma.10G224800	0.055205	0.150608	0.180054	0.179973	0.315219	0.256506	0.057576	0.768366	0.164069	0.653301	0.79598	0.637022	0	0.874793	0.053444	0.233035	0.058124	0.561276	1.38815	1.22222	0.703072
Glyma.19G019200	26.5187	26.0427	16.1003	22.3965	26.2047	31.9683	29.8447	24.4538	27.1255	24.1292	17.8761	21.1325	36.9977	30.8839	35.4988	25.5379	29.698	23.0043	22.4529	16.3518	22.3235	AT3G47950.1	AHA4,HA4	H(+)-ATPase 4
Glyma.03G176400	8.60588	12.0643	5.67744	6.15114	5.09004	11.2965	14.577	10.5143	11.818	7.44194	8.98907	8.25909	12.6127	7.9568	8.54242	11.5962	11.8906	13.6548	9.71094	13.4865	14.1839	AT1G09795.1	ATATP-PRT2,ATP-PRT2,HISN1B	ATP phosphoribosyl transferase 2
Glyma.06G225700	11.8947	15.0396	7.57991	11.8568	13.2366	16.7112	12.3606	14.1098	14.2165	13.1344	13.2831	13.215	12.9711	12.8763	11.7554	14.7212	15.6439	12.5782	14.4925	14.5777	14.0264	AT5G57870.2	eIFiso4G1	MIF4G domain-containing protein / MA3 domain-containing protein
Glyma.13G285800	3.90388	4.76848	1.56766	3.11917	3.17599	6.07208	5.02098	4.50824	3.75937	1.73981	1.64706	2.54639	5.18184	3.25337	3.58389	6.01904	4.42883	5.23013	1.69225	1.00893	1.2394	AT5G54630.1		zinc finger protein-related
Glyma.06G004000	0.700174	0.581505	0.250555	0.04911	0.44373	0.206361	0.52442	0.60434	1.22903	0.076805	0.274149	0.359392	0.312441	0.19042	0.870692	0.397245	0.406474	0.654905	0.033895	0	0.087789	AT4G34960.1		Cyclophilin-like peptidyl-prolyl cis-trans isomerase family protein
Glyma.06G055000	0	0.115439	0	0	0	0	0	0	0	0	0	0	0	0	0	0	0	0.051492	0	0	0	AT4G12070.1
Glyma.02G236700	42.2581	43.8442	39.86	43.6116	37.8562	40.692	46.5702	59.4998	50.112	38.7717	39.7781	37.3296	45.4626	38.053	39.2105	41.5343	43.0711	45.8415	48.489	66.403	61.5666	AT5G20920.3	EIF2 BETA,EMB1401	eukaryotic translation initiation factor 2 beta subunit
Glyma.03G122900	1.54679	2.94135	0.522398	1.24077	0.821329	3.27115	2.97865	1.9232	2.59496	0.885148	0.939788	1.03144	1.80576	1.15941	1.85194	2.40004	4.00413	2.85643	0.333202	0.186844	0.352145	AT1G68570.1		Major facilitator superfamily protein
Glyma.02G305600	5.35564	11.7921	3.39147	3.36272	3.40385	8.61298	13.8326	10.2807	10.3249	5.20234	5.80143	7.29886	12.804	8.24816	6.60069	13.1661	10.4748	11.5817	14.2178	25.0141	31.6102	AT3G07770.1	AtHsp90-6,AtHsp90.6,Hsp89.1	HEAT SHOCK PROTEIN 89.1
Glyma.01G090700	2.77132	1.93295	0.861304	0.496209	0.898429	2.34013	2.36281	1.73051	2.05908	0.264212	0.61863	0.820939	1.83266	0.847138	1.92764	2.44058	2.89332	2.75619	0.452078	0.433978	0.178105	AT3G25640.1		Protein of unknown function, DUF617
Glyma.11G235300	2.658	2.16798	1.75971	2.65936	5.58211	3.73434	3.09315	2.95676	2.74715	3.83379	5.5986	3.45495	3.1481	3.2936	2.49613	1.66754	1.70173	1.79766	4.36834	3.25811	3.73124	AT5G58380.1	CIPK10,PKS2,SIP1,SNRK3.8	SOS3-interacting protein 1
Glyma.08G183200	1.53845	1.02977	0.066199	1.14543	1.59243	1.40359	1.47152	1.06218	1.18884	0.990167	1.16049	0.714856	0.715773	1.37385	1.3119	1.10056	0.486166	0.707079	1.86315	1.11741	1.51299
Glyma.08G183201	0	0	0	0	0	0	0	0	0	0	0	0	0	0	0	0	0	0	0	0	0.096185
Glyma.02G263900	7.98258	6.34364	7.06897	5.74694	7.26162	13.1929	5.74524	7.5765	10.3654	6.85715	6.10021	8.59636	7.60023	9.20684	9.45247	8.38869	4.99096	5.13877	7.18772	7.52791	5.48538	AT5G45840.2		Leucine-rich repeat protein kinase family protein
Glyma.20G102600	1.72236	1.88466	0.623845	2.04194	2.026	2.14173	2.3248	2.07836	2.28288	1.47097	2.21962	2.04104	3.6227	4.21711	3.65219	3.16278	2.51315	1.96095	1.80716	1.91446	2.00551	AT3G19970.1		alpha/beta-Hydrolases superfamily protein
Glyma.10G243300	29.5996	36.8034	37.2828	24.1224	24.4587	31.3567	35.6924	33.2523	30.7559	29.9913	31.7946	29.9902	29.7036	30.9279	27.4919	30.5207	27.7624	29.6108	34.0531	33.5768	30.6319	AT3G22850.1		Aluminium induced protein with YGL and LRDR motifs
Glyma.06G239500	3.50801	4.54803	2.25379	3.90618	5.03613	4.04372	4.49768	4.18689	3.63209	6.37113	11.6354	5.83979	4.78159	8.80485	5.47083	6.18885	3.71858	4.46995	8.7378	5.86849	7.1322	AT3G50740.1	UGT72E1	UDP-glucosyl transferase 72E1
Glyma.07G204000	12.7656	11.331	12.4946	9.92681	9.37963	12.0821	12.5622	21.1725	21.0121	15.1403	16.3377	13.9662	12.5425	16.1229	11.2135	8.48473	8.2095	9.17738	15.7606	14.8602	14.9243	AT2G33990.1	iqd9	IQ-domain 9
Glyma.04G082200	35.8783	35.6025	34.759	22.0097	17.6134	34.5264	46.1479	37.1165	39.3356	21.3398	23.7572	29.083	39.4524	30.5815	34.4348	39.4978	39.7338	51.1289	18.8253	15.3798	14.2733	AT3G17210.1	ATHS1,HS1	heat stable protein 1
Glyma.20G237700	0	0	0	0	0	0	0	0	0	0	0	0	0	0	0	0.062905	0.18812	0	0	0	0	AT4G02340.1		alpha/beta-Hydrolases superfamily protein
Glyma.U008900	2.06003	0.731887	1.82279	2.69151	0.233267	2.36966	0.197352	2.53583	2.7998	2.34119	0.231717	1.94685	3.01401	1.2034	0.776406	2.6278	1.72287	0.216396	0.146899	1.70125	2.03576	AT3G46530.1	RPP13	NB-ARC domain-containing disease resistance protein
Glyma.09G273500	0.08713	0.11905	0.130466	0.349807	0.239308	0.450664	0.045512	0.187462	0.172289	0.125577	0.078293	0.168738	0.272057	0.277916	0.190035	0.092103	0.309539	0.016817	0.061066	0	0	AT5G01930.1		Glycosyl hydrolase superfamily protein
Glyma.11G206400	0	0.054343	0	0.021574	0	0	0	0.018518	0	0	0	0.038512	0	0	0.038568	0.105193	0.062917	0	0.018352	0	0	AT1G70520.1	CRK2	cysteine-rich RLK (RECEPTOR-like protein kinase) 2
Glyma.09G055600	2.35751	2.52276	1.72052	3.66531	5.42225	3.32055	2.37926	2.30324	2.13194	7.28195	6.86662	4.89415	1.58099	2.27815	2.00673	3.29425	2.14626	2.29786	7.55242	6.16636	6.24848	AT4G30110.1	ATHMA2,HMA2	heavy metal atpase 2
Glyma.10G296000	5.73828	7.24051	4.2948	6.23276	5.88911	7.47352	9.00667	7.28001	8.41647	5.90083	5.22826	5.60149	7.84763	5.59549	5.12486	6.91043	7.67842	9.32233	6.88949	7.69936	7.11247	AT3G59360.2	ATUTR6,UTR6	UDP-galactose transporter 6
Glyma.09G019400	4.06343	3.466	3.84704	4.47261	4.65482	6.29071	5.7192	4.75242	4.24608	3.21616	2.32138	2.23717	2.88104	3.43894	2.78074	4.22408	5.079	5.25371	2.19172	1.79117	2.12857	AT1G55270.1		Galactose oxidase/kelch repeat superfamily protein
Glyma.09G230200	1.52078	1.6427	0.102312	2.49642	2.07621	1.31275	1.16602	2.50371	2.12683	2.09511	2.73123	1.84302	2.67052	2.11718	1.59586	1.70982	2.88726	1.43099	4.11091	2.66933	2.09155	AT3G60580.1		C2H2-like zinc finger protein
Glyma.18G295500	3.46767	6.37018	1.15129	1.18884	1.32307	5.17604	10.855	7.86485	9.78959	2.29374	2.467	4.16667	9.58047	3.53504	4.77854	6.97287	5.47628	6.78149	1.06144	1.08062	0.704789	AT1G67030.1	ZFP6	zinc finger protein 6
Glyma.17G133600	71.6739	66.8821	54.8135	79.7456	97.7419	95.5757	66.7078	124.323	76.659	84.6574	78.4519	83.6631	81.341	106.149	97.6068	93.0567	87.876	92.1738	142.147	176.831	181.835	AT4G22670.1	AtHip1,HIP1	HSP70-interacting protein 1
Glyma.07G135600	4.72752	3.299	4.27315	8.31412	8.26658	2.28154	3.14399	3.62443	4.01132	13.3517	12.1504	10.2686	3.58408	7.13801	8.01957	3.65093	6.09814	5.12434	25.1318	21.4467	16.8877	AT3G55550.1		Concanavalin A-like lectin protein kinase family protein
Glyma.08G202900	18.6217	21.0504	20.1267	23.6736	28.3876	22.5999	16.6372	17.8639	17.7862	24.9867	24.4763	25.5017	15.7719	17.8431	21.2999	17.4049	21.7953	17.9282	24.3512	25.5526	24.7063	AT3G16270.1		ENTH/VHS family protein
Glyma.10G154700	16.4695	16.8942	9.82034	15.4015	18.5774	18.5912	18.0578	20.8675	19.5549	18.6917	19.0986	18.8282	19.5245	16.5139	15.2195	19.2784	19.6653	16.5629	24.8511	25.7635	25.8335	AT5G27540.2	emb2473,MIRO1	MIRO-related GTP-ase 1
Glyma.08G078400	0.580341	0.679949	0.090862	1.47352	1.16567	0.567431	0.816063	0.77115	1.58543	0.456997	1.1592	0.394894	0.255107	0.876536	0.284835	0.092325	1.16233	0.577073	0.589402	1.26124	0.499019
Glyma.03G134100	1.04587	2.18033	0.344196	0.265464	0.373207	1.84342	3.13673	3.11346	2.91502	0.38413	0.402191	0.27791	2.33914	0.480906	0.567375	2.669	1.81623	2.59646	0.108398	0.032472	0.077288	AT5G04160.1		Nucleotide-sugar transporter family protein
Glyma.02G105200	0	0	0	0	0	0	0	0	0	0	0	0	0	0	0	0	0.032145	0	0	0	0	AT2G15480.2	UGT73B5	UDP-glucosyl transferase 73B5
Glyma.01G185851	0.072702	0.100073	0.472807	0	0.432291	0.148634	0.079961	0.532534	0	0.299	0.502468	0	0	0	0.616173	0.403484	0.185797	0.405281	0.26543	0.314692	0.239098
Glyma.04G224200	11.8639	11.7054	7.35344	10.9777	15.2762	14.4571	12.8618	15.2995	15.645	18.5891	15.1252	15.2878	15.2242	15.3814	13.9462	15.3153	12.6923	11.4723	19.7705	19.028	20.9879	AT5G01960.1		RING/U-box superfamily protein
Glyma.20G231700	0.073824	0.244522	0.050056	0.189819	0.214265	0.16104	0.426382	0.234286	0.341441	0.168318	0	0.100515	0.417116	0.036631	0.119115	0.140065	0.155575	0.119848	0	0.174916	0.268656	AT5G27390.1		Mog1/PsbP/DUF1795-like photosystem II reaction center PsbP family protein
Glyma.08G091500	2.57163	2.16545	2.78872	2.88207	3.19736	5.53653	11.1036	10.5344	14.0378	2.33799	2.90911	4.62644	5.77859	6.95992	8.20733	4.48238	4.84202	6.42829	2.91134	3.20644	3.75072	AT5G17330.1	GAD,GAD1	glutamate decarboxylase
Glyma.17G146400	1.35929	1.24119	0.619924	1.00378	1.74752	0.920207	1.33526	1.2957	0.742038	1.34369	3.12879	1.92049	0.684116	1.24284	0.913903	1.22045	1.09538	1.64587	2.62548	2.5539	2.6934	AT5G47180.1		Plant VAMP (vesicle-associated membrane protein) family protein
Glyma.20G202300	31.2834	30.8834	37.9103	31.4931	25.5878	22.6284	13.9636	11.1059	10.2386	15.6195	18.0256	17.0191	12.2375	11.2242	11.7007	23.202	28.8177	35.6732	15.7997	10.7466	15.8678	AT4G14465.1	AHL20	AT-hook motif nuclear-localized protein 20
Glyma.01G127800	0	0	0	0	0	0	0	0	0	0.060962	0	0	0	0	0	0	0	0	0	0	0	AT3G18860.1		transducin family protein / WD-40 repeat family protein
Glyma.18G293900	0.293917	0.166762	0.232262	0.215551	0.19551	0.428408	0.031876	0.225994	0.488803	0.264199	0	0.132954	0.088745	0.080324	0.059177	0	0.096537	0.102656	0.171078	0.091716	0.267752	AT3G09140.2		Protein of unknown function (DUF674)
Glyma.17G069800	2.3921	2.38601	2.61302	2.46367	2.01321	3.73855	4.92626	4.83981	4.99979	3.13226	2.24001	2.96698	4.59176	4.41328	4.44455	3.23644	3.20351	2.58547	1.80424	2.44091	2.19322	AT2G23890.1		HAD-superfamily hydrolase, subfamily IG, 5\'-nucleotidase
Glyma.12G099300	94.8721	87.0542	60.3001	77.2012	69.7298	82.1834	82.0383	70.0126	67.2117	94.9664	79.642	87.6993	65.8153	79.7733	68.788	79.8136	60.3387	61.2256	101.678	94.466	89.9021	AT3G21690.1		MATE efflux family protein
Glyma.16G028400	0	0	0.053712	0	0.189325	0	0	0	0	0	0	0	0	0	0	0	0	0	0	0	0
Glyma.20G152900	15.7488	16.1349	16.7565	12.0404	17.7183	8.72522	4.03295	3.93145	4.45817	5.52738	6.97433	8.19375	5.52905	7.96264	7.53665	5.68696	7.69613	5.0941	8.1842	6.39068	4.63632	AT4G25410.1		basic helix-loop-helix (bHLH) DNA-binding superfamily protein
Glyma.07G022000	7.5556	15.8681	3.99874	6.03599	4.1358	9.98763	23.0809	12.737	12.9152	4.43036	7.81736	8.37784	13.4179	5.71393	6.18412	21.0847	18.3924	18.6937	2.82189	1.54916	3.37328	AT5G15350.1	AtENODL17,ENODL17	early nodulin-like protein 17
Glyma.03G196800	3.66312	3.92611	4.79338	3.33459	2.36543	3.53672	4.84071	3.68986	4.12889	3.16138	3.85235	3.81105	3.72431	3.51749	2.54212	4.10925	3.93248	5.59619	3.33625	3.18366	3.81726	AT4G18590.1		Nucleic acid-binding, OB-fold-like protein
Glyma.08G320800	0	0	0.092799	0.188439	0.112895	0.148066	0.101042	0.067541	0.042327	1.0233	0.425144	0.292241	0.088991	0.102541	0.163342	0.087427	0	0	0.010481	0.31079	0.50632
Glyma.10G083600	2.71258	2.10649	1.45192	3.64599	4.10062	3.08159	3.01089	2.40392	2.33893	2.70882	3.15064	2.84476	2.65154	2.76611	3.0768	2.70612	4.17144	3.84862	3.08359	2.15139	3.07344	AT2G24960.2
Glyma.17G112300	0.978901	0.613666	1.68775	0.543016	1.42694	0.185805	0.703104	0.837566	1.0637	1.66352	1.21901	1.30565	0.918756	2.40762	1.81292	0.943802	1.26484	1.60358	2.11685	0.941342	0.990712	AT2G33310.2	IAA13	auxin-induced protein 13
Glyma.05G028400	0.110668	0.190879	0	0	0	0	0.038474	0	0.219389	0	0	0.035661	0.233983	0.038987	0.178562	0.115977	0.077549	0.354705	0.034453	0	0.034843	AT3G47800.1		Galactose mutarotase-like superfamily protein
Glyma.08G226600	0.67818	0.285492	0.303338	0.635173	0.241895	0.507399	0.700818	0.507552	0.393236	0.168228	0.351659	0.323035	0.207629	0.262734	0.11016	0.610471	0.524047	0.142236	0.75744	0.602669	0.489964	AT1G16720.1	HCF173	high chlorophyll fluorescence phenotype 173
Glyma.03G241650	0.030526	0	0	0	0	0	0	0	0	0	0	0	0	0	0	0	0	0	0	0	0
Glyma.06G038700	22.1943	22.0859	35.4032	26.3488	24.3281	19.089	21.9478	24.0937	25.0399	25.7822	36.4509	30.8664	20.8922	28.0773	31.3415	25.0168	23.7553	27.7821	27.7881	31.3869	21.1133	AT4G33360.1	FLDH	NAD(P)-binding Rossmann-fold superfamily protein
Glyma.17G074700	4.20597	4.27829	3.82323	3.48617	3.41448	4.18559	4.31869	4.32652	3.61343	2.691	4.31896	4.19511	3.8554	2.94723	3.79601	3.60598	4.55337	4.11802	5.23886	6.4712	5.96073	AT5G58003.1	CPL4	C-terminal domain phosphatase-like 4
Glyma.11G242300	3.55732	4.65154	2.72128	3.24141	3.48821	3.81918	3.65474	3.82337	3.32189	3.202	2.85593	3.09484	3.15851	2.52877	2.59534	3.31636	3.94095	3.13907	3.3456	3.90918	3.98027	AT4G01020.1		helicase domain-containing protein / IBR domain-containing protein / zinc finger protein-related
Glyma.13G115400	1.90902	2.0373	0.603362	1.1607	1.86442	6.46381	5.53254	7.59747	8.78987	1.49265	2.23381	2.08401	15.0427	8.10153	7.23272	4.47505	3.56564	2.38488	1.27151	1.06703	1.58238	AT3G43270.1		Plant invertase/pectin methylesterase inhibitor superfamily
Glyma.09G017000	6.22886	7.13703	3.61025	5.16957	6.12749	14.7865	12.3053	10.1269	12.3147	6.48021	6.69303	7.52103	12.4539	8.06635	6.83403	11.9878	8.21453	7.31373	4.48378	6.32913	8.11934	AT5G47780.1	GAUT4	galacturonosyltransferase 4
Glyma.17G067400	7.39936	8.66556	3.74861	5.17608	5.48843	6.8118	10.6857	8.02034	9.54658	7.05669	8.32761	7.78813	10.6194	9.48026	8.3806	10.2162	9.01284	7.39817	8.4766	10.1033	7.75213	AT4G30340.1	ATDGK7,DGK7	diacylglycerol kinase 7
Glyma.20G021700	3.09785	3.79167	1.73119	3.1338	2.71341	3.71325	3.32894	3.99825	3.32125	2.62554	3.21541	2.6154	3.27727	2.55694	2.30126	3.32642	3.63436	3.7511	2.43005	1.97537	1.93387	AT1G10180.1
Glyma.05G019000	0.978779	0.994229	0.798625	0.605792	0.81499	1.12219	1.08872	0.779622	0.734709	0.737919	0.826325	0.557	0.824933	0.28092	0.293956	0.792282	0.821322	1.37186	0.918192	1.14739	1.16514	AT1G69170.1		Squamosa promoter-binding protein-like (SBP domain) transcription factor family protein
Glyma.17G026300	0.03616	0.016771	0.039313	0.07859	0.103582	0	0.075427	0.139685	0.147422	0.539733	0.365347	0.176335	0.086911	0.241568	0.035007	0.228008	0.105073	0.040986	0.117189	0.113591	0.488082	AT1G67623.1		F-box family protein
Glyma.10G241800	1.24066	2.8482	1.2961	1.19918	1.26669	2.09861	4.33884	2.5851	2.30708	1.88344	1.40299	1.05153	2.36559	1.53646	1.36957	2.21128	2.78789	2.06176	1.33996	1.00799	1.25663	AT2G28100.1	ATFUC1,FUC1	alpha-L-fucosidase 1
Glyma.06G009300	0.060161	0.492107	0	0.971269	0.114887	0.055906	0	0.055909	0.059665	0.064801	0.398285	0.116508	0.234478	0.063583	0.407496	0	0.126682	0.136378	0.36222	0.503486	0.056824
Glyma.08G285600	157.232	153.194	170.696	146.282	117.275	165.899	187.818	210.799	211.252	136.279	145.569	162.473	218.29	210.861	218.888	183.339	184.678	212.253	154.327	161.06	153.295	AT1G10630.1	ARFA1F,ATARFA1F	ADP-ribosylation factor A1F
Glyma.01G192300	0	0	0	0	0	0	0	0	0	0	0	0.019272	0.019425	0	0	0.042112	0	0	0	0.019942	0.018893	AT5G67385.1		Phototropic-responsive NPH3 family protein
Glyma.12G080700	0.282169	0.275678	0.03664	0.357079	0.223757	0.221363	0.654715	0.093961	0.166786	0.175455	0	0.211332	0.164083	0.071238	0.260797	0.836259	0.461048	0.266632	0.062952	0.067423	0	AT5G04320.2		Shugoshin C terminus
Glyma.17G022250	0.065637	0.402008	0.03568	0.071327	0.15522	0.213382	0.102685	0.343627	0.325482	0.361157	0.30427	0.190037	0.22278	0.450101	0.154305	0.273605	0.15526	0.396658	0.569907	0.180553	0.29862	AT2G36980.1		Tetratricopeptide repeat (TPR)-like superfamily protein
Glyma.15G037500	4.56516	4.6408	8.87832	6.54112	7.49472	4.60655	4.10294	4.92039	4.97918	8.52966	8.77394	7.26635	3.36664	3.7714	4.03118	3.60944	3.38559	4.34933	10.3238	10.2306	8.27708	AT5G59400.1
Glyma.19G225200	0	0	0	0	0	0.057958	0.065047	0.463688	0.185563	0	0.192744	0.060291	0.323908	0.131832	0	0.131746	0	0	0	0	0	AT3G05858.1
Glyma.07G143800	0	0	0	0	0	0	0	0	0.023507	0	0	0	0	0	0	0	0	0	0	0	0	ATCG00350.1		Photosystem I, PsaA/PsaB protein
Glyma.20G118000	20.5463	21.028	14.5933	19.3659	17.3013	24.8498	16.6347	16.5558	15.6834	16.4015	15.1801	18.4506	21.5721	13.9597	14.702	19.8141	21.1707	19.0973	14.5105	13.8165	14.0184	AT1G25375.1		Metallo-hydrolase/oxidoreductase superfamily protein
Glyma.11G056600	0	0	0	0	0	0	0	0	0	0	0.037583	0	0	0	0	0	0	0	0	0	0	AT5G66800.1
Glyma.17G076700	12.4207	14.6671	7.40679	11.8108	13.9545	14.411	16.4944	22.8273	18.798	15.4256	14.0789	16.7617	12.6912	11.846	9.08557	14.2328	12.1107	13.4285	21.1786	38.7342	27.1369	AT3G49990.1
Glyma.12G217600	0	0	0	0	0.112749	0	0	0.038151	0	0	0	0	0	0	0	0	0	0.12702	0	0	0	AT4G27300.1		S-locus lectin protein kinase family protein
Glyma.14G013600	0.178072	0.165804	0	0.066484	0	0	0	0	0	0.196169	0.058016	0.117503	0	0.385393	0.411855	0	0.127976	0	0.056761	0.060792	0.057405
Glyma.09G111900	4.00108	4.69403	2.44672	2.73661	6.69193	3.48448	3.42454	2.32315	4.42445	5.54141	7.41613	11.6521	8.129	14.3698	11.5367	7.5187	8.86927	9.22832	9.3371	6.71221	7.69154	AT3G12120.1	FAD2	fatty acid desaturase 2
Glyma.05G131100	6.67392	8.84083	8.07833	7.9666	6.02708	8.47376	6.5865	5.27159	6.30369	6.63676	6.02778	6.63078	7.84436	6.66928	4.9082	7.59676	8.76163	9.22143	6.62654	6.04203	5.89201	AT5G60620.1	GPAT9	glycerol-3-phosphate acyltransferase 9
Glyma.01G189800	0.967124	0.335955	1.31236	1.07038	0.455391	0.977886	0.711255	0.384599	0.221457	0.978643	0.751592	0.81947	0.555385	0.873717	0.597279	0.340489	0.966003	0.673047	0.878532	0.837186	0.806001	AT3G62290.1	ARFA1E,ATARFA1E	ADP-ribosylation factor A1E
Glyma.10G220000	5.03092	6.06351	5.75881	7.2244	6.5601	5.04699	5.0907	6.64999	6.56498	6.41129	7.64371	5.47602	5.31928	5.18973	5.37328	4.66947	4.54022	5.70948	9.00786	7.25709	7.67787	AT1G34150.1		Pseudouridine synthase family protein
Glyma.08G201500	9.35564	9.27734	9.69157	7.70472	6.44797	6.59978	8.3056	7.93712	8.97066	6.97333	9.04107	9.49849	6.61589	9.45979	10.8166	8.8684	10.4032	10.3377	7.15865	6.05255	5.85923	AT1G15215.2
Glyma.19G154600	19.7038	22.5473	26.7786	20.7862	21.7163	17.9155	21.0559	23.7125	21.1923	23.0164	26.6759	27.5126	19.7352	19.769	21.6476	24.488	20.3273	27.0076	37.2784	38.1619	30.6607	AT4G02840.1		Small nuclear ribonucleoprotein family protein
Glyma.06G010700	0.496922	0.737457	1.36294	1.64359	1.51438	0.702265	0.472212	0.589148	0.586514	1.68631	0.907287	0.515314	0.331103	0.592403	0.748906	0.554469	1.00453	0.746342	2.06065	1.18266	0.785825
Glyma.16G060900	30.3185	25.6417	38.027	23.0095	23.7467	17.5004	23.5179	24.3373	28.032	26.2186	29.3113	26.8231	30.8403	24.9317	27.2883	24.2142	26.5601	44.1093	32.7336	34.5403	35.1372	AT3G05950.1		RmlC-like cupins superfamily protein
Glyma.18G004400	2.71238	1.51915	1.94247	3.00705	2.18858	1.90427	2.33873	2.08152	1.87522	3.37322	4.11813	2.67468	2.51203	2.66977	3.52478	2.24746	3.17084	2.94135	4.85779	5.24767	3.77226	AT1G10830.1	Z-ISO,Z-ISO1.1,Z-ISO1.2	15-cis-zeta-carotene isomerase
Glyma.13G044000	0	0	0.039479	0	0	0	0	0	0	0	0	0	0	0.019448	0	0	0	0	0	0	0	AT3G21090.1		ABC-2 type transporter family protein
Glyma.13G336100	33.759	30.9608	47.9605	34.7931	25.1196	31.6102	34.2481	33.8358	32.9644	26.9137	37.4016	33.2069	32.3647	37.6262	34.1109	34.08	28.7699	33.2721	36.7336	29.1283	27.0209	AT2G28900.1	ATOEP16-1,ATOEP16-L,OEP16,OEP16-1	outer plastid envelope protein 16-1
Glyma.10G235000	0.264903	0	0.937048	0.403553	0.137215	0.442052	1.03707	0.14725	0.657677	0.342857	0.163951	0.153854	0.723003	0.447617	0.923434	1.09338	1.05828	1.14329	0.16965	0.053066	0	AT5G52390.1		PAR1 protein
Glyma.18G060500	0.166299	0.201341	0	0.03208	0	0.079372	0.092365	0.107269	0.146386	0.058787	0	0.085612	0.086293	0.0312	0.057157	0.093538	0.246472	0.367056	0	0	0	AT1G72310.1	ATL3	RING/U-box superfamily protein
Glyma.15G023800	1.73654	3.59412	1.32798	1.53486	17.8036	4.80477	4.51646	1.91026	1.861	12.6326	27.5899	13.5732	3.46209	1.15552	1.01099	6.55047	2.59078	2.18129	10.1637	12.3201	7.07558	AT3G13750.1	BGAL1	beta galactosidase 1
Glyma.14G183300	0	0	0.95766	1.61861	2.90137	0.12127	0	0.558292	0.394964	2.77007	1.44978	1.0723	0	0	0.222177	0	0.222678	0	1.90175	2.50831	1.04453	AT2G38465.1
Glyma.15G080700	0.02081	0	0	0.034613	0	0.088798	0.158571	0	0.230183	0	0	0	0	0	0.030836	0	0	0	0	0	0	AT1G28690.1		Tetratricopeptide repeat (TPR)-like superfamily protein
Glyma.20G106600	6.50336	7.04794	9.20667	10.6626	12.4012	8.27102	6.64945	8.89619	9.04136	11.5914	13.3656	10.8943	6.12975	7.91647	8.62518	7.22942	8.17623	7.42887	16.1099	13.3096	11.6456	AT2G20920.1		Protein of unknown function (DUF3353)
Glyma.08G207900	24.6507	15.7931	28.0822	43.275	44.9671	14.5268	6.97768	8.66819	10.6578	37.8467	33.1298	45.0108	16.4143	28.441	39.3388	14.9924	21.4499	18.3067	36.5355	20.4089	24.2674	AT3G15540.1	IAA19,MSG2	indole-3-acetic acid inducible 19
Glyma.14G156200	2.35511	1.85419	1.13774	2.70458	3.03654	2.32404	2.02668	6.70218	4.34886	3.43641	2.50918	2.66835	3.03996	3.21322	3.62561	1.95847	2.66096	1.92544	3.27872	3.66723	3.1577	AT3G49400.1		Transducin/WD40 repeat-like superfamily protein
Glyma.13G244200	2.87019	2.78413	1.05841	1.81741	1.27076	2.95113	4.52435	2.44947	2.56795	1.37099	1.52626	1.54448	2.67573	2.29303	1.96002	2.99397	3.50458	3.25364	0.862696	0.373816	0.429635	AT4G03390.1	SRF3	STRUBBELIG-receptor family 3
Glyma.16G214200	0	0.157231	0.110948	0.1994	0.082018	0.204877	0.214837	0.125443	0.159828	0.065999	0.037333	0.115196	0.213865	0.25938	0.139704	0.134963	0.130069	0.132935	0.113918	0.217392	0.179189	AT5G17680.1		disease resistance protein (TIR-NBS-LRR class), putative
Glyma.05G025900	2.91674	1.83076	1.52872	2.89719	4.15044	2.92311	3.0197	1.43265	1.48636	2.10498	4.01241	4.63523	0.898299	1.1709	2.25455	1.46067	1.00906	1.17232	7.59944	2.97243	5.46863	AT3G47500.1	CDF3	cycling DOF factor 3
Glyma.16G032600	11.9341	10.7041	15.0422	13.2159	15.3141	7.59585	9.48592	14.5798	13.6475	18.3346	20.2794	17.4301	8.75129	11.0908	11.1997	8.46508	9.30369	9.29884	22.0452	20.9783	16.3408	AT4G01280.2		Homeodomain-like superfamily protein
Glyma.08G097900	15.462	14.794	17.8629	17.0192	17.1369	22.3334	19.2375	16.1821	15.243	18.2122	19.9481	16.2594	14.9955	17.0919	17.293	16.7949	18.3592	22.095	19.1691	17.7854	22.8887	AT4G18390.2	TCP2	TEOSINTE BRANCHED 1, cycloidea and PCF transcription factor 2
Glyma.08G208100	9.99242	10.265	8.71005	10.1857	8.73408	11.0084	11.904	14.8246	13.7793	10.198	13.1676	10.9649	12.1887	11.7236	12.1816	12.4889	12.8541	11.1798	12.4622	10.9105	12.0966	AT1G80350.1	AAA1,ATKTN1,BOT1,ERH3,FRA2,FRC2,FTR,KTN1,LUE1	P-loop containing nucleoside triphosphate hydrolases superfamily protein
Glyma.01G195600	1.89621	1.54235	1.93868	1.71965	1.50325	1.07624	2.61293	2.13194	2.15581	2.44294	2.53583	2.67017	1.43763	2.43487	1.42877	1.60398	1.52689	1.52906	0.82591	0.879121	1.1023	AT1G10150.1		Carbohydrate-binding protein
Glyma.13G304800	0	0	0.088604	0	0	0	0	0	0.038842	0	0	0	0	0	0	0	0	0	0.064505	0	0	AT3G25810.1		Terpenoid cyclases/Protein prenyltransferases superfamily protein
Glyma.10G212400	12.9331	8.40216	14.2936	16.9641	11.4749	9.42643	3.52957	5.17627	4.75586	10.0229	13.9452	13.2747	6.36546	11.5696	9.14935	6.61576	9.82253	6.67041	10.7672	11.3224	8.04374	AT3G12090.1	TET6	tetraspanin6
Glyma.05G114100	1.63407	2.43438	0.779046	1.79653	1.20831	1.27377	1.11757	0.909816	1.6246	1.15098	1.55779	2.0426	1.06771	1.37257	2.35707	0.841994	2.011	1.28023	2.178	3.35369	2.17225
Glyma.13G197200	3.42568	4.25622	2.45018	3.57018	4.0417	3.56428	3.3195	4.04378	4.04909	5.40856	6.92276	4.84401	3.32993	2.3702	2.4729	3.47927	2.84663	2.66922	7.02334	5.81773	5.28711	AT3G55850.2	LAF3,LAF3 ISF1,LAF3 ISF2	Amidohydrolase family
Glyma.04G220000	4.79942	5.97975	2.987	4.17679	5.69642	6.1382	5.76638	7.18935	6.4808	6.1349	5.5298	5.47041	4.43104	4.19657	3.68941	4.45669	4.31462	4.18994	5.54192	8.97374	6.25321	AT2G22010.1	RKP	related to KPC1
Glyma.13G323900	0.480497	0.206457	0.617954	1.28276	1.06274	1.02078	0	2.74927	1.32473	0.602984	2.40953	0.635086	0.081144	0.799811	0.404383	0.588473	0.316621	0.556605	1.15802	1.08886	1.26166
Glyma.06G083800	0.45761	0.821806	0.378702	0.520407	0.306501	0.787665	1.42518	0.829196	1.19767	0.363139	0.515966	0.458114	0.826745	0.556403	0.613832	0.664059	1.33691	1.46528	0.55523	0.202666	0.184802	AT1G27600.1	I9H,IRX9-L	Nucleotide-diphospho-sugar transferases superfamily protein
Glyma.17G238200	2.20354	5.7474	1.60292	0.665943	0.592304	1.52595	22.5606	32.5339	54.4416	2.27942	2.46306	3.77221	7.01332	14.5771	6.58634	6.40436	13.262	3.67293	2.87783	8.42785	5.30279	AT3G16150.1		N-terminal nucleophile aminohydrolases (Ntn hydrolases) superfamily protein
Glyma.11G052500	0.068405	0.435133	0.024789	0.099113	0.065316	0.23308	0.4669	0.105952	0.158296	0.040934	0.070467	0.022042	0.188701	0.096234	0.022074	0.481497	0.199393	0.22657	0	0.022808	0	AT5G67260.1	CYCD3;2	CYCLIN D3;2
Glyma.16G101200	19.8222	18.8696	18.4916	18.4353	22.4348	20.0889	21.6745	18.7842	18.249	22.0524	23.0573	22.4507	20.0368	21.3671	16.335	20.3935	17.0107	18.8652	26.6981	24.5704	26.9059	AT5G11680.1
Glyma.07G148600	0.465523	0.659921	0.451691	0.440284	0.503863	0.790178	0.877867	1.23478	0.73184	0.859219	0.48757	0.370101	0.230483	0.628595	0.496952	0.855744	0.745134	1.11289	0.503859	0.622355	0.603032	AT2G40070.1
Glyma.02G130400	7.75198	3.47372	7.55287	5.58958	7.75886	7.26474	3.79198	4.75449	10.5461	4.98218	4.96661	11.302	7.16874	15.4817	9.30813	4.87857	8.00461	7.63763	4.01939	3.12664	1.79524	AT5G13930.1	ATCHS,CHS,TT4	Chalcone and stilbene synthase family protein
Glyma.07G257800	9.06237	8.72859	10.8771	9.52354	8.01539	8.1457	7.05811	9.53348	7.85687	9.5796	8.20347	7.59278	8.56968	7.5122	6.46564	9.8367	8.2633	8.02805	10.5019	8.65645	7.69373	AT5G19150.1		pfkB-like carbohydrate kinase family protein
Glyma.02G001400	0.083675	0.25567	0.129956	0.090929	0.125985	0.134001	0.211785	0.126789	0.263537	0.397908	0.072816	0.17844	0.244594	0.093193	0.034717	0.201919	0.100684	0.146552	0.111529	0.125468	0.263345	AT1G76390.1		ARM repeat superfamily protein
Glyma.17G186100	0.047433	0	0.751088	0.048867	0.088229	0.209802	0.226792	0.557025	0.183281	0.099528	0.046959	0.267974	0.269205	0.211918	0.715038	0.667544	0.318127	0	0.258898	0.507122	0.379658	ATMG00650.1		NADH dehydrogenase subunit 4L
Glyma.07G139000	0.362419	0.565437	0.279452	0.159509	0.106757	0.428942	0.482503	0.682967	0.484539	0.192607	0.313789	0.232698	0.409998	0.236375	0.173184	0.177094	0.267639	0.215067	0.366002	0.45042	0.393604	AT3G53940.1		Mitochondrial substrate carrier family protein
Glyma.13G200000	3.85644	3.33644	7.60039	4.13241	9.0427	5.43351	3.9064	4.11572	7.71222	1.17327	1.39395	7.51766	11.3981	14.4485	14.087	5.44191	13.7188	14.3689	3.90427	2.10326	2.35016	AT2G38750.1	ANNAT4	annexin 4
Glyma.18G029900	0.022278	0	0.030149	0.1112	0.185353	0.077311	0	0.199473	0.082509	0.02987	0	0.161115	0	0.146153	0.213073	0.380765	0.233384	0.437114	0.102822	0	0.026193	AT2G39980.1		HXXXD-type acyl-transferase family protein
Glyma.16G024400	0.032661	0.133656	0.071017	0.106477	0	0	0	0	0	0.03518	0	0.031573	0.063649	0	0	0	0	0.068733	0	0	0	AT2G45360.1		Protein of unknown function (DUF1442)
Glyma.01G044500	0	0	0	0.316754	0	0.156138	0	0.135368	0	0	0	0.137834	0	0.102745	0.044861	0	0	0	0.045397	0	0	AT1G14345.1		NAD(P)-linked oxidoreductase superfamily protein
Glyma.08G223400	55.2047	68.6228	80.267	62.071	69.8944	30.7068	20.0718	56.5009	60.0255	66.5961	57.9067	62.9142	51.937	20.4665	43.1387	64.0973	51.6406	62.6791	80.4323	79.597	91.1322	AT1G51660.1	ATMEK4,ATMKK4,MKK4	mitogen-activated protein kinase kinase 4
Glyma.07G065400	0.757712	0.49538	0.652133	0.663439	0.491554	0.810958	0.89081	0.977496	0.732231	0.80916	0.875219	1.05736	1.07254	0.855562	1.6315	0.592398	0.82086	1.28964	1.28317	1.33539	1.04585	AT3G09140.2		Protein of unknown function (DUF674)
Glyma.12G136700	0	0	0	0	0	0	0	0	0	0	0	0	0	0	0.011395	0	0	0	0	0	0	AT4G27190.1		NB-ARC domain-containing disease resistance protein
Glyma.18G127500	1.50344	1.96582	0.96874	1.06486	0.440882	2.22074	4.45467	2.61855	2.20273	0.505611	0.847185	0.789446	2.5438	1.58501	1.346	1.39169	0.94369	1.23439	0.819571	0.738903	0.770305	AT1G10350.1		DNAJ heat shock family protein
Glyma.15G134400	2.17486	1.85004	0.915095	1.18843	0.842718	1.84244	3.8188	1.54434	1.54473	0.769691	0.705648	1.27854	2.24471	1.08552	1.64735	5.72383	2.95442	2.47706	0.101909	0.109238	0.051575	AT1G30690.1		Sec14p-like phosphatidylinositol transfer family protein
Glyma.09G240200	0.086917	0.14173	0.495899	0.047226	0	0.074282	0.045325	0.077248	0	0.046654	0.106891	0.123741	0.125673	0.06954	0.040235	0.179397	0.044912	0.098188	0.504377	0.30736	0.567894
Glyma.13G273000	2.21389	2.50431	0.867852	1.11296	1.02302	1.83316	2.63087	1.50299	1.29545	0.678689	1.16891	1.11084	1.43241	1.20621	0.907186	2.70638	2.1414	1.84807	0.669812	0.415116	0.486194	AT3G15095.1
Glyma.16G039400	3.15338	4.08489	2.27287	1.83573	1.86113	3.45068	4.64177	3.601	3.88541	2.27311	2.54496	2.68993	4.44739	3.48469	3.56384	4.92532	3.95042	4.22302	1.91615	1.17579	1.75252	AT5G04885.1		Glycosyl hydrolase family protein
Glyma.12G062800	17.479	15.5658	24.6103	24.1168	15.4619	16.3387	16.166	19.4123	17.0195	15.114	12.8863	15.1588	13.4722	16.5642	15.6626	13.7402	14.5206	13.8215	12.4578	10.2117	9.12337	AT2G28940.2		Protein kinase superfamily protein
Glyma.13G258901	1.29276	2.38117	2.56663	3.31532	2.57886	1.63305	3.80399	3.51671	2.51259	2.63659	2.56719	2.3207	2.30674	3.04135	2.05717	4.04564	3.37011	1.97214	3.22243	2.82609	3.14118	AT3G07140.1		GPI transamidase component Gpi16 subunit family protein
Glyma.04G158133	0	0.030598	0.019161	0	0.14228	0	0	0.678999	0	0	0.729542	0	0.134264	0.26417	0.362968	0.03723	0.156887	0.08354	0	0	0
Glyma.20G025700	1.14016	0.98134	0.725551	0.608687	0.733948	1.05312	0.678323	0.671886	0.476358	0.460489	0.755186	0.914027	0.571558	0.749532	0.597896	1.78537	1.37118	0.853979	0.435201	0.357365	0.346375	AT1G13820.1		alpha/beta-Hydrolases superfamily protein
Glyma.08G164000	2.62391	2.33411	1.78988	2.43805	2.72939	2.63138	3.05185	3.34159	2.31441	3.13959	2.19621	3.19237	3.0867	2.18994	2.02213	4.38588	2.9014	2.16309	2.53369	3.74296	3.14044	AT1G70190.1		Ribosomal protein L7/L12, oligomerisation;Ribosomal protein L7/L12, C-terminal/adaptor protein ClpS-like
Glyma.14G211300	1.58013	1.27061	5.68871	5.22152	2.63158	3.56264	3.11072	5.87215	4.03837	11.5499	9.98443	8.68047	4.09882	10.362	7.882	3.24608	2.97542	2.18237	5.05452	6.6684	3.20702	AT3G03270.2		Adenine nucleotide alpha hydrolases-like superfamily protein
Glyma.14G064900	37.6718	45.6632	21.0974	29.1287	28.6289	40.2152	43.8763	32.8908	35.645	27.0782	32.9232	31.1123	56.3646	34.5809	40.5032	42.1474	49.6414	53.2416	30.5571	31.0721	31.6001	AT3G55640.1		Mitochondrial substrate carrier family protein
Glyma.08G289600	2.44771	2.39692	1.69333	1.70089	0.963118	2.04553	2.53657	2.82041	1.46069	0.899945	1.59335	2.07083	2.31782	1.97984	1.48096	2.53632	1.91997	2.29251	1.92535	1.2429	1.37494	AT2G17350.1
Glyma.18G226300	0.100576	0.09836	0.040882	0.089366	0.203971	0.070554	0.086372	0.114219	0.149702	0.077769	0.021227	0.009993	0.124951	0.050252	0.088793	0.059916	0.061724	0.039188	0.048122	0.030813	0.032438	AT1G62630.1		Disease resistance protein (CC-NBS-LRR class) family
Glyma.12G024800	4.30643	4.12506	2.50637	3.05828	2.98987	4.75968	4.84898	4.72554	4.95067	2.32554	2.49631	2.73881	3.67845	2.85046	3.28659	5.47865	5.69625	4.06625	3.28575	3.9404	4.38114	AT5G16870.1		Peptidyl-tRNA hydrolase II (PTH2) family protein
Glyma.01G073500	0.737412	0.650387	0.305945	0.675386	0.893655	0.794963	1.24737	1.33049	0.946415	1.0883	0.902973	0.833534	0.988585	0.802884	0.700417	0.998465	0.8719	0.867804	0.966307	1.26539	1.42153	AT1G02060.1		Tetratricopeptide repeat (TPR)-like superfamily protein
Glyma.17G223400	2.31372	1.21548	1.396	3.09456	1.41804	2.50239	4.94758	2.36139	1.71396	0.832075	1.15874	1.7778	1.67292	1.56309	1.48131	7.39842	4.54305	4.17004	0.333331	0.119001	0	AT4G31840.1	AtENODL15,ENODL15	early nodulin-like protein 15
Glyma.06G012700	0.990666	1.15892	0.892507	0.754188	0.744473	1.29206	1.30723	1.2292	0.92614	0.737714	0.774911	0.809923	1.14954	0.804833	1.29268	1.08437	1.31253	1.2559	0.663171	0.637487	0.611828	AT2G16250.1		Leucine-rich repeat protein kinase family protein
Glyma.11G151000	0.328187	1.03412	0.297133	0.41568	0	1.011	0.640828	0.914815	1.19199	0.117833	0.353855	0.207627	0.319779	0.330089	0.052953	0.502225	0.403124	0.421374	0.127713	0.109426	0.511649	AT2G38900.2		Serine protease inhibitor, potato inhibitor I-type family protein
Glyma.13G227900	1.44946	1.8109	1.97338	2.07803	5.14955	1.83641	2.46324	1.93269	2.42424	8.17409	9.22685	5.40934	1.97064	2.41268	1.96218	2.44309	2.19303	1.73678	8.64371	11.4552	7.28129	AT5G05830.1		RING/FYVE/PHD zinc finger superfamily protein
Glyma.16G178500	19.6326	15.0253	36.1919	69.3736	37.3867	68.7094	28.0488	35.5383	36.2557	24.5426	13.463	25.4908	32.2474	34.2623	32.541	43.7198	16.302	23.1083	15.207	13.4276	27.4465	AT1G01490.1		Heavy metal transport/detoxification superfamily protein
Glyma.03G204400	12.5705	12.1327	17.9671	15.8154	12.4656	13.5318	9.699	12.3495	9.91502	13.1342	12.8375	13.5598	9.02573	11.8435	10.8814	12.0181	13.8933	13.3202	12.7377	11.2237	10.456	AT5G22000.1	RHF2A	RING-H2 group F2A
Glyma.02G122900	10.9789	12.3465	9.76154	9.73593	10.6291	11.9123	17.8747	20.1655	21.461	16.3757	21.1198	16.1007	22.9888	22.0141	18.9716	16.9587	16.4719	18.1018	20.0403	20.6989	16.8973	AT1G26300.1		BSD domain-containing protein
Glyma.12G048000	6.55627	5.60203	14.8565	22.0312	8.45376	4.09182	85.9719	94.2233	96.9308	78.3986	106.101	94.5661	46.5699	75.3621	73.1082	27.4283	22.6049	27.644	42.9061	48.4065	38.0096	AT2G15960.1
Glyma.18G214000	3.72628	2.99888	5.83288	9.19866	5.83441	5.08545	11.5634	11.0336	9.69804	8.94097	8.05026	6.50541	7.50232	9.09112	8.68074	6.50774	6.49206	7.24204	5.72481	6.05476	6.57762	AT3G08760.1	ATSIK	Protein kinase superfamily protein
Glyma.17G261700	42.4812	42.6822	44.5493	52.4323	55.1947	52.0361	53.829	62.9136	64.634	52.2922	43.7721	46.8814	49.6451	51.7458	47.7364	45.9737	52.375	51.1398	50.4967	44.6178	48.9117	AT4G35090.1	CAT2	catalase 2
Glyma.18G137100	165.37	168.336	102.469	129.417	129.961	148.552	109.369	73.382	75.7337	86.1481	97.9794	107.868	96.6723	87.3272	91.0238	122.332	129.195	130.715	74.2795	59.5224	70.2934	AT1G23820.1	SPDS1	spermidine synthase 1
Glyma.05G133000	0.417889	0.391183	1.32889	0.283444	0.598191	0.582502	1.00769	0.609884	0.517192	0.386726	0.430483	1.1525	2.3469	1.78099	3.49942	1.52199	2.13042	5.1214	0.916528	0.81668	0.906854	AT5G65170.1		VQ motif-containing protein
Glyma.05G113450	0	0.588217	0.251653	0.091933	0.807785	0	0	0	0	0	0	0.148797	0.429334	0.161437	0.282101	0.103004	0	0.348929	0	0	0
Glyma.06G306351	0.062124	0.198296	0.27016	0.06751	0.296592	0.115461	0.064792	0	0.307462	0.278726	0.127993	0	0	0	0.179689	0.065615	0.381389	0	0.058021	0	0
Glyma.12G204600	0.936716	2.4798	1.07648	0.94203	0.366829	2.21203	5.6608	3.59935	3.42218	0.496203	0.903736	1.47943	2.61008	0.514126	0.692274	1.94858	2.11574	2.69668	0.698636	1.2731	1.43005	AT4G28310.1
Glyma.12G118200	0.705026	1.49997	0.619285	0.502247	1.41385	0.703589	1.07545	1.5237	0.819495	1.53586	1.86383	1.21377	0.93658	0.847873	0.643189	1.02892	1.01156	1.08021	1.59622	1.14918	1.73631	AT5G59200.1	OTP80	Tetratricopeptide repeat (TPR)-like superfamily protein
Glyma.12G003300	5.24566	5.92006	4.83804	4.92705	5.4109	4.22702	2.95634	4.67858	4.63086	6.65383	5.33827	6.12696	3.59814	3.71387	4.10582	3.72133	5.35361	5.04319	9.2612	13.8447	12.5433	AT1G33420.1		RING/FYVE/PHD zinc finger superfamily protein
Glyma.01G075900	0.044189	0	0.129258	0	0	0	0	0	0	0	0	0	0.057924	0	0	0.031289	0	0	0	0	0	AT1G02065.1	SPL8	squamosa promoter binding protein-like 8
Glyma.02G214100	0	0	0	0	0	0	0	0	0	0	0	0	0	0	0	0	0	0.024736	0	0	0	AT1G09730.1		Cysteine proteinases superfamily protein
Glyma.16G064100	0.770933	0.611796	0.890978	0.632195	0.864804	0.786382	0.902987	1.03053	1.52953	0.343505	0.564011	0.639999	1.57106	1.4939	2.75936	1.14235	1.68939	1.29112	1.7286	1.59281	1.52479	AT4G08850.1		Leucine-rich repeat receptor-like protein kinase family protein
Glyma.14G200551	0	0	0	0	0	0.177791	0	0.062617	0	0	0	0	0	0	0.060998	0.161122	0.140712	0	0	0	0	AT5G58410.1		HEAT/U-box domain-containing protein
Glyma.13G125700	22.5435	23.4883	24.9796	26.2027	20.573	29.2375	27.2334	15.8897	18.0507	19.8544	19.4872	19.7405	24.6174	19.4417	19.5733	27.9917	21.3731	20.9895	13.3145	11.3839	22.771	AT3G07880.1	SCN1	Immunoglobulin E-set superfamily protein
Glyma.02G036500	5.37535	6.02612	3.10588	4.26152	3.02986	4.4131	4.99511	5.02026	4.0575	2.53547	2.27805	2.46113	4.33002	2.35296	4.18584	4.6796	6.06293	5.77206	3.04518	1.85316	2.66098	AT1G60800.1	NIK3	NSP-interacting kinase 3
Glyma.17G180400	1.54154	2.37014	1.05503	0.963115	0.32255	1.50237	3.65206	1.99379	2.18574	0.21007	0.172026	0.258174	3.35424	0.806882	0.809354	3.14981	1.98203	1.34586	0.045537	0.048771	0.0459	AT5G66920.1	sks17	SKU5 similar 17
Glyma.18G020300	0	0	0	0	0	0	0.278589	0	0.072053	0.077994	0	0	0	0.076017	0.069865	0	0	0	0	0	0
Glyma.19G114500	23.2184	35.24	15.422	14.7157	12.8766	29.9931	52.6338	35.233	38.5102	13.3732	14.7614	17.2033	40.2648	25.9525	24.0033	37.2312	39.0112	44.585	19.9866	18.5962	21.7913	AT5G17920.2	ATCIMS,ATMETS,ATMS1	Cobalamin-independent synthase family protein
Glyma.10G242600	281.063	298.314	388.085	293.381	265.253	214.751	206.415	191.731	197.267	270.732	326.543	272.64	274.522	324.807	326.943	294.77	438.629	379.763	241.794	214.435	239.628	AT3G22890.1	APS1	ATP sulfurylase 1
Glyma.13G066400	1.02473	1.43091	0.629037	1.10727	1.16318	1.45409	1.28022	2.71487	2.75784	2.32311	0.804734	1.0274	1.57311	2.08015	1.19561	1.67898	1.6925	2.07909	2.74135	4.59274	6.41723
Glyma.16G147500	1.67118	1.60323	2.12652	3.44249	4.58851	2.6593	1.02123	2.28824	1.23686	4.52693	3.66786	3.56946	0.853947	2.10743	1.56323	1.18331	1.9419	1.99625	3.64154	4.01982	3.91289	AT5G61890.1		Integrase-type DNA-binding superfamily protein
Glyma.19G062300	0	0.134116	0	0.021298	0.075104	0.036547	0.245967	0.036549	0	0	0.020257	0.057028	0	0	0.019037	0.020769	0.062111	0.105721	0	0	0	AT5G40380.1	CRK42	cysteine-rich RLK (RECEPTOR-like protein kinase) 42
Glyma.02G119100	0.000385	0.319226	0.138581	0.365322	0.063089	0.093286	0.080714	0.15465	0.126174	0.061844	0.062804	0.112756	0.110687	0.0001	0.046654	0.106464	0.179533	0.046869	0.00165	0.001415	0.000187
Glyma.06G115100	27.8957	22.9025	42.8911	57.2876	53.3324	18.7555	9.78714	17.5683	16.2994	41.6951	50.5245	61.0936	25.115	52.1696	66.8668	27.8522	42.5223	30.7562	76.1225	41.2232	53.6604	AT1G44350.1	ILL6	IAA-leucine resistant (ILR)-like gene 6
Glyma.05G091100	80.1667	80.5943	97.031	84.9597	91.7793	90.214	85.8986	122.354	117.696	88.0236	94.2393	92.9712	107.687	115.622	110.16	84.0614	90.2153	95.8129	123.09	123.992	115.435	AT3G57870.1	AHUS5,ATSCE1,EMB1637,SCE1,SCE1A	sumo conjugation enzyme 1
Glyma.13G325500	0	0	0	0	0.0834	0	0	0	0	0.519221	0	0	0	0	0	0	0	0	0	0	0.384135	AT5G56380.1		F-box/RNI-like/FBD-like domains-containing protein
Glyma.04G198400	0.263353	1.12698	0.1429	0.152682	0.033708	0.162933	1.24764	3.36855	1.81824	0	0	0	1.04041	0.651805	0.969226	0.847999	0.959433	1.61159	0.098362	0	0	AT5G50800.1		Nodulin MtN3 family protein
Glyma.19G109500	6.8221	6.12031	4.29914	6.79762	7.25381	9.53236	8.45101	6.21442	7.88675	7.79594	7.72176	7.08699	7.87307	7.42206	9.12776	8.44806	8.22231	6.87414	9.42047	7.70759	8.27616	AT5G18230.1		transcription regulator NOT2/NOT3/NOT5 family protein
Glyma.18G132200	1.86134	3.9201	1.10113	1.45599	1.52524	3.20304	4.55251	2.80307	2.7749	1.3526	2.1958	2.85906	2.75622	1.89292	1.22837	3.65571	3.28883	3.19148	2.87914	3.21489	3.57379	AT1G59990.1		DEA(D/H)-box RNA helicase family protein
Glyma.13G130300	0.196249	0.182836	0.097121	0.25504	0.234766	0.254861	0.444479	0.532879	0.155173	0.33698	0.18405	0.216074	0.108678	0.188828	0.17311	0.233717	0.294167	0.379936	0.193447	0.223507	0.232235	AT4G10720.1		Ankyrin repeat family protein
Glyma.06G266000	5.06786	4.68759	3.07876	5.51741	8.49323	7.82203	5.94781	9.12611	9.01136	9.88319	7.68729	7.43883	6.6176	8.14151	5.9374	5.07301	4.50512	3.86724	7.04645	8.50276	8.70346	AT5G54650.2	ATFH5,Fh5	formin homology5
Glyma.10G162900	24.3948	19.5773	24.7869	18.0804	18.7029	23.0696	25.5461	16.1553	23.8035	22.7744	24.6073	24.3878	22.2115	17.5602	19.6607	23.4948	26.6159	27.1551	29.022	33.1305	32.1539	AT1G08780.1	AIP3,PFD4	ABI3-interacting protein 3
Glyma.05G108800	4.70574	7.58617	3.74915	3.70958	3.81423	10.7279	9.35306	9.37788	8.92843	4.13361	3.08227	4.64738	9.25807	6.4528	7.07594	8.49514	6.93001	8.48467	4.62852	4.20363	5.57881	AT3G49720.2
Glyma.02G162300	4.96586	5.60612	6.22853	5.63404	5.93725	6.06507	4.51996	5.21504	4.9512	5.48616	5.26418	6.23346	4.66135	4.50447	4.66179	5.09108	4.97652	5.46427	6.50056	7.20291	8.46991	AT2G40860.1		protein kinase family protein / protein phosphatase 2C ( PP2C) family protein
Glyma.08G015100	0.323102	0.774829	0.238752	0.382791	0.226469	0.484518	0.640903	0.893846	0.576676	0.44462	0.294102	0.498569	0.660789	0.304041	0.534546	0.543765	0.512487	0.577225	0.49335	0.472664	0.511834	AT4G00440.2		Protein of unknown function (DUF3741)
Glyma.10G073900	0.258637	0.707066	0.228572	0.128551	0.759352	0.329788	0.08412	0.347797	0.132786	0.570489	0.356166	0.108118	0	0.037133	0	0.12835	0.00736	0	0	0.353373	0
Glyma.09G267700	18.9882	30.4011	7.44115	6.9598	8.22259	25.5724	30.692	19.1006	21.2788	8.55547	8.5208	12.9538	35.174	21.3518	16.7456	33.3727	20.776	18.914	6.21691	3.69335	10.2523	AT3G60900.1	FLA10	FASCICLIN-like arabinogalactan-protein 10
Glyma.08G007100	11.787	11.4056	11.6607	9.44976	5.80065	8.35094	10.0557	11.8035	8.40499	9.38084	11.1133	12.5438	7.15033	9.89857	8.92316	10.2383	10.0577	10.2267	10.9418	11.0187	11.3028	AT5G51040.1
Glyma.02G256600	0.364886	0.529017	0.222548	0.19915	0.279282	0.460533	0.633973	0.528758	0.372092	0.423894	0.568804	0.271237	0.4689	0.550361	0.171215	0.605054	0.57451	0.978381	0.519292	0.237586	0.374867	AT2G40070.1
Glyma.16G141900	0	0.163407	0	0.493781	0.007888	0	0	0.59196	0.179439	0.743051	0.124255	0	0.17549	0.119622	0	0.141359	0	0.243468	0.1929	0.487574	0.174798
Glyma.12G171400	21.7648	21.8136	35.6154	21.6045	18.1181	23.3644	24.4227	26.7309	23.3247	18.5987	19.0468	25.5361	18.5589	20.9592	19.1244	23.7329	24.4982	30.8705	20.8853	26.0733	26.3184	AT5G60460.1		Preprotein translocase Sec, Sec61-beta subunit protein
Glyma.20G124600	15.2794	10.4247	27.093	24.6515	18.5187	9.75353	9.89651	10.5632	12.509	15.2561	17.9153	12.4082	14.8684	14.7951	21.3392	15.2091	17.3491	18.6918	17.6166	12.4005	19.2058	AT5G13240.1		transcription regulators
Glyma.02G005700	0.680656	0.782991	0.531503	0.663331	0.720927	0.459978	0.733911	0.789902	0.264675	0.882667	0.892811	0.845591	0.717611	0.809975	0.633435	0.638013	0.415123	0.42252	1.07722	1.10817	1.06044	AT1G04400.1	AT-PHH1,ATCRY2,CRY2,FHA,PHH1	cryptochrome 2
Glyma.05G121700	964.502	788.687	1872.95	1196.28	452.049	758.398	611.983	364.267	453.934	254.918	333.773	504.682	577.62	487.687	561.788	556.398	529.607	620.953	180.818	138.86	253.957
Glyma.13G235100	0.123117	0.157937	0	1.1911	0.370726	0.053798	0.241513	0.161223	0	1.06838	2.5934	0.530537	0.112818	0.550254	0.207366	0.488751	0.608911	0.262032	3.45875	0.794499	1.09763	AT4G18425.1		Protein of unknown function (DUF679)
Glyma.06G001200	42.0383	40.8081	67.2824	46.337	39.112	41.1605	39.2812	32.7662	37.527	34.7774	40.27	42.8885	40.6904	49.2626	47.0688	40.5807	48.2031	48.7422	40.6476	36.8223	41.9143	AT1G16210.1
Glyma.04G187000	27.0983	31.0999	18.2748	25.8481	30.7504	28.3466	26.6628	25.3978	28.8378	32.4463	28.867	26.7345	28.5235	25.6567	22.1791	28.08	29.4509	25.9293	32.5495	28.4827	24.6483	AT5G63110.1	ATHDA6,AXE1,HDA6,RPD3B,RTS1,SIL1	histone deacetylase 6
Glyma.15G132800	4.82609	5.30424	3.70364	13.0452	10.1881	13.9742	9.61844	11.6181	10.915	10.5917	13.9638	11.3895	10.6929	14.8577	10.401	10.9735	5.55466	5.42731	4.03027	4.04721	4.58904	AT4G20840.1		FAD-binding Berberine family protein
Glyma.05G085500	13.6653	15.5347	8.42694	8.52171	6.91159	10.2842	12.982	16.1503	10.6547	7.699	7.82155	6.69021	14.0422	10.8666	10.0774	11.2473	17.4647	12.7886	6.61459	4.00018	4.47986	AT5G67200.1		Leucine-rich repeat protein kinase family protein
Glyma.01G244300	2.06489	3.48509	2.54093	2.88284	2.32719	2.36744	4.48255	4.20016	4.68409	2.453	3.13708	3.01345	3.0117	3.3714	3.43905	3.2265	3.08721	2.66365	3.06187	3.29784	3.64619	AT3G19440.1		Pseudouridine synthase family protein
Glyma.19G235000	9.49203	11.5152	4.18635	7.62513	8.99896	11.7211	11.9426	13.5763	11.3318	10.0604	8.11771	8.99369	11.2273	10.0594	7.55212	10.2826	9.05014	10.039	10.4111	11.0728	13.0186	AT1G54990.1	AXR4,RGR,RGR1	alpha/beta-Hydrolases superfamily protein
Glyma.01G058400	0.17921	0.644276	0.232371	0.044841	0.028892	0	0.559545	0.453017	0.17673	0	0.067061	0.026652	0.321348	0.310242	0.170713	0.424387	0.706074	0.917651	0	0	0	AT1G13820.1		alpha/beta-Hydrolases superfamily protein
Glyma.08G158200	0	0	0	0.279606	0.104063	0.0279	0.145605	0.111607	0.066797	0.032339	0	0.198617	0.086008	0.187848	0.151916	0.326829	0.367735	0.156907	0.073279	0.090095	0.090936
Glyma.11G129000	19.7282	20.5161	21.5954	19.8465	21.4548	21.9324	19.8528	22.2616	22.9603	19.5841	19.3651	16.2055	23.6607	24.203	24.5217	22.0802	17.3425	15.3813	23.1394	27.7547	18.433	AT2G31510.1	ARI7,ATARI7	IBR domain-containing protein
Glyma.02G254600	4.21403	9.59398	5.53332	2.25929	2.92854	7.11425	10.8157	5.29343	10.3523	12.4833	39.3819	19.9513	10.4222	45.0343	6.59514	13.6136	5.76557	5.26223	5.71386	10.1462	4.77215	AT2G39980.1		HXXXD-type acyl-transferase family protein
Glyma.01G053400	0.158857	0	0	0.181921	0.108642	0.151149	0	0.184777	0.389654	0	0	0.277501	0.101798	0	0.493231	0.289333	0	0.301603	0.232411	0.340903	0	AT1G67890.1		PAS domain-containing protein tyrosine kinase family protein
Glyma.04G064900	6.5867	7.20232	2.87055	5.87359	6.10009	5.75715	6.70841	9.85918	6.72439	9.40889	11.1864	7.82107	4.73871	3.96297	4.69626	7.65374	6.37613	5.01034	9.80566	17.0945	13.7365	AT4G32070.1		Octicosapeptide/Phox/Bem1p (PB1) domain-containing protein / tetratricopeptide repeat (TPR)-containing protein
Glyma.19G234751	0.197293	0.215298	0	0.128495	0	0.096621	0	0	0	0	0	0	0.134567	0	0	0.242694	0.062317	0.139225	0	0	0	AT3G21430.2	ALY3,ATALY3	DNA binding
Glyma.14G195151	0	0	0	0.132359	0.494047	0.17636	0.165436	0.385207	0.108623	0	0	0	0.023	0	0	0.041884	0.456292	0.123072	0.031746	0.139779	0.253278
Glyma.10G174100	0.193751	0.200346	0.079839	0.558488	0.303153	0.193469	0.420994	0.202808	0.07271	0.03955	0.170339	0	0	0.266733	0.337697	0.387687	0	0.124717	0.034179	0.162464	0.276994	AT5G36970.1	NHL25	NDR1/HIN1-like 25
Glyma.17G189600	3.60086	3.37976	3.64078	4.62955	5.01457	4.63426	4.2906	5.5092	4.51373	4.3415	4.45316	3.87295	3.33723	3.8535	3.55252	4.0739	3.78931	3.37195	4.98696	5.94364	5.1776	AT4G31420.1		Zinc finger protein 622
Glyma.11G250900	7.83229	7.76599	7.31116	10.4502	11.3193	8.51734	6.41901	6.85917	5.63416	11.0855	14.5024	9.7727	6.55917	9.36372	8.97637	10.6354	12.0536	11.2587	12.6298	14.7821	13.604	AT1G27385.1
Glyma.15G037200	0.657409	0.765937	0.535848	0.717029	0.724353	0.523417	0.253431	0.351804	0.164294	0.508157	0.575397	0.364264	0.29854	0.343924	0.316343	0.406894	0.677889	0.555267	0.524362	0.408318	0.391104	AT1G07530.1	ATGRAS2,GRAS2,SCL14	SCARECROW-like 14
Glyma.17G092900	4.15206	4.69355	8.06473	8.67939	13.329	5.11112	3.61773	3.50045	3.74141	9.11506	9.07654	6.07662	4.13242	5.42809	5.265	4.85045	5.50028	4.88684	8.32585	6.8334	7.95605	AT1G27520.1		Glycosyl hydrolase family 47 protein
Glyma.16G107200	0.211309	0.246934	0.229391	0.265703	0.345934	0.266001	0.062993	0	0.059902	0.130872	0.031006	0.145291	0.234529	0.353955	0.383374	0.191274	0.286376	0	0	0	0.05686	AT4G35350.1	XCP1	xylem cysteine peptidase 1
Glyma.02G047800	38.0282	59.7497	44.1867	31.0936	26.2265	40.5581	74.5255	67.5808	59.2736	35.7435	40.745	48.713	60.3648	46.8343	40.669	56.423	56.5316	70.9859	48.0033	71.8992	68.4058	AT5G07090.1		Ribosomal protein S4 (RPS4A) family protein
Glyma.08G146000	18.4969	18.8772	15.7016	20.0162	14.0185	23.007	18.3016	25.3555	23.5884	13.3944	16.7197	17.1693	22.6532	20.3458	21.7269	18.5215	20.8476	22.9002	14.8716	12.0257	14.6084	AT5G09850.1		Transcription elongation factor (TFIIS) family protein
Glyma.02G189700	5.96199	5.75421	10.2799	10.8	9.23779	1.48522	7.65864	7.1233	5.96459	9.42996	9.5242	8.88823	5.12411	6.60701	1.86526	2.1065	2.8577	6.28242	4.29505	7.60432	5.50333	AT2G27040.2	AGO4,OCP11	Argonaute family protein
Glyma.05G227800	0	0	0	0	0	0	0.015476	0	0	0	0.015235	0	0	0	0	0.015672	0	0	0	0	0.00901	AT2G20010.2		Protein of unknown function (DUF810)
Glyma.15G277402	0	0.080426	0	0.032984	0	0.226002	0.377332	0.192202	0.051579	0.112038	0	0.089491	0.202364	0.042873	0.059579	0.05493	0	0.172915	0.144747	0.096415	0.047159	AT1G62310.1		transcription factor jumonji (jmjC) domain-containing protein
Glyma.08G169701	0.391064	0.533086	1.8097	1.04859	0.164172	0.418549	1.73889	2.66314	1.2325	1.56133	1.45752	0.769501	0.631321	1.60875	0.754798	1.01037	1.22595	0.910992	0.861154	0.820311	1.10087	AT5G59530.1		2-oxoglutarate (2OG) and Fe(II)-dependent oxygenase superfamily protein
Glyma.19G202800	0	0.033938	0	0	0.015838	0.01405	0.050331	0.096555	0	0	0.014068	0.008512	0.06849	0.01702	0	0.025829	0.050809	0	0.014543	0	0	AT5G06560.1		Protein of unknown function, DUF593
Glyma.04G178700	3.18568	2.87281	4.00199	3.8149	2.92771	2.76684	3.69664	3.41959	2.93282	3.77779	4.16196	3.77895	2.1215	2.63136	2.65415	3.13909	2.96127	2.71228	4.40693	6.95515	5.11523	AT1G02090.1	ATCSN7,COP15,CSN7,FUS5	Proteasome component (PCI) domain protein
Glyma.08G300100	3.26387	3.70526	3.06888	4.53504	5.35483	4.57832	3.43342	4.25274	3.90164	5.11791	4.54981	4.73591	3.81472	4.54885	4.64138	4.06908	4.04671	2.53336	5.23533	5.48803	4.35929	AT1G26830.1	ATCUL3,ATCUL3A,CUL3,CUL3A	cullin 3
Glyma.15G128600	0	0	0	0.157747	0	0	0	0	0	0	0	0.066071	0	0	0	0	0	0	0.062809	0	0	AT5G06730.1		Peroxidase superfamily protein
Glyma.20G012300	4.52259	4.49671	4.18957	4.46788	4.21082	5.60676	4.70744	4.28382	4.36917	3.04386	3.204	3.21588	4.31148	2.84435	4.31514	4.96916	5.85159	5.55031	4.59518	3.57007	3.75346	AT1G14720.1	ATXTH28,EXGT-A2,XTH28,XTR2	xyloglucan endotransglucosylase/hydrolase 28
Glyma.01G206400	0.052621	0.023926	0.01907	0.108457	0.066993	0.081499	0.228611	0.016301	0.086979	0.302228	0.108414	0.116998	0.102546	0.120312	0.164318	0.129682	0.055403	0.139035	0.01589	0.014095	0.082562	AT5G60900.1	RLK1	receptor-like protein kinase 1
Glyma.20G193300	0.821096	1.00862	0.54372	0.929965	0.695913	1.30775	1.03774	1.37465	1.52332	1.02147	0.645226	0.682416	1.3117	0.829654	1.14516	1.22213	1.13027	0.9453	0.97052	0.719507	1.29733	AT5G35450.1		Disease resistance protein (CC-NBS-LRR class) family
Glyma.11G126200	6.13951	5.86083	4.16675	4.19877	5.63448	6.51284	7.03219	6.44025	5.36083	4.73438	4.92151	4.64071	5.83996	4.38654	5.62155	6.08366	6.24512	7.3788	6.17417	6.08257	5.83747	AT1G06130.1	GLX2-4	glyoxalase 2-4
Glyma.15G071300	31.6806	16.5595	72.6028	67.1255	356.933	25.6045	13.4099	16.2595	30.7265	222.616	163.556	184.002	33.011	51.1165	47.312	13.0842	13.9692	13.4022	87.9096	161.633	138.69	AT4G27450.1		Aluminium induced protein with YGL and LRDR motifs
Glyma.15G172200	0	0.065304	0.104096	0.130061	0.064607	0.065546	0.04993	0.17359	0.04558	0.051567	0	0	0.140488	0.164441	0.092694	0.025282	0.050405	0.079495	0.089052	0	0.020424	AT5G57030.1	LUT2	Lycopene beta/epsilon cyclase protein
Glyma.09G206800	6.47596	6.1382	4.96428	5.84926	8.23324	8.41716	7.44158	9.56725	8.59671	7.92408	5.47862	5.24987	7.58679	5.46966	5.06455	6.57214	6.48989	6.01751	6.63146	9.58944	9.41458	AT5G46860.1	ATSYP22,ATVAM3,SGR3,SYP22,VAM3	Syntaxin/t-SNARE family protein
Glyma.05G128700	7.01366	5.74487	11.0698	7.91547	4.73551	4.97137	6.68469	6.28065	6.21652	4.97074	3.86113	6.03037	5.88857	6.62711	7.96937	7.87981	6.80356	9.10659	5.80122	5.93616	7.49079
Glyma.02G271300	18.8364	21.8697	19.0686	14.5557	20.1572	22.2024	15.1064	13.7775	17.9796	11.6116	9.52268	16.2822	26.2869	22.2296	30.9901	22.0731	26.1505	32.2002	12.3928	9.08891	12.302	AT4G22120.5		ERD (early-responsive to dehydration stress) family protein
Glyma.10G136600	2.92912	1.57832	7.28883	3.59789	3.1728	2.47419	4.24269	5.68425	3.08912	5.14207	4.94182	3.78733	3.00865	4.78392	3.01609	2.55743	3.84897	3.06495	3.69077	4.03107	3.0004	AT2G33390.1
Glyma.17G214900	1.48316	1.39898	3.15374	3.70342	2.46582	2.78183	1.2759	1.328	1.78027	1.07961	1.23323	1.72231	1.57798	1.48711	2.32376	2.13575	0.825286	1.28223	1.52871	1.57987	1.07849	AT4G18250.1		receptor serine/threonine kinase, putative
Glyma.17G075300	0.790839	0.570743	1.4238	2.11684	0.269971	0.376475	0.41081	0.226746	0.280368	0.0508	0.216685	0	0.202812	0.728571	0.422261	0.273804	0.493826	0.171417	0.242926	0.170383	0.100231	AT2G24270.4	ALDH11A3	aldehyde dehydrogenase 11A3
Glyma.08G067800	13.548	15.9765	27.3666	16.2785	9.51022	16.6042	14.8564	15.7393	16.2967	11.5849	12.3782	13.1145	18.0068	14.3461	15.657	16.9385	14.5249	19.0025	10.2848	11.3274	12.1343	AT4G33625.1
Glyma.06G073800	15.2372	15.8825	9.33068	13.0639	16.7666	17.1193	15.4764	17.1184	16.2649	17.9959	14.994	16.4865	13.0618	11.81	12.2826	14.2401	14.2598	12.8575	18.175	24.0185	20.228	AT2G25670.1
Glyma.13G176000	0.15951	0.29011	0	0.231117	0.203075	0.385066	3.01963	2.41776	6.50322	0.286162	0.328634	0.539691	2.95132	3.36716	2.13993	2.6147	0.83691	1.74669	1.65014	1.169	0.853593	AT1G07400.1		HSP20-like chaperones superfamily protein
Glyma.07G037300	5.39091	8.99794	13.8169	6.26133	6.82019	7.3053	8.06499	7.8518	6.64224	5.65396	5.31797	6.14393	6.80439	6.90424	5.15337	8.06947	8.93497	9.82925	5.76592	6.98987	6.51107	AT1G17455.2	ELF4-L4	ELF4-like 4
Glyma.02G244050	0	0	0	0.044782	0	0	0	0.066703	0	0	0	0	0	0	0	0	0	0	0	0	0
Glyma.12G039100	0.135963	0	0	0	0	0	0	0.123828	0.067421	0	0.350152	0.059242	0	0	0	0	0.140287	0.154107	0.095237	0	0.060359	AT2G21400.1	SRS3	SHI-related sequence3
Glyma.08G270701	7.41603	7.46208	6.61806	6.72134	9.06268	7.71581	8.74409	9.62692	8.45573	13.1537	12.3042	9.55869	8.16802	6.77468	6.52912	9.26459	7.71184	8.6524	14.323	14.586	13.937	AT1G32360.1		Zinc finger (CCCH-type) family protein
Glyma.05G137800	0.141835	0	0.152993	0.126045	0.070721	0.162777	0.154493	0.102674	0.577847	0.576128	0.531668	2.06419	0.481963	2.07033	1.98389	0.508086	0.794624	0.251289	0.207175	0.293011	0.052469	AT1G17020.1	ATSRG1,SRG1	senescence-related gene 1
Glyma.04G033000	0	0	0	0	0	0	0	0	0.042814	0	0	0	0	0	0	0	0	0	0	0	0.04064	AT2G18500.1	ATOFP7,OFP7	ovate family protein 7
Glyma.06G037700	4.05509	2.3736	2.14814	1.31337	0.947666	7.38114	5.05434	4.23089	4.49271	3.21748	1.59563	1.49789	4.4787	2.9165	3.86092	2.54264	1.96141	3.55336	0.537033	0.300232	0.672158	AT5G66815.1
Glyma.19G176500	0.069588	0.037718	0	0	0	0.051391	0.100838	0.154181	0.040586	0	0	0.026641	0.121241	0.059616	0.026769	0.175811	0.232706	0.086292	0	0	0	AT2G37300.2
Glyma.05G162400	0.794113	0.48536	1.55696	1.6499	1.65746	1.18276	1.24461	2.08967	1.80978	1.40738	1.60194	1.33191	1.37798	0.637714	1.11618	1.36475	1.86574	2.42267	1.54217	1.63783	2.23593
Glyma.04G022300	0.834788	0.845103	0.870557	0.54746	7.72427	0.378976	0.696553	2.35482	0.96377	3.95103	5.51005	1.21935	0.900039	2.27519	0.792259	0.599384	0.603961	1.14745	3.00176	2.01584	1.6154	AT1G20160.1	ATSBT5.2	Subtilisin-like serine endopeptidase family protein
Glyma.04G257602	0	0	0	0	0	0	0	0	0.036895	0.113258	0.025662	0	0	0.050564	0	0	0	0.056004	0	0.171045	0.077835	AT4G11860.1		Protein of unknown function (DUF544)
Glyma.04G186351	1.19629	2.1962	0.546099	0.815906	0.551566	0.239534	0.620386	2.4655	1.75932	1.21451	0.529702	1.01205	0.53452	0.180219	1.25538	0.319716	0.912981	1.76046	1.83826	1.16621	1.69928
Glyma.13G129700	0.025917	0	0.032197	0	0	0.036247	0.04041	0.012083	0.05884	0.014005	0	0	0	0.027483	0	0	0	0.029474	0	0	0	AT4G28760.2		Protein of unknown function (DUF3741)
Glyma.10G071500	19.9848	20.3761	16.5226	23.1397	22.1354	22.8747	19.4532	26.3056	23.5674	22.2616	23.8557	22.0767	22.5318	23.2776	20.6996	22.8857	23.6103	21.4729	24.3237	24.8703	21.0742	AT3G48410.1		alpha/beta-Hydrolases superfamily protein
Glyma.20G081000	4.53593	4.19774	2.694	2.60019	2.54266	3.48716	4.81696	2.45058	2.34313	1.25307	1.37414	1.3867	2.09573	1.62856	2.33527	5.40685	4.95952	5.18828	1.19695	0.774026	0.958799	AT4G13540.1
Glyma.11G060200	2.60588	2.34323	1.6062	1.41442	2.88433	0.606609	0.634421	0.740124	0.802288	2.65614	4.01265	3.62212	1.07535	2.2695	3.20811	2.2343	2.06761	1.63312	1.59059	0.685989	0.658584	AT4G31940.1	CYP82C4	cytochrome P450, family 82, subfamily C, polypeptide 4
Glyma.13G048166	1.49572	3.97664	0	2.6275	3.44164	3.15297	1.50575	2.06213	1.5625	1.37265	1.23615	3.47919	2.76811	3.15875	3.60136	2.65503	1.90597	2.43481	3.84513	3.77935	3.12266
Glyma.06G071400	1.00648	1.56059	2.00572	3.10601	1.17479	1.47505	1.19857	1.1071	0.830221	3.65551	6.89593	2.12249	1.19193	3.43527	1.11152	1.35934	2.96005	1.87918	11.8832	4.78946	3.57009	AT2G18660.1	PNP-A	plant natriuretic peptide A
Glyma.18G151700	3.01073	4.44662	3.175	3.18334	2.94742	3.27007	4.56859	3.33059	2.63925	2.75614	3.18846	2.94953	3.36117	2.1942	2.4531	4.2628	3.06598	4.18018	4.15355	3.27573	4.71252	AT4G29660.1	EMB2752	embryo defective 2752
Glyma.07G102500	0.388376	0.145662	0.405956	0.616005	0.332643	0.32464	0.327768	0.415538	0.181402	0.101845	0.216406	0.241929	0.334321	0.227277	0.558241	0.282919	0.673418	0.552359	0.125361	0.098434	0.036677	AT1G73590.1	ATPIN1,PIN1	Auxin efflux carrier family protein
Glyma.05G123750	0	0	0	0	0	0	0	0.068671	0.072795	0	0	0	0	0	0	0	0	0	0	0	0
Glyma.05G232400	1.64359	1.54991	0.798253	1.18383	1.27304	0.94692	1.91298	1.59517	1.70645	1.91403	1.95908	1.96405	1.59892	1.56883	1.59378	2.08244	2.46228	1.66602	2.60467	2.36556	2.28729	AT3G24440.1	VIL1,VRN5	Fibronectin type III domain-containing protein
Glyma.12G009300	0.026184	0	0	0	0	0	0.023042	0.016295	0.017042	0	0	0	0	0.018531	0	0	0	0	0.022739	0.017539	0	AT5G13710.1	CPH,SMT1	sterol methyltransferase 1
Glyma.03G167900	5.67617	6.23087	2.58588	3.54931	3.42381	6.12872	8.22638	7.36236	6.49512	3.82107	3.57467	3.71244	8.23884	5.54724	5.97011	7.59903	5.83267	5.51082	0.817453	0.546722	0.893183	AT2G20340.1		Pyridoxal phosphate (PLP)-dependent transferases superfamily protein
Glyma.05G160800	19.7692	16.633	32.2639	22.5764	26.0204	15.9111	14.0168	14.2393	16.678	21.3192	28.2802	24.7309	18.2464	18.9272	22.3555	19.8215	20.2697	28.2766	42.3969	31.3876	39.5586	AT1G29280.1	ATWRKY65,WRKY65	WRKY DNA-binding protein 65
Glyma.03G255900	4.55154	4.08764	3.09438	3.27773	3.39628	4.59014	5.24821	5.81915	5.34315	2.8703	2.99463	2.96984	4.73079	3.86142	3.74775	5.19496	4.72992	5.25045	3.02647	2.5391	3.65377	AT5G41760.2		Nucleotide-sugar transporter family protein
Glyma.20G183500	1.09757	0.588317	1.08659	0.970492	0.594872	0.786978	0.822832	0.455429	0.474774	0.324796	0.501987	1.02918	0.711349	1.00667	0.796069	1.1833	1.4268	0.916812	0.560729	0.383887	0.241801	AT3G10405.1
Glyma.03G028300	2.16506	3.7418	1.58595	1.5771	2.05174	2.97344	3.20669	3.18789	3.70163	3.20606	2.36201	3.2508	2.82896	2.45318	2.37391	2.65447	3.50863	3.22505	3.28743	3.08159	2.95671	AT3G05100.1		S-adenosyl-L-methionine-dependent methyltransferases superfamily protein
Glyma.02G287400	0.088427	0.058744	0.012248	0.039807	0.07968	0.011146	0	0	0	0.074927	0	0	0.016785	0	0	0	0.022671	0	0	0.027201	0	AT2G42840.1	PDF1	protodermal factor 1
Glyma.10G114400	0	0	0.124787	0	0	0	0	0	0	0	0	0	0	0	0	0	0	0	0	0	0	AT1G11530.1	ATCXXS1,CXXS1	C-terminal cysteine residue is changed to a serine 1
Glyma.17G126000	2.77044	5.08	1.14358	1.51934	1.45232	7.06624	7.33229	3.76024	4.33023	0.166321	0.311673	0.368018	2.24664	0.518268	0.43342	2.46027	1.35607	1.60847	0.433866	0.073109	0.26518	AT1G24530.1		Transducin/WD40 repeat-like superfamily protein
Glyma.01G080300	0	0	0	0	0	0	0	0	0	0	0	0	0	0	0	0.045568	0	0	0	0	0	AT3G12160.1	ATRABA4D,RABA4D	RAB GTPase homolog A4D
Glyma.17G186800	12.3496	12.3395	15.3863	14.1151	14.2843	9.59487	7.39633	12.7433	8.41653	19.7121	17.8189	12.0872	10.8975	11.0144	9.56436	10.3876	8.86691	8.89232	18.2585	10.4878	9.21116	AT5G16715.1	EMB2247	ATP binding;valine-tRNA ligases;aminoacyl-tRNA ligases;nucleotide binding;ATP binding;aminoacyl-tRNA ligases
Glyma.10G169100	0	0	0	0	0	0	0	0	0	0	0	0	0.086549	0	0	0	0	0	0	0	0	AT5G18310.1
Glyma.08G178600	2.52973	3.19995	2.43643	3.41622	4.92243	2.43513	1.96663	3.73596	3.85417	6.18076	1.72769	2.45892	2.0806	2.31754	2.67818	2.71869	2.33228	1.92031	4.45975	3.29657	2.6975	AT5G09430.1		alpha/beta-Hydrolases superfamily protein
Glyma.15G007700	38.0287	30.3263	47.8551	50.3662	60.1463	26.5344	22.5288	17.2068	24.795	45.3554	45.412	55.998	34.6459	53.3378	67.8508	47.5642	64.7279	58.5192	60.8824	40.8576	45.3653	AT1G15340.1	MBD10	methyl-CPG-binding domain 10
Glyma.U033205	7.59262	7.80186	9.07419	7.95166	7.84344	11.1646	6.02616	7.10404	6.28949	6.18226	5.98133	7.66123	7.26679	6.13427	7.68796	7.32115	7.65337	7.30381	7.74379	6.43448	5.29329	AT5G17680.1		disease resistance protein (TIR-NBS-LRR class), putative
Glyma.04G156200	0.579168	1.17332	0.439721	0.656411	1.61275	0.853202	0.691879	0.777519	0.679142	1.76246	1.11081	0.948065	0.979281	0.660324	0.51322	0.54638	0.809708	0.407589	0.849147	0.668705	1.01258	AT4G28080.1		Tetratricopeptide repeat (TPR)-like superfamily protein
Glyma.01G095100	6.46008	6.47725	6.20416	5.01174	7.63214	6.93382	7.5956	8.71536	9.27022	9.37983	7.61873	8.58573	6.98488	7.57663	6.18103	6.53068	6.2168	7.74605	8.86878	8.45408	10.4063	AT1G32360.1		Zinc finger (CCCH-type) family protein
Glyma.08G134400	5.82955	5.69111	6.17684	5.51608	6.29545	5.00274	5.68488	7.13884	5.44992	6.80068	6.40834	5.74621	5.44265	5.77054	4.65984	4.36762	4.6374	5.93829	7.13692	8.53854	7.14698	AT2G22360.1		DNAJ heat shock family protein
Glyma.12G148600	3.26186	3.16853	3.90927	2.77256	2.95646	3.5949	4.03282	3.79334	3.41802	3.60109	3.25974	3.32475	3.29518	2.85956	3.67357	3.17413	4.07146	3.43812	3.94296	3.26278	2.36507	AT3G15520.1		Cyclophilin-like peptidyl-prolyl cis-trans isomerase family protein
Glyma.03G051800	0.135421	0.406148	0.235564	0.103013	0.129133	0.225764	0.152823	0.319244	0.134305	0.156368	0.049061	0.134577	0.052781	0.200374	0.117991	0.171446	0.185069	0.414227	0.277744	0.066646	0.196018	AT1G72510.2		Protein of unknown function (DUF1677)
Glyma.13G259800	0	0	0	0	0.027111	0	0.177676	0.105547	0.023278	0	0	0	0	0	0	0	0	0	0	0	0.214549
Glyma.11G113600	3.97098	2.6319	4.59733	3.23939	4.1696	3.64165	3.88906	3.30772	3.15933	4.25508	4.06817	4.6709	3.26117	3.74185	3.7416	3.47909	3.28078	3.47306	5.32205	5.96713	4.76476	AT1G34570.1		Essential protein Yae1, N-terminal
Glyma.03G169500	1.19698	2.16185	0.607324	0.949035	0.771001	2.28591	2.92048	2.37819	2.2007	2.20978	1.06262	1.47832	2.2487	1.34201	1.32991	2.14288	2.33239	2.01678	1.66794	1.60125	1.69793	AT1G04160.1	ATXIB,XI-8,XI-B,XIB	myosin XI B
Glyma.08G279700	2.28406	1.82802	3.68513	4.15835	2.66065	2.48469	1.37138	1.2496	0.969943	1.23544	0.588224	0.51788	1.042	1.48835	2.02509	1.01647	0.811343	0.869022	1.46956	0.56412	0.762882	AT5G10480.1	PAS2,PEP	Protein-tyrosine phosphatase-like, PTPLA
Glyma.07G096433	2.31277	2.64654	2.5974	2.54683	3.48325	1.45567	3.05548	3.28223	2.60323	2.37609	3.74269	3.00367	2.82868	3.50704	4.6558	2.52751	3.89403	4.59671	2.52982	2.09212	2.95868	AT1G15030.1		Protein of unknown function (DUF789)
Glyma.09G224400	6.6265	4.83054	18.1957	15.675	35.6606	3.29505	1.56891	2.07448	3.00015	38.1065	45.3412	25.2211	3.02241	8.93637	5.7233	4.88648	7.10208	5.02123	55.7624	49.3359	50.9668
Glyma.12G222900	2.08669	3.13683	0.821896	1.28561	1.71041	2.83885	4.04019	2.11847	2.38559	1.2266	1.35769	1.07844	2.0227	1.24694	1.37389	3.03425	3.32265	2.13547	1.08929	0.842075	1.16272	AT1G61820.1	BGLU46	beta glucosidase 46
Glyma.10G031700	15.5968	15.9812	22.0051	19.5929	19.2092	13.4405	17.1824	18.183	16.5753	20.8204	22.6653	20.3138	18.4461	21.719	20.8116	17.1832	20.8743	19.6646	26.911	25.126	23.1822	AT4G20010.1	OSB2,PTAC9	plastid transcriptionally active 9
Glyma.05G156300	0.670487	0.495442	0.921345	1.62073	2.68398	0.273167	0.163401	0.315581	0.097259	0.614768	0.663298	0.41101	0.238648	0.439628	0.425563	0.167278	0.128634	0.250004	0.867664	0.14706	0.369819	AT4G25650.1	ACD1-LIKE,PTC52,TIC55-IV	ACD1-like
Glyma.05G055800	0	0.22345	0	0	0	0.070278	0.256269	0.152235	0	0	0	0.306418	0	0	0.079293	0	0.25928	0.092836	0.076241	0	0	AT4G22620.1		SAUR-like auxin-responsive protein family
Glyma.03G261000	13.5846	12.7908	8.38346	8.44039	11.4828	16.7607	12.1107	11.6467	13.6069	11.7594	9.44687	11.2019	12.7181	10.5208	10.2957	11.5045	8.82783	11.0875	8.96321	12.8646	11.8985	AT1G01090.1	PDH-E1 ALPHA	pyruvate dehydrogenase E1 alpha
Glyma.09G119200	10.2187	9.92524	12.6995	10.9462	11.6535	9.55486	7.81154	9.2343	7.93096	10.4433	10.4789	9.81164	8.92473	8.89999	10.6095	9.62898	10.3414	9.06958	13.2317	10.5591	10.655	AT5G60620.1	GPAT9	glycerol-3-phosphate acyltransferase 9
Glyma.02G297700	3.28599	2.49806	3.49771	2.69376	4.7888	6.31804	1.54899	2.29536	4.47727	0.943412	1.21663	4.52188	3.84994	5.18203	4.4712	2.601	4.10949	5.23951	1.84562	0.882005	0.926564	AT1G50600.1	SCL5	scarecrow-like 5
Glyma.05G198400	0.167856	0.057242	0	0.045602	0.120206	0	0.021883	0.077867	0.041618	0	0	0	0	0	0	0.088644	0.044182	0	0	0.041976	0	AT5G08480.2		VQ motif-containing protein
Glyma.06G101400	0	2.1054	3.13912	3.84466	3.89154	1.09101	1.81568	2.2116	2.1719	4.11001	4.56887	4.59914	2.31169	3.09836	3.39456	2.24942	0	2.306	5.90123	5.45394	6.55685	AT1G78310.1		VQ motif-containing protein
Glyma.04G110500	2.53283	2.3816	3.789	3.31289	3.28966	1.98427	2.52781	2.97846	2.86262	2.85413	3.33245	3.40374	2.75651	3.66686	3.09753	2.71374	3.37281	3.3184	3.17305	2.22086	2.73793	AT4G10140.1
Glyma.10G134600	2.40694	3.33812	1.38337	4.38681	1.13705	1.92268	3.0342	2.59898	3.51226	0.966953	0.848992	3.0657	0.49056	0.483501	1.51115	1.75913	2.47004	3.27534	2.90282	8.81298	3.86075	AT1G04480.1		Ribosomal protein L14p/L23e family protein
Glyma.07G167700	0.220352	0.647368	1.51954	0.136805	0.559144	0.703629	0.402846	2.50816	1.99818	0.416671	1.01057	0.558888	0.547403	0.379483	0.522599	1.41284	0.496524	1.67827	1.18186	3.0216	2.00908	AT5G62420.1		NAD(P)-linked oxidoreductase superfamily protein
Glyma.02G205300	0.090664	0	0	0	0.293526	0.100146	0.235999	0.160777	0.161904	0.080965	0.165275	0.043017	0.297027	0.119976	0.087771	0.095918	0	0.196776	0	0	0.085779
Glyma.01G089500	3.90809	4.86937	2.7966	3.74564	4.68282	5.12275	4.47114	9.38003	6.30123	5.25869	6.91386	5.71065	4.76588	4.43847	3.47565	4.59957	5.22591	4.87883	6.76521	8.28867	7.70834	AT3G25680.1
Glyma.05G061700	10.3122	11.5343	9.15673	9.13589	6.77087	8.29094	12.3512	9.71839	10.1037	10.7216	11.0505	11.681	12.2235	9.65076	10.589	12.103	12.4088	11.6513	9.07037	7.78125	10.682	AT5G47420.1		Tryptophan RNA-binding attenuator protein-like
Glyma.13G134100	0	0	0	0	0	0.020386	0	0.020455	0	0	0.065981	0.148943	0.021447	0.020006	0.081683	0.069742	0.046348	0.149688	0.061671	0	0	AT3G09520.1	ATEXO70H4,EXO70H4	exocyst subunit exo70 family protein H4
Glyma.12G219100	7.67309	7.95734	6.46873	8.22782	8.05829	8.10375	8.52622	8.65772	7.5335	8.51971	7.954	8.68931	6.57137	6.71094	5.43266	7.41054	6.68537	6.75992	9.64086	11.5378	9.729	AT5G54260.1	ATMRE11,MRE11	DNA repair and meiosis protein (Mre11)
Glyma.05G044000	10.6291	17.7348	2.78012	7.91371	3.40291	13.7335	28.6664	11.7138	13.056	1.97053	4.15293	3.89661	14.6399	4.44543	4.52128	12.2898	16.7192	17.166	1.31628	0.995467	0.449024	AT5G63180.1		Pectin lyase-like superfamily protein
Glyma.16G139400	0	0.040595	0.032355	0	0	0.105922	0.062077	0	0	0	0.076644	0	0	0	0.086337	0.060141	0.029036	0.033845	0	0	0	AT3G50870.1	GATA18,HAN,MNP	GATA type zinc finger transcription factor family protein
Glyma.19G090700	10.1373	11.3124	8.52186	8.1552	8.27173	11.9207	11.6272	10.456	10.0765	8.02775	8.59816	9.39116	11.6653	9.22401	9.77067	10.1495	12.1867	11.9593	9.05971	11.2655	12.5403	AT5G14170.1	CHC1	SWIB/MDM2 domain superfamily protein
Glyma.06G059800	1.30126	2.00374	1.11008	1.11261	1.18661	1.71448	2.38336	2.16409	2.97042	1.36171	1.84475	1.76882	2.05373	1.66387	1.66529	1.74236	1.41271	2.08843	2.15544	1.97758	2.07835	AT5G24970.2		Protein kinase superfamily protein
Glyma.10G267700	25.7318	38.5489	19.1674	24.6794	32.6631	39.2578	31.7693	61.9049	69.7861	37.3058	37.8656	31.6874	36.2654	37.2321	43.5578	32.0945	45.1514	47.4047	49.2507	51.6885	45.8577	AT1G15170.1		MATE efflux family protein
Glyma.14G105500	4.53073	4.02943	5.67066	6.23553	6.34954	5.11308	5.48988	12.1012	9.98676	7.51108	10.3142	6.97578	4.6308	4.83201	5.15554	5.57894	6.28462	5.81995	9.5245	8.89727	9.93258	AT5G49880.1		mitotic checkpoint family protein
Glyma.08G231800	1.84724	2.21738	1.63822	1.9352	1.31384	1.40654	2.38011	2.1503	2.28138	1.29579	1.54472	2.00674	1.42665	1.46965	1.82503	1.74243	2.33627	2.54165	1.87564	1.71224	1.78401	AT1G30320.1		Remorin family protein
Glyma.17G009700	3.19847	3.75321	1.33993	2.52647	2.6663	3.4111	2.94471	4.48541	3.82239	3.37755	2.67782	2.61153	3.56083	2.97599	2.20758	4.24325	3.10794	3.78999	3.39016	6.43158	6.18605	AT1G62390.1		Octicosapeptide/Phox/Bem1p (PB1) domain-containing protein / tetratricopeptide repeat (TPR)-containing protein
Glyma.04G149600	10.6608	10.6515	8.20802	9.26511	10.2585	11.795	11.8847	18.8633	17.1849	17.0972	14.4784	14.6466	11.7623	11.1787	9.02952	11.2308	11.7896	11.2349	19.6564	22.6085	22.2758	AT1G04870.2	ATPRMT10,PRMT10	protein arginine methyltransferase 10
Glyma.20G214700	3.83471	3.57861	4.17345	4.4087	3.3844	3.59991	3.0111	3.25952	2.56352	3.11489	4.5187	3.44844	3.36833	3.85852	3.3899	2.69144	3.89215	6.16944	3.56214	4.04483	4.08061	AT3G11310.1
Glyma.02G183700	0	0	0	0	0	0	0	0	0.032825	0	0	0	0	0	0	0	0	0	0	0.033217	0	AT3G05040.1	HST,HST1	ARM repeat superfamily protein
Glyma.17G165200	53.7407	67.1119	29.9278	29.0697	42.0646	53.2465	38.5405	39.3405	38.5966	28.6764	34.7586	45.4615	57.1227	37.8493	37.2284	72.8814	74.663	95.3212	25.7684	17.4873	22.4937	AT2G23150.1	ATNRAMP3,NRAMP3	natural resistance-associated macrophage protein 3
Glyma.17G029300	0	0	0	0.341129	0.127635	0.185913	0	0.61533	0.13257	0	0	0.093469	0	0	0	0	0	0.301	0	0	0
Glyma.07G081600	3.04525	4.46586	1.84216	1.90951	2.29126	3.77807	5.2672	2.92071	3.67896	2.05583	1.91704	2.49543	3.95987	3.0486	2.41214	4.34105	4.39601	3.57272	2.19455	1.59949	1.62781	AT3G61130.1	GAUT1,LGT1	galacturonosyltransferase 1
Glyma.03G072100	1.37402	0.81492	0.56426	0.914863	0.874665	1.78991	1.70733	0.939992	0.92265	0.488563	0.596325	0.750177	0.736814	0.70855	0.717257	0.908092	1.16769	1.1057	0.488299	0.312863	0.363018	AT3G53960.1		Major facilitator superfamily protein
Glyma.15G008100	19.0482	19.7633	29.6062	24.7778	19.1188	16.9421	17.1344	16.5915	18.3593	21.1929	26.0025	22.1026	16.6826	17.5057	19.3987	20.341	19.1496	21.0972	23.0038	18.7319	18.7187	AT5G25360.1
Glyma.09G044200	1196.04	863.371	2158.21	1232.15	862.178	1075.55	1017.51	1152.7	1104.73	1078.79	1175.52	1136.32	1115.94	1090.95	1302.66	1238.69	1274.71	1522.36	1122.46	885.237	957.398	AT3G16640.1	TCTP	translationally controlled tumor protein
Glyma.04G062200	3.31935	3.88854	1.7292	3.07381	3.97203	3.47282	4.98176	13.192	7.43201	4.4302	3.22651	3.33781	5.58348	6.09789	4.8441	5.03971	4.74199	4.0881	9.89487	15.418	14.8937	AT2G25140.1	CLPB-M,CLPB4,HSP98.7	casein lytic proteinase B4
Glyma.17G101100	10.4504	9.46698	12.4028	11.8375	9.74949	9.17858	10.9599	7.6108	7.74594	10.5902	9.76015	11.0975	8.65572	10.8292	11.7315	10.7491	9.68289	11.1184	12.674	9.10192	13.2576	AT3G47490.1		HNH endonuclease
Glyma.14G181200	0.286669	0.213115	0.253094	0.798271	0.769046	0.149625	0.178267	0.316141	0.284543	0.886193	2.69002	0.450323	0.649781	0.265103	0.277524	0.509044	0.735568	0.858208	2.57194	2.51958	1.81642	AT5G49700.1		Predicted AT-hook DNA-binding family protein
Glyma.02G099200	9.46631	8.68382	15.3223	10.7337	8.1141	15.5245	9.91765	19.668	20.8893	12.7778	10.4097	13.3452	11.8862	17.0457	17.0866	10.9025	11.5848	13.1079	7.24056	9.09653	8.06241	AT1G13280.1	AOC4	allene oxide cyclase 4
Glyma.04G213400	13.7568	13.3609	5.92022	9.45593	9.17469	12.4914	13.2412	11.2791	13.3553	9.20325	10.4771	10.9016	11.8016	10.4569	9.84402	11.7859	10.253	10.4094	11.8653	10.7849	12.8298	AT5G64070.1	PI-4KBETA1,PI4KBETA1	phosphatidylinositol 4-OH kinase beta1
Glyma.09G059000	6.6961	7.78017	6.85956	5.00891	3.91468	6.3231	7.56243	8.96496	7.77082	3.59932	4.13977	4.55847	7.32215	5.97824	6.04604	6.69468	10.0752	8.15199	2.38607	1.55311	1.80049	AT4G30020.1		PA-domain containing subtilase family protein
Glyma.20G047700	0	0	0	0	0	0	0.028726	0	0	0	0	0	0	0	0	0	0	0	0	0	0	AT5G01960.1		RING/U-box superfamily protein
Glyma.01G008000	6.17508	9.06824	5.39258	2.79309	2.37259	7.52762	11.9894	8.04079	7.70708	2.88093	2.14999	3.43421	8.54792	4.14985	4.94702	9.65098	5.07244	8.88159	2.56766	2.979	2.11325	AT1G60660.1	ATCB5LP,B5 #5,CB5LP	cytochrome B5-like protein
Glyma.12G060600	19.6996	14.652	13.2777	15.1541	17.004	18.9473	17.6279	21.6708	13.4034	15.2184	19.1437	20.5586	12.6085	17.2176	16.2652	17.8946	20.1039	16.4845	24.5967	27.2364	27.5097	AT2G29190.2	APUM2,PUM2	pumilio 2
Glyma.12G181700	0.135532	0.342364	0.560456	0.190921	0.409557	0.325753	0.104706	0.300271	0.356807	0.276291	0.536288	0.390792	0.098149	0.20335	0.043833	0.152618	0.153388	0.113603	0.362319	0.300934	0.141608	AT3G44735.2	ATPSK3,PSK1,PSK3	PHYTOSULFOKINE 3 PRECURSOR
Glyma.07G039300	8.12532	7.14975	8.10319	6.2587	6.51293	6.28219	6.75825	5.86885	7.03306	7.5491	13.6556	8.89576	8.02704	8.30376	9.50456	9.02731	9.01303	8.6218	12.9405	8.68501	8.64011	AT5G23395.1	MIA40	Cox19-like CHCH family protein
Glyma.13G283500	3.81326	5.25101	3.29365	3.87589	4.6846	5.72593	3.48263	4.22139	3.70991	5.72638	4.71148	5.17017	3.90711	5.71212	5.3074	5.69224	5.0396	5.11851	5.91641	8.80368	10.0358	AT1G80960.2		F-box and Leucine Rich Repeat domains containing protein
Glyma.06G022300	1.52188	1.55957	1.26384	0.831053	0.817978	0.968573	1.14169	2.55558	1.8809	1.78785	1.97287	1.50773	1.72346	1.33894	1.47639	1.63761	1.15625	1.45402	1.64932	1.10894	0.80142	AT4G35900.1	atbzip14,FD,FD-1	Basic-leucine zipper (bZIP) transcription factor family protein
Glyma.09G286200	1.91766	2.58665	2.99492	1.92337	2.32705	1.80735	2.25912	2.28336	1.71046	2.09343	2.14051	2.38445	2.09476	2.33375	1.9546	2.51669	2.69221	2.45407	2.22146	1.87357	1.86065	AT4G24090.1
Glyma.10G094300	1.20481	1.6685	0.314056	0.770311	1.26413	1.03786	1.53676	2.77893	2.2631	1.38982	1.74013	1.94095	1.43459	1.79046	1.47835	1.49235	1.4029	1.07688	3.01265	3.67999	3.35252	AT3G49740.1		Tetratricopeptide repeat (TPR)-like superfamily protein
Glyma.20G147100	0.573574	1.28483	0.433491	0.292149	0.144387	0.338012	0.658415	0.481054	0.226221	0.246794	0.078939	0.140748	0.233209	0.161842	0.036969	0.66637	0.555082	0.440359	0.071807	0.077162	0.03619	AT3G22540.1		Protein of unknown function (DUF1677)
Glyma.15G093850	0.048882	0.160141	0	0.07543	0.018359	0.272249	0.050982	0.202836	0.108756	0.026326	0.100711	0.118136	0.378819	0.131224	0.094646	0.170634	0.222078	0.434381	0.159789	0.059653	0.119892	AT1G26900.1		Pentatricopeptide repeat (PPR) superfamily protein
Glyma.07G019800	0	0	0	0	0	0	0	0	0	0	0	0.019442	0	0	0	0	0	0	0	0.016103	0	AT1G79860.1	ATROPGEF12,MEE64,ROPGEF12	RHO guanyl-nucleotide exchange factor 12
Glyma.03G251100	4.22556	4.82271	3.16906	5.44925	4.56574	4.86287	4.29924	5.1835	5.15777	4.41916	4.1892	4.18759	3.76792	3.37017	3.43981	3.92203	3.44138	3.24026	5.78796	5.68215	4.72039	AT3G04490.1
Glyma.03G068900	9.5168	10.1208	11.3144	9.66451	8.79363	12.2669	11.4059	7.55853	10.8882	10.9366	8.40154	10.0392	9.48187	8.14043	9.82113	12.4991	10.47	10.7894	10.2511	12.6608	11.8162	AT4G09550.1	ATGIP1,GIP1	AtGCP3 interacting protein 1
Glyma.02G281000	9.64619	14.7051	6.69255	12.2998	17.4191	14.2509	9.85492	17.839	12.8067	15.5468	16.8855	13.2795	10.8284	13.6424	11.9807	12.5318	14.2839	10.2453	15.5569	20.3709	17.4839	AT2G13370.1	CHR5	chromatin remodeling 5
Glyma.05G182600	6.38898	10.4105	5.61272	7.85168	24.4715	11.4966	15.4999	16.0274	15.8718	37.0123	16.6037	13.4083	18.3484	16.5656	11.594	12.4136	11.7694	11.726	6.01408	6.11396	7.2906	AT4G39660.1	AGT2	alanine:glyoxylate aminotransferase 2
Glyma.07G273700	9.15969	11.4821	10.2211	9.49174	9.67091	9.84218	15.0423	12.6656	11.8394	8.71476	9.78225	12.0711	11.8172	9.42662	7.21538	11.3517	10.3474	11.801	10.3306	15.3806	12.866	AT2G43945.1
Glyma.08G180800	9.18237	7.49817	3.58981	10.9576	10.2193	7.36311	9.89375	10.0115	11.6754	12.7486	14.6209	13.5651	7.87167	9.23392	14.5311	9.9486	10.4803	6.69124	13.2143	13.4198	15.0995	AT4G33430.1	ATBAK1,ATSERK3,BAK1,ELG,RKS10,SERK3	BRI1-associated receptor kinase
Glyma.10G253400	0.609552	1.01516	0.541772	0.368793	0.697758	1.12239	0.680926	0.783432	0.609999	0.450419	0.505488	0.791205	0.526288	0.87923	0.403962	1.05493	0.54768	0.510517	0.73263	0.715502	0.752498	AT4G21410.1	CRK29	cysteine-rich RLK (RECEPTOR-like protein kinase) 29
Glyma.18G050500	2.83975	2.05169	3.36732	3.37859	3.10389	2.1336	1.48575	2.75227	3.33778	3.53238	3.52105	2.30769	2.00355	2.01083	2.41567	2.11262	2.42598	2.94211	4.39496	4.50156	3.51393	AT3G58060.1		Cation efflux family protein
Glyma.07G229000	3.84675	27.2492	1.19822	3.41228	2.43009	14.0141	59.8787	24.8451	24.9722	5.10449	6.56727	6.49617	24.0926	4.72267	5.14824	23.3354	12.7568	20.8873	4.93536	2.7612	3.10814	AT2G03090.1	ATEXP15,ATEXPA15,ATHEXP ALPHA 1.3,EXP15,EXPA15	expansin A15
Glyma.02G198100	4.07053	4.19266	3.33106	3.92026	2.60171	4.33572	4.7473	5.91297	5.05217	5.65218	5.37752	4.13521	3.52897	3.33941	3.11459	3.39798	3.45711	3.74557	6.58029	5.6842	5.84311	AT3G28430.1
Glyma.10G202500	2.72938	3.48979	3.33406	4.16968	3.14291	2.80136	2.24575	2.8687	2.81949	3.99809	3.67808	3.2832	1.49958	2.5926	2.92793	2.63459	4.42509	5.99457	6.86794	5.03554	5.85389	AT4G10150.1		RING/U-box superfamily protein
Glyma.07G100900	0.121287	0.234764	0.184906	0.345086	0.120888	0.386135	0.103053	2.15421	1.11925	0.737107	0.127916	0	0	0	0.337417	0.344463	0.047366	0.085554	0.133918	0.506388	0.29571
Glyma.11G226200	2.75853	3.23405	1.88903	2.22534	2.09074	4.47707	3.55842	3.46114	5.28459	2.15739	2.82036	2.86472	4.26047	4.96957	3.57225	3.79026	3.91482	3.59854	2.39006	2.61458	1.94105	AT3G11320.1		Nucleotide-sugar transporter family protein
Glyma.09G074666	0	0	0.075471	0	0	0	0	0	0	0	0	0	0	0	0	0	0	0	0	0.034719	0	AT3G25620.2		ABC-2 type transporter family protein
Glyma.16G075000	0	0	0.022445	0	0	0.03837	0	0	0	0	0	0	0	0	0.019987	0	0.021592	0	0	0	0	AT5G12080.3	ATMSL10,MSL10	mechanosensitive channel of small conductance-like 10
Glyma.11G195550	0	0	0	0	0	0	0	0	0.094107	0	0	0	0	0	0	0	0	0	0	0	0
Glyma.01G159301	0	0	0	0	0.045758	0.1336	0.418672	0.199292	0.373408	0.103237	0.222151	0.350846	0	0.050648	0.046394	0.252908	0.050456	0.325725	0	0	0	AT1G76360.1		Protein kinase superfamily protein
Glyma.08G294200	0	0.028533	0	0	0	0	0	0.017874	0	0	0	0	0	0	0	0.066278	0	0	0	0	0	AT4G08850.1		Leucine-rich repeat receptor-like protein kinase family protein
Glyma.17G006100	3.15104	2.58297	2.1058	2.66486	2.0732	2.50551	2.0887	1.47762	1.41949	1.98044	1.72337	2.304	1.3717	2.20752	1.74307	2.64739	2.10839	2.6973	2.26717	1.45581	1.98024	AT4G16370.1	ATOPT3,OPT3	oligopeptide transporter
Glyma.12G226100	16.3996	15.081	19.9122	21.8445	21.4673	16.388	11.9223	12.1892	12.277	20.9826	22.139	23.2212	10.6179	15.7498	14.3729	14.6616	13.7453	15.6179	25.7581	25.776	24.3035	AT3G15260.1		Protein phosphatase 2C family protein
Glyma.11G038300	5.15862	5.88709	5.09332	4.46514	8.51883	3.81224	1.2748	2.33833	1.28586	41.8865	16.7581	20.8599	5.198	8.26068	7.22604	5.19846	10.5757	6.80943	20.5044	46.9141	15.6522	AT4G17030.1	AT-EXPR,ATEXLB1,ATEXPR1,ATHEXP BETA 3.1,EXLB1,EXPR	expansin-like B1
Glyma.05G007300	0	0	0	0	0	0.033026	0	0	0	0	0	0	0	0	0	0	0	0	0.033192	0	0
Glyma.19G259900	0.766471	1.10162	0.348326	0.555201	0.659731	0.773488	0.509876	1.2694	1.08727	0.276626	0.138332	0.195327	0.938196	0.315999	0.258783	0.407096	0.813173	1.45308	0.274934	0.517141	0.505367
Glyma.05G051000	0	0.397782	0	0.17666	0.46735	0.273229	0.914496	0.452627	0.778107	0.211212	0.403997	0.436725	0.509365	0.170105	0.474689	0.777056	0.693423	0.922798	0.567215	0	0	AT5G60980.2		Nuclear transport factor 2 (NTF2) family protein with RNA binding (RRM-RBD-RNP motifs) domain
Glyma.07G268300	0.073127	0.574232	0	1.17006	0.592925	1.03542	1.09246	0.53896	1.18716	0.760148	0.585751	0.675761	0.932437	1.29656	1.43799	0.310965	0.555614	1.60214	1.01883	1.32593	0.971203	AT4G27080.2	ATPDI7,ATPDIL5-4,PDI7,PDIL5-4	PDI-like 5-4
Glyma.10G102300	0.971153	0.685347	0.970756	0.77905	1.61227	0.345274	0.78843	0.352742	0.566787	3.51386	3.29323	4.03383	0.438732	0.997947	1.08901	1.10182	0.954658	0.808523	3.65986	3.02542	2.19228	AT2G26850.1		F-box family protein
Glyma.13G190200	16.0998	15.4987	19.9701	14.3815	12.1645	13.0263	11.6474	9.83826	11.4562	9.01769	7.77359	10.446	12.8815	11.5966	10.2269	12.1527	13.8896	15.8548	10.643	8.37111	10.2449	AT1G53530.1		Peptidase S24/S26A/S26B/S26C family protein
Glyma.05G194400	10.2338	13.7051	4.16152	5.8995	5.47279	10.2162	14.464	8.27898	8.78826	6.34789	6.25596	6.6981	11.5217	9.11371	13.2069	21.1928	18.715	18.0143	4.76992	3.65721	3.41859	AT5G63860.1	UVR8	Regulator of chromosome condensation (RCC1) family protein
Glyma.19G092700	2.09203	2.57367	4.04686	3.24994	2.07374	1.16609	1.81107	2.14722	1.3198	1.92033	4.09836	3.62917	1.31423	1.73291	1.88419	1.22305	2.6071	1.49158	4.20914	2.23004	3.26488	AT5G08391.1		Protein of unknown function (DUF 3339)
Glyma.09G132700	0	0.043168	0.027622	0	0	0	0.026498	0.070834	0.045356	0	0	0.024561	0	0	0.049193	0.053669	0.126547	0.028797	0.047458	0.025329	0.095991	AT5G42450.1		Pentatricopeptide repeat (PPR) superfamily protein
Glyma.03G183900	11.8449	9.95922	18.4798	14.1172	13.1205	12.1329	7.62825	7.96912	8.38308	11.1099	11.8517	12.3299	7.88217	9.89471	12.184	9.85503	14.0986	18.3974	20.5553	21.9649	23.0686	AT5G65790.1	ATMYB68,MYB68	myb domain protein 68
Glyma.01G068900	0.748378	2.04057	0.741103	1.81745	0.600402	1.35159	0.71689	3.19322	1.5659	0.582667	0.521732	0.786363	1.1699	0.392893	0.359889	0.389887	1.04744	2.1031	3.10729	5.27836	5.53052
Glyma.13G218176	0	0	0	0	0	0	0	0	0	0	0	0	0	0	0	0	0.054877	0	0	0	0	AT2G34530.2
Glyma.18G010700	0.975017	0.91396	0.121386	0.686365	1.24224	0.077695	0.880231	0.462685	0.151104	0.434056	0.126708	1.14439	0.416798	1.37498	0.694708	1.82676	0.428052	0.65239	0.706227	0.554337	0.64036
Glyma.08G119600	0	0	0	0	0	0	0	0	0	0	0	0	0	0	0	0.038192	0	0	0	0	0	AT5G03170.1	ATFLA11,FLA11	FASCICLIN-like arabinogalactan-protein 11
Glyma.05G189400	0.632117	1.46051	0.207927	0.342433	0.466223	1.36851	2.54277	1.51566	1.5201	0.606727	0.947055	0.609585	2.90617	1.01073	0.991717	2.17374	1.60166	1.32422	0.665531	0.675869	0.886088	AT3G18730.1	BRU1,MGO3,TSK	tetratricopeptide repeat (TPR)-containing protein
Glyma.15G228600	4.72569	5.19917	3.90049	4.63518	5.6218	5.30166	2.74989	5.34468	5.60297	5.18848	3.64805	4.53134	3.93677	4.22569	5.67376	3.6313	5.55215	5.22901	4.49878	4.03295	5.69441	AT1G09220.1		Pentatricopeptide repeat (PPR) superfamily protein
Glyma.06G131500	20.62	16.8266	33.3675	21.3753	15.413	15.4414	18.9572	9.37769	7.52796	14.6746	19.4916	15.1219	12.4066	20.8898	13.9621	19.0178	17.0271	18.5756	15.5236	10.7034	8.70186	AT4G24060.1		Dof-type zinc finger DNA-binding family protein
Glyma.05G192800	11.4667	11.2887	9.05498	10.5289	9.8562	7.97313	14.9151	13.1653	11.4371	9.81145	11.0178	10.0678	11.477	9.99091	9.46458	11.6153	11.037	11.6972	11.0199	10.7998	9.08495	AT5G64010.1
Glyma.07G114900	5.13287	6.09526	6.2912	6.53883	5.00918	5.26256	8.04111	9.08553	7.28597	6.97595	6.5768	7.50809	6.75063	7.49716	5.47109	7.14056	6.48642	6.80038	4.66355	8.37672	6.94747	AT1G07320.1	RPL4	ribosomal protein L4
Glyma.08G139700	0.061673	0.207719	0.082777	0.08274	0	0	0	0	0	0.076544	0.344848	0	0	0	0	0.160835	0	0	0	0	0	AT1G15100.1	RHA2A	RING-H2 finger A2A
Glyma.18G044900	0.087252	0.082598	0.277555	0.253818	0.360657	0.067567	0.031182	0.168896	0.051804	4.43317	0.840331	0.953453	0.599102	2.36579	3.22611	0.376911	1.48693	0.848312	3.29002	4.91067	2.17214	AT1G65890.1	AAE12	acyl activating enzyme 12
Glyma.09G142500	0	0	0	0	0	0	0	0	0	0	0.026568	0.062537	0	0	0	0	0	0	0	0	0	AT3G48270.1	CYP71A26	cytochrome P450, family 71, subfamily A, polypeptide 26
Glyma.03G236000	5.53314	0.03196	9.18356	0.024478	2.92143	8.00984	0.043123	3.89274	5.06593	8.05483	3.89653	5.39987	0.061287	8.86559	0.092793	0.169257	8.06866	6.05671	3.62609	4.53144	3.82375	AT4G15800.1	RALFL33	ralf-like 33
Glyma.01G013100	0.013211	0.017961	0	0.014357	0.012488	0.071043	0	0.036833	0.05241	0	0	0	0.049947	0.013963	0	0.027907	0.01391	0	0.011969	0	0	AT3G14470.1		NB-ARC domain-containing disease resistance protein
Glyma.19G179500	51.0414	45.7191	47.7393	46.2731	48.5561	56.9574	54.4556	59.5896	62.3521	50.3087	50.9609	47.8304	59.2509	59.1679	59.9043	56.1149	57.3995	58.4609	60.917	57.6528	62.9261	AT2G37110.1		PLAC8 family protein
Glyma.02G152500	0.733325	1.0894	0.683184	0.681221	0.327102	1.18774	0.59561	0.504358	0	0.454731	0.294245	0.275756	0.247148	0.293632	0.269335	1.25039	1.30419	1.61705	0.320126	0.457147	0.323575	AT2G47930.1	AGP26,ATAGP26	arabinogalactan protein 26
Glyma.04G004500	3.36696	4.76121	3.13784	4.28588	7.90985	3.49878	31.8301	44.9166	43.167	82.7495	72.3756	55.3499	28.1184	57.1452	27.6402	13.5046	16.4465	8.06542	24.1918	29.4703	15.1392	AT4G34950.1		Major facilitator superfamily protein
Glyma.19G109267	0	0	0	0.026237	0.161296	0.05609	0.150999	0.115553	0.047889	0.026006	0.024871	0.046679	0.070418	0.175641	0.085547	0	0.05084	0.018426	0	0.096602	0.045609	AT3G14470.1		NB-ARC domain-containing disease resistance protein
Glyma.08G153300	58.1461	50.5714	124.263	187.99	167.808	34.9023	13.2818	10.9086	19.6864	74.2669	112.469	97.7658	27.0952	43.6299	41.5815	25.272	22.6269	22.1833	132.643	76.2401	60.748
Glyma.20G205301	0	0.041906	0	0	0	0	0	0	0	0	0	0.055713	0	0	0	0	0	0	0	0	0
Glyma.20G148741	1.49268	1.43098	1.74437	1.89299	1.89206	1.12455	1.22644	1.1071	1.01532	1.29704	1.83084	1.19521	0.809383	1.05347	1.21453	1.14655	1.42568	1.8544	2.15836	1.99714	1.88689	AT1G29900.1	CARB	carbamoyl phosphate synthetase B
Glyma.01G109200	1.44058	1.3056	1.90025	1.11305	1.59692	1.50606	2.51876	3.24408	2.77696	1.85071	0.700533	0.844126	1.62091	1.37932	1.8512	1.38686	2.18477	2.54161	1.42014	1.26322	1.10474	AT5G01090.1		Concanavalin A-like lectin family protein
Glyma.14G035300	2.36165	3.3086	3.36088	2.39798	2.44885	2.67795	3.60424	2.96167	1.97484	3.38701	3.87079	3.87968	3.15436	3.28507	3.2621	3.48435	3.30465	4.4434	4.21192	3.75573	3.90571	AT5G01430.1		Got1/Sft2-like vescicle transport protein family
Glyma.13G231000	0.224256	0.515953	0.024381	0.073109	0.14405	0.145738	0.788044	0.187498	0.387286	0.024155	0.023101	0.021679	0.298413	0.102904	0.086841	0.415131	0.283254	0.411606	0.041889	0	0	AT3G25690.2	CHUP1	Hydroxyproline-rich glycoprotein family protein
Glyma.19G240633	0.136593	0	0	0	0	0	0	0	0.243622	0	0	0	0	0.156004	0	0.173354	0.045231	0.258451	0	0	0
Glyma.01G048600	0.172578	0.691258	0.135612	0.304446	0.134263	0.428703	0.677724	0.611353	0.641978	0.372127	0.437701	0.252003	0.614341	0.358277	0.686091	0.354088	0.415344	0.790825	0.490939	0.315662	0.574324
Glyma.08G042700	49.5478	49.3244	75.3629	61.5313	53.0645	49.8292	42.5513	59.8427	57.175	44.042	45.7556	65.29	49.5133	62.5433	47.8873	49.7012	47.9715	56.9835	51.7862	50.0627	45.806	AT5G17190.1
Glyma.16G165200	0.035606	0.049631	0.273483	0.134779	0.069948	0.047946	0.062119	0.152672	0.046387	0.046737	0.034758	0.122628	0	0.04592	0.017235	0.009402	0.085056	0.05122	0.066869	0.298596	0.175419	AT2G34430.1	LHB1B1,LHCB1.4	light-harvesting chlorophyll-protein complex II subunit B1
Glyma.04G208000	0.256465	0.37428	0.298637	0.364111	0.173139	0.310611	0.381735	0.619461	0.661778	0.295875	0.18868	0.722414	0.148211	0.232746	0.281007	0.444112	0.481088	0.414283	0.365994	1.08858	0.737977	AT1G07400.1		HSP20-like chaperones superfamily protein
Glyma.14G203400	1.06717	1.14899	0.737191	0.409101	0.48586	1.33784	1.15287	0.540161	0.613337	0.163633	0.292189	0.266671	0.871141	0.187237	0.287606	1.8494	1.67429	2.51267	0.138037	0.080608	0.019981	AT2G45260.1		Plant protein of unknown function (DUF641)
Glyma.15G094200	0	0	0	0	0	0	0.058048	0	0.027599	0	0	0	0	0	0	0.11757	0	0	0	0	0.105141	AT5G46230.1		Protein of unknown function, DUF538
Glyma.05G007600	0.566262	0.506856	0.452655	0.474518	0.502665	0.54835	0.790956	0.877253	0.789277	0.648309	1.11904	1.02779	0.429299	0.829847	0.340509	0.605497	0.899417	0.836402	1.15329	2.45279	1.65775	AT5G14760.1	AO	L-aspartate oxidase
Glyma.18G165200	16.9702	15.5625	22.9586	15.2662	13.4319	14.2077	20.8208	33.188	25.8672	18.2311	18.7537	19.2305	23.1034	22.0033	21.7999	18.7976	22.9519	23.3818	29.5796	31.227	31.9843	AT5G55160.1	ATSUMO2,SUM2,SUMO 2,SUMO2	small ubiquitin-like modifier 2
Glyma.13G032900	0.420973	0.201221	0.182283	0.659319	0.468687	0.486149	0.577949	0.442723	0.395853	0.368985	0.547697	0.387098	0.5504	0.60601	1.31904	0.597566	0.603979	0.640691	0.512	0.391373	0.779513	AT1G18390.2		Protein kinase superfamily protein
Glyma.15G260900	219.123	251.997	206.571	160.816	121.15	228.756	205.132	141.269	174.132	91.0429	94.8169	125.215	164.075	124.559	118.917	199.185	155.686	171.756	48.0224	31.0144	61.7559
Glyma.04G183700	0.675581	0.348918	0.814012	0.395802	0.523736	0.599207	0.605153	0.246093	0.214734	0.028009	0.10715	0.025138	0.228969	0.137323	0.301672	0.126126	0.411407	0.417647	0	0	0.024562	AT5G62940.1	DOF5.6,HCA2	Dof-type zinc finger DNA-binding family protein
Glyma.12G105300	4.66272	3.5711	10.729	3.4118	3.50356	5.29267	2.59408	4.63532	3.901	2.22041	2.65532	4.8921	4.4184	4.63275	3.88406	4.34193	4.02523	4.05804	2.81257	2.65854	1.45116
Glyma.19G159000	0.439846	2.20284	0.140661	0.145326	0.073317	1.27004	1.87305	2.10334	2.2438	0.020677	0.067832	0	1.31448	0.222694	0.156165	0.730971	1.04793	1.0158	0.035856	0.115145	0	AT3G51895.1	AST12,SULTR3;1	sulfate transporter 3;1
Glyma.16G079200	4.4222	4.76241	3.11727	4.86607	5.97811	5.86362	3.79707	6.93936	7.84706	6.86493	5.94213	6.37712	5.52619	5.6881	7.32215	4.8662	6.40916	5.33312	9.94971	12.2046	16.4401	AT5G48380.1	BIR1	BAK1-interacting receptor-like kinase 1
Glyma.11G072900	35.7273	34.5027	46.2754	38.1645	28.7582	25.1118	24.4357	20.1682	23.8549	36.2729	29.754	36.7953	28.1166	33.5581	38.4857	35.0369	41.0809	44.927	35.6498	26.5945	36.1485	AT3G51040.1	RTH	RTE1-homolog
Glyma.06G249800	110.604	86.6612	132.005	123.651	115.014	59.6677	36.5767	28.685	25.3905	85.5052	90.0745	118.976	59.0451	88.1601	111.119	77.8682	90.2184	94.3555	168.731	130.739	193.595	AT5G45870.1	PYL12,RCAR6	PYR1-like 12
Glyma.04G168300	1.87295	1.54948	1.72018	1.7131	1.85833	2.64762	2.26948	3.66798	3.63667	3.0708	3.33177	1.8433	0.571299	1.07448	1.07794	1.41682	1.23145	0.989367	3.33993	3.77727	2.68249	AT3G47500.1	CDF3	cycling DOF factor 3
Glyma.15G118000	2.71305	0.581224	1.46294	0.713765	0.618992	1.26141	2.98285	1.60295	1.90741	0.031735	0	0.058177	2.16211	2.27874	3.45271	0.863769	1.72887	1.4208	0.204708	0.082377	0.06878	AT4G17220.1	ATMAP70-5,MAP70-5	microtubule-associated proteins 70-5
Glyma.02G027200	1.9088	1.86001	0.970197	1.31683	1.3048	3.00957	1.7748	1.29663	1.29776	0.850835	0.787511	0.965341	1.6095	0.841323	0.788945	1.43596	2.06114	1.3869	0.426363	0.347984	0.937271	AT1G70140.1	ATFH8,FH8	formin 8
Glyma.16G174600	0.017332	0	0	0	0.016624	0.010786	0.012105	0.021537	0.045583	0.031254	0	0	0	0	0.052062	0	0	0	0	0.01726	0.016444	AT2G34930.1		disease resistance family protein / LRR family protein
Glyma.15G105800	12.239	11.8374	8.50088	7.68768	7.39663	13.1386	14.2709	6.76501	6.38631	3.81916	3.8917	6.71327	7.04544	5.14836	5.35944	7.72465	9.42778	13.2081	3.94003	3.27778	4.4658	AT5G22000.3	RHF2A	RING-H2 group F2A
Glyma.07G084900	14.4004	12.4738	6.21536	7.98785	9.89127	15.3281	15.5837	9.09905	9.83615	7.05145	7.16538	10.9375	9.68888	8.05175	9.50686	10.5448	10.4704	10.0049	8.57485	7.20672	6.51704	AT3G24630.1
Glyma.15G201300	12.5186	8.69657	20.8953	9.39042	14.896	11.4261	5.24306	7.28629	9.68888	5.63453	6.12167	14.909	10.1923	11.9379	12.9867	10.049	12.9148	13.9777	8.38686	5.47822	7.08786	AT2G25620.1	AtDBP1,DBP1	DNA-binding protein phosphatase 1
Glyma.18G027300	0.115111	0.251023	0.017502	0.12509	0.05888	0.042285	0.192008	0.340187	0.259166	0.123907	0.134708	0.155641	0.201145	0.121578	0.044576	0.310271	0.29071	0.313048	0.212453	0	0	AT2G40116.1		Phosphoinositide-specific phospholipase C family protein
Glyma.20G017400	5.35195	5.49518	4.63036	5.62492	5.49661	4.37631	6.58967	6.93976	6.94011	8.10345	14.2878	7.67209	6.75884	7.50537	7.87752	7.40473	7.57409	5.92883	9.57262	8.85302	7.20983	AT2G01480.1		O-fucosyltransferase family protein
Glyma.02G066600	0.477001	0.566457	0.422175	0.448779	0.904938	0.731602	0.319091	0.557539	0.424684	0.37543	0.574293	0.270687	0.692998	0.26117	0.14126	0.321526	0.391762	0.443647	0.397513	0.275037	0.149827	AT3G26710.1	CCB1	cofactor assembly of complex C
Glyma.06G285900	0.208859	0.53123	0.838978	0.323097	0.190322	0.350228	0.665348	0.337353	0.211148	0.478372	0.720933	0.272653	0.573239	0.314292	0.512475	0.862564	0.512549	0.419109	0.318065	0.212329	0.437619	AT3G58150.1		Optic atrophy 3 protein (OPA3)
Glyma.13G320100	3.90427	5.09464	3.25252	4.92396	7.82649	4.9305	3.58489	3.76963	3.55711	6.37102	5.81039	5.05228	3.33444	3.86995	3.413	3.17337	3.8554	3.42373	6.02706	6.23893	6.30558	AT5G35210.2		metalloendopeptidases;zinc ion binding;DNA binding
Glyma.14G048500	0.529649	0.148565	0	0	0	0.356544	0.330401	0.537999	0.492015	0.146032	0	0	0.264205	0	0	0.181593	0.17938	0.665383	0.05909	0.114368	0.041832	AT5G48770.1		Disease resistance protein (TIR-NBS-LRR class) family
Glyma.18G240600	13.8027	11.5899	17.3044	19.7421	21.338	13.7955	11.0482	17.6904	16.6201	19.4101	17.4604	15.9981	13.815	17.1145	15.3723	12.7363	13.6814	15.2034	20.5849	21.4659	19.9425	AT2G40730.1		Protein kinase family protein with ARM repeat domain
Glyma.08G088800	8.65706	10.2283	10.3244	7.1085	5.80534	9.71298	11.1952	9.56857	8.7618	8.44794	7.71228	8.2356	10.6131	6.5375	6.93689	12.466	11.7112	12.5085	8.10236	9.87791	11.2869	AT1G47278.2
Glyma.04G204800	6.70521	12.0828	7.93157	11.502	13.2818	9.83345	9.6444	17.3051	11.9929	10.7759	9.13459	8.6371	13.5576	8.87764	7.87631	13.7297	9.44314	8.86068	12.6059	18.0392	12.3589	AT5G23630.1	MIA,PDR2	phosphate deficiency response 2
Glyma.20G120200	1.27911	1.44709	1.18488	1.92112	1.7231	2.31082	1.76576	1.67306	1.86156	1.15025	0.97746	1.38546	1.85434	1.33393	1.30362	1.38438	1.34105	1.58456	0.905169	0.655919	0.972637	AT1G25390.1		Protein kinase superfamily protein
Glyma.16G053800	10.103	7.87976	14.461	6.45961	14.0545	5.25008	5.47806	6.53159	5.03108	24.2496	28.9579	25.181	4.83251	12.1004	11.4714	7.83718	11.6264	5.68374	63.1802	38.798	39.5803	AT3G01990.1	ACR6	ACT domain repeat 6
Glyma.12G018000	7.38003	4.94517	5.63096	6.36719	5.56124	6.43814	9.5292	8.20814	6.40889	6.71433	6.4217	7.08661	6.94976	4.70821	4.99876	6.90214	7.39768	7.4837	7.41827	6.49766	5.99736	AT5G03415.1	ATDPB,DPB	Transcription factor DP
Glyma.16G176600	1.35289	0.489766	0.153762	0.043	0.225918	0.095535	0.113346	1.56076	0.216841	0.096973	0.383691	0.442948	0.427839	0.341318	0.249022	0.061083	0.660271	0.869366	0.138017	0	0	AT4G20140.1	GSO1	Leucine-rich repeat transmembrane protein kinase
Glyma.15G103400	0.091679	0	0	0	0	0	0	0	0	0	0	0	0	0	0	0	0.156245	0.112136	0	0	0
Glyma.04G001200	15.292	10.9411	22.0203	16.5097	14.8259	12.7507	9.65823	12.7337	14.5479	18.4137	15.0405	13.8485	12.9602	13.6827	14.3623	12.4273	13.1357	17.1594	19.5348	17.9128	16.6013	AT4G04740.1	ATCPK23,CPK23	calcium-dependent protein kinase 23
Glyma.10G011800	1.94411	4.87285	0.894289	1.15848	1.28849	2.13635	4.26865	3.49022	2.70663	1.95163	1.97733	3.64482	3.13713	1.87718	0.950048	4.00826	3.309	3.85507	4.44566	8.60574	9.0615	AT1G02370.1		Tetratricopeptide repeat (TPR)-like superfamily protein
Glyma.11G105400	43.8132	65.5446	51.1867	45.9192	49.4364	41.3078	73.6988	133.866	75.4016	81.1923	59.7489	63.7281	62.3343	74.4209	66.0687	62.7621	62.0414	44.8916	62.5474	64.1052	50.3758	AT4G38710.2		glycine-rich protein
Glyma.11G149600	9.35962	8.77151	12.5497	11.9711	7.46262	7.79587	10.2933	5.98486	8.40209	6.23931	9.40677	8.56558	10.3729	8.93248	11.2302	9.88247	9.97499	11.6488	8.94028	5.33192	6.23361	AT4G31560.1	HCF153	high chlorophyll fluorescence 153
Glyma.09G262700	13.4872	12.7192	12.0799	9.9323	9.12978	11.2545	15.1706	12.3859	10.6821	8.58913	11.2729	12.2637	11.5785	11.3465	9.84612	14.1627	14.4221	16.1872	13.1165	13.3535	13.5709	AT3G59810.1		Small nuclear ribonucleoprotein family protein
Glyma.13G063500	4.44095	4.6143	1.7931	3.06963	4.18048	5.65862	5.05915	4.9201	4.32439	4.94656	3.97382	3.63427	4.69323	4.07124	4.21467	4.25735	5.28524	3.95701	5.21556	4.63347	5.02417	AT5G39840.1		ATP-dependent RNA helicase, mitochondrial, putative
Glyma.13G311500	1.01401	0.616434	1.11828	1.0911	1.10551	0.803602	0.66849	0.700545	0.945296	1.54977	0.99059	0.62202	0.938106	1.23329	1.28341	0.975531	0.916147	1.08326	0.729042	0.818224	0.766207	AT3G44100.1		MD-2-related lipid recognition domain-containing protein
Glyma.07G057900	31.8087	28.515	24.1834	30.8633	36.2319	31.5642	28.8297	25.1001	28.2365	65.0048	53.642	46.0379	36.771	38.795	40.523	32.8409	39.2445	34.5469	55.432	61.0866	57.1115	AT2G46370.4	FIN219,JAR1	Auxin-responsive GH3 family protein
Glyma.18G193700	0.079885	0.67358	0.079991	0.101056	0.088593	0.407725	0.959718	0.465266	0.916757	0.224515	0.234218	0.218608	0.562055	0.306104	0.116759	0.496033	0.38188	0.913075	0.252294	1.01258	0.783571	AT2G37960.1
Glyma.18G225400	0.105632	0.575877	0.114841	0.344367	0.302079	0.441725	0.089971	0.489199	0.522059	0.490575	0.326446	1.00463	0.462994	1.32814	1.03165	0.334144	0.643011	0.686641	0.561183	0.580609	0.830116	AT3G61190.1	BAP1	BON association protein 1
Glyma.12G058200	54.0426	35.9151	96.6836	100.632	58.3513	41.1037	25.2055	27.803	24.2906	46.7591	51.1451	52.794	31.4279	41.9507	42.3186	39.5045	48.1222	51.2277	59.7226	39.8202	43.1841	AT1G07400.1		HSP20-like chaperones superfamily protein
Glyma.16G017900	0	0	0.036656	0.107065	0.063553	0.243641	0.137236	0.03052	0.06601	0	0	0	0	0	0	0	0.034577	0	0	0	0	AT4G01410.1		Late embryogenesis abundant (LEA) hydroxyproline-rich glycoprotein family
Glyma.08G115600	38.5868	45.9864	37.6569	36.5624	22.1909	57.6028	58.4672	46.0791	48.2931	29.1964	32.4518	31.6934	57.0943	46.3878	44.8195	55.7928	56.0063	55.6905	28.8995	24.6365	25.5402	AT5G19760.1		Mitochondrial substrate carrier family protein
Glyma.13G291300	43.4565	52.3198	37.8318	38.2342	35.8895	45.992	55.1596	63.1732	54.2851	46.0376	47.5525	50.8756	50.4835	45.6705	39.1888	56.6225	50.7817	49.354	52.595	72.1435	64.0293	AT3G58610.1		ketol-acid reductoisomerase
Glyma.12G023300	2.77934	4.72198	0.71441	1.98785	2.48752	7.96952	14.7106	4.45322	4.67211	2.16419	3.50558	3.86327	4.31788	3.96183	2.18949	23.9902	1.93801	1.41027	0.599064	0.20569	0.23539	AT1G76160.1	sks5	SKU5 similar 5
Glyma.16G217400	0.179861	0.412273	0.176693	0.458959	0.102835	0.338509	0.591909	0.47527	0.456998	0	0.033373	0.157111	0.486062	0.171768	0.125872	0.360478	0.136892	0.128949	0.181946	0.257186	0.342738	AT3G17730.1	anac057,NAC057	NAC domain containing protein 57
Glyma.12G238900	0.042564	0	0.046275	0	0.081149	0	0	0.050105	0	0	0	0	0	0.178592	0.082276	0	0.179258	0.048245	0	0	0	AT1G75030.1	ATLP-3,TLP-3	thaumatin-like protein 3
Glyma.14G149500	0.990326	0.405458	0.0536	0.163833	0.783067	0.452176	0.326401	1.26099	0.284074	0.608005	0.501254	0.737003	1.48642	0.783858	1.13512	0.618074	0.349815	0.215426	0.302967	0.711148	0.752507
Glyma.16G000500	11.8066	13.3619	9.28166	11.9418	15.3701	12.614	11.708	16.3231	14.7495	15.0424	13.9838	12.6594	12.6574	12.9954	12.5576	11.8899	11.5691	10.0609	16.4535	21.5656	17.8169	AT4G24270.2	EMB140	EMBRYO DEFECTIVE 140
Glyma.14G147100	0.336525	0.404026	0.64138	0.384106	0.441154	0.587012	0.234246	0.374232	0.215231	0.151201	0.216716	0.2714	0.176536	0.241529	0.297795	0.252046	0.266032	0.447941	0.157324	0.084249	0.105895	AT1G55530.1		RING/U-box superfamily protein
Glyma.01G179900	109.31	126.312	114.091	135.95	145.76	96.9577	71.5721	73.9799	77.9818	145.109	148.574	154.633	74.076	115.818	96.5242	93.1616	106.685	86.5612	140.947	111.586	113.042	AT4G36870.2	BLH2,SAW1	BEL1-like homeodomain 2
Glyma.02G100900	14.9458	14.0296	16.6548	15.409	19.0041	13.7194	13.7448	13.4959	15.5494	18.8036	20.7411	16.4415	14.8875	14.22	15.4058	15.1965	16.0943	19.0048	23.3929	26.4275	26.8251	AT1G25682.1		Family of unknown function (DUF572)
Glyma.04G221500	0	0	0	0	0	0	0	0	0	0	0.063036	0.08282	0.067006	0.059038	0	0	0	0	0	0.068787	0.104879
Glyma.15G086400	6.8306	5.30978	5.16737	5.97226	9.28465	7.95291	6.96236	4.87699	8.02313	11.7878	12.1642	10.8338	8.92219	10.0814	9.8086	7.90388	8.40353	7.82405	12.2173	15.9663	19.5684	AT4G18880.1	AT-HSFA4A,HSF A4A	heat shock transcription factor A4A
Glyma.04G138300	3.65581	3.70696	2.58575	3.6352	4.02958	3.60871	3.7104	4.30329	3.90782	4.03401	4.79847	4.15037	3.72595	3.75732	4.80038	3.90885	4.33378	3.79516	5.0011	5.9371	5.38624	AT3G54460.1		SNF2 domain-containing protein / helicase domain-containing protein / F-box family protein
Glyma.02G257400	17.0571	15.0371	18.9209	19.8132	24.4304	15.321	17.627	17.3733	16.4834	30.9356	33.2633	25.7309	18.6619	20.0558	18.4528	19.3467	18.2482	18.0536	38.4255	34.068	32.1162	AT3G55960.1		Haloacid dehalogenase-like hydrolase (HAD) superfamily protein
Glyma.05G143600	0.097117	0	0.316749	0.195241	0	0.090248	0.40515	0.179905	0.938119	0.104607	0.182413	0.375216	0.189257	0.204597	0.065186	0.102232	0.501026	0	0.165683	0	0
Glyma.10G177100	4.12041	2.23289	3.07377	3.12312	8.27149	1.53109	0.276912	0.438647	0.604097	9.28555	7.12413	4.03852	0.502208	0.831369	0.872689	0.864209	0.8425	1.10001	7.00474	5.64194	8.89173	AT5G44390.1		FAD-binding Berberine family protein
Glyma.08G048200	48.7653	76.2089	77.0722	42.981	36.595	52.4886	68.7526	76.7338	75.0828	45.4566	47.2967	57.4975	60.2738	55.4122	40.9257	69.7773	68.9994	97.0871	64.1295	90.4795	87.6003	AT2G09990.1		Ribosomal protein S5 domain 2-like superfamily protein
Glyma.16G014700	3.34721	3.58774	6.42151	2.44744	2.81013	1.96023	4.67448	5.72017	7.02351	20.7579	25.8173	26.6437	5.66617	18.1496	5.70547	5.10247	4.56491	4.52348	11.7315	34.6643	13.984	AT1G72310.1	ATL3	RING/U-box superfamily protein
Glyma.04G015800	18.1575	15.6421	19.4172	22.2385	22.1745	17.3937	13.1745	9.20867	10.2664	15.7367	17.0745	18.4766	12.2347	14.2905	14.6574	14.0721	18.4664	14.1109	22.0691	16.2963	16.9214	AT1G42960.1
Glyma.15G194300	2.46922	2.28297	5.32786	4.99942	2.81698	2.12081	0.985457	1.54252	1.27022	2.38284	1.7813	2.11438	2.04513	2.76898	3.25935	1.87927	1.94207	2.63172	1.50348	1.07501	1.48588	AT1G30380.1	PSAK	photosystem I subunit K
Glyma.13G091150	0.62862	0	0.068662	0.703863	0.14585	0.20473	0.042891	0.50776	0	0.455619	0.163404	0.193096	0.081573	0.242155	0.518987	0.483995	1.0237	0.15815	0.449928	1.01371	0
Glyma.06G110500	1.31686	1.95272	0.683486	0.740576	1.00488	2.17832	3.03487	2.2435	1.66056	1.02467	1.72461	1.32684	2.4497	1.76791	1.56508	2.82254	2.08264	2.68618	1.20908	0.856737	0.871276	AT2G41705.2		camphor resistance CrcB family protein
Glyma.08G077400	7.39662	9.70607	2.03624	3.62501	5.34952	12.9926	13.2927	9.72065	9.92699	6.88529	6.57763	6.36033	14.2374	10.8558	10.4761	12.4296	8.87704	8.83465	5.78064	5.35496	4.77079	AT1G03970.1	GBF4	G-box binding factor 4
Glyma.16G158100	0	0.034899	0	0	0	0	0	0	0	0	0	0	0	0	0	0.027022	0	0	0	0	0	AT1G05680.1	UGT74E2	Uridine diphosphate glycosyltransferase 74E2
Glyma.19G115000	0.30933	0.366955	0.153467	0.497476	0.413793	0.638878	0.585615	1.20415	0.967286	0.495153	0.181914	0.315149	0.589243	0.426741	0.388991	0.449651	0.199465	0.309178	0.586505	0.469939	0.507925	AT2G01950.1	BRL2,VH1	BRI1-like 2
Glyma.18G100200	0.054593	0	0	0	0.017376	0	0.0186	0	0	0	0	0	0	0	0	0	0	0	0.050874	0	0	AT3G18670.1		Ankyrin repeat family protein
Glyma.13G099700	11.851	10.8193	5.6425	8.88812	11.9565	11.0987	13.7648	12.3026	13.4753	11.3211	10.0455	9.93261	12.753	10.8413	11.8276	9.80567	8.91508	7.86762	10.0748	9.96315	9.14388	AT2G19160.1		Core-2/I-branching beta-1,6-N-acetylglucosaminyltransferase family protein
Glyma.01G217900	4.51597	4.14041	5.52389	3.9755	5.14545	4.75144	3.63056	3.48649	3.49456	5.07813	6.25429	5.09944	4.06733	3.96066	3.47403	4.02969	4.64838	5.3947	5.59865	7.63952	6.32911	AT4G20330.1		Transcription initiation factor TFIIE, beta subunit
Glyma.02G046400	11.8965	14.5387	10.9447	10.3343	11.1364	15.0388	15.3078	12.6355	11.2276	10.6327	12.3137	11.4453	14.2624	12.131	10.8818	14.087	14.5942	15.2676	13.2738	12.9605	15.966	AT5G66140.1	PAD2	proteasome alpha subunit D2
Glyma.15G027251	0	0	0	0.151923	0	0	0	0	0	0	0	0	0.02707	0	0	0	0	0	0	0	0
Glyma.11G070500	28.9576	14.6426	42.1502	14.7069	13.3196	24.1667	27.1978	37.1546	49.533	50.2032	51.8483	57.4356	32.7494	64.1142	36.8931	23.162	20.2687	21.6783	26.2711	105.204	25.7369	AT4G39230.1		NmrA-like negative transcriptional regulator family protein
Glyma.13G162200	1.94255	2.27361	1.63552	2.6519	3.51543	2.17252	1.86882	2.79717	2.39933	3.43579	3.60644	2.72452	2.10247	1.98107	2.0274	1.94895	2.33251	1.8678	3.99641	2.68518	3.35974	AT5G20300.1		Avirulence induced gene (AIG1) family protein
Glyma.19G214200	11.3559	15.3661	7.76224	8.23523	7.86325	13.1628	14.3844	9.7093	10.4171	11.8507	13.1398	10.6994	14.3323	9.49444	7.12199	15.7179	8.45454	9.69043	19.8127	13.4093	16.6093	AT3G62660.1	GATL7	galacturonosyltransferase-like 7
Glyma.05G012500	22.978	24.0765	24.2103	22.9142	24.3641	20.7954	23.0029	34.1371	26.693	29.3707	26.9364	25.3403	21.4233	27.1595	25.1763	22.2744	25.615	25.7809	30.8234	35.6577	31.0641	AT2G25670.1
Glyma.06G112900	0.741211	1.28683	0.155931	0.241028	0.417533	1.30137	1.91828	1.43013	1.19825	0.266677	0.377876	0.49507	1.3962	0.525014	0.650509	1.17125	1.24271	1.40905	0.175151	0.387533	0.379002	AT1G77590.1	LACS9	long chain acyl-CoA synthetase 9
Glyma.18G254600	0	0.032939	0	0	0	0.06732	0	0	0.015966	0	0	0	0.023268	0.042535	0.023377	0	0	0	0	0	0.022809	AT4G08850.1		Leucine-rich repeat receptor-like protein kinase family protein
Glyma.18G265700	0.436293	0.112167	0.160631	0	0.238676	0.086817	0.065175	0.058075	0.151429	0.055195	0.064267	0.12082	0	0.165004	0.151244	0.132005	0.085419	0.243185	0.068344	0.156272	0.029414	AT3G02100.1		UDP-Glycosyltransferase superfamily protein
Glyma.17G085400	56.8983	75.7002	66.164	44.5872	40.2745	63.4874	82.8183	75.3048	75.9512	60.4175	56.001	69.9972	71.9624	57.5158	53.4053	79.7859	77.227	95.9158	73.5404	104.873	99.2776	AT1G70600.1		Ribosomal protein L18e/L15 superfamily protein
Glyma.02G227200	5.43261	12.4587	3.37748	3.88681	3.38214	8.53837	13.5804	8.97617	8.88886	3.95578	5.5339	6.10605	11.0118	6.41431	6.72369	12.4827	10.7346	13.0673	2.95403	3.18758	3.77198	AT5G05580.1	FAD8	fatty acid desaturase 8
Glyma.15G166800	12.2406	10.0981	15.1722	7.65985	11.9336	11.473	8.08113	9.01264	9.53753	7.52765	10.4671	17.0529	18.2728	23.869	20.165	17.4412	15.7928	19.1997	11.8355	24.2949	13.1983	AT5G57150.2		basic helix-loop-helix (bHLH) DNA-binding superfamily protein
Glyma.06G221600	3.71077	2.51644	1.42493	2.20351	2.11985	3.448	3.94902	3.33057	3.19259	2.45363	2.29405	2.51541	3.65872	3.39769	3.73966	3.34496	5.01233	3.88292	1.78872	1.30042	1.81207	AT5G58000.1		Reticulon family protein
Glyma.01G219502	0.102757	0.085202	0.408622	0.30529	0	0	0.181382	0	0.071964	0.179893	0	0	0	0	0	0	0	0	0.436707	0.396989	0.100423	AT1G63460.1	ATGPX8,GPX8	glutathione peroxidase 8
Glyma.17G201000	2.05649	2.60092	0.764744	1.73334	1.70946	3.31996	2.68913	2.66908	2.3462	1.51799	1.06013	1.41346	1.72835	1.38573	1.18656	2.19859	1.66448	1.79753	1.62118	1.7411	2.01454	AT3G49600.1	ATUBP26,SUP32,UBP26	ubiquitin-specific protease 26
Glyma.15G264100	0.163649	0	0	0.071229	0	0.030456	0.318226	0.030458	0.129905	0.035066	0	0.063364	0.094098	0.069275	0.031728	0	0.069012	0.091506	0	0.032783	0	AT1G54330.1	ANAC020,NAC020	NAC domain containing protein 20
Glyma.08G038500	0.102031	0.36186	0.177333	0.248361	0.155876	0.492657	0.914014	0.317965	0.323672	0.04396	0	0.275777	0.67577	0	0.355592	0.47258	0.150251	0.32381	0	0.037013	0.038549	AT3G16070.1
Glyma.19G201600	13.976	18.3204	8.29937	9.75169	6.35272	26.0377	34.3973	23.0566	19.8482	9.35694	5.86587	7.36576	29.2443	15.6196	9.4957	31.8391	9.2962	8.95603	5.04601	5.17067	3.99867	AT2G35860.1	FLA16	FASCICLIN-like arabinogalactan protein 16 precursor
Glyma.04G091700	39.1609	40.3649	14.0303	22.9493	29.4704	52.05	39.3745	30.4166	36.5369	23.9695	23.5934	31.6753	40.3863	28.0365	32.4923	32.2533	31.1623	31.3044	29.3623	27.2877	38.5816	AT4G24560.1	UBP16	ubiquitin-specific protease 16
Glyma.04G055100	0.548023	0.932916	0.326625	0.811074	0.334852	1.28304	3.31537	1.58241	1.9873	1.22736	1.2469	0.906082	1.64402	0.881289	0.700381	2.90979	0.886498	0.990268	4.65693	8.57122	12.3988	AT1G54200.1
Glyma.14G088900	25.0563	17.7399	33.4311	27.824	23.9988	23.7912	34.3082	22.7704	27.921	20.5945	23.5497	33.1032	27.9074	35.6242	31.9632	28.9769	25.3208	30.443	25.5875	22.1921	21.1031	AT3G01400.1		ARM repeat superfamily protein
Glyma.04G202400	5.39788	6.20616	5.29377	5.50851	4.58754	4.78491	4.78383	6.29478	5.51053	6.33022	5.15391	4.64681	4.03706	4.84795	3.908	6.5796	4.8686	5.80419	6.21966	6.9293	5.74514	AT5G51020.1	CRL	crumpled leaf
Glyma.15G061050	0.505418	0	0	0	0.257878	0.183534	0	0.266887	0.018508	0.120047	0.264404	0.108742	0.122234	0.124365	0.292071	0.130306	0.092237	0	0.09005	0.227632	0.202217
Glyma.04G135300	4.85956	5.98289	4.75722	4.60951	4.39798	5.71647	6.33785	5.82592	4.41089	2.93478	3.57279	5.14516	7.15058	5.38324	5.41936	6.45328	5.76029	7.0697	2.27948	2.93156	4.2194	AT3G06730.1	TRX P,TRX z	Thioredoxin z
Glyma.02G054200	0.031593	0.137235	0	0	0	0.029613	0	0.031166	0	0	0	0.064838	0.065353	0.106329	0.162329	0	0	0.038011	0.124081	0	0.079189	AT1G19640.1	JMT	jasmonic acid carboxyl methyltransferase
Glyma.02G038601	3.08882	4.60284	2.25666	2.74794	2.52595	2.31163	2.90951	2.98777	3.75181	3.851	4.71246	5.62395	2.62881	5.29801	3.99319	2.94845	4.36847	2.29277	4.52131	4.13217	2.1083	AT3G26590.1		MATE efflux family protein
Glyma.13G222800	16.2338	22.3688	11.1458	15.4768	12.203	20.536	18.5972	14.9352	15.0554	7.46873	9.21605	10.5352	15.5073	8.93919	14.2196	18.5538	21.5364	27.2483	8.74655	6.56697	12.1213	AT5G45650.1		subtilase family protein
Glyma.10G028900	0.152849	0.243081	0.043293	0.259644	0.300448	0.281304	0.155607	0.018504	0.118481	0.315264	0.143577	0.196263	0.324641	0.544744	0.77784	0.312621	0.421365	0.157825	0.293505	0.086504	0.319087	AT3G51895.1	AST12,SULTR3;1	sulfate transporter 3;1
Glyma.04G136650	0	0.166288	0	0.055862	0	0.260689	0	0	0	0	0	0	0	0	0	0	0	0	0	0	0
Glyma.05G077850	0	0	0	0	0	0	0	0	0.045293	0	0	0	0	0	0	0.03929	0	0	0	0	0
Glyma.08G252600	1.64026	1.87277	0.02705	1.49408	4.14811	1.50057	1.33933	2.54439	1.99759	2.07	0.825631	0.797719	1.25452	1.58172	1.25356	1.15046	1.02209	0.299251	2.70197	2.58359	2.00733	AT3G02260.1	ASA1,BIG,CRM1,DOC1,LPR1,TIR3,UMB1	auxin transport protein (BIG)
Glyma.18G246400	15.722	13.8002	12.8158	16.2819	18.804	23.8291	15.5947	18.2142	22.1117	20.9393	12.4418	16.136	16.7831	17.9554	18.5048	17.8802	13.1653	13.0223	15.6574	17.3308	23.0217	AT5G48380.1	BIR1	BAK1-interacting receptor-like kinase 1
Glyma.15G091200	0.274363	0.194798	0.149742	0.269561	0.260914	0.168624	0.402864	0.210652	0.272791	0.150343	0.284685	0.282	0.268561	0.177552	0.06667	0.392552	0.800018	0.297282	0.346699	0.212122	0.428415	AT2G34640.1	HMR,PTAC12	plastid transcriptionally active 12
Glyma.07G184700	2.50859	3.08428	1.98894	3.65897	3.29283	4.6543	4.99125	4.55389	5.11597	4.70341	4.82898	4.78505	5.3911	6.04038	4.76892	4.74547	4.25467	4.11342	2.84988	4.49594	4.13415	AT1G58290.1	HEMA1	Glutamyl-tRNA reductase family protein
Glyma.11G030700	1.60348	1.28107	1.40624	1.33953	1.23734	0.819222	0.883739	0.616188	0.831724	1.00084	0.894612	1.32906	0.892264	1.20644	0.661755	1.39664	1.49322	1.30757	0.883847	0.404489	0.569558	AT1G12250.2		Pentapeptide repeat-containing protein
Glyma.11G202500	0.064908	0.029546	0.141133	0.11761	0.361242	0.201282	0.146912	0.174253	0.298092	0.710104	0.343543	0.38576	0.115516	0.206028	0.199066	0.022801	0.13683	0.141902	0.605738	1.10447	0.664161	AT3G59080.1		Eukaryotic aspartyl protease family protein
Glyma.03G035400	1.42464	1.75133	1.84275	1.8534	1.10355	2.15738	0.899037	2.79909	1.92433	1.69725	0.878287	1.21149	1.37454	0.979492	1.46246	0.949784	1.72522	1.75261	0.793672	0.854623	0.561172	AT3G42630.1		Pentatricopeptide repeat (PPR) superfamily protein
Glyma.14G086500	33.5399	22.6642	31.108	63.9241	60.9789	22.0252	35.7581	41.8173	47.0469	44.6407	53.3901	59.3947	88.6396	123.171	111.505	48.3315	39.411	31.4883	52.1043	38.3151	65.2851	AT4G37260.1	ATMYB73,MYB73	myb domain protein 73
Glyma.05G168300	0.119749	0.06741	0	0.012159	0.104202	0.020795	0.044072	0.094361	0.041391	0.112789	0.119643	0.140541	0.078461	0.011825	0.115615	0.125957	0.09202	0.081389	0.077818	0.072488	0.089833	AT4G35790.2	ATPLDDELTA,PLDDELTA	phospholipase D delta
Glyma.01G234000	7.19264	5.50223	6.91394	6.3403	10.2262	4.26261	5.38676	4.11026	5.23616	14.0028	8.64244	13.9674	5.84557	9.50767	8.63214	6.90821	7.44862	6.46104	10.4563	15.0118	14.0831	AT4G17900.1		PLATZ transcription factor family protein
Glyma.05G236051	2.20655	1.26834	1.12094	1.9788	2.75644	2.79771	3.06528	2.45271	2.02657	2.08085	3.92303	2.46405	2.53516	2.6469	2.12679	2.75073	3.10324	1.46172	2.08129	4.02153	2.69749
Glyma.06G028800	0	0	0	0	0	0	0	0	0	0	0	0	0	0	0	0	0	0	0.067167	0	0	AT1G07110.1	ATF2KP,F2KP,FKFBP	fructose-2,6-bisphosphatase
Glyma.03G138800	0	0	0.168187	0	0.160558	0.065629	0	0.156269	0.165655	0.029885	0.08661	0	0.240305	0	0.147866	0	0.08852	0	0.158617	0	0
Glyma.01G210300	0	0	0	0	0	0	0	0	0	0	0	0	0	0	0.031404	0	0	0	0	0	0	AT4G16515.1	RGF6
Glyma.14G206700	171.636	158.625	258.004	189.197	149.679	164.174	133.347	145.024	151.485	144.851	130.126	157.153	153.968	167.711	166.254	155.917	153.909	177.595	132.341	119.01	121.585	AT3G10860.1		Cytochrome b-c1 complex, subunit 8 protein
Glyma.10G147000	1.51062	1.299	0.971949	1.587	1.34828	1.241	2.05143	1.28764	1.19295	0.923961	0.699437	0.574094	1.48096	0.582386	0.853949	1.81143	1.67439	2.18352	1.33693	0.566215	1.39077	AT1G23380.1	KNAT6,KNAT6L,KNAT6S	KNOTTED1-like homeobox gene 6
Glyma.09G222900	26.7549	24.1059	36.7335	27.648	21.0733	19.7215	17.4469	15.9723	17.0915	26.1403	17.316	23	19.747	20.4618	20.4051	21.7837	19.5537	22.4921	17.977	17.0567	21.3242	AT4G27620.2
Glyma.04G244300	0.194414	0.088497	0.176332	0.232653	0.185737	0.120476	0.357148	0.14862	0.273346	0.03494	0	0.031358	0.063215	0.028227	0.156913	0.171077	0.272997	0.146946	0	0.064895	0	AT1G21510.1
Glyma.07G053100	0.740146	0.906696	0.487193	0.404889	0.398137	1.06557	1.27256	0.586789	0.702024	0.397569	0.565911	0.46255	0.973907	0.757194	0.524479	1.12879	1.14578	1.71217	0.439683	0.354823	0.1906	AT4G00900.1	ATECA2,ECA2	ER-type Ca2+-ATPase 2
Glyma.10G023300	5.86815	4.57182	10.5982	8.47772	12.0522	4.30232	4.59398	5.72533	5.82852	19.1883	24.323	17.2462	5.43364	11.9443	8.33567	6.58908	9.61544	6.68298	23.2742	24.4186	19.0062	AT5G35960.1		Protein kinase family protein
Glyma.13G081300	0.013686	0.056007	0	0	0	0.038155	0.142741	0.037988	0.054294	0	0.014099	0	0	0.014465	0.01325	0.106328	0	0.015513	0	0	0.025855	AT3G17630.1	ATCHX19,CHX19	cation/H+ exchanger 19
Glyma.03G003300	0.094806	0.128852	0.139762	0.13745	0.090524	0.247635	0.053906	0.171511	0.230928	0.194947	0.150967	0.276725	0.149966	0.294824	0.250187	0.072868	0.163377	0.097748	0.144657	0.034506	0.100246	AT4G00340.1	RLK4	receptor-like protein kinase 4
Glyma.04G121700	3.55041	3.23395	2.75773	2.22464	2.92736	1.62876	5.58082	5.70407	10.9093	5.1637	8.57531	11.3644	13.6322	26.0572	26.3858	11.5017	11.0462	13.4957	3.08541	4.81496	1.25883
Glyma.13G268300	0.966694	0.686452	1.10283	1.20537	0.576721	1.18045	1.18197	0.842194	0.915732	0.451588	0.651304	0.539857	0.589084	0.6769	0.551271	0.916396	1.09203	0.942701	0.606332	0.698341	0.728191	AT1G78650.1	POLD3	DNA-directed DNA polymerases
Glyma.04G013400	3.49865	2.38556	4.31846	1.37236	2.10002	1.11329	4.8952	2.97012	2.83076	4.12285	3.83286	3.5884	3.37399	6.36657	5.0619	4.5019	3.89167	4.62371	2.73929	4.79013	1.02859	AT1G49310.1
Glyma.10G032100	13.1194	14.4295	10.646	11.2561	14.1047	11.2466	15.6032	13.4225	14.679	12.8472	15.0616	12.5562	11.1993	9.47463	9.22803	11.7236	12.7412	11.4321	14.9565	20.8254	18.4177	AT3G54660.1	ATGR2,EMB2360,GR	glutathione reductase
Glyma.10G003600	0.674352	0.472372	0.268767	0.122238	0.331427	0.844426	0.661871	0.155557	0.217704	0.265442	0.346209	0.630838	0.405669	0.534893	0.412581	0.794461	0.787262	0.660741	0.402739	0.197786	0.466213	AT4G14746.1
Glyma.03G022002	0.148518	0.218808	0.05451	0.072711	0.172415	0.192713	0.150642	0.284121	0.305829	0.267327	0.195376	0.259617	0.22024	0.273391	0.230561	0.285086	0.279898	0.223536	0.341759	0.240367	0.334553	AT4G32430.1		Pentatricopeptide repeat (PPR) superfamily protein
Glyma.05G215600	2.94375	2.84029	3.3148	3.22192	3.03772	2.79249	2.03669	2.15532	2.46804	4.79322	5.03833	3.92	1.665	4.31808	3.67979	2.99492	3.21917	2.76227	9.68081	6.02121	6.34677	AT5G41800.1		Transmembrane amino acid transporter family protein
Glyma.05G175967	0.882378	1.13898	0.368428	0.885964	1.08536	0.956524	1.2538	2.00037	1.31876	0.674916	1.31841	1.09833	0.766433	0.932285	0.857832	1.13939	1.28621	1.07728	1.47121	1.17937	1.15672	AT2G35030.1		Pentatricopeptide repeat (PPR) superfamily protein
Glyma.03G136401	0	0	0	0	0	0.040645	0	0.040647	0.043378	0	0.084706	0	0.084951	0.046534	0.036274	0.137971	0.0921	0	0.094634	0.063146	0.123937	AT3G46530.1	RPP13	NB-ARC domain-containing disease resistance protein
Glyma.07G024700	0	0.040318	0	0	0	0	0	0	0	0	0	0	0	0	0	0.031218	0.03112	0	0	0	0.027918	AT1G80760.1	NIP6,NIP6;1,NLM7	NOD26-like intrinsic protein 6;1
Glyma.09G268700	0	0	0.101755	0	0	0	0	0	0	0	0	0	0	0	0	0	0	0	0	0	0	AT2G45420.1	LBD18	LOB domain-containing protein 18
Glyma.08G324300	0.438026	0.492068	0.556636	0.285131	0.375098	0.456074	0.391172	0.615737	0.628718	0.451421	0.492278	0.424116	0.513114	0.37434	0.365919	0.347121	0.556958	0.430987	0.442408	0.254543	0.233164	AT4G26690.1	GPDL2,MRH5,SHV3	PLC-like phosphodiesterase family protein
Glyma.06G150600	22.3331	23.2886	6.17344	45.748	119.596	21.0038	17.0541	14.7288	18.8231	72.2355	53.533	37.227	31.816	47.5784	57.5754	28.8705	39.5574	26.3204	71.8775	40.2152	55.6704
Glyma.09G157300	12.4738	12.0767	4.55262	9.61147	10.8242	14.0663	14.8867	10.8009	11.553	9.89363	9.47002	10.6231	12.2064	11.1322	10.2969	12.036	11.1286	9.26067	12.0927	10.788	11.952	AT5G08450.2
Glyma.05G026300	39.5664	35.7939	24.1927	24.4134	22.867	45.549	38.1249	33.6226	34.8521	22.324	19.7675	22.4896	34.8414	26.2163	26.5145	34.6254	35.5469	33.5946	15.3903	18.4996	22.224	AT3G47520.1	MDH	malate dehydrogenase
Glyma.02G000700	0.699799	0.586506	0.636329	0.492968	0.245965	0.545925	0.736164	0.251415	0.361593	0.063753	0.063207	0.190468	0.345966	0.195448	0.311965	0.384694	0.394534	0.550298	0.036852	0	0.074541	AT3G01680.1
Glyma.16G047600	0.02133	0.116188	0.24556	0.139229	0.203734	0.102477	0.194332	0.185122	0.308798	1.97699	1.65616	0.389221	0.228134	0.658281	0.227144	0.219818	0.299795	0.122438	2.25906	3.22425	1.4843	AT5G61890.1		Integrase-type DNA-binding superfamily protein
Glyma.15G055500	28.682	31.46	26.7003	31.1635	37.5911	38.2397	32.8659	31.6164	34.0161	35.2456	33.2797	33.6249	36.3395	34.3827	31.0723	39.7021	33.3104	28.734	46.077	41.574	47.103	AT5G12200.1	PYD2	pyrimidine 2
Glyma.13G150300	1.03848	2.13127	0.209588	0.788263	0.643902	1.58252	2.74526	2.41246	1.58136	1.04302	1.32267	1.71849	2.21371	1.96691	1.96818	1.76603	1.77518	1.58392	2.05492	2.0755	3.03244	AT3G14730.1		Pentatricopeptide repeat (PPR) superfamily protein
Glyma.05G222100	0	0	0	0	0	0	0.068932	0.044915	0.044466	0	0	0	0	0	0	0	0	0	0	0	0
Glyma.10G228200	0.140375	0	0.020653	0	0.015177	0	0.099269	0.035309	0.021973	0.01606	0.069393	0.233127	0.200454	0.07418	0.03036	0	0	0	0.037275	0.136702	0	AT1G33612.1		Leucine-rich repeat (LRR) family protein
Glyma.04G089300	6.84773	7.28474	3.38037	5.09429	6.01071	6.92191	5.13986	8.09869	8.48084	7.56326	7.40158	7.76456	6.77902	7.17182	6.26155	5.22637	5.70531	5.88713	6.89181	7.64944	8.33969	AT1G27600.1	I9H,IRX9-L	Nucleotide-diphospho-sugar transferases superfamily protein
Glyma.08G317200	15.9917	17.2777	14.6746	14.0605	8.23014	9.82441	19.057	9.1745	9.6837	7.88938	12.457	11.1257	8.30851	7.47954	9.71206	13.6395	11.2988	14.5105	10.771	5.25857	5.8037	AT4G26950.1		Protein of unknown function, DUF584
Glyma.13G095700	2.82716	2.32994	2.32764	7.83149	3.47992	3.1708	1.7923	4.22996	3.49153	4.09324	4.31357	3.03598	3.9417	4.01159	4.96384	3.23508	1.8259	2.12328	1.93763	2.22221	2.06664	AT5G57510.1
Glyma.15G066200	0	0	0.023527	0	0	0.040153	0	0	0	0	0	0	0	0	0	0	0	0	0	0	0	AT4G03270.1	CYCD6;1	Cyclin D6;1
Glyma.03G170501	0	0.055352	0	0.04276	0.088058	0	0.175696	0	0	0	0.007284	0	0	0	0	0	0.194196	0	0	0	0.009001	AT5G54620.1		Ankyrin repeat family protein
Glyma.08G224700	0	0.148814	0.220998	0.206601	0.184707	0.089881	0.151314	0.147583	0.092088	0.091268	0.099637	0.117263	0.046651	0.175313	0.140454	0	0.253568	0.261368	0.111863	0	0.090596	AT3G20270.1		lipid-binding serum glycoprotein family protein
Glyma.07G218700	17.7931	15.5193	14.8179	11.2761	13.5754	18.2952	23.4148	18.4171	19.3077	17.6808	19.3856	17.9892	20.7411	18.4112	16.6389	22.1821	21.2789	21.8502	20.6714	21.2718	19.6094	AT5G50550.1		Transducin/WD40 repeat-like superfamily protein
Glyma.17G072600	0	0	0.06142	0.010168	0.017981	0.062468	0.137482	0.035001	0.018676	0	0.019399	0.036348	0.057993	0.023949	0.011823	0	0.034234	0.094058	0.023077	0.018837	0.142297	AT5G57880.1	ATPRD2,MPS1,PRD2	multipolar spindle 1
Glyma.16G084100	0	0	0	0	0	0	0	0	0.052556	0	0	0	0	0	0	0	0	0	0.016498	0	0	AT3G56640.1	SEC15A	exocyst complex component sec15A
Glyma.13G111200	0.135086	0.139286	0.296692	0.333628	0.878358	0.197491	0.071155	0.221914	0.033831	0.713926	0.90774	0.420182	0.132955	0	0.165122	0.143877	0.251411	0.115995	1.12517	0.466337	0.631208	AT5G20670.1		Protein of unknown function (DUF1677)
Glyma.18G084400	0	0.008502	0	0.025638	0.023965	0.022507	0	0	0	0.013427	0.006464	0	0	0	0.006075	0	0.006562	0.006638	0	0	0.021455	AT3G07040.1	RPM1,RPS3	NB-ARC domain-containing disease resistance protein
Glyma.06G116100	0.85178	0.579867	0.076422	0.32405	0.334599	0.434227	1.79105	0.365011	0.657184	0.214979	0.310833	0.259995	0.626042	0.267058	0.465014	1.85439	1.88093	0.982072	0.141692	0.025293	0.071649	AT1G44110.1	CYCA1;1	Cyclin A1;1
Glyma.13G284700	1.61366	2.22153	2.87938	0.427903	0.073428	0.623039	0.585535	0.648866	0.394756	0	0.050747	0.190485	0.44596	0.443936	0.66401	0.650202	0.444492	0.111672	0.18388	0.247693	0.374411	AT5G54540.1		Uncharacterised conserved protein (UCP012943)
Glyma.10G226700	7.46464	3.65858	6.92448	6.87777	4.28897	6.18768	6.1549	8.75425	5.62203	6.08593	6.85117	5.33615	5.66918	5.36283	5.51533	5.6795	6.76663	5.87636	7.65021	9.69884	7.61852	AT1G21320.1		nucleotide binding;nucleic acid binding
Glyma.08G054400	0.375722	1.32063	0.114713	0.408753	0.315992	0.737343	1.6348	0.878819	0.992848	0.117693	0.129105	0.210461	0.627036	0.110924	0.322335	0.776142	1.02464	0.85617	0.240008	0.070363	0.31291	AT1G48580.1
Glyma.01G083400	7.01973	8.55862	7.8982	7.1574	6.20282	5.86874	6.80133	7.81229	6.14714	6.55463	10.4039	8.15294	6.41662	9.00318	6.04502	7.76186	6.35851	8.589	7.27435	7.53287	7.11982
Glyma.16G199700	1.1633	1.7602	1.0007	0.892433	1.0948	1.51261	1.54539	1.92547	1.9059	1.45004	1.3746	1.56546	1.29049	1.59935	1.40224	1.56405	1.87008	1.92732	1.88009	2.02694	1.42437	AT1G62930.1		Tetratricopeptide repeat (TPR)-like superfamily protein
Glyma.09G225300	0	0	0.023315	0	0	0.073831	0	0	0	0	0	0.020731	0.062688	0	0	0.202267	0	0.036461	0	0	0	AT5G13460.1	IQD11	IQ-domain 11
Glyma.02G186700	39.9052	39.3414	43.9818	46.6696	42.2344	39.5163	34.5281	37.6076	36.4846	40.2276	42.8381	40.3374	35.6948	35.631	35.7415	39.0131	39.4628	41.4565	48.2998	38.7203	41.0548	AT2G41530.1	ATSFGH,SFGH	S-formylglutathione hydrolase
Glyma.07G112400	4.48952	4.8526	5.47305	3.53816	3.72244	2.91051	3.34231	6.34526	5.05444	5.60682	5.27986	5.31963	2.91714	4.37814	5.107	3.84706	5.84043	6.05619	6.98317	7.25668	5.61513	AT3G60390.1	HAT3	homeobox-leucine zipper protein 3
Glyma.07G156200	0.257923	0.048611	0.185444	0.278118	0.792413	0.358476	0.162	0.134854	0.566738	1.0154	0.756253	0.633273	0.348226	0.382202	0.04118	0.112693	0.269697	0.08796	0.768169	2.01878	3.33431	AT2G40340.1	AtERF48,DREB2C	Integrase-type DNA-binding superfamily protein
Glyma.01G195950	0	0	0	0	0	0	0.055145	0.076164	0	0	0	0	0	0	0	0	0	0	0	0	0
Glyma.02G084100	1.50386	1.72379	0.684559	1.35899	1.4435	1.92848	2.49294	3.58219	2.37202	1.75269	1.75552	1.75779	2.39096	1.65532	1.99565	2.39322	2.25005	1.94133	2.80754	2.38982	3.0854	AT5G42140.1		Regulator of chromosome condensation (RCC1) family with FYVE zinc finger domain
Glyma.09G175200	0.431949	0.547862	0.217703	0.56383	0.555772	0.205567	0.262812	0.575478	0.327575	0.621895	0.722308	0.497424	0.313647	0.410803	0.261219	0.249581	0.432488	0.636041	0.750775	0.615706	0.515285	AT1G12700.1		ATP binding;nucleic acid binding;helicases
Glyma.15G169600	0.48991	0.633948	0.318645	0.492825	0.133143	0.358823	0.39695	0.44563	0.347662	0.165404	0.249867	0.264249	0.270786	0.160037	0.282799	0.464624	0.620157	0.915836	0.151873	0.159783	0.098978	AT4G29720.1	ATPAO5,PAO5	polyamine oxidase 5
Glyma.18G240800	2.47073	2.62369	1.61468	2.63243	2.78657	2.59042	1.32492	2.8285	2.41373	2.68814	2.32538	1.83932	1.58231	1.72671	1.81325	1.81045	2.93423	3.02783	2.67734	2.89492	3.2109	AT1G65380.1	AtRLP10,CLV2	Leucine-rich repeat (LRR) family protein
Glyma.13G282700	12.3482	11.6888	6.93297	11.7426	12.6263	11.3697	9.79834	16.1427	13.6164	15.5988	16.2154	13.5369	11.4346	12.5109	11.6488	10.7466	11.6432	9.0925	16.3847	16.7412	16.6259	AT4G27340.1		Met-10+ like family protein
Glyma.15G095000	11.5787	10.6943	8.39442	13.9536	8.6783	11.9459	24.6156	23.7847	22.9292	19.3582	15.9537	22.1152	17.8562	27.4763	21.6714	17.6959	15.156	13.8119	9.43887	12.3201	13.5476	AT2G34500.1	CYP710A1	cytochrome P450, family 710, subfamily A, polypeptide 1
Glyma.07G252766	0.048224	0	0	0	0.072009	0	0	0.068254	0	0	0.077688	0	0	0	0.036505	0.047902	0.056025	0	0	0.037718	0.007275	AT5G18840.1		Major facilitator superfamily protein
Glyma.09G160600	0.021263	0.145023	0.069351	0.212811	0.17443	0.118425	0.177411	0.058667	0.021088	0.160049	0	0.102775	0.10228	0.247199	0.04117	0.389721	0.446551	0.216371	0.148941	0.199249	0.11314	AT1G48480.1	RKL1	receptor-like kinase 1
Glyma.08G203000	0.431783	0.491646	1.17027	1.20646	1.32119	0.126709	0.233538	0.086027	0	0.293737	0.790489	1.57925	0.176999	0	0.483864	0.191219	0.381233	0.507092	2.53491	0.759698	1.31882	AT3G16240.1	AQP1,ATTIP2;1,DELTA-TIP,DELTA-TIP1,TIP2;1	delta tonoplast integral protein
Glyma.18G297200	8.41556	17.011	15.6955	9.7609	7.56238	15.2753	19.416	14.1523	12.5216	6.49777	6.27847	8.17434	14.2445	8.05645	5.20998	13.732	7.60467	12.6785	5.22816	3.26236	6.21786	AT5G38450.1	CYP735A1	cytochrome P450, family 735, subfamily A, polypeptide 1
Glyma.05G029600	2.67684	4.35729	1.15939	1.85145	1.76093	4.69013	1.56607	2.29533	3.08208	1.84709	2.506	1.69499	3.7004	2.18035	2.0088	4.27405	4.80398	4.66563	3.20723	2.28712	3.18649	AT1G74720.1	QKY	C2 calcium/lipid-binding plant phosphoribosyltransferase family protein
Glyma.09G275802	0.043954	0.130202	0.106865	0.031843	0.051295	0.053552	0	0.082309	0.043591	0	0	0.019025	0.142473	0.135198	0.11347	0.015475	0.015426	0.050162	0	0.014655	0.013839	AT1G29690.1	CAD1	MAC/Perforin domain-containing protein
Glyma.01G191700	0.160046	0.111306	0.212259	0.05645	0.138742	0.243408	0.108173	0.350418	0.497061	0.231715	0	0.12482	0.241966	0.092667	0.124907	0.123372	0.100889	0.206405	0.122136	0.051124	0.078786	AT4G33910.1		2-oxoglutarate (2OG) and Fe(II)-dependent oxygenase superfamily protein
Glyma.09G057100	1.57691	1.66952	1.59914	1.84099	1.21677	1.48251	4.85611	3.47522	4.45362	2.62718	1.90814	1.46023	2.80361	2.12133	1.79161	1.63527	2.89326	3.00022	2.46469	1.93222	2.21531	AT2G18980.1		Peroxidase superfamily protein
Glyma.14G082500	0.521995	0.404172	0.570257	0.262534	0.105447	0.618667	0.406421	0.449008	0.219048	0.064883	0.020684	0.01941	0.32291	0.063805	0.360176	0.190865	0.12649	0.068199	0.018792	0.071563	0.018965	AT4G33330.1	GUX2,PGSIP3	plant glycogenin-like starch initiation protein 3
Glyma.08G225000	91.2804	70.8102	37.5896	36.982	37.9448	85.5959	52.4608	42.6908	53.4096	32.9806	23.4665	30.2054	50.2699	32.3181	38.1159	46.834	55.6814	51.7111	31.0508	31.5529	31.6877	AT3G20240.1		Mitochondrial substrate carrier family protein
Glyma.17G131100	12.3305	11.8809	7.6233	11.0629	14.5519	12.4788	11.992	13.898	12.5093	15.4617	17.317	14.1396	11.582	13.3266	14.4219	11.6181	12.9284	11.4124	18.6016	18.5465	18.4928	AT4G11740.1	SAY1	Ubiquitin-like superfamily protein
Glyma.09G016300	0	0.109341	0.028855	0.042682	0	0	0	0	0.026499	0	0	0	0.091696	0	0.077601	0.056441	0.084395	0	0.024955	0	0	AT4G17180.1		O-Glycosyl hydrolases family 17 protein
Glyma.20G218100	0.855727	0.789224	0.553268	0.670314	0.82522	1.17278	0.667015	0.676507	0.70353	0.440275	0.703578	0.401114	0.649958	0.71886	0.527618	1.04674	0.570538	0.798325	0.390258	0.374646	0.163564	AT1G32900.1		UDP-Glycosyltransferase superfamily protein
Glyma.04G188200	3.81823	3.86188	4.0206	2.76163	2.34463	4.27176	3.59695	3.94827	3.66417	1.64999	1.12872	2.14538	2.29448	2.81002	2.13731	2.98724	4.78937	5.74165	2.04489	1.45171	2.00521	AT5G50180.1		Protein kinase superfamily protein
Glyma.08G339700	13.9462	10.5398	14.7407	11.1653	10.0442	7.05768	6.29883	6.84709	6.54391	6.70469	9.80118	12.7794	5.40501	6.36191	8.42355	10.603	8.78804	8.2399	6.5059	4.08777	8.16143	AT5G40240.2		nodulin MtN21 /EamA-like transporter family protein
Glyma.06G263700	1.19585	1.1982	1.01375	1.57281	2.30831	1.97408	1.06732	2.2852	2.90774	1.92356	1.76118	2.01954	1.33308	1.43686	1.81965	0.963336	1.82485	1.31197	2.2634	3.24248	3.33937	AT3G25510.1		disease resistance protein (TIR-NBS-LRR class), putative
Glyma.14G026566	1.2837	0.759126	2.61308	1.62152	1.26719	0.310232	0.678705	0.14859	1.58901	1.59869	0.954235	1.94527	0.102041	1.07573	0.401492	0.397704	0.131897	1.01113	2.35507	0.165242	0.107825	AT4G02485.1		2-oxoglutarate (2OG) and Fe(II)-dependent oxygenase superfamily protein
Glyma.15G048500	1.25007	1.23016	0.708796	0.375726	0.529986	1.35908	0.844938	0.984013	0.9561	0.336442	0.426157	0.603612	1.23925	0.49311	0.365635	0.6851	0.840713	0.818364	0.26026	0.247707	0.855469	AT4G08500.1	ARAKIN,ATMEKK1,MAPKKK8,MEKK1	MAPK/ERK kinase kinase 1
Glyma.13G088100	13.0075	13.5304	16.8155	31.4884	23.476	18.7815	43.2181	42.0707	34.3242	46.5255	42.0219	28.2005	27.3369	38.5229	30.0166	46.1039	25.9652	22.0755	28.2519	19.5233	26.2379	AT1G78080.1	RAP2.4	related to AP2 4
Glyma.20G237000	23.8393	32.1369	25.6962	20.7438	20.0203	30.985	32.8103	39.1578	33.9555	26.5606	20.735	28.0874	25.3421	23.8931	21.3481	32.8578	32.4907	37.7845	29.2406	51.6395	35.9074	AT3G05560.1		Ribosomal L22e protein family
Glyma.13G308700	17.5545	18.4692	9.78086	13.0369	14.628	22.6725	30.8809	19.632	22.3669	14.042	17.2404	19.6412	24.1763	19.799	19.1064	24.8899	21.3605	21.4423	19.8141	22.5391	18.8314	AT2G05710.1	ACO3	aconitase 3
Glyma.01G197700	4.1744	5.06126	1.34577	1.1266	0.972401	5.72085	7.61796	4.37833	5.42241	1.16683	0.880078	2.09594	4.17303	1.52676	1.7916	4.1493	3.33456	3.05714	0.854809	0.794731	1.234	AT2G22780.1	PMDH1	peroxisomal NAD-malate dehydrogenase 1
Glyma.18G067800	3.82367	6.58392	2.39865	1.82134	2.86219	5.42348	9.8949	6.53399	4.78264	2.33402	3.1541	4.39678	4.73057	2.16416	2.61071	6.66754	6.55528	8.78099	5.84401	10.6832	9.68249	AT2G29570.1	ATPCNA2,PCNA2	proliferating cell nuclear antigen 2
Glyma.06G005000	0.115202	0.110074	0.275556	0.112814	0	0	0.084161	0.064279	0.022789	0	0	0	0	0.097387	0	0	0	0	0	0	0	AT2G21120.1		Protein of unknown function (DUF803)
Glyma.10G229100	0	0	0.048737	0	0	0.03706	0.04691	0	0	0	0	0.04348	0	0	0.043543	0.16627	0.047356	0	0	0	0
Glyma.07G020700	0.637669	0.244652	0.613995	0.41213	0.966715	0.664784	0.328989	0.478895	0.348528	0.493662	0.965675	0.71537	0.318401	0.482739	0.421516	0.353747	0.460978	0.608738	1.05395	0.46492	1.0345	AT1G51550.1		Kelch repeat-containing F-box family protein
Glyma.08G065800	5.91773	5.31406	5.59572	7.76024	6.16913	5.36179	7.31226	8.95695	8.668	11.2969	7.43978	7.30155	6.2426	7.35526	7.70869	4.72133	5.29598	3.90435	4.61499	6.34522	4.88112	AT5G10530.1		Concanavalin A-like lectin protein kinase family protein
Glyma.09G228500	15.7223	14.8996	16.7298	11.1931	10.4092	15.1203	14.7077	15.5138	14.7467	12.184	11.6951	12.4022	14.7145	10.28	13.1166	15.8725	16.9429	17.0909	11.2188	13.6415	11.4595	AT3G52090.1	ATRPB13.6,NRPB11,NRPD11,NRPE11	DNA-directed RNA polymerase, RBP11-like
Glyma.09G003700	1.3729	1.50382	0.79195	1.33858	2.59578	1.65078	1.46165	1.62635	1.69466	3.40099	4.85071	2.39059	2.07089	1.23236	1.03766	2.52661	0.966048	1.92018	5.26583	4.31261	3.73376	AT3G12160.1	ATRABA4D,RABA4D	RAB GTPase homolog A4D
Glyma.08G326300	1.24323	2.4495	3.05774	2.46731	2.04427	2.64504	1.50979	1.99185	1.56784	1.19494	2.74957	2.26548	0.904511	1.75663	2.51134	1.84594	2.12798	3.3077	2.85571	2.41335	1.72226	AT3G13080.1	ATMRP3,MRP3	multidrug resistance-associated protein 3
Glyma.06G042300	4.06233	3.57164	4.13013	6.18524	5.08082	6.14338	5.76221	6.95633	6.87015	6.79894	6.18235	5.29882	5.46864	6.80678	5.99237	4.76544	4.51164	4.51766	4.84391	6.41943	6.34038	AT4G06536.1		SPla/RYanodine receptor (SPRY) domain-containing protein
Glyma.11G027500	1.20484	1.11947	0.653034	0.849647	1.17141	0.808617	1.33266	1.07691	1.1505	1.34696	0.786013	1.41982	1.31409	1.06021	1.14599	1.17716	1.34109	1.5341	1.28113	2.03906	1.38799	AT4G22910.1	CCS52A1,FZR2	FIZZY-related 2
Glyma.15G057100	0	0.453075	0	0.279731	0.407912	0.430907	0.216362	0.025862	0.276796	0.181244	0.022052	0.634116	0.372392	0.595585	1.73414	0.149352	0.034351	0.403743	0.309692	0	0	AT3G12587.1		Oligosaccaryltransferase
Glyma.03G248900	1.60106	2.30595	4.63765	4.19095	1.19623	2.03507	1.40597	4.13344	4.29612	1.46778	1.93238	2.69975	3.76352	3.7281	4.69564	2.36877	4.30674	4.73443	2.47317	1.49858	1.40022
Glyma.01G150500	6.37916	6.76662	4.32007	5.49751	4.3994	5.42989	8.73577	7.01925	7.78469	7.88678	8.50396	6.87899	8.79981	8.55566	9.15374	7.00856	7.66288	5.926	9.0512	10.8716	10.0629	AT2G38250.1		Homeodomain-like superfamily protein
Glyma.04G080100	0.065047	0.420788	0	0.08662	0	0.11111	0	0.225859	0.166727	0.229615	0.041056	0.126717	0	0	0	0.116115	0.083924	0	0.055586	0	0.187855	AT3G24550.1	ATPERK1,PERK1	proline extensin-like receptor kinase 1
Glyma.11G158300	0	0.059811	0	0.049289	0	0	0.124057	0.055315	0	0	0.031688	0	0.086008	0.026367	0	0.033348	0.018822	0	0	0	0
Glyma.18G030800	16.6013	25.6159	15.1489	12.8928	14.4866	19.9798	20.8073	17.5373	19.3753	15.4476	14.2858	16.6772	16.3348	14.0279	14.2194	19.2387	20.374	21.3708	19.9502	21.7136	21.693	AT5G58030.1		Transport protein particle (TRAPP) component
Glyma.13G168300	0.250722	0.477893	0.421409	0.163474	0.141565	0.639481	1.41013	0.652257	1.02247	0.539398	1.08236	1.10037	0.924266	0.614584	0.292887	1.11167	1.26233	0.301421	0	0	0.17635	AT5G20110.1		Dynein light chain type 1 family protein
Glyma.05G018200	10.6913	10.8363	8.20219	8.82269	6.48936	10.7464	14.5367	9.44003	8.49388	7.11899	7.34238	8.59427	12.0042	9.27746	9.64104	12.6994	11.4484	11.5681	4.61893	3.6647	5.68367	AT5G08120.1	MPB2C	movement protein binding protein 2C
Glyma.18G186000	0.665365	0.870723	0.837982	0.532113	0.407342	0.447099	0.555907	0.311411	0.455989	0.545824	1.16684	0.555477	0.47936	0.190323	0.229656	0.460292	0.799049	0.937548	0.873955	0.673437	0.622364	AT2G37740.1	ATZFP10,ZFP10	zinc-finger protein 10
Glyma.06G107300	0.058891	0.159528	0.410311	0.732882	0.244352	0.123251	0.017911	0.063839	0.085159	0.258582	0.549123	0.456265	0.151028	0.183029	0.554093	0.232805	0.447671	0.395999	1.07917	0.507924	0.367576	AT5G10030.2	OBF4,TGA4	TGACG motif-binding factor 4
Glyma.02G299600	0.814014	1.02279	0.61546	0.562616	0.22552	0.521494	1.50055	0.85405	0.549074	0.395375	0.894452	0.917707	0.899282	0.692854	0.786298	0.978854	0.752648	0.674752	0.401124	0.422928	0.388758	AT3G13170.1	ATSPO11-1	Spo11/DNA topoisomerase VI, subunit A protein
Glyma.05G018100	1.64744	2.49504	1.7753	1.73224	0.903749	1.94361	2.18779	0.928269	0.892785	1.31733	1.88021	1.77495	1.52806	1.33225	1.5682	2.22622	2.29859	2.01281	0.641875	0.482178	0.786346	AT5G60850.1	OBP4	OBF binding protein 4
Glyma.10G183100	0	0	0	0	0	0	0	0.020213	0	0	0	0	0	0.029724	0	0	0.029611	0	0	0	0	AT4G22330.1	ATCES1	Alkaline phytoceramidase (aPHC)
Glyma.17G032800	18.8494	22.1725	18.9676	17.4181	22.9502	16.654	20.3464	16.9153	19.4111	28.2242	30.6404	26.6284	23.0315	22.262	21.0812	23.657	22.0731	22.8834	27.9817	30.4056	34.3674	AT3G17000.1	UBC32	ubiquitin-conjugating enzyme 32
Glyma.06G008950	0.636453	0.241751	0.632325	0	0.312269	0.292991	0	0	0	0	0.230985	0	0	0	1.03039	0	0	0	0	0	0
Glyma.16G011400	23.6794	22.0114	62.2514	71.4036	100.319	12.4572	3.99093	3.8169	4.02486	70.17	136.39	56.6969	7.93042	21.94	25.9447	21.508	30.077	35.6575	290.946	150.561	134.318	AT1G54070.1		Dormancy/auxin associated family protein
Glyma.12G215900	6.71529	5.30813	8.33525	11.5191	5.94899	3.32323	5.94365	5.46896	5.1014	7.74378	11.3682	8.84778	6.26597	8.36318	8.73268	7.97117	6.58935	5.8401	13.3617	8.07331	7.55161	AT5G54600.1		Translation protein SH3-like family protein
Glyma.17G118250	3.53001	3.11338	5.51574	2.66907	2.70344	2.69424	4.22125	1.41447	3.30614	1.95265	2.31749	3.48181	2.10005	1.4383	1.30163	2.00911	3.67817	1.94774	2.25042	2.12439	4.46388
Glyma.09G113200	0.048361	0	0.157491	0	0	0.123287	0.327846	0.115112	0	0	0	0.0935	0.141366	0	0	0.050567	0.076376	0.109629	0.045016	0.191885	0.045679	AT3G03500.1		TatD related DNase
Glyma.02G111800	9.40478	10.0351	7.26192	8.36571	4.92446	6.68415	7.36895	8.24973	6.71467	6.47545	7.37626	7.90249	7.91422	7.70625	7.71521	8.24036	12.4345	11.111	3.85486	3.12818	3.69138	AT1G69420.1		DHHC-type zinc finger family protein
Glyma.11G235800	2.41064	2.52387	2.69356	1.95009	1.71522	1.51194	4.16854	2.62038	1.98739	1.09466	0.792417	1.25091	3.23794	1.25065	1.5309	2.96051	2.82264	2.32084	0.942011	0.681215	1.08067	AT4G39640.2	GGT1	gamma-glutamyl transpeptidase 1
Glyma.12G232200	0.312887	0.060971	0.662548	0.347711	0.24879	0.480207	0.121661	0.069401	0.114608	0.485564	0.530643	0.178107	0.456776	0.530591	0.807922	0.473248	0.373617	0.418896	0.341604	0.128679	0.07723	ATCG00650.1		ribosomal protein S18
Glyma.05G048800	12.1484	17.6363	12.0881	10.7305	14.4518	18.6674	21.767	30.2519	26.4963	19.1133	20.5857	19.0411	25.5297	22.4892	19.4681	20.6971	18.1882	21.2172	26.5236	26.4829	26.5275	AT4G11680.1		Zinc finger, C3HC4 type (RING finger) family protein
Glyma.17G149300	0.363741	0.143266	0.522191	0.703822	0.893018	0.279595	0.169823	0.148072	0.129548	1.00853	2.31925	0.900877	0.087467	0.232312	0.159173	0.264751	0.270251	0.038961	0.997931	1.02925	0.624081	AT2G44680.2	CKB4	casein kinase II beta subunit 4
Glyma.05G075400	7.19481	7.66371	7.52877	7.5306	8.33954	8.14656	10.0852	8.88517	8.5201	7.49383	8.81187	8.34294	8.49612	8.43175	6.97703	8.16873	8.11798	7.07075	8.2836	9.23445	7.50741	AT5G14250.1	COP13,CSN3,FUS11	Proteasome component (PCI) domain protein
Glyma.02G080900	7.49549	5.59206	3.95181	3.32561	4.67886	9.59121	9.09025	5.37519	6.46902	2.0454	2.38851	3.26122	8.6412	6.61387	7.72214	7.7762	8.51944	7.55968	2.90013	1.85955	1.54152	AT5G64740.1	CESA6,E112,IXR2,PRC1	cellulose synthase 6
Glyma.16G062400	1.5396	2.88418	1.92959	3.32709	2.61935	2.62183	3.41762	3.69433	2.40812	3.21773	3.39783	2.12739	3.92276	3.87846	2.57592	4.82358	3.36926	2.43274	2.73545	4.11601	3.60313	AT5G14280.1		DNA-binding storekeeper protein-related
Glyma.13G042500	13.6537	43.9836	12.0397	18.9421	7.98799	52.7414	47.0534	30.5801	30.9653	3.20414	2.56436	5.85332	43.7887	16.6582	10.9218	63.4745	16.6425	16.5779	4.2137	4.73953	3.63339
Glyma.18G189200	0	0	0	0	0	0.172978	0	0	0	0	0	0	0	0	0	0	0	0	0	0	0
Glyma.16G149000	0.135101	0.073764	0.205669	0.263949	0	0	0.056211	0.025127	0.026815	0	0.069447	0.026138	0	0.085728	0.078352	0	0.085117	0	0	0	0	AT3G50120.1		Plant protein of unknown function (DUF247)
Glyma.02G113400	0.172875	0.081378	0.02162	0.067711	0.037976	0.092398	0.15479	0.266984	0.137791	0.02142	0	0.144049	0.144355	0.062981	0.057755	0.143453	0.167288	0.224946	0.139975	0.048888	0.002755	AT1G69350.1		Tetratricopeptide repeat (TPR)-like superfamily protein
Glyma.07G107400	12.0107	12.8474	17.3046	10.265	10.5579	10.3863	12.4824	11.9179	12.675	9.46709	13.3617	12.901	17.8012	14.3065	17.4407	13.5039	19.7092	20.1726	10.5636	9.00227	8.70156	AT2G01930.1	ATBPC1,BBR,BPC1	basic pentacysteine1
Glyma.12G079700	12.0524	10.2209	7.44244	11.0508	8.11105	9.13928	11.4194	8.79344	9.60984	8.03137	10.1851	7.63917	10.6062	10.6416	9.85434	11.1507	11.5236	8.98732	7.57604	8.76142	6.87046	AT1G08110.4		lactoylglutathione lyase family protein / glyoxalase I family protein
Glyma.10G220700	0.070722	0.032175	0.028165	0.025632	0.011186	0.010521	0.0246	0.065688	0.070178	0.012703	0	0	0.022983	0.024846	0.011417	0	0	0.02669	0	0	0	AT1G34110.1		Leucine-rich receptor-like protein kinase family protein
Glyma.09G120400	4.51548	4.86957	2.9879	4.26054	6.72596	4.87392	4.37271	4.81688	4.68835	5.97438	6.0334	5.04746	4.12619	4.03153	4.10607	4.63062	4.04847	4.20392	7.39203	6.32098	7.02743	AT1G23180.1		ARM repeat superfamily protein
Glyma.07G118800	12.8597	15.565	15.8275	12.5913	14.1216	13.9874	16.9366	21.2984	16.0135	19.4608	19.6374	18.96	15.0619	15.666	14.7748	14.8192	16.0878	15.2037	24.053	26.5282	27.3404	AT1G18450.1	ARP4,ATARP4	actin-related protein 4
Glyma.16G212300	21.9689	12.0292	6.70592	8.12115	12.3337	11.8784	7.15088	10.2977	8.77209	13.3384	13.767	9.93783	11.0309	7.3295	11.0804	7.53223	12.8703	11.7819	6.30715	5.11524	3.74938	AT5G17680.1		disease resistance protein (TIR-NBS-LRR class), putative
Glyma.17G146300	0	0	0	0.019867	0	0	0.038178	0.01699	0.018131	0	0.054831	0.04688	0	0	0	0.019267	0.019248	0.062164	0	0	0.043169	AT4G17550.1		Major facilitator superfamily protein
Glyma.03G228200	47.284	51.8287	22.8417	47.6104	59.5012	63.6646	61.3133	56.4565	54.8283	74.7898	83.5459	58.3796	51.705	54.2551	51.819	54.4826	52.4006	41.558	100.06	82.9652	65.6526	AT1G11910.1	APA1,ATAPA1	aspartic proteinase A1
Glyma.02G049000	0	0	0	0	0	0	0	0	0	0.025312	0	0	0	0	0	0	0.024742	0	0	0	0	AT1G19940.1	AtGH9B5,GH9B5	glycosyl hydrolase 9B5
Glyma.05G033500	70.8897	66.1505	65.8319	79.1693	82.7193	73.9482	69.4465	62.1903	61.0801	98.7787	99.668	86.8449	69.3284	77.3156	69.4633	73.3154	75.2292	64.5076	84.241	75.0101	64.4887	AT1G74920.1	ALDH10A8	aldehyde dehydrogenase 10A8
Glyma.10G180700	125.091	113.987	148.6	133.825	127.609	109.062	99.6244	107.6	100.045	97.1131	106.222	105.935	101.196	107.409	117.881	111.672	107.568	117.793	104.532	95.8942	96.0154	AT2G31200.1	ADF6,ATADF6	actin depolymerizing factor 6
Glyma.09G157500	0	0	0.11649	0.116535	0	0.049827	0	0	0.079766	0	0	0.051833	0	0	0	0	0	0	0	0	0
Glyma.17G242400	5.05902	3.48086	1.96726	7.72196	6.90158	7.26919	2.90469	1.74239	1.27932	2.70969	2.59232	2.21925	1.74192	1.84651	3.18484	4.72271	4.05636	4.34005	2.53596	1.78646	6.79848	AT4G25000.1	AMY1,ATAMY1	alpha-amylase-like
Glyma.18G074700	4.2118	4.0001	2.40374	3.41725	5.84999	4.16843	3.98357	4.98878	5.50369	5.74556	5.08126	3.97324	5.47025	5.23153	5.6445	4.90904	5.15783	4.23662	5.91308	5.94325	6.16737	AT5G55960.1
Glyma.16G063500	0	0	0	0.128001	0.140588	0.054547	0.214576	0.054733	0.320279	0.126768	0.481112	0.225362	0.143274	0.548999	0.596198	0.365761	0.216615	0.233084	0.05473	0.088367	0	AT4G12560.1	CPR30	F-box and associated interaction domains-containing protein
Glyma.11G050800	0.074779	0.034039	0.027129	0	0.047654	0.162246	0.104103	0.02319	0.216877	0	0	0	0	0	0	0.079068	0.078819	0	0	0	0	AT5G67350.1
Glyma.19G232100	17.6143	21.9867	20.0889	12.6866	12.3759	19.3442	25.4584	25.4931	26.338	15.8756	17.8429	21.9689	22.3407	17.4734	16.638	31.1621	24.1668	29.7288	24.8222	40.661	33.7595	AT3G05590.1	RPL18	ribosomal protein L18
Glyma.18G106000	0	0	0	0	0	0	0	0	0	0	0	0	0	0	0	0	0	0	0.167498	0	0	AT2G26770.1		plectin-related
Glyma.02G132100	8.62536	10.8636	4.88781	9.01678	8.76246	13.774	10.4886	5.8242	6.65739	13.3866	15.4303	16.9065	7.90673	7.28869	5.72898	8.86419	6.99218	8.05389	17.8033	16.0402	21.6099	AT2G15620.1	ATHNIR,NIR,NIR1	nitrite reductase 1
Glyma.07G251300	5.63821	3.91109	6.85882	9.9006	15.2346	3.43225	1.80833	1.5783	2.08462	28.392	88.6826	12.288	4.59521	12.5107	6.98333	6.5368	7.50682	4.00963	78.4231	67.5814	43.98	AT3G06390.1		Uncharacterised protein family (UPF0497)
Glyma.16G114500	0	0	0.051788	0	0	0	0.050748	0	0	0.055206	0	0	0	0	0	0.039783	0	0.119661	0	0	0	AT5G08020.1	ATRPA70B,RPA70B	RPA70-kDa subunit B
Glyma.18G007900	4.21442	3.37027	3.2084	3.53156	3.2374	3.7229	4.38611	3.36391	4.0733	2.63816	4.16455	4.5543	4.21148	5.11486	3.56337	2.55691	6.87323	5.11118	4.18777	4.31427	4.02793	AT1G67480.1		Galactose oxidase/kelch repeat superfamily protein
Glyma.02G014900	0.016863	0	0	0	0	0	0	0	0	0	0	0	0	0	0	0	0	0	0	0	0
Glyma.08G137100	0	0	0	0	0	0	0	0	0.01835	0	0	0	0	0	0	0	0	0	0	0	0	AT5G65160.1		tetratricopeptide repeat (TPR)-containing protein
Glyma.06G308400	0.337147	0	0.21398	0.260861	0.129401	0.100544	0.0396	0	0.034027	0.53031	0.030749	0.445871	0	0.072522	0	0	0.003803	0.036295	0	0.034319	0.239269	AT5G06570.2		alpha/beta-Hydrolases superfamily protein
Glyma.15G206300	0.089843	0	0.065117	0.032544	0	0	0	0	0	0	0	0	0	0	0	0.123043	0	0.067776	0.026364	0	0.028287	AT1G32190.1		alpha/beta-Hydrolases superfamily protein
Glyma.19G143900	2.40414	2.97214	0.966009	1.4309	1.4123	2.04089	4.04765	2.9217	2.18622	2.69821	2.33733	2.23727	2.22931	1.74997	1.47349	2.04468	2.96667	2.23808	3.38008	3.05448	2.59199	AT3G57800.2		basic helix-loop-helix (bHLH) DNA-binding superfamily protein
Glyma.14G100600	0.142156	0.355982	0.044389	0.195638	0.054673	0.075884	0.168559	0.113391	0.121412	0.208679	0.105221	0.167616	0.209263	0.129456	0.049409	0.085817	0.042988	0.106672	0.181005	0.279286	0.211788	AT5G10530.1		Concanavalin A-like lectin protein kinase family protein
Glyma.14G131700	43.3435	39.024	56.8893	58.3142	82.2038	46.2575	37.165	47.911	47.4909	84.6742	103.297	62.685	59.2844	76.6344	76.8648	51.3549	58.1388	56.5817	105.066	80.864	73.8305	AT4G31130.1		Protein of unknown function (DUF1218)
Glyma.09G185000	7.29657	8.31535	7.84821	6.29504	5.34898	7.69223	9.57644	11.999	9.75923	6.75611	5.66295	6.90733	7.90969	6.47268	7.61307	7.40729	9.33057	8.80881	7.14579	9.50798	7.85542	AT3G07300.2		NagB/RpiA/CoA transferase-like superfamily protein
Glyma.17G023800	1.03406	1.79082	0.597704	1.82495	1.86456	2.58294	1.71452	1.96776	1.83953	2.669	2.34275	1.58859	0.561451	2.40166	0.387398	0.743127	2.44946	0.395678	2.6616	2.79893	1.47613	AT1G07870.2		Protein kinase superfamily protein
Glyma.08G185900	0	0.104202	0.038991	0.040527	0.053474	0.069313	0.077791	0.069317	0.046233	0.060255	0	0.072104	0.163463	0.042174	0.017932	0.098211	0.151303	0.17958	0.045744	0.018652	0.035226	AT1G10780.1		F-box/RNI-like superfamily protein
Glyma.14G101550	0	0	0	0	0	0	0	0.414476	0	0	0	0	0.124521	0.072236	0.325296	0	0	0.108231	0.094431	0	0	AT2G18190.1		P-loop containing nucleoside triphosphate hydrolases superfamily protein
Glyma.10G043300	14.5918	12.3848	8.88273	16.7902	21.3561	13.1382	9.43422	17.303	16.3978	22.5838	20.0745	17.226	13.2682	14.0135	15.7275	12.1906	14.2065	11.1647	25.0038	23.4536	21.4572	AT2G37570.1	SLT1	HSP20-like chaperones superfamily protein
Glyma.17G258200	21.4076	19.7029	58.8205	27.0532	19.3725	13.2855	9.59851	11.7176	9.50471	43.787	28.404	17.3077	10.864	37.148	12.6428	15.4593	16.482	18.6241	105.299	110.133	102.357	AT1G75750.1	GASA1	GAST1 protein homolog 1
Glyma.19G173800	0	0	0	0	0.029893	0.116276	0	0	0	0	0.032251	0.030265	0	0.032978	0	0	0.069391	0	0	0	0	AT2G37460.1		nodulin MtN21 /EamA-like transporter family protein
Glyma.02G016500	0.343016	0.770569	0.226469	0.12576	0.130119	0.756599	1.41594	1.57567	1.45541	0.085512	0.190188	0.174168	0.951943	0.317679	0.779991	1.09208	1.94992	1.47698	0.043234	0.023152	0.021862	AT4G02320.1		Plant invertase/pectin methylesterase inhibitor superfamily
Glyma.08G311200	25.0266	23.4498	18.424	20.4113	25.3125	25.8161	26.3474	23.6424	27.401	20.956	22.5887	25.6479	34.0555	35.0826	38.2229	30.2909	31.6041	30.0936	21.6475	20.8171	19.3275	AT3G58750.1	CSY2	citrate synthase 2
Glyma.02G174800	4.87808	5.9211	3.7901	3.67048	5.6014	3.7329	4.95436	6.82643	5.06739	8.44019	5.88272	6.71122	3.95202	5.78328	4.90717	3.63347	5.11223	5.27906	8.361	8.22653	7.92728	AT3G57800.2		basic helix-loop-helix (bHLH) DNA-binding superfamily protein
Glyma.08G166700	0.022206	0.261708	0.024142	0.093628	0.106015	0.350801	0.378813	0.103183	0.308246	0.131392	0.114375	0.150264	0.194661	0	0.107416	0.18755	0.15111	0.226522	0	0.022212	0.020974	AT5G33340.1	CDR1	Eukaryotic aspartyl protease family protein
Glyma.20G007000	0.379101	0.371219	0.128824	0.440809	0.510724	0.229697	0.197485	0.264288	0.035255	0.374388	0.31623	0.217335	0.069275	0.530489	0.38995	0.350425	0.369116	0.375611	0.132654	0.236896	0.089463	AT3G26300.1	CYP71B34	cytochrome P450, family 71, subfamily B, polypeptide 34
Glyma.16G024300	0.01089	0.299953	0.082753	0	0.051988	0.051018	0.079273	0.01012	0.080674	0.011729	0.036308	0.042107	0.042442	0.083938	0	0.034504	0.034395	0.067045	0.019324	0.021785	0.061713	AT3G61760.1	ADL1B,DL1B	DYNAMIN-like 1B
Glyma.06G284500	0.011086	0	0	0	0.010656	0	0	0.020743	0	0	0	0	0	0	0	0	0	0	0.031269	0.044505	0	AT3G15030.3	MEE35,TCP4	TCP family transcription factor 4
Glyma.02G053600	1.3809	1.31239	0.863872	0.972117	0.939966	1.45389	2.09622	1.98588	2.32707	1.46918	2.19815	3.06859	2.28197	2.32825	3.52959	2.70572	2.26655	3.0942	2.50214	2.86754	4.2624	AT3G50930.1	BCS1	cytochrome BC1 synthesis
Glyma.05G000300	32.0465	29.2924	41.1718	43.5032	34.3072	25.4116	22.8704	26.6163	26.3725	28.8168	29.3472	35.8357	27.3909	26.4229	26.4947	26.2822	24.4551	29.1838	32.5691	36.1301	37.9519	AT5G08410.1	FTRA2	ferredoxin/thioredoxin reductase subunit A (variable subunit) 2
Glyma.10G276900	18.9531	22.1346	10.7251	16.7342	18.7724	18.4478	17.9981	16.2538	15.9899	14.8958	14.2478	15.2916	16.3366	15.2599	15.1892	17.849	17.6718	14.9588	17.1631	13.3481	12.8141	AT5G04290.1	KTF1,SPT5L	kow domain-containing transcription factor 1
Glyma.08G127500	0.233177	0	0	0	0	0	0	0	0.35973	0.515989	0	0	0	0	0.140172	0.331795	0.550572	0.422762	0.490367	0	0	AT1G60990.3		Glycine cleavage T-protein family
Glyma.11G161320	0.181537	0.377011	0.08704	3.13675	0.052235	1.53723	2.90845	0.389855	0.385848	0.085283	0.160997	0.920957	0.657325	0.14306	1.83676	2.02448	1.75752	0.286495	0.123492	0.103574	0.096937	AT4G11310.1		Papain family cysteine protease
Glyma.19G032100	0.002952	0.103229	0.002551	0.000822	0.017596	0.073055	0.006925	0.065554	0.077275	0.025852	0.00294	0.002239	0.169655	0.053581	0.023491	0.036499	0.262549	0.12251	0.056953	0.016196	0.019443
Glyma.01G045800	13.8054	9.36893	8.99427	12.0576	8.31329	18.9726	15.8403	19.6754	19.1151	13.0755	11.1423	13.9283	16.0267	12.3627	14.6078	16.0217	7.07913	13.7853	9.11927	10.2872	12.5098	AT3G05290.1	PNC1	peroxisomal adenine nucleotide carrier 1
Glyma.08G058000	1.01625	0.651258	1.73031	0.233645	0.482822	0.357281	0.24611	0.380406	0.452841	0.82142	1.32425	1.04615	0.227455	1.43751	0.501024	0.376274	0.502842	0.369265	0.252426	0.286678	0.26287	AT2G29990.1	NDA2	alternative NAD(P)H dehydrogenase 2
Glyma.10G187900	4.14366	6.26262	5.10185	4.57808	3.69347	6.82582	7.70392	5.7892	4.86697	5.0867	6.06206	6.43957	5.33158	4.51435	4.57312	6.35935	6.16949	4.73358	5.93496	6.52618	6.53222	AT1G04340.1		HR-like lesion-inducing protein-related
Glyma.02G120400	4.85295	5.5043	2.42933	3.22873	3.05924	3.66105	5.37507	4.41046	5.01527	3.2538	2.23576	3.63417	4.90473	3.23829	2.77894	4.81347	4.51419	4.47361	3.56123	3.75715	4.24358	AT4G30000.1		Dihydropterin pyrophosphokinase / Dihydropteroate synthase
Glyma.07G238475	0	0	0	0	0	0	0	0	0	0	0	0	0.178682	0	0	0	0	0	0	0.215459	0.163148	AT1G44900.1	ATMCM2,MCM2	minichromosome maintenance (MCM2/3/5) family protein
Glyma.13G010900	0	0	0.607241	0	0	0	0	0	0	0	0	0.102098	0	0	0	0	0	0.268053	0.43765	0	0.181608
Glyma.15G008500	0	0	0	0	0	0.012345	0	0	0	0	0	0	0	0	0	0	0	0	0.012366	0.026401	0	AT3G15730.1	PLD,PLDALPHA1	phospholipase D alpha 1
Glyma.04G226500	18.1321	25.4705	14.2008	13.3758	12.1757	20.6461	26.4099	26.8757	25.7162	17.3194	15.6411	18.7124	21.5976	18.2083	15.2565	25.047	20.8486	28.221	24.3291	39.1316	34.2088	AT1G33140.1	PGY2	Ribosomal protein L6 family
Glyma.01G200700	9.53708	11.098	9.77592	8.17446	10.9816	11.5092	12.8917	12.1335	10.237	13.4485	9.71541	9.35642	11.6468	9.41255	7.87738	11.6329	10.4345	10.5464	15.621	13.9721	14.5844	AT1G32400.2	TOM2A	tobamovirus multiplication 2A
Glyma.09G183400	0.293555	0	0.367964	0.183776	0.45244	0.094356	0.303102	0.136091	0.268422	0.302646	0.278694	0.650444	0.388599	0.911799	0.674215	0.178738	0.186927	0.334823	0.446854	0.624629	0.031969	AT1G68320.1	AtMYB62,BW62B,BW62C,MYB62	myb domain protein 62
Glyma.15G255500	0	0	0.227719	0.109293	0	0.187863	0.101659	0.280087	0.100415	0	0.103258	0	0	0.107008	0.312028	0	0.106601	0.264756	0.315934	0.10094	0.191268
Glyma.06G301600	0.349615	0.473455	0	0.168134	0.112006	0.171404	0.001147	0.194028	0.341383	0.112627	0.370438	0.500965	0.31553	0.291743	0.408909	0.33277	0.4458	0.315611	0.671371	0.409414	0.933001	AT3G05240.1	MEF19	mitochondrial editing factor 19
Glyma.02G077000	0.178551	0.644562	0.04229	0.109228	0.208466	0.455327	0.366287	0.201713	0.164589	0	0.110031	0	0.653735	0.113645	0.117964	0.275131	0.30456	0.318927	0	0.078457	0.090348	AT5G36930.2		Disease resistance protein (TIR-NBS-LRR class) family
Glyma.16G145200	5.73771	3.63673	11.8889	5.21467	5.03796	5.41009	7.3044	9.95866	11.4683	6.17155	7.30963	10.7518	12.8816	25.3872	23.1429	10.5893	11.0723	12.636	10.1191	11.864	8.27104	AT2G23620.1	ATMES1,MES1	methyl esterase 1
Glyma.17G223300	0	0	0	0	0	0	0	0	0.08123	0	0	0	0	0	0	0	0	0	0	0	0	AT4G31830.1
Glyma.10G027300	0.212729	0.616993	0.547616	0.382678	0.194623	0.22097	0.160166	0.207305	0.234749	0.463991	0.549595	0.340977	0.189088	0.238328	0.299121	0.230257	0.388855	0.579129	0.703767	0.283825	0.427253
Glyma.16G066400	3.49744	3.98187	2.00441	3.47659	3.09298	4.27959	4.34911	4.64159	4.28694	3.48161	3.65076	3.64039	3.6204	3.79438	3.83756	4.20892	4.6128	4.34186	3.45661	3.94194	3.23328	AT5G40640.1
Glyma.12G241600	8.37779	9.30976	5.44006	6.47069	6.62384	7.66095	6.77068	7.78948	6.9828	6.09275	6.91139	6.83072	6.94398	5.9211	6.23487	6.57789	7.06118	6.94687	7.44853	7.27833	8.38635	AT1G71350.1		eukaryotic translation initiation factor SUI1 family protein
Glyma.10G075400	0.490127	0.435654	0.979842	2.17231	1.35406	0.456835	0.153644	0.182745	0.19372	0.9526	0.603819	0.569642	0.047901	0.155869	0	0.077884	0.051759	0.111441	1.10161	0.786784	0.449634	AT2G36100.1		Uncharacterised protein family (UPF0497)
Glyma.11G109202	0	0.139746	0.222759	0	0	0	0.106314	0.047604	0.09229	0	0.105536	0.172323	0.097494	0	0	0	0.053932	0	0	0	0.072575	AT3G48150.1	APC8,CDC23	anaphase-promoting complex subunit 8
Glyma.19G112200	17.9776	16.1548	21.7052	20.6519	17.7707	16.5991	10.003	9.53259	10.7047	12.7252	10.9319	14.0461	14.2521	10.839	12.9177	16.9354	18.2051	18.8334	9.10061	6.23846	10.1845	AT3G03900.1	APK3	adenosine-5\'-phosphosulfate (APS) kinase 3
Glyma.18G185400	0.927173	0.930302	0.339236	2.39235	1.85343	0.668108	1.46983	1.22807	0.977959	7.12448	2.16823	2.16554	1.43524	1.90127	1.5227	2.13764	1.64244	0.952217	3.32418	2.75336	4.9974	AT2G37710.1	RLK	receptor lectin kinase
Glyma.04G083900	23.3098	21.3468	29.5895	27.3815	25.2556	31.1821	21.1991	19.3487	22.869	16.3076	13.6193	17.4423	23.3736	25.124	25.1079	22.1558	18.9054	21.0446	14.0496	11.4227	15.5558	AT5G11600.1
Glyma.14G100766	0	0.082467	0	0	0	0	0	0	0	0	0	0	0	0	0	0	0	0	0	0	0	AT5G10530.1		Concanavalin A-like lectin protein kinase family protein
Glyma.04G220900	5.42833	5.61249	3.51417	2.51407	2.64301	5.34624	4.0553	4.09286	3.36183	2.54016	2.6279	3.24816	7.43801	5.32931	3.87975	9.12998	4.99539	5.84635	3.20735	4.30223	2.50074	AT3G10940.1		dual specificity protein phosphatase (DsPTP1) family protein
Glyma.01G149900	8.55412	10.9773	10.6992	9.90066	9.11832	10.7865	10.4093	8.84886	9.5882	9.24985	10.7763	10.2424	10.5155	9.87581	9.54851	10.6817	12.4637	11.2485	13.4942	10.9265	11.1231	AT4G19150.1		Ankyrin repeat family protein
Glyma.10G260100	0.488976	0.848833	0.125713	0.192931	0.407158	0.582072	0.778509	0.775481	0.726478	0.44046	0.482638	0.666559	0.871719	0.804889	0.441688	0.809938	0.579692	0.808828	0.4291	0.449075	0.549737	AT3G08820.1		Pentatricopeptide repeat (PPR) superfamily protein
Glyma.06G083300	0.135533	0	0.149494	0.447956	0.043137	0.140868	0.186273	0.135264	0.274806	0.064883	0.207254	0.145188	0.102714	0.167009	0.11663	0.206452	0.063421	0.170688	0.140646	0.090381	0.815748	AT5G59560.2	SRR1	sensitivity to red light reduced protein (SRR1)
Glyma.02G072000	5.90421	4.98457	3.93637	4.8062	4.27474	4.78681	5.77229	6.37258	5.23439	7.17201	5.08324	6.01489	5.51187	4.51201	4.87052	5.50295	5.52925	5.8705	9.3654	10.5647	8.99746	AT3G13460.1	ECT2	evolutionarily conserved C-terminal region 2
Glyma.18G072700	6.69592	10.0403	5.32399	5.04039	4.79051	6.50287	7.96488	10.7502	9.98367	5.78442	7.36138	9.12607	5.68211	5.3331	4.55687	9.091	9.3317	10.9881	12.0558	18.7863	15.0802	AT3G13230.1		RNA-binding KH domain-containing protein
Glyma.13G278900	4.73967	6.06903	5.58057	5.1181	4.97283	6.66422	5.22764	8.94073	8.87732	5.49611	6.15663	5.76563	5.436	6.72404	7.29464	5.91484	6.53788	7.04089	6.8653	7.1313	5.83607	AT3G15420.1		Transcription factor TFIIIC, tau55-related protein
Glyma.18G260101	0.057664	0.157578	0	0	0.027622	0	0	0.053589	0.08607	0	0	0	0	0.061148	0.027725	0	0.12183	0.077009	0	0.071666	0	AT3G01180.1	AtSS2,SS2	starch synthase 2
Glyma.14G101600	0	0	0	0	0.013977	0	0.013732	0.196703	0.182997	0	0.017833	0.02467	0.068764	0.127836	0.111126	0.015409	0.015309	0.044048	0.109367	0.014642	0.087426	AT2G18193.1		P-loop containing nucleoside triphosphate hydrolases superfamily protein
Glyma.16G101500	16.0483	13.0414	7.18358	14.8704	22.0936	14.995	12.9497	16.5935	15.4043	22.7423	18.7092	17.3629	11.4343	12.5309	12.1823	11.4471	11.8504	10.2811	19.6138	21.6696	19.4253	AT5G35980.1	YAK1	yeast YAK1-related gene 1
Glyma.01G146100	13.1849	13.4855	11.3269	15.2921	18.3385	15.6362	14.875	15.1966	14.2294	19.904	21.1518	19.6035	12.1459	13.6027	14.1804	13.8265	13.9453	13.4294	24.7274	21.7842	22.4375	AT4G28880.1	ckl3	casein kinase I-like 3
Glyma.15G136900	7.47253	7.66492	8.9284	8.55229	8.05701	8.00097	6.57798	8.23055	7.50355	8.9349	8.7278	8.05985	7.04624	6.63854	7.32918	7.36624	8.11012	7.78383	10.1175	10.7948	9.42988	AT5G49930.1	emb1441	zinc knuckle (CCHC-type) family protein
Glyma.13G219000	3.47541	3.11355	3.70757	4.40023	5.60799	3.86326	3.35218	3.94042	3.52198	3.1453	3.68189	3.98565	3.79187	4.09852	4.03446	4.06739	3.2884	3.7687	2.7319	3.50182	3.34538	AT1G30130.1
Glyma.20G023400	5.74638	8.07936	4.81771	2.91614	3.0054	3.81543	6.72469	3.99199	3.93392	2.48179	2.73757	2.38541	4.30036	3.38765	5.58229	4.42892	7.48064	10.0966	3.24193	2.05973	1.9741	AT1G31320.1	LBD4	LOB domain-containing protein 4
Glyma.19G036900	18.4728	20.7849	17.0677	16.5589	12.2455	14.7916	19.8821	20.2298	19.9518	15.4073	16.2257	18.4127	22.5444	20.4571	21.7846	22.8098	22.4567	21.4	17.7586	16.5209	18.1241	AT4G30820.2		cyclin-dependent kinase-activating kinase assembly factor-related / CDK-activating kinase assembly factor-related
Glyma.02G160200	0	0	0.064188	0	0	0.148454	0	0.164424	0	0	0	0	0	0	0.170711	0.040837	0	0	0	0	0	AT2G20180.2	PIF1,PIL5	phytochrome interacting factor 3-like 5
Glyma.04G151301	0.114945	0.24606	0	0.099927	0.318431	0.76195	1.13903	0.958833	1.11125	0.074286	0.465268	0.422095	0.588075	0.880182	0.908175	0.805633	0.096817	0.07817	0.319482	0.321782	0.43428
Glyma.08G273150	0.057025	0.097232	0	0	0.203277	0.079488	0.1243	0	0.056555	0.455346	0.230665	0.385052	0.124926	0.090402	0.068915	0.060229	0	0.080793	0.066396	0.213807	0.168589	AT4G37870.1	PCK1,PEPCK	phosphoenolpyruvate carboxykinase 1
Glyma.05G212100	11.5902	9.54351	11.5124	11.2693	14.4201	13.5512	9.29393	12.0229	10.7435	14.1523	14.5858	14.2368	10.4652	11.6334	10.4659	11.1683	11.7594	12.9271	15.8966	17.1184	18.7956	AT4G11240.1	TOPP7	Calcineurin-like metallo-phosphoesterase superfamily protein
Glyma.19G062400	5.75185	6.81066	2.82557	3.84792	4.22273	6.19501	7.575	6.47609	7.02186	4.42023	5.01671	5.36113	7.65761	6.97963	6.6807	7.48617	7.20792	7.53808	3.98151	4.7825	5.1327	AT1G18480.1		Calcineurin-like metallo-phosphoesterase superfamily protein
Glyma.12G177100	29.7816	30.556	19.3129	25.81	33.6065	30.9902	35.4553	31.4907	30.1641	33.6818	35.6537	30.4898	31.3392	29.1553	30.3276	34.0017	31.1929	27.1147	41.2665	36.3484	36.1335	AT3G53230.1		ATPase, AAA-type, CDC48 protein
Glyma.17G202600	0.769783	0.643459	0.215009	0.643086	0.757709	2.625	2.28077	1.88636	1.72854	0.154255	0.322777	0.330393	1.3704	1.32624	1.00532	1.48414	1.23076	0.846546	0.481879	0.108026	0.180554	AT5G11460.1		Protein of unknown function (DUF581)
Glyma.12G121200	0	0	0	0.09612	0.042228	0.123294	0.197042	0.039868	0.175446	0.047637	0.136676	0	0.042949	0.093483	0.08563	0.233399	0.093128	0.050128	0	0	0	AT3G58100.1	PDCB5	plasmodesmata callose-binding protein 5
Glyma.04G048400	6.22022	7.14869	6.93242	8.47943	5.13859	7.81984	4.3879	9.80998	8.99339	4.25798	4.0512	5.56465	4.9052	5.74728	5.8457	4.72046	5.35102	8.70065	5.10566	7.88056	6.52066	AT4G07990.1		Chaperone DnaJ-domain superfamily protein
Glyma.15G121300	0.408839	0.50285	0.294961	0.288995	0.351946	0.088428	0.550924	0.337305	0.412737	0.206125	0.659795	0.102777	0.535457	0.390982	0.494806	1.35297	1.38166	1.24289	0.540749	0.542495	0.274998	AT5G47760.1	ATPGLP2,ATPK5,PGLP2	2-phosphoglycolate phosphatase 2
Glyma.19G015800	15.4214	14.203	9.35798	13.8156	18.1175	17.112	12.9495	10.4068	11.1532	11.562	9.72229	14.9112	12.8491	9.34688	12.2024	14.8324	17.2796	12.9298	9.96037	7.86753	14.6673	AT5G14940.1		Major facilitator superfamily protein
Glyma.08G008600	0.174489	0.266206	0.097896	0.415181	0.130572	0.191207	0.33745	0.131533	0.272576	0.176184	0.056357	0.166865	0.198722	0.131669	0.164532	0.238454	0.705736	0.562887	0.057281	0.019117	0.063798	AT5G23720.1	PHS1	dual specificity protein phosphatase family protein
Glyma.14G152100	39.8623	44.3874	23.7502	69.2812	72.5298	50.8306	29.6418	32.8613	37.5392	51.583	53.7735	52.6045	36.9948	43.2112	58.1624	41.3342	39.7701	27.2247	58.3324	41.8666	43.4835	AT1G44170.1	ALDH3H1,ALDH4	aldehyde dehydrogenase 3H1
Glyma.04G173200	1.40352	0.951734	0.728716	0.684625	0.44909	1.11044	2.86487	1.72591	1.70562	0.9185	0.607694	0.569418	1.66743	1.02688	1.19727	2.12012	2.83396	2.62013	0.252523	0.241433	0.049167	AT5G62550.1
Glyma.16G023651	2.68412	1.67247	6.18992	2.54695	1.11982	2.27318	0.845724	1.13464	1.43294	1.34939	1.0959	1.3786	0.870465	1.85575	1.66189	1.21297	2.27395	3.91463	1.24583	1.77914	1.7296
Glyma.11G136500	0.237046	0.461196	0.195409	0.497815	1.30286	0.489151	0.416623	0.769707	0	0.426805	0.460983	1.06042	0.205636	0	0.138267	0.307544	0.207722	0.500706	0.430965	0.564662	0.285052
Glyma.01G046600	0.514706	1.03328	0.312666	0.352183	0.192809	0.613992	0.935039	0.494091	0.538624	0.351957	0.39362	0.634815	0.96804	0.46579	0.28049	0.786842	0.877614	1.0637	0.336976	0.143711	0.393718	AT2G02950.1	PKS1	phytochrome kinase substrate 1
Glyma.11G040300	0.189944	0.206497	0.858108	0.548598	0.739654	0.242389	0	0.046947	0.050101	0.163239	0.380583	0.390677	0.049223	0	0.048743	0	0	0.114135	0.655024	0.406738	0.466339	AT1G32710.1		Cytochrome c oxidase, subunit Vib family protein
Glyma.19G122500	0	0	0	0	0	0	0	0	0.043338	0	0	0	0	0	0	0	0	0	0	0	0	AT3G03760.1	LBD20	LOB domain-containing protein 20
Glyma.04G143400	2.39487	2.64445	2.308	1.44765	1.69491	1.75074	3.89785	3.09314	2.90769	2.95221	2.70982	2.86236	2.93584	3.47005	2.91943	3.15375	3.90988	2.96462	3.05324	2.28441	2.19992	AT5G28050.2		Cytidine/deoxycytidylate deaminase family protein
Glyma.18G216500	0	0	0	0	0	0	0	0	0	0	0	0	0	0	0	0	0	0	0.060966	0	0
Glyma.11G033100	0.189046	1.14494	0	0.357488	0.408453	1.10921	1.34678	0.438525	0.708163	0.790854	0.402425	0.974816	0.769628	0.511591	0.206342	0.652951	0.499067	0.587249	0.635425	1.09393	1.19149	AT3G60580.1		C2H2-like zinc finger protein
Glyma.15G039300	0.643855	0.614936	1.40117	0.723405	0.638226	0.542575	1.02831	1.34815	0.87053	0.792166	0.877883	0.456033	0.670708	0.685051	0.438376	0.783468	0.635396	0.277559	0.454311	0.482448	0.211811	AT3G55370.1	OBP3	OBF-binding protein 3
Glyma.08G027500	0	0.022539	0	0	0	0.013019	0.017233	0	0.032774	0	0	0.015973	0	0	0	0	0	0	0	0	0	AT2G24370.1		Protein kinase protein with adenine nucleotide alpha hydrolases-like domain
Glyma.04G095500	17.0634	16.9572	12.717	20.671	23.5674	21.079	19.2605	32.7365	28.8197	28.021	29.5112	25.5173	21.4237	22.8741	22.0198	21.1698	22.0707	17.1782	33.3823	34.7024	29.2586	AT4G24520.1	AR1,ATR1	P450 reductase 1
Glyma.14G097400	1.29023	1.12275	1.28419	0.433719	0.82868	1.0557	1.86338	1.76114	1.76954	1.14676	0.727052	0.979317	1.37655	0.920839	1.44912	1.67382	1.30683	1.30128	0.815132	0.638058	0.546268	AT5G11960.1		Protein of unknown function (DUF803)
Glyma.05G085200	18.5386	10.8111	5.77806	15.7563	10.9893	8.11246	8.49297	8.30692	5.41223	18.1154	17.0901	10.2058	6.5181	13.1026	6.68404	13.7127	5.29242	2.89465	7.6067	15.5645	10.6734	AT2G15680.1		Calcium-binding EF-hand family protein
Glyma.20G191400	42.8929	48.5696	19.0908	25.9152	39.6518	76.0382	49.3877	27.7992	33.5884	38.7013	25.847	30.0656	36.0705	30.2264	30.5973	44.6322	37.433	35.1263	22.48	21.7715	28.293	AT5G04460.1		RING/U-box superfamily protein
Glyma.12G188400	0	0	0	0	0	0	0	0	0	0	0	0	0	0.037421	0	0	0	0	0.066137	0	0	AT3G11680.1		Aluminium activated malate transporter family protein
Glyma.15G275900	0.107339	0.194086	0.200229	0.25273	0.650366	0.249148	0.186707	0.099754	0.212673	0.154157	0.036735	0.293999	0.186634	0.226763	0.228857	0.224726	0.226027	0.040555	0	0.07158	0.332885	AT3G08010.1	ATAB2	RNA binding
Glyma.07G068200	0.677442	1.40615	0.284572	0.863576	0.822752	0.747125	1.55246	1.09143	1.22474	0.687256	1.11089	0.980553	0.680092	0.836132	0.748495	0.877636	0.902265	0.732788	0.712726	1.94091	1.98752	AT4G00310.1	EDA8,MEE46	Putative membrane lipoprotein
Glyma.19G069000	0.335772	0.479817	0.30136	0.530639	0	0.320761	0	0.489092	0.25757	0.494972	0.571678	0	0.177947	0.213754	0	0	0.161188	0	0.869094	0	0.614358	AT1G79740.1		hAT transposon superfamily
Glyma.06G077900	14.4839	19.2356	14.0467	11.1989	15.1403	15.6594	20.6093	22.7358	20.8719	18.1927	17.1018	17.1601	18.6666	17.9073	16.1636	19.5628	16.6398	19.4359	19.849	22.1237	17.4801	AT1G17370.1	UBP1B	oligouridylate binding protein 1B
Glyma.03G012200	0	0.100019	0	0	0	0	0	0.068142	0	0	0	0.069464	0	0	0	0	0	0.166217	0	0	0
Glyma.02G278000	0.080764	0.154553	0	0	0	0.155504	0	0	0	0	0.175974	0	0	0	0	0	0	0	0	0	0	AT5G12235.1	CLE22	CLAVATA3/ESR-RELATED 22
Glyma.18G137600	21.4394	22.3429	8.49232	7.2571	9.10845	18.1771	15.0043	6.22434	6.25494	3.71085	4.60802	6.73308	10.4226	5.54063	6.12017	9.15634	7.29285	9.13781	3.28185	0.955022	2.15881	AT3G59110.1		Protein kinase superfamily protein
Glyma.08G366600	7.16416	9.55475	2.56057	2.72909	1.98709	5.09584	7.89713	6.486	5.21932	2.03128	2.50897	2.8219	6.66525	3.98624	4.44148	6.90242	8.32444	6.84515	1.07291	0.797003	0.706723	AT1G67040.1
Glyma.20G010200	0.39378	0.317066	0.517778	0.619537	0.296254	0.587459	1.10493	1.72175	1.39879	1.73002	1.21628	1.80085	1.20449	2.29895	1.57506	0.417135	0.793938	1.15876	1.27415	1.33581	1.01924	AT2G15760.1		Protein of unknown function (DUF1645)
Glyma.05G133900	1.62116	2.69446	1.14491	1.35766	1.77835	2.30759	2.81597	1.95845	1.8178	1.56332	1.66768	1.61772	2.07121	1.78076	1.72781	2.81822	2.09996	2.09203	1.23256	1.02147	1.34951	AT2G39080.1		NAD(P)-binding Rossmann-fold superfamily protein
Glyma.03G021000	2.82645	3.3004	2.40878	3.61014	3.70137	3.00328	2.72593	3.61643	3.62639	3.87906	4.2246	3.35908	2.35627	2.36691	2.65413	2.99469	3.5949	3.34342	5.00953	5.04969	4.54852	AT5G35930.1		AMP-dependent synthetase and ligase family protein
Glyma.06G140400	10.5885	14.0966	18.8123	11.705	16.0519	12.1621	10.1271	12.2554	12.3308	14.3947	16.773	16.6191	9.62753	14.4289	10.511	12.9027	13.814	12.7361	19.0707	15.1393	8.42075	AT2G40810.1	ATATG18C,ATG18C	homolog of yeast autophagy 18C
Glyma.11G111900	12.1443	11.9284	10.8732	10.897	9.75003	10.2466	10.3188	11.0152	10.5172	13.1243	10.6957	11.1208	10.0863	8.15825	9.1054	11.6024	11.678	12.1523	11.4866	10.8075	12.2876	AT4G34660.1		SH3 domain-containing protein
Glyma.10G288900	26.1695	22.2534	24.16	22.2118	22.6811	27.5727	20.1161	25.9936	21.291	31.4015	30.2074	31.5936	18.7188	24.1978	20.7752	22.9687	25.3741	19.1299	35.1754	36.0275	34.3328	AT5G08535.1		D111/G-patch domain-containing protein
Glyma.06G167500	0.282537	0.128666	0.051274	0.208266	0	0	0.116891	0.39213	0.198718	0.1524	0.407866	0.045592	0.141556	0.299071	0.178214	0.049813	0.049656	0.297574	0.251365	0.28766	0.178188	AT5G50760.1		SAUR-like auxin-responsive protein family
Glyma.07G039400	2.20317	1.9585	2.45996	3.04464	6.9483	2.97656	2.36174	2.02256	1.98283	11.8604	16.496	9.16108	2.54702	5.47482	3.53406	3.26266	3.97892	2.55664	11.6845	14.8718	9.95535	AT3G13840.1		GRAS family transcription factor
Glyma.12G231500	0.829912	1.34165	0.995466	1.32752	0.400355	1.06662	1.29947	1.01864	0.640972	0.303273	0.698208	0.337531	0.853305	0.849296	0.470058	0.731676	0.946354	1.09557	0.275775	0.031224	0.058968	AT1G78700.1	BEH4	BES1/BZR1 homolog 4
Glyma.02G212600	6.83813	8.81771	4.68806	6.32411	6.20804	7.17234	10.1996	12.8551	11.0068	8.19005	7.59276	7.11929	7.97974	5.90545	5.92531	7.91319	8.46567	8.31489	10.2013	15.6462	13.2183	AT4G24620.1	PGI,PGI1	phosphoglucose isomerase 1
Glyma.14G215200	12.414	12.6495	29.4286	16.0825	17.5185	12.0278	10.9856	17.0784	16.898	14.9019	12.7376	16.0453	10.3525	11.4753	13.1455	14.128	17.351	21.0568	17.7975	18.8213	19.2954	AT1G14900.1	HMGA	high mobility group A
Glyma.09G239400	0	0	0.210822	0	0	0	0	0.086983	0	0	0	0	0.113369	0.040989	0.037546	0.081925	0	0.131877	0.072444	0.077588	0.036632	AT5G15150.1	ATHB-3,ATHB3,HAT7,HB-3	homeobox 3
Glyma.18G222200	4.90166	12.5391	4.45015	1.82047	1.69278	10.0245	12.6684	7.04477	7.63788	2.46822	2.97887	3.56083	12.1176	3.88609	3.22329	12.327	5.10146	6.74445	1.66717	0.614031	1.44263	AT2G45470.1	AGP8,FLA8	FASCICLIN-like arabinogalactan protein 8
Glyma.04G097900	0	0	0	0	0	0	0.016434	0	0	0	0	0	0.061415	0.016654	0.015255	0	0	0	0	0	0	AT5G65380.1		MATE efflux family protein
Glyma.04G217100	29.7822	36.4008	25.6665	29.096	25.5904	19.8906	24.9855	32.0252	29.8596	33.2409	35.0287	37.9565	25.5254	33.4702	34.275	26.8189	23.0969	26.6307	36.9775	38.5945	30.7395	AT1G76010.1		Alba DNA/RNA-binding protein
Glyma.06G031000	10.582	11.3603	34.823	40.0199	152.702	14.957	24.5176	15.106	20.4652	152.248	78.1996	94.6701	29.4715	57.9817	46.4559	25.7447	26.1892	23.7976	34.6124	83.374	36.0341	AT1G19530.1
Glyma.04G122700	95.8944	110.508	110.112	91.1	68.3871	103.416	146.052	121.53	130.496	86.7596	89.24	99.5106	133.878	99.2047	98.1874	128.825	126.031	143.223	97.465	141.266	137.952	AT3G49010.1	ATBBC1,BBC1,RSU2	breast basic conserved 1
Glyma.03G163800	1.49464	1.75289	1.2338	1.01671	1.36747	1.33093	1.25292	1.98042	1.31989	1.88494	1.58519	1.03908	1.32223	1.38654	0.977749	1.12402	1.49784	2.22205	1.64804	1.72188	1.66782	AT1G06190.1		Rho termination factor
Glyma.20G092900	3.66159	3.69403	5.06115	5.41993	7.33332	4.72329	3.28843	3.9792	3.52526	6.41138	4.74826	5.48808	3.78644	4.12399	2.86209	4.93013	1.98238	2.8776	5.64065	6.8809	4.45438	AT5G26770.2
Glyma.04G217000	0.220146	0	0.53287	0.181235	0	0	0.197132	0.051664	0.218332	0	0.276795	0.156386	0.216673	0.52879	0.687447	0.351905	0.292656	0.565	0.155762	0.111216	0.210037
Glyma.11G049500	0.337178	0.464584	0.033682	0.134555	0.059164	0.199131	0.193871	0.373334	0.305415	0.318578	0.06266	0.283421	0.104046	0.252779	0.104975	0.16361	0.472539	0.184357	0.17361	0.692211	1.01903
Glyma.05G221100	7.182	10.1564	3.85926	4.88079	5.19341	8.91426	13.3736	15.3627	11.5512	7.8796	6.79403	7.55144	11.0413	9.81101	7.86723	9.74432	10.3873	9.96121	8.02884	7.77153	7.90559	AT5G35360.1	CAC2	acetyl Co-enzyme a carboxylase biotin carboxylase subunit
Glyma.15G151600	1.38607	0.412562	1.43663	0.846074	1.53864	0.759704	0.162187	0.14476	0.231726	1.347	2.592	4.47374	2.41857	1.63695	1.88146	1.84318	3.1841	2.94494	3.96724	2.24888	5.59017
Glyma.07G046900	0.078462	0.481267	0.12511	0	0	0.18216	0.040916	0.054688	0.072887	0	0	0.033121	0.968899	0.32313	0.113938	1.04735	0.247828	0.044466	0	0	0	AT3G54770.1		RNA-binding (RRM/RBD/RNP motifs) family protein
Glyma.09G038800	4.73567	2.45323	2.54248	1.25741	3.49954	1.6334	1.21699	0.840306	1.25757	0.917429	0.361824	0.759904	3.57544	5.27034	12.9749	2.08832	1.6443	1.50156	0.568779	0.632778	0.702169	AT5G49350.1		Glycine-rich protein family
Glyma.08G007800	0.097184	0.033169	0.052872	0.079273	0	0.06779	0	0.022598	0.047991	0	0.075148	0.023507	0.023693	0	0	0.042577	0	0.027561	0	0.07297	0	AT2G33550.1		Homeodomain-like superfamily protein
Glyma.02G256100	0	0	0.049081	0	0	0	0	0	0	0	0	0	0	0.050344	0.03761	0	0	0	0	0	0	AT3G47570.1		Leucine-rich repeat protein kinase family protein
Glyma.04G009500	33.4182	30.7944	29.7374	34.9717	32.4697	30.8337	29.8774	34.7456	33.8398	39.7229	40.0196	40.7592	37.4822	36.2471	37.0443	30.5747	33.2475	36.7059	53.0022	42.8877	42.85	AT4G39100.1	SHL1	PHD finger family protein / bromo-adjacent homology (BAH) domain-containing protein
Glyma.11G069600	0.846046	0.585976	0.393737	0.553797	0.254159	2.03923	3.75616	3.33758	3.5714	0.168227	0.016441	0.046863	2.49133	0.96405	0.749404	1.61511	1.4978	0.522313	0.0226	0.046872	0	AT5G03260.1	LAC11	laccase 11
Glyma.05G173700	0.024119	0	0.078665	0.10484	0.02303	0.089654	0.073956	0.02234	0.02392	0	0	0	0.023501	0	0	0.025474	0.088879	0.013669	0.045052	0.024126	0	AT3G26350.1
Glyma.02G288300	2.26891	3.21238	2.05687	1.46999	1.46118	1.83175	3.20031	2.78712	2.11151	1.71967	1.90778	1.81479	2.15874	1.74054	1.37569	2.52039	2.18897	2.27941	2.40802	2.78816	2.33203	AT3G58760.1		Integrin-linked protein kinase family
Glyma.14G192500	4.24316	2.45713	0.932271	1.61828	2.92531	1.89003	0.973122	1.17747	1.37226	0.2975	0.482117	0.52869	3.73479	6.23967	11.6905	1.68262	1.42572	1.62392	0.532089	0.343438	0.659121	AT5G58860.1	CYP86,CYP86A1	cytochrome P450, family 86, subfamily A, polypeptide 1
Glyma.12G173300	5.63368	4.84248	7.04553	5.37033	4.62704	5.07603	5.71311	7.07892	7.24976	4.90621	7.98411	7.62923	7.43493	7.42185	8.51209	6.05754	5.12232	7.25686	6.64344	4.68798	5.32925	AT5G60580.3		RING/U-box superfamily protein
Glyma.03G257401	0	0	0	0	0	0	0	0.097042	0.349637	0	0	0	0.095668	0	0	0	0.029897	0.137118	0	0.282927	0.113886
Glyma.18G127333	0.308221	0.473541	0.396857	0.477216	0.285264	0.460039	0.498584	0.558305	0.476292	0.085429	0.497098	0.513227	0.300855	0.18833	0.262935	0.532197	0.627167	0.550872	0.418762	0.247783	0.299791	AT2G38280.1	ATAMPD,FAC1	AMP deaminase, putative / myoadenylate deaminase, putative
Glyma.18G087200	0	0	0	0	0	0	0	0	0	0	0	0	0.007009	0	0	0	0	0	0	0	0	AT5G55380.1		MBOAT (membrane bound O-acyl transferase) family protein
Glyma.13G129000	1.57644	1.38062	1.34802	2.31485	1.48994	1.99363	2.30029	2.08726	2.11441	2.50669	2.15047	2.93518	2.48556	3.88355	3.9656	2.76153	2.99415	2.6269	2.57186	1.82025	1.45803	AT2G29420.1	ATGSTU7,GST25,GSTU7	glutathione S-transferase tau 7
Glyma.19G180100	10.6782	13.0976	5.31069	9.3504	17.7	11.9574	13.9584	22.7167	17.2158	25.6652	27.4089	13.8673	16.5346	17.3429	15.4479	9.86827	12.2688	7.46823	33.7984	34.9686	24.7557
Glyma.06G149200	52.9772	54.5134	75.0736	93.4711	53.4815	41.9401	45.6749	70.0148	66.8537	85.7205	102.289	66.0478	68.5245	68.2411	67.7493	64.1682	59.4495	52.6379	75.2139	64.5581	55.6124	AT5G09850.1		Transcription elongation factor (TFIIS) family protein
Glyma.08G249700	11.2515	15.3781	7.93022	6.29057	8.69776	17.5352	16.9477	22.4498	22.064	13.5212	7.97954	9.43349	26.054	19.608	11.39	19.5354	17.8562	17.4887	16.7089	20.2399	18.2665	AT5G60920.1	COB	COBRA-like extracellular glycosyl-phosphatidyl inositol-anchored protein family
Glyma.13G096700	0	0	0	0	0	0.043784	0.098279	0.043786	0.093455	0	0	0	0.091818	0	0	0	0.049441	0	0	0.094258	0	AT4G25850.2	ORP4B	OSBP(oxysterol binding protein)-related protein 4B
Glyma.12G213400	0.091198	0	0	0	0	0.050849	0	0	0	0	0	0.06712	0.017772	0.038554	0	0	0	0	0.017035	0	0.017228	AT3G20580.1	COBL10	COBRA-like protein 10 precursor
Glyma.18G219300	0.9378	0.681624	0.391184	0.600152	0.988334	0.430642	0.393114	0.252562	0.480122	0.964747	1.55343	1.75815	0.435863	1.16506	0.604364	0.63993	0.785413	0.640978	0.722449	0.476376	0.336056	AT4G05200.1	CRK25	cysteine-rich RLK (RECEPTOR-like protein kinase) 25
Glyma.11G003200	0	0.063984	0	0	0	0	0.024461	0.021796	0.02326	0	0	0	0	0.02454	0	0	0	0	0	0	0	AT4G21200.1	ATGA2OX8,GA2OX8	gibberellin 2-oxidase 8
Glyma.03G166350	0	0.048969	0	0.038882	0	0	0.07426	0.31161	0	0	0	0	0	0	0.034754	0.151287	0	0	0.033417	0	0	AT4G08850.1		Leucine-rich repeat receptor-like protein kinase family protein
Glyma.10G029500	3.41896	4.21507	2.3161	2.95074	2.39633	2.81626	2.91842	2.63387	2.30168	2.28795	2.54807	2.12337	1.86102	2.10195	2.05833	3.24995	3.43139	2.95782	3.39871	2.88141	3.20657	AT4G02680.1	EOL1	ETO1-like 1
Glyma.12G056700	6.54991	4.34207	2.3252	4.24061	1.12801	5.06616	11.4944	3.8093	4.97019	2.29217	3.25187	2.84197	4.42638	2.87133	4.51487	11.9114	9.05631	9.67407	0.800105	0.242459	0.293761
Glyma.05G219900	4.25834	3.3635	5.65044	6.31486	2.21097	2.38345	4.57906	4.39544	3.46977	4.28154	4.29358	6.08933	4.08073	5.60915	7.07548	4.77803	6.40467	6.18434	4.56765	2.61625	2.91649	AT4G24050.1		NAD(P)-binding Rossmann-fold superfamily protein
Glyma.06G063500	23.9167	26.1705	17.6095	15.6402	14.5536	25.3561	19.5821	17.7044	15.9302	9.42095	8.99873	12.3455	17.6152	11.2806	12.635	21.0027	15.5958	15.0165	12.703	10.8478	14.51	AT2G25180.1	ARR12,RR12	response regulator 12
Glyma.17G092000	5.1808	6.08676	3.50184	3.42597	6.14812	4.49074	6.21012	7.62008	5.97334	7.18417	6.32473	6.70219	5.24097	5.6268	4.4489	5.24712	5.09663	4.99721	9.20188	11.4657	8.88719	AT5G40200.1	DegP9	DegP protease 9
Glyma.09G200300	19.7581	22.4771	17.4388	18.1085	23.648	21.9247	22.7479	20.3621	21.2243	21.3543	20.1619	21.7362	18.91	18.4837	16.602	20.042	17.8924	19.4727	24.5153	30.668	34.3393	AT2G22600.1		RNA-binding KH domain-containing protein
Glyma.13G174300	0.253333	0.325393	0.591555	0.910947	15.4981	0.294281	0.202939	0.195392	0.2323	14.4924	24.902	9.24153	0.38124	0.89765	0.176432	0.429504	0.435058	0.484212	22.6279	12.1392	11.354	AT4G24000.1	ATCSLG2,CSLG2	cellulose synthase like G2
Glyma.02G047300	1.12137	1.49351	0.879531	0.821231	0.505004	1.34471	1.90012	1.84245	1.2264	0.977891	0.721119	1.00518	1.17883	1.06826	1.3199	1.42289	2.03728	2.27417	0.953804	0.75348	0.951806	AT4G35987.1		S-adenosyl-L-methionine-dependent methyltransferases superfamily protein
Glyma.08G017200	0	0.089906	0	0	0	0	0	0	0	0	0	0	0	0	0.063807	0	0	0	0	0	0	AT1G26355.1	SP1L1	SPIRAL1-like1
Glyma.06G170900	107.393	106.24	116.375	101.021	85.6956	121.649	151.68	146.556	133.261	103.24	99.6357	113.344	130.946	108.97	101.49	140.797	128.694	134.556	120.159	168.237	163.442	AT2G18110.1		Translation elongation factor EF1B/ribosomal protein S6 family protein
Glyma.06G048400	6.79354	6.14614	7.96852	7.72029	5.69258	6.40446	6.1804	6.30405	5.54539	7.32315	6.99606	5.80096	6.35894	5.74613	5.59251	6.34899	6.39996	5.86599	7.00491	6.38344	6.5589	AT1G59520.1	CW7	CW7
Glyma.12G220400	3.28534	4.05023	0.496381	1.96231	3.43608	5.33588	2.82275	2.56308	3.08282	2.91018	1.20362	2.23605	3.993	1.9269	1.86866	4.777	2.21275	1.60295	1.71483	2.09703	4.90318	AT5G54380.1	THE1	protein kinase family protein
Glyma.10G165600	19.7859	18.3358	12.8042	24.2089	25.0306	22.4136	18.2236	10.1809	10.6702	17.2043	17.3772	23.4449	13.2899	14.2233	13.1988	19.9726	14.7229	11.9906	18.5763	12.1805	26.52	AT5G28910.2
Glyma.09G165000	11.4365	13.9752	7.13178	10.956	13.6075	17.4071	17.2296	22.9081	22.0827	14.6103	14.2348	15.7105	20.1609	19.6281	17.7681	16.6826	20.3849	16.7373	20.4178	22.8666	19.6602	AT1G34130.1	STT3B	staurosporin and temperature sensitive 3-like b
Glyma.08G344900	0	0.171047	0	0	0	0	0	0	0	0	0	0	0	0	0	0	0.066011	0.213192	0	0	0	AT3G07425.1
Glyma.15G187700	0.014721	0.019946	0.016112	0	0.037358	0	0	0.027546	0	0	0	0	0.012371	0.015663	0	0	0.04681	0	0.027682	0.014824	0.02753
Glyma.20G172900	3.33869	4.0126	4.01057	3.17652	2.12484	3.19692	3.87374	3.04796	3.29428	2.00555	1.23095	1.40567	1.70324	2.12607	1.47795	3.74895	1.66283	3.12703	1.43182	1.36563	1.11664
Glyma.06G103900	0.436584	0.603263	0.809673	0.12656	0.044482	0.114576	0.479708	0.166319	0.207341	0.025089	0.070465	0.045034	0.090784	0.522058	0.090199	0.024602	0.245077	0.105604	0.043509	0.093197	0.038282	AT1G34580.1		Major facilitator superfamily protein
Glyma.02G104900	0.554864	0.468771	0.650836	0.395285	0.223899	0.531714	1.00216	0.338907	0.575678	0.159068	0.053275	0.302259	0.524116	0.533297	0.65249	0.639563	0.402004	0.556967	0.448119	0.448952	0.262511	AT4G34131.1	UGT73B3	UDP-glucosyl transferase 73B3
Glyma.03G051300	2.17783	2.99718	0.966244	1.65622	1.47896	2.77223	3.08388	2.79754	2.76682	1.94448	2.23575	1.89408	3.05701	2.1077	2.00396	2.27841	2.79515	2.75309	2.89449	3.66511	3.09823	AT3G51770.2	ATEOL1,ETO1	tetratricopeptide repeat (TPR)-containing protein
Glyma.20G095300	8.00567	8.7854	9.19482	8.34775	8.21931	8.94828	9.17365	9.79991	7.52852	7.10459	7.96994	7.51561	8.81301	9.32662	7.75347	9.04363	9.86617	10.6636	9.45526	8.50876	8.66362	AT4G17760.1		damaged DNA binding;exodeoxyribonuclease IIIs
Glyma.16G132500	2.63687	2.93809	6.65881	2.78689	4.04182	3.53984	3.06566	2.82198	2.87053	4.52333	4.72537	4.0986	4.83472	5.93258	5.48274	5.34791	5.40534	5.54446	5.29573	5.43709	5.76106	AT3G51000.1		alpha/beta-Hydrolases superfamily protein
Glyma.06G126000	0.78259	0.648464	0.332728	0.850122	0.78875	0.346646	0.520063	0.302673	0.574437	1.38487	0.8925	0.742329	0.54131	0.487719	0.701263	0.361256	0.395495	0.548318	0.808497	0.48776	1.07401	AT5G53170.1	FTSH11	FTSH protease 11
Glyma.10G136100	43.0981	50.5178	51.9943	40.1844	33.4512	43.1735	54.8079	57.8127	49.1457	38.86	44.7349	44.6272	49.6817	43.1763	44.5884	51.1042	46.2519	57.0578	46.707	51.6365	51.7353	AT5G35620.1	EIF(ISO)4E,EIF4E2,eIFiso4E,LSP,LSP1	Eukaryotic initiation factor 4E protein
Glyma.U031624	1.20439	0.92934	0.971532	1.30818	1.75898	0.775698	1.10989	1.02983	1.07312	1.06034	1.573	1.28551	1.04628	1.28825	2.46457	1.42471	1.77198	1.70088	1.99825	1.65385	1.53733	AT4G27290.1		S-locus lectin protein kinase family protein
Glyma.03G158500	8.77163	10.9562	12.7185	11.5148	11.0958	9.99267	9.18798	10.3837	9.78011	13.8543	13.4219	10.6464	9.49962	11.0776	10.281	10.5866	11.8696	11.8971	14.6867	14.5402	13.3971	AT4G02590.2	UNE12	basic helix-loop-helix (bHLH) DNA-binding superfamily protein
Glyma.20G195400	0.90649	0.638665	0.772154	0.480945	0.50336	1.03668	0.700306	0.8526	0.914311	0.632139	0.466972	0.726812	1.02856	0.59859	0.468408	1.30813	0.983188	0.480636	0.282056	0.109849	0.230595	AT1G53350.1		Disease resistance protein (CC-NBS-LRR class) family
Glyma.13G132600	1.27107	1.93152	1.07685	0.757805	0.830108	1.44187	1.10307	1.832	0.979172	0.622133	0.722152	0.866999	1.14152	0.892806	0.845857	1.29445	1.39649	1.41562	0.624982	0.640672	0.740435	AT5G59830.2
Glyma.06G073100	0.128047	0.169529	0.21901	0.221466	0.097038	0.100859	0.021255	0.094699	0.062317	0.153662	0	0.059104	0.039716	0.021539	0.121661	0.021525	0.022052	0.210759	0.188643	0.061157	0.038499	AT4G32600.1		RING/U-box superfamily protein
Glyma.02G210600	182.336	170.03	152.897	150.766	207.418	193.462	101.378	113.752	132.543	180.247	77.9195	142.464	105.071	98.4788	87.0581	110.607	117.775	123.24	125.386	174.483	245.723	AT1G72200.1		RING/U-box superfamily protein
Glyma.03G027400	11.1249	12.4779	8.70963	6.80872	9.84018	14.2318	17.7282	15.2513	17.0894	10.7994	9.52908	12.6181	16.0351	17.2011	14.1989	15.4543	17.1552	15.9082	12.1693	15.4204	12.8782	AT2G45300.1		RNA 3\'-terminal phosphate cyclase/enolpyruvate transferase, alpha/beta
Glyma.08G213600	8.77411	11.5012	5.12452	6.23862	6.88942	8.39405	11.3453	10.3882	10.7229	9.26523	12.2656	11.7283	11.1515	13.5654	11.7816	10.8629	12.8235	11.5259	13.1526	13.5241	13.4103	AT1G48900.1		Signal recognition particle, SRP54 subunit protein
Glyma.08G240700	0.094247	0.045939	0.271011	0.18866	0.315578	0.09421	0.26617	0.256189	0.169241	0.191999	0.465268	0.170699	0.151152	0.125398	0.12408	0.042763	0.126448	0.198352	0.403435	0.148396	0.154373	AT5G39420.1	cdc2cAt	CDC2C
Glyma.17G052600	3.80947	4.76667	0.623385	3.23582	5.88672	4.78682	4.88774	4.62777	3.99763	5.69532	6.14719	4.84739	4.11055	4.14445	4.56673	4.35165	3.948	2.69949	5.98194	5.59321	4.47835	AT2G19390.1
Glyma.20G167100	0	0.609781	0.111702	0.528877	0.641983	0.204916	0.15165	0.167516	0.087597	0.453678	0.394894	0.174251	0	0.790603	0.124479	0.255113	0.189783	0	0.616718	0.193527	0
Glyma.07G035800	27.6298	29.5433	10.701	16.9266	8.58737	33.6169	27.449	17.235	16.0594	4.24482	5.20556	6.19876	15.2116	7.53441	14.6717	30.2298	24.1229	32.3356	10.0099	7.00516	8.77577	AT3G13950.1
Glyma.06G206800	0.188477	0.642517	0.030667	0.22423	0.09418	0.492196	1.83093	0.59774	0.660738	0.212584	0.106837	0.081806	0.824152	0.266972	0.204812	0.319382	0.593787	0.752898	0.013172	0	0.053243	AT3G42660.1		transducin family protein / WD-40 repeat family protein
Glyma.08G083451	0.243157	1.62654	0.042047	0.200452	0.262847	0.525946	0.708627	0.483278	0.880675	0.715351	0.492928	0.570774	0.63733	0.476999	1.38765	0.783378	0.71264	0.377538	0.392613	0.792545	1.24661	AT2G34450.1		HMG-box (high mobility group) DNA-binding family protein
Glyma.03G258000	5.34433	4.68301	5.15586	5.1595	6.87082	4.25969	4.02817	6.23224	6.85689	6.9341	6.95369	5.99393	5.17851	5.7171	4.82268	4.57877	5.26251	4.61837	6.77387	6.48111	7.48181	AT4G00980.1		zinc knuckle (CCHC-type) family protein
Glyma.02G185000	4.84359	6.73304	3.43357	4.45448	4.98064	4.69813	5.51101	8.1733	6.85268	4.62272	5.38298	6.18161	5.59741	5.00759	4.28651	5.4515	6.03852	6.34363	8.02057	10.9506	11.4293	AT4G23540.1		ARM repeat superfamily protein
Glyma.08G337000	0.135044	0.324131	0.155751	0.188389	0.131075	0.1377	0.176987	0.341642	0.462825	0.155465	0.027602	0.040753	0.157954	0	0.123934	0.336205	0.189043	0.154678	0.072071	0.080577	0.058835	AT1G55730.2	ATCAX5,CAX5	cation exchanger 5
Glyma.01G089202	0.500478	0.193671	0.135664	0.119145	0.090303	0.080703	0.148438	0.109663	0.108734	0.050892	0.060941	0	0.045115	0.131926	0.046765	0.062483	0.152146	0.179548	0	0.02367	0	AT1G26090.1		P-loop containing nucleoside triphosphate hydrolases superfamily protein
Glyma.20G168100	69.4999	103.712	71.8331	49.6609	43.0241	69.6245	109.898	106.3	104.743	60.6439	72.8073	90.6182	92.5487	77.2168	62.3391	108.573	97.1923	120.652	95.6658	158.153	143.419	AT1G43170.3	ARP1,emb2207,RP1,RPL3A	ribosomal protein 1
Glyma.20G168102	6.2553	5.7416	6.98651	7.39067	6.68012	5.49814	5.92967	7.13799	6.16368	9.49689	9.40514	8.32049	5.50009	5.89314	7.0682	6.44789	7.88685	9.88383	13.9434	13.7526	12.3838	AT5G44080.1		Basic-leucine zipper (bZIP) transcription factor family protein
Glyma.01G124950	0.531005	0.386514	0.245167	0.431182	0.540681	0.765584	0.292695	0.838707	0.177933	0.135323	0.165732	0.435121	0.132103	0.573149	0.269501	0.309776	0.106581	0.091177	0.241003	0.502223	0.474664
Glyma.12G171232	0.043699	0	0	0	0	0	0	0.112031	0.087276	0	0.062091	0	0	0	0	0.063662	0.131788	0.068319	0.034808	0	0	AT3G21060.1		Transducin/WD40 repeat-like superfamily protein
Glyma.12G162700	31.4182	23.3938	28.6481	38.7451	25.3797	29.9548	34.8053	31.748	32.7772	35.3443	25.4929	22.0971	38.3211	33.3635	28.8871	43.8804	30.5496	37.2115	35.1098	27.1711	26.5907	AT3G15210.1	ATERF-4,ATERF4,ERF4,RAP2.5	ethylene responsive element binding factor 4
Glyma.06G035800	3.11897	4.30154	3.8958	3.23962	2.83103	4.65847	3.37761	3.99215	3.43991	3.12972	2.18108	2.79786	3.30172	2.76423	2.66467	3.49428	4.28537	4.69194	3.19048	3.35929	3.69967	AT1G47640.1
Glyma.12G228651	0.034359	2.68624	0	0.9321	0.830224	1.414	1.43746	1.43046	1.16414	1.37319	0.912643	0.196503	1.21587	0.167646	1.31496	1.3043	1.10473	0.629937	2.76212	2.41058	1.91001
Glyma.03G167000	32.6845	32.3801	51.7077	46.1432	44.9711	30.8491	29.5851	39.6591	32.7724	43.4349	51.1377	44.5954	31.5772	38.8939	38.0785	35.4337	37.8266	37.5435	55.651	62.9449	52.6204	AT1G04080.1	PRP39	Tetratricopeptide repeat (TPR)-like superfamily protein
Glyma.14G194900	5.54548	10.2657	0.435583	0.895113	0.566984	7.62477	13.9241	6.55707	7.01358	1.3386	0.900528	1.18846	8.24649	2.44893	2.32398	5.63443	6.26018	4.05868	0.105693	0.056836	0	AT5G58600.1	PMR5,TBL44	Plant protein of unknown function (DUF828)
Glyma.05G058700	12.1193	15.7815	15.8184	11.8164	11.845	14.5847	16.331	16.7355	15.5085	14.1298	14.422	12.3587	17.1523	15.4543	13.2648	15.873	14.6766	19.88	15.5483	17.174	16.2549	AT2G45140.1	PVA12	plant VAP homolog 12
Glyma.10G172600	0.674559	0.574052	0.300754	0.155493	0.419637	0.494707	0.127843	0.242461	0.168872	0.06598	0.189515	0.059281	0.651503	1.1844	2.34257	0.344285	0.289898	0.46508	0.190848	0.071837	0.113979	AT4G24140.1		alpha/beta-Hydrolases superfamily protein
Glyma.03G198050	0.459563	0.402119	0.213639	0.442762	0.195658	0.543375	0.23671	0.335806	0.269969	0.153832	0.220263	0.422309	0.157982	0.293463	0.133525	0.296518	0.185565	0.19138	0.384857	0.197943	0.346515
Glyma.10G034351	0	0	0.150613	0.150545	0	0.128738	0	0	0	0.148972	0	0.066961	0.168734	0.217183	0.067058	0.29264	0.289773	0.157023	0.064693	0.069057	0.065426
Glyma.07G136000	0.254799	0.080871	0	0	0.131961	0	0	0	0	0.106431	0.081431	0.076416	0.115272	0.041772	0.076399	0.289015	0.058252	0.054048	0.036914	0.039272	0.118965	AT5G06060.1		NAD(P)-binding Rossmann-fold superfamily protein
Glyma.15G044800	1.23221	0.568953	1.5474	1.45905	0.861517	1.26098	0.92319	1.0123	0.944591	0.38747	0.400325	0.483792	0.554254	0.633717	0.892641	0.190023	0.559537	0.579253	0.740735	0.281944	0.35441	AT2G28510.1		Dof-type zinc finger DNA-binding family protein
Glyma.10G111700	2.03941	2.20871	1.36676	2.1504	1.84865	3.76305	2.3485	2.01818	2.36081	3.3496	1.74417	3.1055	3.17081	3.21671	3.38082	2.49034	2.40855	3.01598	1.33399	3.27432	1.10497	AT2G36290.1		alpha/beta-Hydrolases superfamily protein
Glyma.09G044500	6.82122	9.35351	4.27682	10.5011	18.7905	10.134	8.7228	9.93819	10.7684	12.9547	10.3083	9.70169	10.2758	8.24594	8.80325	10.7002	14.8997	13.8083	15.0905	12.3744	13.1966	AT2G47800.1	ATMRP4,EST3,MRP4	multidrug resistance-associated protein 4
Glyma.09G000700	14.641	19.6782	12.9495	10.8332	12.0582	21.4467	20.5961	22.8114	21.2307	17.9324	13.7943	17.7131	21.422	21.9205	20.8451	21.9138	23.9355	20.6373	13.9221	8.91646	10.1503	AT1G43170.9	ARP1,emb2207,RP1,RPL3A	ribosomal protein 1
Glyma.03G190600	52.6885	51.9739	48.4544	46.6661	54.3097	50.0396	58.8029	57.8845	56.2458	62.3784	65.6975	64.7917	54.1977	60.1034	58.8276	57.8465	62.7525	59.9258	77.7288	86.2272	81.2235	AT5G42820.1	ATU2AF35B,U2AF35B	Zinc finger C-x8-C-x5-C-x3-H type family protein
Glyma.09G102100	3.3197	3.12767	3.6281	4.29657	2.9609	2.17908	2.62942	1.94638	2.00481	2.99471	3.91896	4.30101	2.89791	4.62719	5.25988	3.71803	4.84818	4.15645	5.11172	3.55085	3.04986	AT5G54840.1	ATSGP1,SGP1	Ras-related small GTP-binding family protein
Glyma.14G060300	0	0.019154	0.039462	0.096851	0.110059	0.03892	0	0.042367	0.027852	0.145203	0.049355	0.061837	0.020386	0	0.025522	0.069199	0.044352	0	0.064192	0	0.011937	AT3G47570.1		Leucine-rich repeat protein kinase family protein
Glyma.10G233800	0	0.099646	0	0	0	0.158665	0	0	0	0.107577	0	0	0	0	0	0.166709	0	0.093743	0.20576	0	0	AT3G03750.2	SDG20,SUVR3	SET domain protein 20
Glyma.09G226000	0.985979	2.09069	0.634162	0.346469	0.533563	0.814649	0.702781	0.558542	0.501346	0.368701	0.401957	0.454395	0.87534	0.411319	0.199223	1.26199	0.824584	1.06263	0.377581	0.11462	0.30696	AT5G13800.2	CRN1,PPH	pheophytinase
Glyma.20G098500	0	0	0	0	0	0	0.550621	0.25689	0.557212	0.152039	0.240534	0.107343	0	0.064545	0.143646	0.05481	0.263517	0.057643	0	0	0	AT2G39470.1	PPL2	PsbP-like protein 2
Glyma.03G253400	0.837459	1.10509	1.08079	1.57746	1.38817	1.64775	1.67404	1.25888	0.992732	2.0305	1.74748	0.900981	1.34652	1.30738	1.66583	2.03101	1.63836	2.52319	1.89983	1.18064	1.29152	AT5G18310.2
Glyma.13G001800	22.8768	20.0611	49.1683	47.2507	15.3224	18.3901	157.471	121.813	109.967	118.745	173.336	158.188	83.6921	109.018	128.014	60.7216	51.705	56.1196	50.4497	79.2513	33.6652	AT4G24110.1
Glyma.19G096400	0	0	0	0	0	0.035108	0.059202	0	0.018765	0	0.019492	0	0.036873	0	0.036635	0.019984	0.019921	0	0.017672	0	0	AT3G54220.1	SCR,SGR1	GRAS family transcription factor
Glyma.12G225150	0.861672	0.324902	0.244806	0.879546	0.499292	1.07601	0.182136	0	0.391802	0.268682	0.157734	0.072559	0.144321	0.172406	0.296227	0.476449	0.899845	0.845129	0.351674	0.57536	0.890452
Glyma.19G041450	0	0	0	0	0	0	0	0	0	0	0	0	0	0	0.293314	0	0.14315	0	0	0.377362	0.11891
Glyma.18G056200	0	0.068365	0	0	0	0	0	0	0	0	0	0	0	0	0	0	0	0	0	0	0	AT2G25150.1		HXXXD-type acyl-transferase family protein
Glyma.03G261900	0	0	0	0	0.043509	0.02898	0.016853	0	0.032051	0.174048	0	0.031241	0	0	0	0.017067	0.034026	0	0	0.032326	0.072951	AT2G46850.1		Protein kinase superfamily protein
Glyma.09G204100	7.63298	5.03477	12.3482	5.32302	2.84102	3.51597	3.86889	3.33303	4.0379	2.44833	3.48902	3.19911	4.05061	5.2056	4.7445	4.09507	7.23615	8.21083	3.58557	3.17327	2.39043	AT4G17870.1	PYR1,RCAR11	Polyketide cyclase/dehydrase and lipid transport superfamily protein
Glyma.09G082000	6.33674	6.121	3.44887	6.7516	7.67855	5.78906	6.14516	5.22319	6.423	7.88	7.76607	6.62505	5.73142	6.22807	5.20945	5.66115	6.53937	5.71611	6.30628	6.18428	5.7701	AT3G60030.1	SPL12	squamosa promoter-binding protein-like 12
Glyma.11G220300	2.2029	1.77652	2.79717	5.20528	3.89953	3.7128	3.64582	5.26065	4.03335	4.47619	2.29309	2.11777	3.00637	5.44391	3.88381	4.33343	2.72713	2.10847	2.00071	2.41477	2.57481	AT2G39710.1		Eukaryotic aspartyl protease family protein
Glyma.20G048000	6.25951	7.94514	4.67897	6.06127	7.91692	7.31121	7.83314	8.4132	6.62954	7.66735	6.80071	6.66572	6.20518	5.71728	5.96164	7.78018	6.95652	6.91277	8.14596	9.55707	8.90708	AT5G10270.1	CDKC;1	cyclin-dependent kinase C;1
Glyma.17G115700	1.32541	2.42697	0.493356	0.604499	0.501572	1.65259	2.17097	2.29655	2.09764	0.500667	0.443785	0.566999	1.86221	0.83167	1.01827	1.58039	1.64751	1.06708	0.637974	0.712137	0.489518	AT3G58570.1		P-loop containing nucleoside triphosphate hydrolases superfamily protein
Glyma.06G187000	8.74968	11.3011	7.21329	16.378	11.3989	10.3148	21.404	12.1098	11.5649	16.4876	17.7293	16.457	9.93029	11.0969	9.44751	13.5852	8.16215	9.65047	6.0618	7.56157	9.77782	AT5G62920.1	ARR6	response regulator 6
Glyma.13G003400	7.72002	7.08209	9.7659	8.13126	9.96957	6.82675	6.63331	10.043	8.40961	11.211	11.9247	10.4107	7.43958	8.01393	7.65133	6.14737	6.15851	5.5687	11.8969	14.7903	10.0931	AT3G22260.1		Cysteine proteinases superfamily protein
Glyma.12G224400	2.03432	2.29961	2.87266	2.51493	2.14032	2.25363	2.23171	2.54944	2.01416	2.32473	3.66284	2.7429	2.05469	3.59631	3.62717	2.98049	4.57826	2.91524	2.8492	2.92004	2.55996	AT1G53040.1		Protein of unknown function (DUF616)
Glyma.01G084200	26.6482	27.5743	20.9265	26.2578	19.4242	21.5945	29.8864	18.2276	15.7763	19.1858	22.3251	20.5087	15.5747	15.329	13.8905	21.9309	23.3564	21.0496	18.1197	13.7408	16.5976	AT1G68640.1	PAN	bZIP transcription factor family protein
Glyma.13G183900	31.3026	32.2571	15.9206	31.0099	49.2081	36.4736	31.7898	36.0982	39.7185	61.2863	42.9186	42.7668	32.6425	38.1636	37.368	31.1838	29.8989	26.3431	50.3923	61.381	68.6472	AT1G61140.3	EDA16	SNF2 domain-containing protein / helicase domain-containing protein / zinc finger protein-related
Glyma.08G084100	18.8536	21.2921	28.5385	20.9826	21.4651	16.044	11.8451	14.1167	12.4671	13.1302	15.0394	13.3646	13.2306	10.5035	11.7333	15.6348	19.5024	27.4564	16.1688	16.3691	13.7219	AT1G29950.2		basic helix-loop-helix (bHLH) DNA-binding superfamily protein
Glyma.12G219800	20.6247	20.2842	20.8794	20.1033	15.7717	21.8514	19.558	22.9271	20.7031	15.2648	18.1571	18.7922	21.9628	21.7065	23.4227	20.9782	22.8747	24.4888	22.0587	17.4907	19.3859	AT5G54310.1	AGD5,NEV	ARF-GAP domain 5
Glyma.12G077000	0.367448	0.271221	0.226337	0.088828	0.170023	0.385759	0.501147	0.267316	0.742103	0.289601	0.068275	0.175263	0.064579	0.070047	0.128326	0.481843	0.301864	0.213969	0.24306	0.363081	0.182379
Glyma.03G144900	3.41902	3.2361	6.25566	4.3905	2.94792	2.18192	2.05947	3.41132	1.68854	3.89154	3.60935	3.21959	3.20387	2.98486	1.82724	2.59222	2.35473	3.44831	5.10972	4.67083	3.8343	AT2G42080.1		Chaperone DnaJ-domain superfamily protein
Glyma.09G132600	0.145551	0.162391	0.15044	0.184841	0.137594	0.143126	0.15835	0.139241	0.170992	0.173379	0.155501	0.176138	0.159284	0.161564	0.154551	0.156748	0.153346	0.158231	0.169327	0.161315	0.168272	AT5G52552.1	CPuORF14	conserved peptide upstream open reading frame 14
Glyma.09G132602	0	0	0	0.058432	0.051342	0	0	0	0	0	0	0	0	0	0	0	0	0	0.148817	0	0.049604	AT5G42450.1		Pentatricopeptide repeat (PPR) superfamily protein
Glyma.17G050600	30.9428	30.8393	31.4845	30.1153	22.8353	26.0561	26.1971	24.389	24.8155	28.299	27.3687	27.6517	25.1093	26.517	26.4275	30.8033	32.5378	33.7237	31.3377	28.8095	28.5568	AT2G31670.1		Stress responsive alpha-beta barrel domain protein
Glyma.17G157600	34.5411	21.2372	12.3395	23.7477	17.8326	28.7195	43.6795	18.2825	16.4831	13.5104	15.1497	20.2781	10.1536	9.54005	11.0293	13.5685	15.7761	17.4883	17.5766	12.8572	22.3168	AT4G37790.1	HAT22	Homeobox-leucine zipper protein family
Glyma.15G094500	4.17969	4.09521	2.92242	3.54424	4.23708	5.15177	4.07674	3.98263	4.25479	4.58484	4.07004	4.40997	4.07388	4.19102	4.56015	4.31029	4.10106	3.54574	4.67594	4.65202	4.43328	AT1G30000.1	MNS3	alpha-mannosidase 3
Glyma.12G163071	3.81489	3.0152	7.4505	5.47503	4.82476	2.24564	1.71032	3.06496	2.97124	6.49837	6.41062	4.90291	3.10648	3.98923	3.501	3.4645	4.83258	3.89332	5.6547	3.65397	4.7793
Glyma.19G067600	2.02518	1.13735	8.32044	3.75547	3.09459	1.61284	2.39789	5.521	4.20204	5.00389	3.61031	3.34487	1.90703	4.10844	3.62913	1.54495	1.27526	1.98121	1.41507	0.803756	2.06269
Glyma.20G224700	25.818	25.6812	15.1844	22.3216	22.4825	39.6035	27.373	24.8528	23.6538	19.3599	17.8746	17.6046	29.8473	21.8805	27.882	26.476	27.2528	28.1018	24.0241	21.5517	27.878	AT4G02590.1	UNE12	basic helix-loop-helix (bHLH) DNA-binding superfamily protein
Glyma.12G156100	2.7951	2.81465	2.46665	2.56689	3.52938	3.5068	4.10453	3.70584	3.36936	3.68199	5.2889	4.32586	2.86272	3.03696	3.09231	3.66126	3.76733	2.65079	5.25012	5.31238	4.602	AT1G07510.1	ftsh10	FTSH protease 10
Glyma.06G188200	0.30361	0.695138	0.350367	0.691838	1.13458	0.488238	0.491069	0.580652	0.341326	0.984555	0.923123	0.294886	0.65146	0.45363	0.781019	1.06132	0.852425	0.422633	0.478629	0.520877	0.634559
Glyma.13G311401	0	0	0	0	0	0	0	0	0	0	0	0	0.059676	0	0	0	0	0.138835	0	0	0.106248
Glyma.10G210100	1.6188	2.71803	2.01992	1.55376	2.07265	1.69588	2.60201	3.43939	2.49175	1.48653	1.86974	2.64678	2.62345	1.55997	1.51689	2.62888	3.34052	2.70386	2.48696	1.59505	1.58783	AT4G14145.1
Glyma.14G039800	1.70074	1.2152	2.48676	0.933419	1.21107	0.458088	2.05343	2.62987	2.70954	4.59082	6.36461	6.25432	1.35605	3.28882	1.41385	1.41268	1.97516	1.39592	0.966602	1.36646	0.28426	AT5G35732.1
Glyma.14G147000	25.2818	25.8528	22.9444	34.6272	38.4477	18.3121	18.5884	23.7168	21.732	24.3802	26.1802	25.9929	22.6769	28.1936	31.5245	22.8141	33.6551	30.6383	23.1234	20.1789	21.4926	AT1G77660.1		Histone H3 K4-specific methyltransferase SET7/9 family protein
Glyma.18G046400	0.233522	0.115502	0.42359	0.233023	0.425099	0.270542	0.142615	0.266174	0.550537	0.226492	0.152065	0.321588	0.710691	1.05633	1.72608	0.31756	0.983531	0.910568	1.00947	0.79877	0.415179	AT1G70530.1	CRK3	cysteine-rich RLK (RECEPTOR-like protein kinase) 3
Glyma.20G183600	0.475253	1.06798	0.999492	0.709184	0.631481	0.641821	1.65118	1.80856	1.01897	0.442371	0.485302	0.730226	1.22466	0.500867	1.22884	0.806736	1.92479	1.57044	0.178378	0.122335	0.451285	AT3G54880.1
Glyma.12G197233	0	0.363619	0	0	0.126392	0	0.141067	0	0	0.240008	0	0	0	0	0	0	0.069684	0.075518	0	0.066204	0.125029
Glyma.03G156100	1.49277	1.74895	2.37086	2.07118	1.5102	2.28004	1.77432	1.64648	1.12227	1.26867	1.2913	1.50016	1.1414	1.09944	1.2266	1.6055	1.1403	0.656501	1.05947	0.394202	0.60257	AT3G22600.1		Bifunctional inhibitor/lipid-transfer protein/seed storage 2S albumin superfamily protein
Glyma.06G185433	0	0	0	0	0	0	0	0	0	0	0.109168	0	0	0	0	0	0.039087	0	0	0	0
Glyma.14G134700	0.553629	0.497685	0.958521	0.520897	0.726152	0.240213	0.617622	0.709473	0.78785	1.28635	0.928562	1.15836	0.987101	1.02326	0.567105	0.563796	0.777899	0.151	1.37847	0.979612	1.09367	AT5G39380.1		Plant calmodulin-binding protein-related
Glyma.10G200800	0.198819	0.318749	0.103942	0	0	0.023153	0.129837	0.023077	0.049419	0	0.025666	0.046323	0.024276	0.078908	0.048079	0.224709	0.201023	0.084719	0.069807	0	0	AT2G45550.1	CYP76C4	cytochrome P450, family 76, subfamily C, polypeptide 4
Glyma.16G031000	0.382738	0.174027	0.508264	0.484775	0.365317	0.550102	0.110587	0.315775	0.337267	0.274074	0.322866	0.287634	0.18177	0.481963	0.881033	0.089832	0.313421	0.240526	0.238042	0.276358	0.281176	AT2G46150.1		Late embryogenesis abundant (LEA) hydroxyproline-rich glycoprotein family
Glyma.02G015500	0.161398	0.118551	0.17087	0.322695	0.20756	0.173031	0.184108	0.152694	0.123069	0.040139	0.071188	0.078011	0.096827	0.198088	0.060087	0.104956	0.181744	0.115027	0.028964	0.07455	0.023465	AT2G47500.1		P-loop nucleoside triphosphate hydrolases superfamily protein with CH (Calponin Homology) domain
Glyma.08G142600	0.00229	0.062476	0	0	0.043732	0.051216	0.366957	0.255811	0.045423	0	0.094362	0	0.361431	0	0.051286	0.526958	0.226965	0.753429	0.042919	0	0	AT4G09720.1	ATRABG3A,RABG3A	RAB GTPase homolog G3A
Glyma.13G064800	1.15938	1.28594	0.861444	1.30944	0.852062	1.31443	1.23985	1.61879	0.875965	0.710025	0.833723	1.15663	1.30822	0.807392	1.23663	0.541483	1.18992	1.37695	1.10884	0.973695	0.86296	AT3G28730.1	ATHMG,HMG,NFD,SSRP1	high mobility group
Glyma.18G160133	1.26306	0.518317	1.13518	2.43222	1.89144	1.4916	1.92014	3.75292	2.1116	1.93745	5.51392	2.52465	2.57324	1.62758	1.88298	1.96872	1.87301	2.7461	4.35711	3.57476	2.531
Glyma.11G164800	0	0.056111	0.044871	0	0	0.076707	0.558437	0	0.163183	0	0	0.079796	0.040215	0.217954	0.079512	0.087038	0	0.04678	0.038547	0.028211	0	AT2G30130.1	ASL5,LBD12,PCK1	Lateral organ boundaries (LOB) domain family protein
Glyma.15G273600	95.0029	94.0923	58.0847	71.0869	67.799	119.136	111.55	97.6623	139.871	63.3126	67.4993	88.8355	132.419	119.24	116.532	120.474	133.313	132.655	76.7592	80.5905	78.0276	AT5G13490.1	AAC2	ADP/ATP carrier 2
Glyma.15G230050	0.717049	1.12094	1.71141	1.89656	0.919467	0.761385	1.13015	1.12507	0.688761	0.850648	0.724463	0.666262	1.00648	0.703571	0.71628	0.742784	0.63432	1.21275	0.646724	1.2088	0.771594
Glyma.11G074400	11.3547	13.7198	8.31239	10.6254	14.7879	13.4766	12.8655	9.46008	16.28	13.4799	16.466	15.9656	11.1058	14.2261	13.1575	11.0183	10.6115	10.1047	15.5073	17.2217	18.7743	AT3G51120.1		DNA binding;zinc ion binding;nucleic acid binding;nucleic acid binding
Glyma.19G212500	0.048946	0.066989	0	0	0.023446	0.022818	0.088608	0.433571	0.571144	0.052809	0.025295	0.023737	0.239177	0.266348	0.341991	0.090771	0.101324	0.111326	0.045713	0.024562	0.069579	AT1G02810.1		Plant invertase/pectin methylesterase inhibitor superfamily
Glyma.09G040500	0.417412	0.499636	0.90305	0.625782	0.399894	0.388865	0.518512	0.218608	1.23171	0.169166	0.480685	1.53813	0.855266	2.09714	1.62112	0.442341	1.42426	0.859005	1.2709	1.77852	0.461512
Glyma.16G170900	0	0.084381	0	0	0	0	0.02591	0.132677	0.024638	0.026715	0	0	0	0.052512	0.030063	0	0	0.10536	0	0	0	AT2G34930.1		disease resistance family protein / LRR family protein
Glyma.09G099100	0.45535	0.384969	0.315668	0.49492	0.615874	0.448234	0.313649	0.301733	0.653087	0.427975	0.274662	0.580412	0.172199	0.454021	0.505158	0.422706	0.603909	0.365083	1.13645	0.73825	0.892409	AT1G11410.1		S-locus lectin protein kinase family protein
Glyma.13G030400	8.02028	7.66876	5.75706	9.51561	9.45689	8.71788	9.81228	9.38735	9.206	9.79645	12.4643	9.61099	10.011	8.54781	8.47649	9.65631	8.34803	7.81402	14.2643	12.3936	11.9869	AT1G44170.1	ALDH3H1,ALDH4	aldehyde dehydrogenase 3H1
Glyma.01G065600	0.874464	0.780745	0.949174	0.457227	0.681368	0.483922	0.962339	0.728077	1.07298	1.14434	0.911571	0.842629	0.289988	0.473379	0.58479	0.817389	0.79547	0.609639	1.04122	0.684616	0.994604	AT1G69020.1		Prolyl oligopeptidase family protein
Glyma.08G294500	0	0	0	0.022415	0	0	0	0.019042	0.061372	0	0	0.018868	0.002255	0	0	0	0	0	0.019265	0	0	AT4G15020.1		hAT transposon superfamily
Glyma.02G074000	4.74462	5.30012	5.91722	3.2169	4.75347	3.65998	4.09487	2.28849	2.43197	4.62096	5.54899	5.25472	2.62616	2.89245	2.4639	3.71955	3.41685	5.33746	5.36496	3.79004	4.30227	AT2G39000.1		Acyl-CoA N-acyltransferases (NAT) superfamily protein
Glyma.06G133200	5.9673	4.00156	5.61949	5.28015	6.26213	3.71967	1.28057	2.78977	2.75995	3.07865	2.04939	1.88179	3.5759	2.03981	2.25751	3.01356	2.71441	2.32676	2.02819	0.997485	1.34468
Glyma.01G048100	0.284934	1.05946	0.17863	0.133466	0.214345	0.545661	0.934354	0.414567	1.02415	0.440453	0.433511	0.707472	0.827567	0.592513	0.546054	0.98642	0.750566	1.07759	0.67328	0.410332	0.998283	AT2G02980.1	OTP85	Pentatricopeptide repeat (PPR) superfamily protein
Glyma.11G166401	0.102054	0.051963	0.05758	0.085757	0	0.024608	0.027527	0.043742	0.105052	0	0	0	0.103212	0.027987	0	0	0.055762	0.029616	0	0	0	AT3G28960.1		Transmembrane amino acid transporter family protein
Glyma.13G214500	0.581928	3.96707	0.420735	0.210725	0.132318	0.997755	3.21787	5.40703	4.10873	0.774281	0.756209	0.746317	3.25638	0.98957	1.29478	2.80578	1.83515	1.47938	0.435123	0.081506	0	AT2G47930.1	AGP26,ATAGP26	arabinogalactan protein 26
Glyma.16G077900	11.0161	8.93247	13.4855	8.13111	10.5291	10.6431	8.80519	11.7877	13.0884	11.6294	14.4035	16.4726	12.6476	18.5305	14.4212	9.61301	10.7556	11.3055	13.6638	16.0079	11.9256	AT1G35190.1		2-oxoglutarate (2OG) and Fe(II)-dependent oxygenase superfamily protein
Glyma.20G007900	1.82348	2.03556	1.28395	1.02236	1.46051	2.0598	1.94503	0.836077	0.725932	0.272458	0.335959	0.232494	1.62827	1.51456	2.27882	1.47981	0.552624	1.05286	0.248492	0.254413	0.184309	AT1G49430.1	LACS2,LRD2	long-chain acyl-CoA synthetase 2
Glyma.12G110600	5.46865	6.23544	4.1559	3.66369	6.33675	7.71593	6.59723	5.96429	8.2656	7.58799	6.88643	8.17471	15.5054	12.5065	13.8711	7.10772	9.10848	9.56457	3.16606	3.91149	3.87825	AT2G20780.1		Major facilitator superfamily protein
Glyma.16G165900	0.992629	1.03305	0.552245	0.799436	0.655635	2.12019	1.66793	1.28559	1.27623	0.276234	0.39406	0.528026	1.25189	0.78971	1.04907	1.77399	2.36707	1.86782	0.187148	0.291825	0.137422	AT5G64740.1	CESA6,E112,IXR2,PRC1	cellulose synthase 6
Glyma.18G141400	0.090811	0.038299	0	0.031133	0.027356	0	0.035124	0.1065	0.084104	0	0	0	0.095977	0.090838	0.221886	0.030159	0.025521	0.082041	0	0.057315	0.027061
Glyma.18G170300	0.10082	0	0	0	0.048133	0	0	0	0	0	0	0.107107	0	0	0.053631	0	0	0.113894	0	0	0	AT2G32720.1	ATCB5-B,B5 #4,CB5-B	cytochrome B5 isoform B
Glyma.02G158350	2.6587	3.35727	0.59735	7.83681	6.55869	4.02701	5.0953	6.01201	6.67962	5.30103	6.80392	7.22919	4.62159	9.23938	3.86807	3.46041	1.81664	1.20042	2.34299	8.86726	4.66508	AT3G21690.1		MATE efflux family protein
Glyma.13G219100	1.9508	1.76301	3.21339	1.60597	2.48219	2.03794	1.37781	1.25106	2.02711	0.237027	0.651539	3.87536	2.28374	3.39711	2.20705	2.6864	1.49806	2.14295	0.308112	0.082361	0.402713	AT1G30135.1	JAZ8,TIFY5A	jasmonate-zim-domain protein 8
Glyma.10G186500	88.2816	77.2917	66.0403	109.327	123.938	131.73	61.9547	71.7516	106.656	134.604	175.499	124.384	117.404	115.337	126.022	92.5819	102.425	88.5374	223.961	178.502	317.901	AT3G54700.1	PHT1;7	phosphate transporter 1;7
Glyma.11G138000	2.57496	2.27956	2.67539	4.58713	6.12947	2.5892	1.98061	3.91192	2.44835	19.0182	7.0156	6.934	2.27156	3.27027	2.66741	2.5683	3.49605	2.97793	7.88775	9.6703	13.857	AT1G07530.1	ATGRAS2,GRAS2,SCL14	SCARECROW-like 14
Glyma.13G152678	11.3752	15.0167	7.78651	8.6321	7.85436	13.6335	17.6268	16.7014	14.5743	9.66507	9.87069	11.8544	14.9068	11.0733	9.79028	16.0554	14.8392	15.392	11.0295	15.7145	15.8894	AT3G11710.1	ATKRS-1	lysyl-tRNA synthetase 1
Glyma.18G025800	0.495036	0.609392	0.473247	1.05907	0.402893	0.150726	0.166035	0.22409	0.19329	0.956218	0.959233	0.798209	0.126602	0.06866	0.17285	0.137231	0.119699	0.220414	0.443025	1.06865	0.409901	AT2G40200.1		basic helix-loop-helix (bHLH) DNA-binding superfamily protein
Glyma.19G077100	3.77615	4.72954	5.03359	3.86302	2.79488	4.52116	6.41948	6.77675	5.4936	3.45614	3.42779	3.35138	4.42716	4.72476	3.56527	4.21827	4.10405	5.38647	3.17474	4.9276	4.43783	AT5G14290.1		Mitochondrial ribosomal protein L37
Glyma.18G049000	49.9264	44.686	54.4414	35.3413	27.8976	50.1239	56.4796	33.8593	39.6427	29.2261	32.52	43.8818	50.8917	51.4101	56.465	47.4636	46.1959	54.7695	38.428	35.7368	34.538	AT5G58240.1	FHIT	FRAGILE HISTIDINE TRIAD
Glyma.02G150400	2.43775	3.46955	0.978364	2.36023	2.46735	3.62336	3.37107	3.93503	3.5459	2.7541	1.80215	2.22713	3.2774	2.92692	3.08841	3.12796	3.09931	3.0123	2.6601	2.57419	2.89865	AT4G03000.1		RING/U-box superfamily protein
Glyma.12G231400	4.80893	4.3387	3.91695	4.20196	4.18899	4.47356	5.44122	5.61062	4.67225	6.00773	6.17272	6.52048	5.39454	4.30798	5.50042	5.77704	6.77397	6.51231	6.35647	7.09734	6.48947	AT1G78700.1	BEH4	BES1/BZR1 homolog 4
Glyma.04G253000	17.8381	18.0159	19.2487	28.1455	24.7364	17.7717	14.4681	19.5057	16.7597	25.4129	24.115	21.7029	17.2299	19.5536	20.7913	18.3202	17.4625	14.1965	20.7971	17.0896	18.8869	AT4G08180.1	ORP1C	OSBP(oxysterol binding protein)-related protein 1C
Glyma.04G217200	5.73248	6.07074	9.57018	8.91858	9.62348	5.42117	4.58831	5.60452	4.65201	7.33001	10.4587	8.26805	5.69053	4.77247	6.64221	6.29591	6.85189	8.10658	12.1048	8.366	11.5083	AT1G43130.1	LCV2	like COV 2
Glyma.08G086500	0.680129	0.797847	0.261732	0.247138	0.381229	0.429887	0.805923	1.37018	0.746045	0.370008	0.511927	0.628775	0.867257	0.58973	0.564377	0.772251	0.72898	0.726747	0.44644	0.749513	1.32757	AT2G41080.1		Tetratricopeptide repeat (TPR)-like superfamily protein
Glyma.06G298000	0	0	0.023158	0.069444	0	0.03959	0.221495	0.058596	0.041899	0.022944	0	0.040497	0	0	0.020622	0	0	0.048288	0	0	0	AT2G20815.1		Family of unknown function (DUF566)
Glyma.01G015400	7.11294	10.3871	9.54204	8.64032	3.49975	10.2519	12.8666	10.7034	9.937	5.39632	4.0177	5.74929	10.7816	8.48141	9.21521	11.5798	15.2962	11.6365	4.92296	5.47712	4.6598	AT2G35470.1
Glyma.14G037400	0.89283	0.965514	0.504269	0.547973	0.346037	0.833883	1.40894	0.859407	0.514215	1.1709	1.0833	0.457134	0.622054	0.662224	0.749964	1.00841	0.469255	1.08155	0.838728	1.08603	0.952056	AT5G12290.1	DGS1	dgd1 suppressor 1
Glyma.16G174100	0.013172	0	0	0	0	0	0	0	0	0	0	0	0	0	0	0	0	0	0	0	0	AT2G34930.1		disease resistance family protein / LRR family protein
Glyma.15G105100	1149.24	980.165	851.95	895.308	608.291	690.95	739.599	457.517	486.554	630.335	609	608.078	455.577	413.604	342.304	644.994	501.048	532.971	759.865	523.211	654.836	AT5G19140.1	AILP1,ATAILP1	Aluminium induced protein with YGL and LRDR motifs
Glyma.04G007900	10.1208	6.9856	11.3804	6.01881	5.4765	7.9874	9.32411	7.14587	9.86608	6.04228	7.42224	9.18288	8.35614	7.9719	8.35105	9.67571	8.10899	8.01688	6.81268	5.72735	5.25252	AT2G21290.1
Glyma.08G117300	2.57293	2.38359	2.27408	2.59676	1.48547	1.77428	3.3375	2.77154	2.52705	2.11652	1.66835	2.10829	2.48577	2.31002	2.00578	2.44776	2.65259	2.95746	1.8119	1.33267	1.40094	AT2G34200.1		RING/FYVE/PHD zinc finger superfamily protein
Glyma.07G084000	26.6823	29.036	26.6014	28.8618	26.074	23.1322	31.9133	46.2344	36.0348	29.5844	32.4843	30.097	29.0231	32.4269	31.0022	27.534	23.7667	27.7842	38.4121	44.5249	36.5241	AT3G22320.1	ATRPABC24.3,NRPB5,NRPD5,RPB5A	Eukaryotic rpb5 RNA polymerase subunit family protein
Glyma.10G156850	0.066002	0	0.071755	0.125157	0.03151	0.107334	0	0.030669	0.179354	0.142184	0	0	0	0.052317	0	0	0	0	0.061642	0	0	AT5G27410.2		D-aminoacid aminotransferase-like PLP-dependent enzymes superfamily protein
Glyma.13G226900	0.317437	0.214666	0.262326	0.154365	0.128139	0.224392	0.223381	0.429272	0.346042	0.086633	0.055297	0.36186	0.359871	0.407365	0.375963	0.595308	0.564797	0.517066	0.17547	0.053695	0.055598	AT2G42760.1
Glyma.04G242000	0	0	0.162892	0	0.106285	0	0	0	0	0.146179	0	0	0	0	0	0	0	0	0	0	0	AT4G03520.1	ATHM2	Thioredoxin superfamily protein
Glyma.20G188600	0.812438	0.360296	0.530475	0.088324	0.368423	0.45998	0.233308	0.386805	0.391543	0.601797	0.283697	0.306992	0.361433	0.670656	0.265783	0.271137	0.267499	0.276295	0.566314	0.430574	0.99052	AT5G03760.1	ATCSLA09,ATCSLA9,CSLA09,CSLA9,RAT4	Nucleotide-diphospho-sugar transferases superfamily protein
Glyma.05G099500	21.8861	29.1453	31.9549	21.0904	17.1317	20.638	32.2565	29.841	27.8887	20.6891	23.3007	28.3837	25.9191	22.4892	20.8547	36.6352	27.4611	36.6163	24.8799	38.549	33.3594	AT2G40510.1		Ribosomal protein S26e family protein
Glyma.04G190800	163.73	166.108	216.345	192.565	114.851	198.225	209.617	169.515	178.033	70.5302	111.55	116.276	186.668	135.77	176.372	220.999	209.128	220.319	54.7898	36.5014	75.9595	AT5G07460.1	ATMSRA2,PMSR2	peptidemethionine sulfoxide reductase 2
Glyma.06G089000	26.3103	27.2082	8.54422	20.6955	34.084	30.5942	25.6693	25.4635	25.1727	28.9181	24.9066	25.1047	25.6612	22.7304	22.6629	23.3913	23.8606	20.051	31.2729	34.4802	33.6432	AT5G11700.2
Glyma.02G008800	50.4534	40.4903	85.2574	74.232	91.5789	40.4457	35.5901	39.7236	42.5044	82.6746	103.034	77.4515	45.6399	50.4965	54.8736	48.266	43.5501	52.0856	92.6206	93.405	75.4244	AT3G06420.1	ATG8H	Ubiquitin-like superfamily protein
Glyma.13G320800	0	0	0.092827	0.030928	0.081527	0.064648	0	0.02645	0.028227	0	0.058345	0	0	0.03008	0	0.01692	0	0.032259	0	0.056938	0	AT5G22830.1	ATMGT10,GMN10,MGT10,MRS2-11	magnesium (Mg) transporter 10
Glyma.05G115100	13.7674	14.0928	13.6153	11.3716	10.9077	11.9928	12.0168	12.9506	11.4583	14.0019	12.6629	12.9924	13.1754	11.1675	12.4678	11.9341	12.9863	15.4511	14.6232	17.8497	16.2515	AT3G56510.1		RNA-binding (RRM/RBD/RNP motifs) family protein
Glyma.09G127200	0.002494	0.097883	0.023242	0	0.061237	0	0.021701	0.005364	0.009753	0	0	0.061929	0	0	0.020696	0.112895	0.019282	0.02415	0.09983	0.042768	0.075384	AT3G16520.3	UGT88A1	UDP-glucosyl transferase 88A1
Glyma.04G017500	152.486	156.542	107.159	156.445	140.154	146.471	133.711	96.794	93.5485	102.697	102.083	91.2284	109.328	92.4617	108.277	130.047	110.418	115.71	114.154	100.33	110.671	AT4G35090.1	CAT2	catalase 2
Glyma.01G013800	0.859516	1.38644	0.573201	0.971762	0.867761	0.938493	1.31422	1.592	1.53491	1.25052	1.48822	1.09293	0.957301	0.909589	1.32836	0.909303	1.37441	0.903901	1.42492	1.59947	1.10848	AT2G35540.1		DNAJ heat shock N-terminal domain-containing protein
Glyma.16G215300	0	0	0.026248	0	0	0.022436	0	0	0	0	0	0	0	0.037765	0	0	0	0	0	0	0	AT1G27170.1		transmembrane receptors;ATP binding
Glyma.12G077700	0	0.254558	0.104789	0.135196	0	0.231031	0.194631	0	0.061693	0.067003	0	0	0	0.096205	0.175845	0	0.065494	0.070507	0	0	0
Glyma.06G272500	42.9814	45.9145	46.1952	38.2351	30.0027	36.4635	45.4583	43.0812	42.0791	30.0306	34.5966	44.2759	39.7427	33.9066	37.5804	44.1822	43.2087	49.8866	38.5556	49.0114	44.6527	AT5G45775.2		Ribosomal L5P family protein
Glyma.01G177600	19.0373	34.3391	8.42802	16.6842	15.2309	30.6271	44.8458	29.3684	29.837	32.3831	30.5963	22.1651	35.686	24.2243	18.6551	37.7114	26.5865	29.0258	36.409	28.4738	28.603	AT4G36750.1		Quinone reductase family protein
Glyma.03G262100	5.70977	6.36586	3.8472	5.66861	8.26566	6.32857	5.39746	7.14973	6.38599	6.83838	6.14691	5.37942	4.19287	4.98904	3.74539	4.18126	4.75069	4.13024	8.1696	9.11215	8.02699	AT1G01040.1	ASU1,ATDCL1,CAF,DCL1,EMB60,EMB76,SIN1,SUS1	dicer-like 1
Glyma.12G050800	8.24735	8.9855	8.87063	6.69594	7.25344	11.2111	10.3835	7.94508	10.0668	5.90059	5.51379	7.65525	9.49541	12.5366	11.214	8.91053	11.2506	10.068	7.5716	8.40336	7.79941	AT1G06130.1	GLX2-4	glyoxalase 2-4
Glyma.05G095666	0	0.062117	0	0.047176	0	0	0	0	0	0	0	0	0	0	0	0	0.09589	0.051615	0.085061	0	0	AT5G67020.1
Glyma.18G124900	2.80399	2.99681	2.45132	2.71568	2.34313	2.28573	2.80814	6.64544	2.77112	4.31735	4.37476	3.00104	3.37037	2.15037	2.31535	2.80483	2.79945	3.48759	6.05642	7.48283	4.70424	AT1G75220.1		Major facilitator superfamily protein
Glyma.16G218300	0.827776	0.750638	0.227061	0.26938	0.397683	0.864228	0.870158	0.291414	0.681654	0.43578	0.224256	0.826744	0.66404	0.69021	0.717265	1.0805	1.3834	0.918216	0.748249	0.71578	2.57514	AT3G17700.1	ATCNGC20,CNBT1,CNGC20	cyclic nucleotide-binding transporter 1
Glyma.09G261902	0.34382	0.577394	0.304555	0.3175	0.15682	0.57113	0.818073	0.683218	0.69818	0.29979	0.529666	0.812471	0.724968	0.491138	0.410207	0.731943	0.482178	0.880718	0.514466	0.563044	1.05085	AT2G22410.1	SLO1	SLOW GROWTH 1
Glyma.14G130400	5.50302	6.0801	5.09551	6.08449	7.47945	6.43675	7.77621	7.60358	6.62444	7.2028	8.05755	8.23676	5.62609	6.849	6.56329	4.3169	7.05581	6.27728	9.39289	11.3161	9.55968	AT1G55300.1	TAF7	TBP-associated factor 7
Glyma.19G172200	106.369	158.435	53.4932	12.3703	21.2247	33.1241	41.3862	178.131	169.305	128.72	109.549	31.1638	38.834	138.662	30.3476	176.085	48.8485	173.736	176.202	250.636	75.8887	AT3G12580.1	ATHSP70,HSP70	heat shock protein 70
Glyma.14G071500	0.104357	0.155704	0.144623	0.112473	0.106038	0.117844	0.114822	0.108244	0.115058	0.097181	0.104647	0.102976	0.099014	0.092496	0.099555	0.128977	0.124459	0.127838	0.100347	0.085505	0.070211	AT1G75388.1	CPuORF5	conserved peptide upstream open reading frame 5
Glyma.01G109500	11.5278	11.7815	8.00098	8.10912	10.5352	9.57758	9.33574	13.8988	11.4099	8.28849	6.36217	8.64754	6.98198	6.4643	7.07876	9.14152	9.25345	8.47055	4.90098	8.69033	10.8782	AT2G37970.1	SOUL-1	SOUL heme-binding family protein
Glyma.19G163600	0.695343	0.502195	0.377448	0.279959	0.952334	0.444268	0.182453	0.563776	0.345779	0.630309	0.539878	0.860274	0.464876	0.194485	0.24905	0.791297	0.816573	1.1587	0.096244	0.483613	0.243338	AT1G04360.1		RING/U-box superfamily protein
Glyma.16G088800	6.486	6.01749	7.59316	3.9375	2.32125	5.37923	3.18471	2.67428	4.32809	1.67429	3.55162	3.34667	4.95758	3.58972	5.49377	4.83329	4.63121	6.38535	1.38588	0.992249	1.13031
Glyma.11G248900	0.380912	0.221292	0.818106	0.369125	0.143306	0.384088	0.058843	0.516421	0.123085	1.32339	0.501354	0.313652	0.283385	0.622576	0.873566	0.99597	0.735393	0.906013	0.330806	0.623533	0.6021	AT3G57810.2		Cysteine proteinases superfamily protein
Glyma.12G154400	8.58591	11.4429	12.3499	10.2226	6.43798	10.5422	9.70423	9.93499	7.90725	5.53001	7.83937	9.97409	8.11345	10.1809	8.09588	7.86319	8.28171	10.6802	10.8653	12.1032	10.9373	AT3G15352.1	ATCOX17,COX17	cytochrome c oxidase 17
Glyma.15G092300	0	0	0	0	0	0.045683	0	0	0	0	0	0	0	0	0	0	0	0	0	0	0	AT5G07610.1		F-box family protein
Glyma.18G126500	2.06533	1.68325	1.3511	1.7072	1.53151	1.78017	1.94864	1.76689	1.61321	2.74637	3.32102	3.6457	2.80893	3.04456	2.52326	1.23297	1.66704	1.10539	1.85536	4.64996	1.80964	AT1G69850.1	ATNRT1:2,NRT1:2,NTL1	nitrate transporter 1:2
Glyma.06G105600	1.04016	0.80994	1.21187	0.348575	0.476064	1.14389	2.12599	1.74058	2.34141	0.776265	0.987326	1.43714	2.51047	3.56569	3.31588	1.17662	1.72905	1.97194	1.25583	1.20163	0.775262	AT1G22170.1		Phosphoglycerate mutase family protein
Glyma.04G086200	5.41161	5.20817	6.92929	4.87912	5.25612	4.68951	4.22342	5.38658	5.3323	4.38229	4.51894	5.39081	5.21233	4.44377	5.14003	4.69896	5.93442	6.66492	5.52679	6.08826	6.16839	AT1G15215.2
Glyma.09G241001	0	0	0	0	0	0	0	0	0	0	0	0	0	0	0.061099	0	0	0.071535	0	0	0	AT5G39950.1	ATH2,ATTRX2,ATTRXH2,TRX2,TRXH2	thioredoxin 2
Glyma.08G061000	0	0	0.035399	0	0	0	0	0	0	0.070143	0	0.0113	0	0	0.015761	0	0.051365	0	0	0	0.046081	AT1G11410.1		S-locus lectin protein kinase family protein
Glyma.08G193900	15.5521	11.7217	11.1436	11.5344	11.2842	11.4517	8.29806	7.34773	6.83521	10.5984	12.8117	12.9863	6.66162	9.3612	8.0492	8.28154	9.35719	7.5643	8.51278	7.13146	6.27795	AT3G13730.1	CYP90D1	cytochrome P450, family 90, subfamily D, polypeptide 1
Glyma.10G275200	0.464359	0.271789	0.659657	0.456258	0.359677	0.447359	0.587743	0.442551	0.312437	0.929402	0.52579	0.574734	0.725451	1.22745	0.899626	0.245518	0.739011	1.35891	0.353154	0.464821	0.374514	AT4G39670.1		Glycolipid transfer protein (GLTP) family protein
Glyma.16G201700	0	0.046779	0	0	0	0.143835	0.073148	0.023876	0	0	0	0	0.067054	0	0	0	0	0	0	0	0	AT5G51750.1	ATSBT1.3,SBT1.3	subtilase 1.3
Glyma.19G165600	2.71564	0.967816	0.598159	0.432245	0.459965	0.707716	1.03951	0.597651	0.462166	1.04664	1.02131	1.61047	0.684624	1.00248	0.799351	1.92395	1.32955	0.969549	0.516426	0.163201	0.489347	AT4G28530.1	anac074,NAC074	NAC domain containing protein 74
Glyma.13G369100	0.124317	0.04161	0	0.033149	0.058157	0.143793	0.018036	0.030807	0.164015	0.028888	0	0.087308	0	0	0.029433	0.154805	0.066389	0.168707	0	0	0.016644	AT1G80640.1		Protein kinase superfamily protein
Glyma.11G072000	13.1262	10.8638	14.1774	14.9899	15.1807	19.8219	12.8969	10.9928	14.9182	11.2334	12.8257	17.0889	14.7492	16.8575	22.2812	12.8739	28.3608	20.0276	13.4379	11.8378	11.3928	AT5G66390.1		Peroxidase superfamily protein
Glyma.19G216500	2.27709	1.8832	2.34501	2.3255	2.83607	1.96136	2.27123	2.29419	2.18791	2.01088	1.5033	2.32268	1.76161	1.48718	2.08124	2.38287	3.15125	2.5822	2.37068	1.28102	2.3189	AT3G62390.1	TBL6	TRICHOME BIREFRINGENCE-LIKE 6
Glyma.15G118900	5.14609	4.49557	4.25191	3.51403	3.55988	5.79375	6.93273	4.30055	5.43194	3.45113	3.84957	3.74022	6.11524	3.7398	4.26263	5.44988	4.39408	5.95892	2.91294	2.86339	3.26545	AT5G47650.1	ATNUDT2,ATNUDX2,NUDT2	nudix hydrolase homolog 2
Glyma.18G231900	18.0996	21.0986	22.708	19.6929	19.2696	21.5598	27.608	26.9071	25.2149	23.0332	18.7421	16.92	24.9373	23.2351	24.3617	23.0679	22.1259	26.3429	20.3062	19.5394	21.8621	AT1G01730.1
Glyma.02G027900	0	0	0	0	0	0	0	0.909971	0.303651	0	0	0	0	0	0	0	0	0	0	0	0	AT1G70170.1	MMP	matrix metalloproteinase
Glyma.08G288400	11.2959	14.1055	7.35743	11.9167	12.335	16.8974	13.1926	13.0148	11.3909	10.6427	11.1542	8.94554	10.0346	7.87376	6.76607	12.7996	12.5853	11.5757	13.7939	11.5154	13.9737	AT1G60160.1		Potassium transporter family protein
Glyma.03G181200	19.9387	26.7228	15.5643	14.3193	12.8321	25.0125	33.2911	25.241	23.9239	16.2498	19.5459	23.5421	32.0246	24.347	21.8806	34.4949	32.67	27.0165	23.6466	29.8987	32.6316	AT5G11880.1		Pyridoxal-dependent decarboxylase family protein
Glyma.20G122400	5.45855	5.37236	3.9142	4.457	4.8299	6.80353	6.08182	4.76088	5.24505	4.45378	4.68358	4.84364	5.12925	3.70203	4.00263	5.65173	5.82471	5.0643	5.2451	5.1287	4.70677	AT3G18210.2		2-oxoglutarate (2OG) and Fe(II)-dependent oxygenase superfamily protein
Glyma.06G223900	0	0	0	0	0	0.021058	0.02369	0	0.022367	0.024478	0.023155	0	0	0	0	0	0	0	0	0	0	AT5G57690.1	ATDGK4,DGK4	diacylglycerol kinase 4
Glyma.19G132400	16.2311	16.8197	8.31934	11.0792	11.6276	17.9219	18.3051	19.1412	19.0936	10.6721	11.7683	14.1959	19.6254	14.6608	13.5526	18.2062	15.2124	15.5102	11.5905	11.5586	12.7023	AT3G57030.1		Calcium-dependent phosphotriesterase superfamily protein
Glyma.01G217000	0	0	0	0	0	0	0	0	0	0	0	0	0	0	0	0	0.052684	0.056528	0	0	0	AT1G13110.1	CYP71B7	cytochrome P450, family 71 subfamily B, polypeptide 7
Glyma.17G098300	1.41617	1.75526	0.979469	0.772005	1.04769	2.07702	2.34346	1.74662	2.27337	0.796673	0.949117	1.12153	2.18628	1.41482	1.59341	1.77897	1.46885	1.46231	0.499847	0.536914	0.425818	AT3G47780.1	ATATH6,ATH6	ABC2 homolog 6
Glyma.07G215850	0	0	0	0	0	0	0.13845	0.407741	0	0.489548	0	0	0	0	0	0	0.296115	0	0.038875	0	0
Glyma.19G155100	6.94738	6.40976	5.48931	3.90274	1.97258	9.13134	5.24894	3.30017	3.55572	1.21744	1.69448	1.41227	5.12866	2.51757	3.06051	3.64641	5.09652	5.70488	1.08615	0.498432	0.712517	AT3G21900.1		Receptor-like protein kinase-related family protein
Glyma.15G064300	11.7244	12.4864	13.4316	11.6775	9.81553	8.73394	9.32869	7.8344	7.3243	7.56753	8.95589	8.59222	8.03183	9.30206	7.93169	9.12577	10.9687	10.5527	9.55899	9.04879	11.3991	AT1G11430.1		plastid developmental protein DAG, putative
Glyma.08G308500	0.051613	0.315878	0.729275	0.111987	0.191871	0.279942	0.215318	0.095931	0	0.333746	0.418081	0.24947	0.050291	0	0.149399	0.054513	0.05416	0.058501	0	0	0	AT1G06475.1
Glyma.20G003951	0.554382	1.001	0	0.344749	0	0.457105	0.076079	0.759406	0.730964	0	0.488562	0.566896	0.15456	0.335292	0.307127	0.670147	0.501026	0.179792	0.933775	0.758081	2.6651
Glyma.15G092600	11.1479	13.8656	9.72849	12.3001	13.1282	14.0184	11.6644	12.7684	13.4738	18.6899	13.1876	17.3193	14.2165	14.516	9.91307	14.4161	12.9054	11.7748	13.8262	16.3719	22.2029	AT5G46170.1		F-box family protein
Glyma.18G244300	62.8713	71.023	69.4919	65.1035	50.0297	67.6482	61.0302	51.3203	61.6544	37.9849	41.8191	49.187	68.6701	52.6089	56.8212	65.1623	75.5098	70.6524	37.4483	33.1516	35.5517	AT1G65290.1	mtACP2	mitochondrial acyl carrier protein 2
Glyma.15G079700	1.08321	1.76777	0.904473	0.579402	0.606089	1.12622	2.22556	1.94704	1.80118	0.878833	1.22787	0.887429	1.1319	0.96106	0.92442	1.4389	1.65128	2.09727	1.05624	1.47575	1.03918	AT4G18465.1		RNA helicase family protein
Glyma.16G137200	1.13857	2.09899	1.52483	4.03142	3.30759	3.68327	2.35804	5.85235	6.18273	7.02986	0.860393	1.28584	2.4266	2.2309	2.91505	3.18398	3.12961	2.71346	1.61015	2.74758	7.57444	AT5G17680.1		disease resistance protein (TIR-NBS-LRR class), putative
Glyma.19G214900	0	0	0	0.037176	0.032666	0.043448	0	0	0	0	0	0.099214	0	0.140408	0.326225	0	0	0.077423	0.031845	0.068441	0.032313	AT2G47460.1	ATMYB12,MYB12,PFG1	myb domain protein 12
Glyma.11G137000	0.129422	0	0.064071	0	0	0.030667	0	0	0.075402	0	0	0.072547	0	0	0.0455	0	0.067313	0	0.03764	0	0	AT2G29190.2	APUM2,PUM2	pumilio 2
Glyma.08G168700	9.65006	6.64815	11.7301	15.9423	15.3635	10.4351	8.08008	9.85871	7.48465	10.7817	9.62301	11.5144	8.95846	10.6017	7.42143	12.2639	5.65886	6.28193	10.5755	12.717	9.69819	AT1G56090.1		Tetratricopeptide repeat (TPR)-like superfamily protein
Glyma.05G141300	2.88174	1.9704	3.04655	2.0995	2.66378	1.84561	1.7889	2.17872	1.11414	2.11036	1.58273	1.58047	1.20366	1.5108	1.42409	1.5982	1.41462	1.45904	1.57673	1.38801	1.4203	AT3G14420.2		Aldolase-type TIM barrel family protein
Glyma.19G037500	3.00481	2.56994	3.25501	3.95736	4.49461	2.20998	3.01417	3.7703	4.11173	4.46453	4.82415	3.25685	3.53314	3.00521	3.88572	2.96309	2.70866	3.45993	5.41847	4.7072	4.11248	AT5G38820.1		Transmembrane amino acid transporter family protein
Glyma.12G164800	7.21779	6.12129	9.86536	7.91498	6.15747	7.41937	5.70119	8.61226	8.29363	7.07205	9.04167	9.85452	10.6789	14.2938	12.4887	8.61888	10.3279	9.7283	10.5779	7.84311	9.71975	AT4G18530.1		Protein of unknown function (DUF707)
Glyma.10G011300	14.1741	15.2644	16.88	15.8529	15.7055	13.3454	15.1052	12.0411	12.2909	16.8395	19.5423	18.6959	12.6093	13.6101	18.7525	16.2604	20.471	22.1771	19.4197	17.934	21.7985	AT2G47260.1	ATWRKY23,WRKY23	WRKY DNA-binding protein 23
Glyma.08G355200	0.387447	0.382671	0.172223	0.27076	0.181015	0.103032	0.148028	0.161994	0.133533	0.139713	0.586307	0.418457	0.261409	0.876918	0.166092	0.518733	0.266891	0.053884	0.377299	0.47183	0.27507	AT4G00340.1	RLK4	receptor-like protein kinase 4
Glyma.05G176100	0.0107	0.108913	0	0	0.025413	0	0	0	0	0	0.109667	0	0.025933	0.063289	0	0.05622	0	0	0.112436	0	0.073405	AT4G33950.1	ATOST1,OST1,P44,SNRK2-6,SNRK2.6,SRK2E	Protein kinase superfamily protein
Glyma.14G012700	2.07839	2.49897	1.45244	1.4158	1.43439	1.91656	2.36067	1.9498	2.46718	2.00238	2.13527	2.44573	2.26385	1.94052	1.58391	2.78874	2.71656	2.41376	2.49308	3.18074	2.83141	AT4G26620.1		Sucrase/ferredoxin-like family protein
Glyma.18G277200	0.556422	0.365131	0	0.181465	0.041019	0.859384	0.971615	0.126723	0.289745	0.243271	0.19117	0.257864	1.04298	0.19646	0.177857	1.11909	0.09753	0.7139	0.446467	0.185317	0
Glyma.08G075700	32.6463	33.1452	34.2167	30.3438	30.4266	31.6294	40.3263	38.6214	38.4432	30.6433	36.2093	38.1099	33.557	36.4947	33.9693	33.5509	33.738	33.6163	31.8778	38.3209	32.7849	AT3G26420.1	ATRZ-1A	RNA-binding (RRM/RBD/RNP motifs) family protein with retrovirus zinc finger-like domain
Glyma.01G245600	30.7713	39.7643	36.3574	40.9973	38.7861	36.4638	33.5853	47.9569	38.4518	45.8467	52.3226	44.0969	38.7431	40.4167	35.7674	33.1389	39.892	36.425	57.5696	50.3204	46.4723	AT1G21080.1		DNAJ heat shock N-terminal domain-containing protein
Glyma.12G038400	0	0	0	0	0	0	0	0	0	0	0	0	0	0	0	0	0.031974	0	0	0	0	AT3G26120.1	TEL1	terminal EAR1-like 1
Glyma.19G083000	0.137647	0.062657	0.299461	0.099831	0	0.042685	0.095813	0.042687	0.045555	0	0.046845	0	0.030882	0	0	0.048514	0.241647	0.104127	0	0.045946	0
Glyma.06G244900	1.61116	4.95928	1.84175	2.23696	1.26521	1.48341	4.74575	3.34755	3.44813	0.657362	1.33142	3.99427	2.72955	0.683753	1.37766	2.64946	1.3618	3.08769	4.94234	17.3277	20.7424
Glyma.13G297100	0.072763	0.096962	0.03952	0.123417	0.131867	0.025244	0.037913	0.02533	0.071893	0.087862	0.114995	0.008792	0.038399	0.112084	0.076475	0.069874	0.088562	0.066357	0.197727	0.188211	0.091858	AT4G03550.1	ATGSL05,ATGSL5,GSL05,GSL5,PMR4	glucan synthase-like 5
Glyma.14G088001	0	0	0	0	0.493392	0	0	0	0	0.711905	0.303288	0	0	0	0	0	0.185987	0	0.364756	0.024041	0.321219
Glyma.15G174800	0	0	0	0	0.019262	0.018746	0	0	0	0	0	0	0	0	0.039058	0	0	0	0.018024	0	0	AT4G25440.1	ZFWD1	zinc finger WD40 repeat protein 1
Glyma.17G135800	65.5346	94.066	33.3192	38.2808	34.3962	55.8986	140.798	130.059	109.786	33.952	40.4658	39.6661	101.464	68.6327	75.2886	90.4565	79.5571	86.4446	19.6952	17.6926	20.8315	AT4G12110.1	ATSMO1,ATSMO1-1,SMO1-1	sterol-4alpha-methyl oxidase 1-1
Glyma.16G095500	21.6682	23.3591	19.1585	24.9124	26.4347	22.2874	18.0512	27.8173	22.1795	23.5234	26.1237	25.5365	19.1271	20.6994	20.4631	21.2304	22.5223	20.1749	30.7119	29.5136	27.0445	AT5G25060.1		RNA recognition motif (RRM)-containing protein
Glyma.06G154500	1.60457	2.62533	1.09364	0.55563	0.308708	1.60617	3.0532	4.1608	3.45022	1.03455	1.00117	1.44495	1.78328	1.28892	1.32059	1.02756	1.60041	1.71432	0.242036	0.119109	0.32985	AT2G13610.1		ABC-2 type transporter family protein
Glyma.08G293366	0	0	0	0	0	0	0	0.062729	0	0	0.277903	0	0	0.071339	0	0	0.009713	0	0.063041	0	0
Glyma.20G089400	29.7926	35.8994	28.229	26.7473	26.8505	30.0131	35.3737	41.1229	35.5995	26.927	28.7922	29.4671	34.1417	29.4644	25.6081	35.2157	37.2803	37.5452	34.1147	38.7322	34.3589	AT5G15610.2		Proteasome component (PCI) domain protein
Glyma.02G054500	0.783474	0.781051	0.322576	0.646827	0.446542	0.953162	0.531084	0.517414	0.421859	0.535586	0.808874	0.730054	0.610167	0.540617	0.453498	0.696069	0.985714	0.748815	0.834997	0.63467	1.00334	AT5G66470.1		RNA binding;GTP binding
Glyma.19G004300	0	0	0	0	0	0	0	0	0	0	0	0	0	0	0	0	0	0	0.026639	0.029113	0.054982	AT4G39490.1	CYP96A10	cytochrome P450, family 96, subfamily A, polypeptide 10
Glyma.04G176600	4.75574	4.40824	5.5158	6.30234	7.4108	6.05576	4.37211	7.43031	6.82851	7.78954	7.64053	6.89301	5.94844	6.27762	6.39796	5.47871	6.07047	4.52756	8.88989	8.75283	7.55333	AT5G62620.1		Galactosyltransferase family protein
Glyma.03G018400	7.53027	8.19969	7.73174	5.72165	1.78759	7.83405	5.0871	6.70812	8.67238	4.86466	3.19858	3.35453	4.69019	2.26588	3.05181	5.1436	3.47645	4.95417	3.5162	2.9149	1.87633	AT5G62150.1		peptidoglycan-binding LysM domain-containing protein
Glyma.13G196500	17.0264	11.4304	26.8162	16.71	17.7491	10.9544	7.32499	9.26267	9.13703	23.757	23.248	25.3861	14.5529	23.8342	26.8749	15.9746	14.9572	20.2355	34.2904	45.6415	23.4225	AT3G27890.1	NQR	NADPH:quinone oxidoreductase
Glyma.02G156000	0.104013	0.035529	0.028317	0	0.12402	0	0.108299	0.068261	0.089809	0.042083	0.053395	0.201433	0.050759	0.355479	0.565839	0.149105	0.155125	0.323861	0.547098	0.318118	0.19124	AT3G26300.1	CYP71B34	cytochrome P450, family 71, subfamily B, polypeptide 34
Glyma.07G051400	1.28378	1.11082	1.4432	1.42476	0.858523	0.921047	1.49317	1.21593	1.22572	1.6361	1.3077	1.36872	0.948812	0.958148	0.913073	0.744316	1.10689	1.24498	1.5982	1.96308	2.04372	AT1G01180.1		S-adenosyl-L-methionine-dependent methyltransferases superfamily protein
Glyma.10G021800	0.858457	1.59397	1.09243	0.994322	1.06283	1.48913	1.32696	1.40283	0.907912	0.965501	1.55197	1.19996	0.87601	0.946735	0.884802	1.31201	0.911312	0.856207	1.47587	1.02512	1.09524	AT2G47940.1	DEGP2	DEGP protease 2
Glyma.04G008900	15.722	17.7352	20.7289	31.085	26.1136	23.2052	43.3084	45.1516	39.1189	54.2216	49.7201	42.8311	38.4003	54.9815	33.1478	47.0221	29.1959	27.9568	31.4398	67.7354	44.1072	AT4G36240.1	GATA7	GATA transcription factor 7
Glyma.15G145400	56.3276	54.9955	78.2892	72.8964	67.9378	42.9168	41.0967	50.9849	51.2557	56.3859	74.2018	63.1125	47.1632	53.8599	58.9804	51.8141	55.7756	58.386	67.3256	61.4492	53.7687	AT5G49230.1	HRB1	Drought-responsive family protein
Glyma.09G215000	7.59584	8.68209	4.49773	8.11791	13.3197	8.05931	7.78204	9.38293	8.08006	11.6374	9.8058	8.7287	8.14641	8.38541	8.48382	7.65302	7.84922	6.90563	13.7228	15.4038	13.4789	AT1G32750.1	GTD1,HAC13,HAF01,HAF1,TAF1	HAC13 protein (HAC13)
Glyma.09G259200	22.2517	17.4947	28.9754	34.3176	23.954	15.4309	14.7148	20.0138	16.8002	24.6756	19.4841	27.0625	14.0631	17.6809	23.1548	15.3885	18.0762	16.8744	22.1254	24.1445	13.7686	AT4G00440.2		Protein of unknown function (DUF3741)
Glyma.09G036400	51.9125	63.7429	39.6455	27.0433	19.1224	25.1744	55.2211	21.4996	21.8084	11.3516	18.1238	18.9408	18.5645	15.97	19.8344	46.657	49.8504	49.3585	16.9298	9.59903	7.75989	AT1G56430.1	ATNAS4,NAS4	nicotianamine synthase 4
Glyma.05G111900	19.0343	20.4037	15.5431	19.9811	20.0245	20.5046	22.2064	29.8597	25.8371	20.0361	26.0019	18.509	22.9705	26.1036	23.5055	18.6622	19.9565	19.4823	25.7623	24.8247	22.8937	AT5G46630.1		Clathrin adaptor complexes medium subunit family protein
Glyma.04G015100	4.91457	6.04874	4.86906	3.94399	3.84537	4.71376	6.6358	5.82922	4.52624	4.67621	5.93054	6.59465	5.5636	6.04681	5.64554	5.97762	6.84857	8.23144	6.06963	5.80111	4.45938	AT1G20830.1	MCD1	multiple chloroplast division site 1
Glyma.10G053250	0	0	0	0	0	0	0	0	0	0	0	0	0	0	0	0	0.038686	0	0	0.207972	0
Glyma.05G148500	0.70997	0.780078	1.79238	1.01171	0.321332	0.519869	0.648553	0.636097	0.40018	0.402017	0.3204	0.087795	0.443072	0.822452	0.851724	0.384787	0.603633	1.23363	0.096828	0.062223	0.058168	AT3G48660.1		Protein of unknown function (DUF 3339)
Glyma.06G110200	0.354338	0.242329	0.200193	0.359805	0.150455	0.171036	0.246462	0.195574	0.078267	0.250335	0.116795	0.127064	0.205055	0.055048	0.127333	0.083166	0.055393	0.223224	0.024568	0.052626	0.074541	AT1G77690.1	LAX3	like AUX1 3
Glyma.08G012000	19.2856	18.1623	0.253	21.7579	24.6047	17.5537	14.8341	8.20096	12.773	20.7748	10.6804	25.2881	12.5903	17.1868	19.6077	17.1848	9.49564	15.8748	20.1562	27.771	18.4156	AT5G52230.1	MBD13	methyl-CPG-binding domain protein 13
Glyma.11G157140	4.56443	6.48468	5.47403	3.92065	4.41029	5.11393	5.47374	5.19502	5.16725	4.45538	3.32442	6.49469	6.84349	3.64845	4.2603	5.07638	6.51975	6.97327	4.88448	5.29054	4.79989	AT5G13470.1
Glyma.14G068100	1.67615	2.24852	0.639613	0.974073	1.15316	2.27415	3.21929	1.4583	1.6626	1.53849	1.5642	1.7662	2.54795	1.21243	1.53116	2.53689	2.51686	1.73468	1.54253	1.1297	1.18953	AT3G48670.1	IDN2,RDM12	XH/XS domain-containing protein
Glyma.08G328301	0	0	0	0	0	0	0	0	0	0	0	0	0	0	0	0.072049	0	0	0	0	0
Glyma.01G239500	14.927	12.1719	12.1527	12.9183	12.3155	19.1129	15.5601	10.8771	10.4764	10.4555	9.36605	16.1026	17.3826	19.7861	24.9842	18.6824	20.3704	23.8804	14.7019	10.016	12.4159	AT1G47480.1		alpha/beta-Hydrolases superfamily protein
Glyma.09G222000	0	0.062058	0	0	0	0	0	0	0.045119	0	0	0.043393	0	0	0.044043	0.048051	0	0	0	0	0	AT5G18020.1		SAUR-like auxin-responsive protein family
Glyma.11G009700	6.8575	6.53752	9.14445	13.7049	16.9576	7.73636	4.23003	5.85025	5.48846	12.7468	16.7936	11.3838	6.11693	7.88724	7.79982	6.00231	7.52097	6.59759	13.9649	12.7471	9.76652	AT5G16810.1		Protein kinase superfamily protein
Glyma.09G072200	4.1688	3.88698	3.45926	4.05622	5.05458	3.79386	3.16789	4.21442	4.15063	4.87779	4.81575	4.11415	3.56403	4.39351	4.66282	3.62559	4.46831	3.48635	5.65632	5.76339	5.05059	AT5G20730.2	ARF7,BIP,IAA21,IAA23,IAA25,MSG1,NPH4,TIR5	Transcriptional factor B3 family protein / auxin-responsive factor AUX/IAA-related
Glyma.10G023400	2.17558	2.39023	3.2233	1.88356	2.15854	1.66238	1.53065	1.34729	1.38775	3.16119	2.63339	3.3843	1.13513	2.6793	1.72128	2.12386	2.44868	2.09993	4.251	7.10897	5.77922	AT2G48010.1	RKF3	receptor-like kinase in in flowers 3
Glyma.10G067600	0	0.677851	5.98747	0.870581	0	0	0.493479	5.29444	1.41454	0	0	0.301877	0.471415	0	0	0	0	0	0	0	0
Glyma.04G121000	0.259308	0.227328	0.040293	0.106593	0.181539	0.416156	0.10332	0.24282	0.562395	0.073772	0.038179	0.268705	0.318466	0.839013	1.27288	0.254437	0.365884	0.252044	1.11436	1.06582	0.481219	AT4G29330.1	DER1	DERLIN-1
Glyma.14G004900	34.4599	40.343	32.7781	25.9545	28.1272	35.4081	42.6228	40.3168	45.0007	31.869	31.0883	34.7031	47.6395	38.4042	36.2503	46.9953	42.0693	47.4839	40.7627	42.271	41.7484	AT3G07680.1		emp24/gp25L/p24 family/GOLD family protein
Glyma.05G218500	72.0055	57.5263	34.7012	62.5561	80.8747	76.9971	71.959	74.1277	77.2213	99.2413	61.9391	77.4054	81.5465	88.1175	81.0001	73.6055	74.6419	64.4943	75.7952	167.214	190.539	AT3G27090.1		DCD (Development and Cell Death) domain protein
Glyma.08G250300	3009.78	2724.88	4783.73	3634.86	3246.76	2453.27	2097.03	1725.88	2216.43	2553.09	1929.1	2728.76	2494.14	2755.15	2810.26	2205.22	2247.93	2476.03	1917.27	1697.86	1426.63	AT3G29970.1		B12D protein
Glyma.02G227500	0.022082	0	0	0.047993	0	0	0.057423	0.020453	0.0219	0.023706	0	0.042693	0	0	0.012616	0	0	0.025029	0.032939	0.022088	0	AT1G19715.3		Mannose-binding lectin superfamily protein
Glyma.13G145400	7.73313	7.23027	10.7507	8.85213	9.26581	6.57685	7.0566	7.51249	8.81527	6.32951	9.8908	7.59282	8.9644	9.96872	11.5997	6.78208	10.1485	10.37	15.5096	9.23387	10.2972	AT2G36840.1		ACT-like superfamily protein
Glyma.06G109600	3.84402	3.97317	3.08522	3.62539	2.26283	3.34381	3.92404	3.59506	2.99405	2.56444	2.71456	3.57675	3.36432	3.23805	3.63488	3.52471	3.76674	3.25892	3.03469	2.49021	2.11166	AT2G25710.2	HCS1	holocarboxylase synthase 1
Glyma.16G163100	0.562241	0.718926	0.065438	0.367772	0.596634	1.0987	1.00676	0.930286	0.937888	0.50918	0.462701	0.505582	0.693689	0.646912	0.456581	0.869446	0.859098	0.443069	0.594475	0.625301	0.733192	AT1G12700.1		ATP binding;nucleic acid binding;helicases
Glyma.08G245100	14.5653	16.6845	13.5745	14.5913	16.7838	11.3023	11.1547	14.8275	15.289	17.4091	20.0901	15.2327	12.9421	14.2511	13.5956	13.188	13.2376	14.8302	21.3082	26.0075	16.3201	AT3G29390.1	RIK	RS2-interacting KH protein
Glyma.18G035400	0.156584	0.37	0.613684	0	0.12939	0.233111	0.210813	0.50184	0.447003	0.258971	0.07003	0.197152	0.231178	0.191116	0.426467	0.469581	0.570216	0.823703	0.38095	0.268603	0.220245
Glyma.18G259700	0.587036	0.851455	0.196168	0.430127	0.262526	0.332597	0.443432	0.83649	0.719459	0.264158	0.342129	0.241054	0.427504	0.471811	0.423288	0.602201	0.766824	0.887141	0.456166	0.2211	0.394854	AT5G15250.1	ATFTSH6,FTSH6	FTSH protease 6
Glyma.04G118700	109.11	116.875	119.401	78.7368	81.9208	112.877	115.303	108.619	114.396	41.4992	46.6174	76.5929	173.694	183.561	209.691	150.541	216.333	206.409	50.7988	45.112	42.7289	AT5G62350.1		Plant invertase/pectin methylesterase inhibitor superfamily protein
Glyma.15G101300	8.41399	8.28418	4.07954	7.44695	8.8219	8.39408	9.76665	13.5499	12.9009	13.065	12.8729	12.654	11.7307	12.9131	13.4753	10.8373	9.35489	8.07446	13.6656	13.622	14.4183	AT4G13110.1		BSD domain-containing protein
Glyma.15G055200	3.02081	2.06084	2.24322	1.7124	2.65478	2.44924	2.57614	2.90405	2.53977	2.51159	1.57275	2.51531	2.59854	1.75168	1.83548	2.89863	2.25941	3.0062	2.41229	2.67704	2.88488	AT3G10430.1		F-box and associated interaction domains-containing protein
Glyma.08G242450	0.635511	0.37172	1.83396	0.248617	0.840796	0.180477	1.57164	1.00544	1.9836	1.13029	1.71506	1.09108	1.51885	1.74423	1.40311	1.19424	1.64868	1.902	1.13769	1.8738	1.48386
Glyma.06G138200	0.048675	0.097283	0.077536	0.056855	0.204292	0.316596	0.211332	0.116169	0.088454	0.134606	0.069147	0.034508	0.086806	0.037687	0.181698	0.168748	0.225407	0.340088	0.215357	0.326362	0.584892	AT5G54130.2		Calcium-binding endonuclease/exonuclease/phosphatase family
Glyma.11G244900	0	0.215297	0	0	0	0.024459	0.193012	0.13617	0.079408	0.056511	0	0.025444	0.076938	0.055635	0.050876	0.083398	0.802191	0.428793	0	0.026697	0	AT1G67750.1		Pectate lyase family protein
Glyma.17G070900	8.02472	6.96557	5.41129	6.11493	6.38172	5.24455	5.58964	6.56735	6.60359	7.63632	9.37503	7.32368	8.45786	8.14803	8.97177	9.54781	10.9839	9.9257	9.028	10.5672	9.18785	AT4G30850.2	HHP2	heptahelical transmembrane protein2
Glyma.06G051400	106.094	102.911	123.868	102.631	86.8957	97.3519	130.177	119.055	109.275	79.4195	74.1809	82.4369	117.837	100.587	93.4712	113.836	114.536	118.096	79.7898	70.4947	77.3002	AT5G11770.1		NADH-ubiquinone oxidoreductase 20 kDa subunit, mitochondrial
Glyma.18G086300	0	0	0	0	0.08509	0.023187	0	0	0	0	0	0	0.034733	0	0	0	0.040032	0	0	0.04457	0	AT1G50180.1		NB-ARC domain-containing disease resistance protein
Glyma.06G220766	6.1234	6.39704	11.3833	8.83479	8.19427	5.42801	5.73057	5.95139	6.44347	9.04367	11.3109	8.09496	7.55343	6.83654	6.21783	7.62315	7.49653	10.0832	10.1532	9.87415	6.46442	AT5G57930.2	APO2,emb1629	Arabidopsis thaliana protein of unknown function (DUF794)
Glyma.12G204800	0	0	0.147303	0.184944	0.044767	0.045936	0	0	0.021407	0	0	0	0.025357	0	0.041857	0	0.050886	0.033243	0.103394	0	0.140462
Glyma.16G080800	7.7645	5.5003	16.0015	12.4176	9.04912	9.29815	7.51185	8.27765	7.87353	12.4756	12.0662	15.8798	12.1721	20.1005	34.9256	14.1769	14.6067	20.4704	17.2966	13.7341	15.3605	AT4G27745.1		Yippee family putative zinc-binding protein
Glyma.03G159900	0.029326	0	0	0	0	0.113106	0.061036	0.018169	0	0.021059	0.02014	0	0.01905	0	0	0	0.035835	0.06648	0	0	0	AT2G30630.1		P-loop containing nucleoside triphosphate hydrolases superfamily protein
Glyma.13G095000	119.396	133.332	373.77	466.952	510.669	115.74	124.548	518.462	283.583	547.904	230.101	276.305	181.162	338.871	232.755	150.319	133.795	98.4387	146.633	131.221	67.8591	AT5G57560.1	TCH4,XTH22	Xyloglucan endotransglucosylase/hydrolase family protein
Glyma.20G246100	5.82228	6.96082	5.18206	5.08655	5.85185	7.70126	8.16389	6.82151	6.56825	6.07033	5.64892	6.54759	7.88941	7.24179	5.0434	6.60116	5.89952	7.46468	7.76436	7.92877	8.31232	AT3G59360.1	ATUTR6,UTR6	UDP-galactose transporter 6
Glyma.07G110300	0.268499	0.290647	0.248561	0.238935	0.159587	0.34522	1.16527	0.981714	1.21964	0.721724	0.869378	0.516516	1.0922	0.627586	0.733398	0.280145	0.262455	0.474936	0.182569	0.135937	0.080741	AT4G01070.1	GT72B1,UGT72B1	UDP-Glycosyltransferase superfamily protein
Glyma.02G276700	17.6574	15.671	17.0168	17.357	17.4382	13.31	13.5769	17.9971	15.7542	18.4577	17.1054	14.8998	16.1283	13.7115	14.7575	12.6088	14.4737	15.8289	21.1846	16.437	17.8181	AT2G40830.1	RHC1A	RING-H2 finger C1A
Glyma.02G232500	0.44808	1.56098	0.756512	0.836087	0.305981	0.833376	11.2729	5.46227	6.39527	3.89587	3.68166	5.63517	5.07257	6.48239	6.84433	2.52253	3.57516	4.1764	1.13806	2.21023	0.987805	AT1G06980.1
Glyma.19G155800	0.596979	0.54562	0.06882	0.137808	0.04793	0.407059	1.8123	0.401485	0.062885	0.068297	0	0.061296	0.293057	0	0.030692	0.578063	0.316438	0.538896	0.02961	0.090592	0.029945	AT1G03170.1		Protein of unknown function (DUF3049)
Glyma.10G028000	8.93362	8.14833	12.6659	9.14174	9.29518	9.59755	13.365	18.1517	17.298	13.651	13.1335	11.5429	11.2245	10.2848	9.53409	10.1267	10.0403	10.2193	13.4582	13.4585	14.4593	AT3G63220.2		Galactose oxidase/kelch repeat superfamily protein
Glyma.09G173300	51.1036	29.6755	103.356	101.674	71.3662	25.7585	39.7179	47.3383	63.6755	202.79	155.362	195.606	63.4965	110.439	137.634	43.7371	60.8792	59.3599	143.61	215.781	121.506	AT1G67920.1
Glyma.18G246300	23.9376	28.5241	28.1179	18.7963	15.6316	27.7735	33.9734	29.2371	31.0555	16.9378	17.3901	18.4326	33.446	24.7322	25.9381	30.3457	33.6033	39.5159	21.1248	22.6975	24.168	AT4G10040.1	CYTC-2	cytochrome c-2
Glyma.14G189600	1.84797	0.935157	0.11789	0.67883	1.03452	0.587164	0.498442	0.357068	0	1.05293	1.21592	1.4609	0.114878	1.25745	0.599537	0.129245	0.024204	0.167663	0.568901	1.52586	0.448739	AT4G27590.2		Heavy metal transport/detoxification superfamily protein
Glyma.18G199700	1.68295	1.4932	1.72223	1.84789	2.06418	1.85193	1.80976	3.67312	2.10918	3.09612	2.62467	2.21813	1.89323	1.95896	2.00657	1.63851	1.76008	2.45262	2.31998	2.5248	2.10578	AT2G40070.1
Glyma.08G126200	64.4592	71.6485	47.0012	66.6409	76.2449	73.2553	83.8837	84.8999	80.1375	79.967	91.7929	75.6968	76.2957	76.3703	72.6282	76.9196	76.7494	69.367	110.952	103.653	93.6231	AT3G59920.1	ATGDI2,GDI2	RAB GDP dissociation inhibitor 2
Glyma.12G157032	0.095942	0.130871	0	0	0	0	0.064707	0	0	0	0	0.13912	0	0	0.207434	0	0.202027	0	0	0	0.015156	AT1G53570.1	MAP3KA,MAPKKK3	mitogen-activated protein kinase kinase kinase 3
Glyma.03G035300	0.835907	0.91727	0.774073	2.09586	2.0281	1.34949	2.74513	3.12226	4.17092	4.63161	3.35461	2.39799	4.9915	4.97945	4.78446	2.67314	2.56904	2.52616	1.26514	2.47062	2.15244	AT3G08760.1	ATSIK	Protein kinase superfamily protein
Glyma.06G235100	1.30513	1.50358	0.769402	0.986054	1.18614	0.506869	0.415304	0.163551	0.313585	0.526346	0.845061	0.710789	0.152502	0.445651	0.306672	0.996546	0.331423	0.35453	0.129848	0.035207	0.184624	AT3G15110.1
Glyma.01G234900	11.159	12.6474	11.3319	9.43283	8.93095	14.747	10.2177	10.9452	11.2386	10.4008	7.70334	6.8745	8.42909	10.0543	11.2366	9.03102	8.51133	7.15611	8.51837	6.99787	8.65043	AT3G22600.1		Bifunctional inhibitor/lipid-transfer protein/seed storage 2S albumin superfamily protein
Glyma.08G259500	24.8513	25.6998	13.1123	21.9335	20.0206	27.0345	31.5969	25.9674	25.9942	16.4301	19.5006	22.6261	27.9232	28.2692	26.5583	29.9572	30.7062	29.3644	24.0545	21.5234	20.9764	AT1G60710.1	ATB2	NAD(P)-linked oxidoreductase superfamily protein
Glyma.16G093900	2.71428	2.3686	2.57311	2.71597	2.97249	3.57652	2.90199	3.58343	3.00454	3.18	3.10518	3.91843	3.09984	3.45777	3.85128	3.53888	3.11213	2.1847	3.09191	3.36616	3.56353	AT1G11330.1		S-locus lectin protein kinase family protein
Glyma.16G045500	3.42989	5.75582	2.86252	3.43677	3.34299	6.95943	7.1131	7.79403	9.72526	3.37273	2.48911	3.80478	6.87423	4.8358	3.82145	8.32902	5.14438	5.19016	2.86619	4.09058	4.31713	AT1G09070.1	(AT)SRC2,SRC2	soybean gene regulated by cold-2
Glyma.16G199000	0.655571	1.31355	0.396536	2.83741	2.93537	1.82457	1.11195	2.60868	1.52226	0.85753	2.51747	4.98576	2.53657	3.302	1.15206	6.82838	1.0179	0.85723	0.535963	0.450541	0.23269	AT5G51990.1	CBF4,DREB1D	C-repeat-binding factor 4
Glyma.01G198600	3.64904	3.34201	3.51699	5.43386	5.78213	1.83985	2.94557	4.002	4.16332	4.95838	7.76122	6.09038	3.36003	4.40225	4.67079	3.46559	4.49263	3.58551	7.75579	9.70037	6.67875	AT4G17830.1		Peptidase M20/M25/M40 family protein
Glyma.18G299900	1.68133	2.12807	1.24155	0.700427	0.448844	1.21379	2.22142	1.7321	1.32374	0.628218	0.413749	0.741359	1.57378	1.06965	0.774262	2.1223	2.58809	2.65906	0.17613	0.2495	0.332475	AT2G43200.1		S-adenosyl-L-methionine-dependent methyltransferases superfamily protein
Glyma.03G137250	0	0	0	0	0	0	0	0	0.535624	0.117973	0	0	0	0	0	0	0	0	0	0	0
Glyma.09G051400	1.69356	2.03761	0.89819	1.79407	0.770881	1.85737	2.1892	0.969855	1.13529	0.660627	0.606057	0.658758	1.78516	0.955691	0.776966	2.41595	2.26303	1.93892	0.933488	0.658637	3.73726	AT3G17365.1		S-adenosyl-L-methionine-dependent methyltransferases superfamily protein
Glyma.14G084800	1.87246	3.10059	0.894154	0.840186	0.884725	2.34484	3.35663	2.80673	2.9623	1.22172	1.31031	1.50033	2.45913	2.30003	2.27385	2.75106	2.86214	3.10203	1.62962	1.42402	1.99184	AT2G32230.1	PRORP1	proteinaceous RNase P 1
Glyma.13G239400	1.37346	1.58344	1.80486	1.72278	1.50073	1.9345	1.47737	2.11223	1.99785	1.14646	1.73668	2.00045	1.73169	1.50679	1.59706	1.897	1.6387	2.05439	2.41438	1.49237	1.46048	AT5G22620.1		phosphoglycerate/bisphosphoglycerate mutase family protein
Glyma.11G230700	8.98298	12.4176	3.41699	3.9537	3.6984	6.54074	14.1002	16.641	13.7495	4.15348	6.52733	5.91915	10.432	7.82484	7.63992	10.4131	13.208	8.80528	3.09094	1.62654	1.5706	AT2G40130.2		Double Clp-N motif-containing P-loop nucleoside triphosphate hydrolases superfamily protein
Glyma.08G353200	0	0	0	0	0	0	0	0	0	0	0	0	0	0	0	0	0	0.089896	0	0	0	AT5G12070.1		Plant self-incompatibility protein S1 family
Glyma.07G027751	10.6533	11.1723	16.221	12.5157	13.5517	9.28907	7.63016	9.39947	9.15744	12.4586	13.6057	11.4894	7.88134	9.21374	7.76738	10.3452	8.82801	10.1264	15.7012	15.253	12.4589	AT1G15780.1
Glyma.11G046700	0.075342	0.912999	0.106697	0.073275	0.04771	0.054651	0.064857	0.039903	0.084482	0.036074	0.066727	0.039349	0.002675	0.132801	0.059469	0.084773	0.057585	0.052713	0.039237	0.048594	0.053943
Glyma.15G022200	0.755941	1.07398	0.134728	0.641916	0.555747	0.11516	0.581396	0.611922	0.619023	0.331036	0.50766	0.394733	1.01188	0.674731	0.567664	0.660984	1.23495	0.593219	0.561724	0.213443	0	AT3G21300.1		RNA methyltransferase family protein
Glyma.01G226100	3.30218	4.48106	1.9983	1.963	1.19487	2.53006	2.65186	2.5868	2.22309	1.59061	1.91143	1.15365	1.90461	1.28005	0.97361	3.22141	2.63677	3.42923	1.23768	1.89723	1.5979	AT1G64450.1		Glycine-rich protein family
Glyma.17G116100	13.3776	10.5664	21.7101	17.3386	9.60164	8.84796	12.3007	9.37929	9.48484	12.3914	16.7082	12.5469	9.01528	12.0015	7.10027	11.1225	11.7003	11.4511	25.063	17.8659	11.7413	AT5G20100.1
Glyma.03G172800	0.964736	0.465143	0.698578	0.657361	0.064178	0.369138	0.560567	0.333972	0.199978	0.310584	0.415435	0.2599	0.411505	0.483285	0.453315	0.488175	0.212299	0.593973	0.439001	0.403394	0.254155
Glyma.09G057800	14.5821	13.2927	7.26043	14.8296	18.4745	15.2133	14.4093	17.0044	15.2929	20.7668	16.2254	16.5733	12.5102	13.9565	13.141	13.0831	14.042	11.4666	24.5512	22.8684	22.4019	AT3G20250.1	APUM5,PUM5	pumilio 5
Glyma.10G116700	0	0	0	0	0	0	0	0	0	0	0	0	0	0	0	0	0	0.124119	0	0	0
Glyma.15G081200	3.93401	3.39021	6.14483	4.01727	3.89891	3.58299	3.32123	3.91603	4.10289	3.24232	2.60867	2.9776	2.55232	2.90172	2.38995	4.54521	3.68222	3.82307	4.36679	3.929	3.85612	AT1G28580.1		GDSL-like Lipase/Acylhydrolase superfamily protein
Glyma.11G232700	3.41637	3.64782	1.84379	2.76989	3.10897	3.10486	4.6705	3.35346	3.27365	2.44898	2.66775	2.98991	3.30341	2.95291	2.59604	3.47033	4.12228	3.05295	3.96543	3.2951	3.18246	AT5G05460.1		Glycosyl hydrolase family 85
Glyma.13G000200	0	0.029955	0	0	0	0	0	0	0	0	0	0	0	0	0	0	0	0	0	0	0	AT4G13780.1		methionine--tRNA ligase, putative / methionyl-tRNA synthetase, putative / MetRS, putative
Glyma.05G028800	62.5333	57.9794	70.5916	59.7222	54.4739	61.9913	53.0735	54.2542	59.4815	64.948	66.0545	56.9262	58.6327	55.5088	50.7812	55.3159	58.1953	59.5347	70.257	73.6577	69.2904	AT2G02760.1	ATUBC2,UBC2	ubiquiting-conjugating enzyme 2
Glyma.11G180200	2.77181	2.21796	1.52894	1.76694	1.70615	1.73574	2.8675	2.83538	2.52576	2.19763	1.58271	1.80654	1.17011	1.88572	1.54214	2.97348	1.619	1.5735	2.85593	1.21857	1.67436	AT2G27290.1		Protein of unknown function (DUF1279)
Glyma.19G245100	5.37198	5.57579	2.99548	4.91915	6.39595	5.17251	4.87167	4.64878	4.26622	6.52001	7.20656	6.1988	4.39026	4.96652	4.57807	4.98147	5.74369	5.42804	8.99741	10.1695	9.52789	AT3G04740.1	ATMED14,MED14,SWP	RNA polymerase II transcription mediators
Glyma.06G018900	4.06023	4.21296	9.72033	9.24707	14.3537	3.06487	1.41183	1.19666	1.59858	14.6978	22.354	11.6468	1.48425	2.75409	2.1391	2.11226	1.7794	2.61656	33.8173	23.4469	19.721	AT1G76250.1
Glyma.07G013200	38.9037	39.8682	43.5535	47.6916	54.9819	39.4091	35.1006	25.2104	26.466	35.0031	33.5015	31.9939	28.8953	27.2364	27.115	36.626	31.4146	32.0639	27.4084	25.6914	28.6044	AT1G51760.1	IAR3,JR3	peptidase M20/M25/M40 family protein
Glyma.17G089100	5.38778	8.44449	3.945	4.3814	4.68719	7.47339	8.81001	10.6394	9.60335	5.82809	6.59248	7.00651	7.66349	5.62686	6.14596	7.50221	7.00799	6.44049	9.27387	15.7044	15.5932	AT5G16750.1	TOZ	Transducin family protein / WD-40 repeat family protein
Glyma.01G151532	1.77488	1.44199	0.485539	2.29553	2.10951	1.34766	1.5134	1.34585	1.49782	2.95015	3.83649	1.94718	1.62585	1.4586	1.91975	1.72961	1.50751	1.1577	3.94503	2.22662	3.06203	AT1G31500.1		DNAse I-like superfamily protein
Glyma.08G196400	3.1694	4.56272	2.60525	3.3742	3.71302	3.90746	4.05041	4.35641	4.18425	4.04186	3.72955	3.48619	3.54254	3.36981	3.39238	3.71074	4.9397	3.68643	4.45856	5.10513	4.4768	AT1G51745.2		Tudor/PWWP/MBT superfamily protein
Glyma.10G291600	0	0	0	0	0	0	0	0	0	0	0	0	0	0	0	0	0	0	0	0.539323	0
Glyma.20G221100	5.48062	5.54651	5.43039	5.70179	7.72993	5.5379	4.66227	6.74806	5.32835	6.45748	5.83097	5.58631	4.70334	4.51361	3.92981	5.29763	4.63499	4.4057	8.07098	6.45735	6.38805	AT3G04260.1	PTAC3	plastid transcriptionally active 3
Glyma.06G238700	0.522964	0.710295	0.470895	0.480193	0.680595	0.649758	0.672961	0.855783	0.55446	0.811001	0.836059	0.429521	0.880633	0.951124	0.598073	0.625589	0.821365	0.766094	0.573273	0.736578	0.603347	AT5G53890.1	AtPSKR2,PSKR2	phytosylfokine-alpha receptor 2
Glyma.13G284000	1.58869	0.911688	4.59154	3.24921	0.70199	1.30408	1.21219	0.062113	0.198855	0.719184	0.309825	0.484574	0.390742	0.631027	0.776228	0.84686	1.40738	1.7411	0.368911	0.266081	0.69421	AT3G48590.1	ATHAP5A,HAP5A,NF-YC1	nuclear factor Y, subunit C1
Glyma.02G089400	6.34804	3.58633	6.38913	3.50066	4.0963	3.17639	7.39495	4.26568	5.33803	7.40982	7.11021	5.88271	4.24614	7.68287	7.83397	7.58838	5.69321	6.2139	7.54275	10.96	6.02833	AT2G47485.1
Glyma.13G337466	0.120304	0.059607	0.060729	0.192638	0.251643	0.133519	0.196757	0.129494	0.164212	0.29595	0.732113	0.357299	0.156571	0.265259	0.079551	0.159773	0.217158	0.091199	0.166701	0.311396	0.10637	AT1G07530.1	ATGRAS2,GRAS2,SCL14	SCARECROW-like 14
Glyma.15G211800	6.92966	9.92082	8.52554	8.39665	8.61525	8.90918	8.51664	8.96239	7.84511	9.95744	8.76147	7.66202	8.87551	7.99366	10.1629	7.88713	10.7931	10.0851	10.5498	10.7595	8.2353	AT3G14770.1		Nodulin MtN3 family protein
Glyma.18G180500	0	0.24662	0	0	0	0.089553	0.033799	0.209233	0	0	0	0	0	0	0	0	0	0	0	0	0
Glyma.13G331700	0	0	0	0.034722	0.019773	0.079357	0.022192	0	0	0	0	0	0	0	0	0	0	0	0	0	0	AT5G59730.2	ATEXO70H7,EXO70H7	exocyst subunit exo70 family protein H7
Glyma.05G181000	17.5028	21.8314	15.7613	11.8113	10.1512	21.7842	25.3889	17.8243	21.6192	12.2312	13.4122	17.1016	23.7809	17.8457	16.8737	22.0284	24.6378	23.924	15.4036	13.4739	14.384	AT2G22250.2	AAT,ATAAT,MEE17	aspartate aminotransferase
Glyma.10G224400	0	0	0.09021	0	0.079229	0.067618	0.08654	0.077113	0.057541	0	0	0	0	0.131544	0	0.087639	0.109204	0.09405	0.038451	0	0.037301	AT1G76770.1		HSP20-like chaperones superfamily protein
Glyma.04G204000	0.058643	0.354591	0.074136	0.178944	0.597211	0.313571	0.179473	0.750293	0.228077	0.31065	0.128941	0.111521	0.253853	0.060962	0.055841	0.060313	0.06073	0.331804	0.200582	0.674869	0.238996	ATCG00170.1		DNA-directed RNA polymerase family protein
Glyma.16G038732	0	0	0	0	0	0	0	0.052255	0.028497	0	0	0	0	0	0	0	0	0	0	0	0	AT1G79450.2	ALIS5	ALA-interacting subunit 5
Glyma.12G040200	18.6382	24.8522	16.2608	12.8934	14.1053	15.9249	26.751	26.7937	25.3726	17.0881	19.761	22.8593	20.0704	16.3943	13.2945	21.0789	21.0859	22.5759	30.0505	50.3202	44.749	AT3G05060.1		NOP56-like pre RNA processing ribonucleoprotein
Glyma.08G194800	1.31079	3.3016	2.52529	3.45574	0.341827	0.589135	0.180192	0.357491	0.552593	0.324075	1.11867	0.122482	0.186889	0.193183	0.259426	0.926155	1.09048	1.41626	0	0.097213	0.449686
Glyma.16G013300	0.251168	0.577492	0.34974	0.582223	0.993059	0.683403	0.272175	0.727342	0.445298	0.627318	0.898896	0.692065	0.318097	0.64642	0.492716	0.450951	0.614158	0.551431	0.962017	0.888851	0.547808	AT5G12260.1
Glyma.03G090500	0.162044	0.319199	0.039149	0.078263	0.241774	0.309367	0.140837	0.275809	0.303561	0.058181	0.07419	0.104432	0.195321	0.019029	0.226539	0.208739	0.240814	0.37244	0.252125	0.10806	0.263203	AT5G60900.1	RLK1	receptor-like protein kinase 1
Glyma.06G123602	0	0	0	0	0	0	0	0	0	0	0	0	0	0	0	0.088889	0.066585	0	0	0	0
Glyma.12G234300	16.6839	25.5532	8.25144	10.6886	12.6659	18.3953	26.9318	22.8999	19.8656	7.92196	10.5131	7.00295	22.5265	12.9082	18.0987	31.727	24.4835	28.3459	9.8496	6.75571	5.19387	AT1G78570.1	ATRHM1,RHM1,ROL1	rhamnose biosynthesis 1
Glyma.08G256300	13.8725	13.4322	8.26887	13.0649	22.3079	15.205	13.388	14.2792	13.6664	21.3232	21.4531	18.325	14.2938	17.2461	13.9732	14.4108	15.3679	12.4038	24.2882	25.9047	22.9398	AT1G67230.1	LINC1	little nuclei1
Glyma.17G060200	1.14343	0.629961	1.47031	1.00148	0.806859	0.882681	1.29562	0.894833	1.71111	1.07312	0.766377	1.83595	1.29657	1.84393	1.59998	1.12789	2.43876	3.22946	1.96559	1.58171	0.959149	AT5G66580.1
Glyma.15G095900	0.065971	0	0	0	0	0	0	0.020436	0.021809	0	0.022653	0	0	0	0	0.023226	0.023153	0	0	0	0	AT3G12580.1	ATHSP70,HSP70	heat shock protein 70
Glyma.03G155100	12.4614	17.4109	10.3701	9.45333	12.6517	14.8742	16.9544	20.1307	15.8913	13.105	9.856	10.8769	17.0813	9.84329	9.47037	13.8192	16.1728	19.0756	15.8431	17.5895	17.8518	AT4G02760.1		RNI-like superfamily protein
Glyma.20G242900	3.84596	4.8808	2.94042	4.44592	4.50287	4.33154	5.49737	5.44992	4.89806	4.93298	4.30038	4.72777	3.68428	4.84509	4.27003	5.30345	5.49217	5.18626	6.71622	6.58133	5.10532	AT3G04680.2	CLPS3	CLP-similar protein 3
Glyma.18G297500	5.14953	2.36239	4.47139	3.50457	3.03617	2.6651	1.51998	1.66297	2.12382	4.62663	4.66518	4.91332	1.4109	4.19917	3.02675	2.7593	2.82258	4.12994	3.07275	6.2131	3.28624	AT1G13340.1		Regulator of Vps4 activity in the MVB pathway protein
Glyma.07G202200	2.3706	5.56994	0.378406	1.09584	0.929327	3.89725	7.22543	4.00989	5.06845	1.37964	1.58426	1.64298	4.85568	3.10583	2.28326	4.98364	4.02913	4.27942	1.64576	1.36948	1.39555	AT2G33860.1	ARF3,ETT	Transcriptional factor B3 family protein / auxin-responsive factor AUX/IAA-related
Glyma.17G013000	14.9925	13.1002	25.0089	25.1877	34.3821	10.3697	7.30305	6.84285	6.38281	29.2935	40.9023	23.6875	9.45061	13.28	11.1549	10.7608	12.3127	12.3595	52.7072	36.9355	37.5068	AT1G62040.2	ATG8C	Ubiquitin-like superfamily protein
Glyma.17G044100	0	0	0.088616	0.089571	0.063312	0.191321	0	0.025534	0	0	0.028303	0	0.026771	0.029038	0	0	0	0	0	0	0	AT5G20870.1		O-Glycosyl hydrolases family 17 protein
Glyma.03G231900	7.76088	8.50816	8.02136	6.08982	4.28096	7.87403	8.84536	7.24761	8.06506	7.99685	9.6177	8.26497	7.82667	7.91123	7.03071	10.2556	11.029	10.2438	8.71914	13.3153	10.9502	AT3G05760.1		C2H2 and C2HC zinc fingers superfamily protein
Glyma.20G235500	7.99469	12.2488	4.85468	5.82125	5.74458	10.6288	13.5781	9.40798	10.2908	7.17292	9.29889	9.18671	12.2426	11.2267	9.63708	10.6703	12.1625	13.201	10.2263	9.68998	9.16326	AT3G05420.2	ACBP4	acyl-CoA binding protein 4
Glyma.07G026400	11.4947	13.9239	9.32481	9.28899	8.20158	11.5743	15.1272	14.3176	13.9152	10.7594	12.6028	13.752	13.0639	10.9063	9.05832	13.0789	14.5852	14.7261	16.1073	19.4914	17.9091	AT1G15810.1		S15/NS1, RNA-binding protein
Glyma.02G111300	6.88317	6.69971	8.78757	10.2056	13.1689	9.61822	7.98441	10.1545	10.6287	15.9923	17.1248	12.7803	8.48217	11.5482	8.33105	8.85925	6.98253	6.77766	17.7497	17.9972	17.9782	AT1G13990.1
Glyma.04G133400	0.231612	0.104015	0.157338	0	0.336889	0.174948	0.398025	0.680622	0.301406	0.194099	0.357938	0.027999	0.093225	0.081962	0.112158	0.187115	0.06569	0	0.195561	0.619559	0.267919	AT5G06980.4
Glyma.16G208700	11.1748	14.7145	8.15128	8.79031	9.97532	11.5578	14.5371	23.0375	17.0035	10.7744	12.6257	13.2093	13.8954	11.5344	9.91652	13.5932	14.6091	15.7294	15.6352	22.6951	19.5022	AT5G26360.1		TCP-1/cpn60 chaperonin family protein
Glyma.12G000700	13.9432	12.345	20.2399	12.6758	18.1113	13.6986	14.1016	14.2488	13.8517	14.977	13.5382	16.1094	13.1361	11.672	12.368	13.5175	13.4624	15.6756	19.8052	18.1832	16.5134	AT1G33970.5		P-loop containing nucleoside triphosphate hydrolases superfamily protein
Glyma.09G196100	5.07673	6.40723	2.68559	3.69636	4.83665	6.42761	5.10372	5.30563	5.79044	4.91007	4.5404	4.09117	4.9155	4.65486	4.0564	4.3078	5.52998	4.45806	4.29168	5.09542	4.24582	AT5G65950.1
Glyma.02G080200	7.32119	6.40691	5.99166	6.59551	14.1393	3.73281	2.31948	3.94746	5.13901	11.4689	18.8431	13.7271	6.57097	20.6647	12.3061	6.36568	9.22525	4.92469	16.1657	19.195	13.7806	AT2G33710.2		Integrase-type DNA-binding superfamily protein
Glyma.20G237900	20.5553	18.7548	12.7717	14.5015	14.907	14.12	36.2614	24.7259	24.9822	20.7969	28.0132	26.4564	21.9831	21.148	20.1388	18.6183	15.1196	13.4838	10.5107	8.15717	7.46774	AT1G56230.1		Protein of unknown function (DUF1399)
Glyma.08G093700	1.56972	2.75202	1.11953	1.39194	1.88507	1.91078	2.51961	2.04917	1.99229	1.3923	1.74856	1.77978	1.77991	1.4711	1.15658	1.75583	1.88196	2.51424	2.79797	4.7809	4.26457	AT1G68080.1		2-oxoglutarate (2OG) and Fe(II)-dependent oxygenase superfamily protein
Glyma.01G182700	0	0.270915	0	0.054847	0.208883	0	0.10391	0.114977	0.254501	0	0	0.11754	0	0.155003	0.406752	0.051922	0	0.365527	0	0.036225	0	AT4G37150.1	ATMES9,MES9	methyl esterase 9
Glyma.10G257500	0	0	0	0	0	0	0	0	0	0	0.026769	0	0	0	0	0	0	0	0	0	0	AT4G33880.1	RSL2	ROOT HAIR DEFECTIVE 6-LIKE 2
Glyma.05G031800	7.15175	8.28087	9.17699	7.09167	6.60686	7.12195	6.70575	6.96953	5.1532	8.12572	6.74351	6.17284	4.58686	4.92152	4.31911	6.81162	7.00582	7.13387	7.37248	7.89688	8.25736	AT1G59640.2	BPE,BPEp,BPEub,ZCW32	BIG PETAL P
Glyma.09G171900	9.51463	9.50037	11.9953	12.8077	13.6245	8.66355	8.94066	12.4792	9.96874	14.9108	15.7247	11.9769	9.55355	11.1583	11.6267	9.03891	10.2246	10.8969	17.3176	18.2905	13.877	AT1G48450.1		Protein of unknown function (DUF760)
Glyma.01G037700	4.54891	4.86834	3.20869	3.53312	3.2767	4.24784	5.20002	4.55944	4.10527	4.66185	3.90089	3.76274	4.95571	3.15784	4.1145	5.90273	7.62753	9.13193	4.00631	3.82866	3.18918	AT1G70100.3
Glyma.07G147400	4.39096	4.87445	2.16866	4.16395	4.31894	3.98881	4.19935	4.81749	4.7205	4.52905	5.65078	5.4613	4.3114	5.07243	4.51096	4.10116	5.00119	4.07177	6.58242	5.43764	4.98517	AT4G28010.1		Tetratricopeptide repeat (TPR)-like superfamily protein
Glyma.14G056700	0.145363	0.139147	0	0.105893	0	0.117861	0.661401	0.7343	1.00497	0	0	0.217274	0	0.164144	0.049377	0	0.314151	0.284237	0.093525	0	0.048176	AT2G30130.1	ASL5,LBD12,PCK1	Lateral organ boundaries (LOB) domain family protein
Glyma.13G358333	0	0	0	0	0	0.009913	0	0.064655	0	0	0	0	0	0	0	0	0	0	0	0	0
Glyma.05G085950	0	0.879962	0.303388	0	0.15146	0.438706	0.51469	0.7671	0.605959	0.165242	0	0.172807	0.150267	0	0	0.335073	0.330925	0	0	0	0
Glyma.13G277900	7.38603	9.25509	9.01489	7.75428	8.2603	7.58798	8.99269	7.66215	8.92978	9.17523	8.94817	8.12583	8.31373	8.6619	9.23939	7.64526	9.08547	9.94765	8.73523	8.24892	7.78478	AT3G15360.1	ATHM4,ATM4,TRX-M4	thioredoxin M-type 4
Glyma.19G153400	14.1295	16.0358	13.1965	13.7887	15.529	15.1216	14.9495	13.5799	15.4637	17.3305	17.9213	16.9396	14.7253	14.757	15.0205	15.1669	15.3837	15.6354	19.4966	23.7216	23.3314	AT3G06190.1	ATBPM2,BPM2	BTB-POZ and MATH domain 2
Glyma.10G127800	5.67215	10.1027	4.1452	3.07314	4.06666	6.31725	12.4597	10.9411	10.0052	4.54918	6.11003	6.80669	8.79054	5.74986	4.58103	9.87737	7.54649	7.91622	9.09833	15.0551	14.2774	AT3G23990.1	HSP60,HSP60-3B	heat shock protein 60
Glyma.02G134600	5.28465	6.14037	2.37936	3.37035	5.31952	4.73115	6.88295	7.29818	5.93608	5.42177	5.71444	4.50246	5.99589	4.74772	5.20447	5.55847	5.99838	4.96842	6.4262	7.48813	6.73568	AT3G50530.1	CRK	CDPK-related kinase
Glyma.16G028800	30.6149	38.1791	27.2249	22.731	17.9684	30.8753	45.1061	33.5287	34.149	19.3491	23.5708	31.6295	35.8958	27.9556	25.4105	37.9308	34.3231	37.6447	30.8333	38.6251	35.0448	AT5G39740.1	OLI7,RPL5B	ribosomal protein L5 B
Glyma.19G205800	0.024057	0	0.037049	0.066605	0	0.068311	0.089494	0	0.084858	0	0	0	0	0	0.082738	0.038852	0.062811	0.055531	0.011449	0	0.080832	AT4G03130.1		BRCT domain-containing DNA repair protein
Glyma.03G195400	12.4797	17.0107	7.53381	10.4893	12.4199	17.9407	16.9249	15.5292	15.0227	12.6625	13.4652	15.205	14.7033	14.2334	12.0414	14.5994	12.7618	14.9461	15.8724	16.7827	18.6598	AT2G26060.1	emb1345	Transducin/WD40 repeat-like superfamily protein
Glyma.11G082600	14.1434	14.6437	14.9917	16.3468	16.4324	16.3312	14.2615	12.5029	14.252	18.7079	15.8753	16.9651	15.2333	17.0912	15.1144	16.1622	15.6951	16.9934	17.6556	15.068	15.369	AT3G51390.1		DHHC-type zinc finger family protein
Glyma.08G179200	32.9312	30.4265	41.1224	50.6262	58.9791	32.7194	23.868	27.0854	26.9189	45.3429	45.4473	43.7436	26.4264	32.2649	33.704	32.271	30.0048	27.6466	47.9537	41.6345	44.1451	AT5G09390.1		CD2-binding protein-related
Glyma.17G069600	50.3801	45.3805	44.2474	100.155	55.6864	72.4091	122.793	105.806	111.089	61.1267	59.5454	71.9879	158.522	167.195	156.323	139.032	73.0983	64.9602	32.6087	34.4826	36.0451	AT4G30440.1	GAE1	UDP-D-glucuronate 4-epimerase 1
Glyma.03G212000	0.102264	0.030896	0.185217	0.258727	0.021627	0.116009	0.023543	0.084478	0.087601	0.073026	0.070231	0	0.088573	0.096072	0	0.024002	0	0	0	0	0	AT3G17380.1		TRAF-like family protein
Glyma.13G040400	0.274256	0.3565	0.33988	0.419612	0.255292	0.726168	1.87455	1.42179	1.46272	0.084442	0.469372	0.214795	0.801945	0.38847	0.554229	0.359113	0.334017	0.177815	0.048867	0	0.049421	AT4G27950.1	CRF4	cytokinin response factor 4
Glyma.12G086500	0.333751	0.537603	0.642472	0.18481	0.14299	0.354915	0.312105	0.483597	0.30504	0.301275	0.159144	0.288758	0.151106	0.034965	0.159813	0.280164	0.046651	0.184308	0.083641	0.292991	0.036689	AT2G27740.1		Family of unknown function (DUF662)
Glyma.13G077200	0	0	0	0.103674	0	0	0	0.017732	0	0	0	0.018445	0	0	0	0.084473	0.210803	0.021627	0.01782	0.019086	0	AT3G01680.1
Glyma.16G131000	16.6862	15.3857	14.9097	17.8712	22.8437	17.1499	14.8691	16.18	16.5505	18.6274	19.9036	20.3242	15.9563	15.9069	15.6222	15.4503	14.8108	14.7364	22.1211	21.0447	19.4471	AT4G36210.3		Protein of unknown function (DUF726)
Glyma.17G049700	4.60346	4.73432	3.00032	4.99927	5.28546	5.53538	3.68005	6.19955	4.83351	3.35641	3.14431	3.65737	4.86382	6.0417	4.62114	7.19865	3.6774	2.82288	4.1008	4.44555	3.30452	AT5G35570.1		O-fucosyltransferase family protein
Glyma.07G101501	0.368693	0.216374	0.334029	1.29825	0.884198	0.147405	0.310007	0	0	2.40278	0.443105	0.808147	0.405198	0	0.770583	0.103012	0.57776	0.310991	0.991651	3.00183	2.06113
Glyma.02G079700	36.8155	32.2495	56.4978	38.0373	30.8626	18.8869	17.9944	17.423	19.5096	28.8657	27.8422	28.6088	23.0392	25.8175	35.0031	28.8777	34.2467	39.1393	10.3298	7.41599	7.1357	AT4G16515.1	RGF6
Glyma.17G181200	0.220811	0.426274	0.373085	0.114753	0	0.163466	0.524704	0.270485	0.516278	0	0	0.096456	0.451607	0.117829	0	0.413025	0.574465	0.496514	0.451455	0.249497	0.523214	AT1G03360.1	ATRRP4,RRP4	ribosomal RNA processing 4
Glyma.05G138800	1.47967	0.473182	3.15492	1.83688	1.1541	1.40955	1.31791	1.13671	1.47464	1.48569	1.28623	1.45219	0.823099	1.28646	0.821291	0.481229	0.964144	0.786036	1.55926	1.55775	1.35363	AT1G14730.1		Cytochrome b561/ferric reductase transmembrane protein family
Glyma.11G108100	29.4166	34.3307	35.7643	29.3854	28.3111	27.4211	34.8701	38.0221	39.8744	28.2814	30.5076	26.6322	31.0513	32.3719	29.4732	29.5679	29.3891	28.7581	28.5039	27.567	31.5051	AT2G16770.1	bZIP23	Basic-leucine zipper (bZIP) transcription factor family protein
Glyma.04G098300	1.20707	1.25934	1.54224	0.346261	0.775899	0.521091	1.2132	1.92996	0.85558	0.745627	0.829205	1.14804	1.33139	0.891906	2.15191	0.624588	1.56021	0.919461	1.04093	1.22341	0.884502
Glyma.02G161600	17.299	17.6439	8.51195	7.0966	7.14166	18.9642	21.1388	14.3334	14.5992	6.86991	7.63394	10.6097	13.9694	9.34039	10.0944	15.4475	15.2944	15.5239	6.32885	6.80468	15.2275	AT2G40830.3	RHC1A	RING-H2 finger C1A
Glyma.09G181300	4.28665	4.6101	4.81695	5.9598	4.7964	5.28377	4.99737	4.63431	4.52158	4.67414	5.01893	5.6864	4.67537	5.17803	6.05964	4.56633	6.36876	6.25769	6.23724	5.19061	5.57399	AT1G15030.1		Protein of unknown function (DUF789)
Glyma.02G169100	0	0	0	0.1134	0	0.048616	0.021753	0.035493	0	0.022541	0	0	0.02039	0.066129	0.060777	0	0.044066	0	0	0	0.079064	AT3G11980.1	FAR2,MS2	Jojoba acyl CoA reductase-related male sterility protein
Glyma.12G080900	3.7656	5.14466	2.49059	2.69009	3.9467	5.04699	6.12427	4.80824	4.33592	4.4016	4.06534	4.16289	4.22309	3.50913	3.25974	5.13206	4.77464	5.19774	5.53715	6.51638	7.14961	AT1G08130.1	ATLIG1,LIG1	DNA ligase 1
Glyma.11G098800	8.74801	7.55671	7.81563	8.50229	8.31078	8.87316	10.2867	8.56379	11.0213	11.8006	11.3417	9.51376	10.0263	9.86391	9.74168	10.7795	11.2643	12.4456	12.937	15.9465	17.2022	AT5G16870.1		Peptidyl-tRNA hydrolase II (PTH2) family protein
Glyma.14G202500	0.56171	0.331254	0.222732	0.214896	0.122211	0.462594	0.697503	0.674902	0.594773	0.522026	0.339906	0.272203	0.665191	0.401755	0.439337	0.53476	0.502057	0.580405	0.296033	0.272187	0.232235	AT1G21480.1		Exostosin family protein
Glyma.04G182200	0	0	0	0	0	0.22717	0	0	0.332339	0	0	0	0	0	0.38557	0	0.020243	0	0.340546	0	0
Glyma.17G023300	4.6213	5.71575	3.71698	3.19277	3.9713	4.78552	6.4796	6.8122	6.38382	4.84663	4.2218	5.32507	4.77767	4.66687	4.58729	5.35112	5.40503	5.73493	6.77498	8.11653	8.23057	AT4G15640.1
Glyma.11G153587	0.050919	0.069574	0.027725	0.027713	0.133846	0.047397	0	0.0237	0.025292	0.082407	0	0.049306	0	0.094335	0	0.105856	0	0.028905	0.161009	0.152971	0.165434	AT2G28490.1		RmlC-like cupins superfamily protein
Glyma.03G208600	0.065417	0.070761	0.11355	0.099323	0.156052	0.204218	0.267769	0.073098	0.128768	0.112694	0.033639	0.094983	0.088508	0.075827	0.085369	0.144666	0.164674	0.269346	0.042641	0.013005	0.032734	AT4G03130.1		BRCT domain-containing DNA repair protein
Glyma.01G136200	2.22073	2.67277	6.56092	3.81987	3.99718	2.19691	3.72974	4.73332	3.27238	5.27139	5.79561	4.59531	1.98847	3.95258	4.85988	5.80686	5.93844	4.25738	7.29624	4.69597	4.8271
Glyma.18G189900	7.31527	4.78722	3.74646	11.1559	11.7422	12.6445	8.33541	6.5101	6.60609	4.45456	3.70562	4.32062	5.3375	3.40886	6.98149	5.65047	4.37271	5.00165	4.03197	2.10475	4.11934	AT5G02020.1
Glyma.01G172000	1.80261	1.40161	1.07969	1.34419	1.56199	1.33728	1.46073	1.27521	1.28634	1.49408	2.69554	1.4745	1.41498	1.37839	1.08235	1.61471	1.56794	2.21138	2.81373	4.88626	4.43703	AT3G50910.1
Glyma.13G235550	0.274119	0	0.426784	0.059378	0.521944	0.739035	0.072666	0.05095	0.273492	0.177156	0.056476	0.235736	0.127274	0	0.112289	0.140717	0.588073	0.434152	0.217163	0.216798	0.556081	AT3G18080.1	BGLU44	B-S glucosidase 44
Glyma.13G297700	18.8864	15.1297	28.7908	24.2014	24.4654	15.2732	20.3673	15.9569	20.6075	33.744	38.5793	43.1639	21.1565	29.0969	35.3871	17.5163	25.7698	23.5504	28.8034	28.542	28.4457	AT4G03510.1	ATRMA1,RMA1	RING membrane-anchor 1
Glyma.07G253400	133.345	98.4984	91.579	193.172	173.964	121.928	95.9829	113.267	118.326	201.87	120.255	167.109	114.911	140.062	133.869	103.501	101.546	91.938	150.419	149.449	186.882	AT3G21570.1
Glyma.19G056500	6.51009	9.24655	2.27517	4.63631	4.64769	9.34839	17.3939	11.6071	14.1435	7.23964	8.11921	6.86616	12.2332	6.85335	7.39773	11.4289	5.81862	5.95463	5.92284	14.7595	9.63161	AT5G14480.1		beta-1,4-N-acetylglucosaminyltransferase family protein
Glyma.02G071500	0.425082	0.56377	0.234421	0.163718	0.129074	0.375082	0.25543	0.344809	0.192782	0.049983	0.113012	0.089642	0.243246	0.141496	0.085378	0.155976	0.343185	0.279119	0	0.068697	0.04383	AT4G32890.1	GATA9	GATA transcription factor 9
Glyma.14G089018	17.59	14.8401	19.4364	17.8786	14.8965	14.8069	15.5936	23.9858	22.1877	17.2604	17.3034	14.8787	14.783	16.6838	17.4007	15.7013	16.2168	17.3072	16.0969	17.6374	16.1802	AT1G59600.1	ZCW7	ZCW7
Glyma.03G196300	4.20542	5.21634	3.6972	1.77911	1.75528	5.08311	12.4968	6.89063	5.15966	2.71095	3.34761	3.81266	2.72919	3.80389	3.97003	6.67139	5.06601	8.45021	2.01048	0.998519	1.63359	AT3G10120.1
Glyma.05G102600	12.2993	11.802	13.9883	16.1906	15.2454	10.8598	10.0041	16.5161	13.59	16.7271	15.9715	14.4957	9.67501	10.3442	12.0931	11.2199	10.5967	13.7745	18.3754	15.9331	15.1159	AT1G55720.1	ATCAX6,CAX6	cation exchanger 6
Glyma.14G089012	0.335218	0.753094	0.265687	0.214194	0.274879	0.336601	0.894425	0.379757	0.477643	0.028327	0.164462	0.179611	0.454455	0.33154	0.32864	0.608601	0.490407	0.82727	0.085924	0.065765	0.024799	AT1G27460.1	NPGR1	no pollen germination related 1
Glyma.08G058700	0.360508	0.336855	0	0.570012	0	0	0	0.163607	0.097965	0.194156	0	0	0	0	0.164034	0.380765	0.153091	0	0	0	0.196931
Glyma.12G046200	0	0	0.0505	0.163855	0.018649	0	0.048232	0.064109	0.022932	0	0	0	0	0.036657	0	0.048844	0	0.026209	0	0	0	AT3G18890.1		NAD(P)-binding Rossmann-fold superfamily protein
Glyma.19G178500	5.7934	6.55351	4.72487	6.06391	6.75142	7.44318	7.53026	6.57041	6.1021	13.4056	8.52525	10.2561	7.0812	8.62275	7.18609	7.92388	7.71063	9.79819	11.4533	9.73142	12.035	AT2G37060.1	NF-YB8	nuclear factor Y, subunit B8
Glyma.09G244600	0.132703	0.066714	0.197797	0	0	0.136195	0.25504	0.044997	0.097009	0.052504	0.115206	0.226623	0.030499	0.103379	0.142042	0.051656	0	0.166303	0	0.097843	0.069293
Glyma.16G095600	4.20274	4.93732	0.402878	5.16219	6.1527	6.62822	6.57615	6.94953	7.25953	7.27257	8.07724	6.52905	5.78515	6.67874	4.02205	5.67296	5.70104	3.13193	7.91779	12.0523	7.64668	AT5G25060.1		RNA recognition motif (RRM)-containing protein
Glyma.13G049400	2.78228	2.53338	1.99774	2.24635	1.90637	2.87276	2.98171	4.475	3.65338	1.87059	1.87049	2.51106	2.80089	2.01758	1.90113	2.63101	2.05805	2.76969	1.95719	2.70942	2.718	AT2G20000.1	CDC27b,HBT	CDC27 family protein
Glyma.02G306500	0	0	0.027883	0	0	0.01862	0.019978	0.018621	0.019872	0	0.082562	0.01924	0	0	0	0	0	0	0.037427	0.240508	0.220229	AT5G55560.1		Protein kinase superfamily protein
Glyma.18G074000	1.77323	0.984238	3.10116	3.11938	2.63084	1.51435	0.915111	0.664439	0.67965	2.64429	3.02215	1.78586	0.914166	2.13118	1.86024	1.61629	2.33761	3.04732	2.43847	2.76009	2.04504	AT4G26555.1		FKBP-like peptidyl-prolyl cis-trans isomerase family protein
Glyma.18G206600	0.18644	0.203696	0.094435	0.241819	0.149922	0.173048	0.241929	0.328315	0.272757	0.171635	0.307191	0.293639	0.215475	0.052224	0.0921	0.166833	0.179109	0.276799	0.40371	0.379093	0.561076	AT2G40340.1	AtERF48,DREB2C	Integrase-type DNA-binding superfamily protein
Glyma.11G014100	103.651	90.103	119.826	114.398	73.9056	112.759	112.022	105.855	115.75	39.9512	40.3285	43.7289	95.3767	78.4679	89.8849	69.0122	73.7466	82.2256	31.7255	30.6928	24.9207	AT4G10040.1	CYTC-2	cytochrome c-2
Glyma.12G132500	1.69217	2.92273	0.885399	0.706467	0.595419	4.00023	2.69169	1.85206	1.94603	0.350222	0.260851	0.482897	2.32663	0.24755	0.308527	1.34628	1.11231	1.69298	0.193137	0.195772	0.265542	AT5G54010.1		UDP-Glycosyltransferase superfamily protein
Glyma.10G058400	0	0	0	0	0	0	0	0	0	0	0	0	0	0	0	0	0.112299	0	0	0	0
Glyma.08G109900	0	0	0	0	0	0	0	0	0	0	0	0.045434	0	0.024836	0	0	0	0	0	0	0	AT3G26300.1	CYP71B34	cytochrome P450, family 71, subfamily B, polypeptide 34
Glyma.02G213000	0	0	0	0	0	0	0	0	0	0	0.027039	0	0	0	0	0	0	0.02975	0	0	0	AT1G09750.1		Eukaryotic aspartyl protease family protein
Glyma.06G008851	0	0	0.14824	0	0.065097	0.063355	0.071104	0.123549	0.101422	0	0	0	0.032993	0	0.066001	0	0	0.153776	0	0	0
Glyma.02G132600	0.103105	0	0	0.032597	0.04369	0.028158	0	0.027309	0.029648	0.052243	0	0	0.082927	0	0	0.031359	0	0	0	0	0	AT1G11820.2		O-Glycosyl hydrolases family 17 protein
Glyma.16G026400	4.16233	2.67742	3.35047	19.6024	10.2244	17.1398	33.3117	24.8709	31.2091	14.6932	8.31512	7.20897	24.8885	28.6463	27.443	14.1028	8.73969	9.5565	6.28836	10.1613	36.8558	AT4G11070.1	AtWRKY41,WRKY41	WRKY family transcription factor
Glyma.15G247400	3.10862	2.65235	2.97554	3.95521	5.33938	4.09623	1.78655	2.92289	2.72574	5.09697	4.28214	4.60236	2.45341	3.17294	4.4851	2.56494	3.05343	3.19956	5.57037	4.9242	3.75744	AT4G27190.1		NB-ARC domain-containing disease resistance protein
Glyma.15G236300	0.868478	1.35114	0.395106	0.545342	0.586381	0.999512	0.829006	1.09837	0.900062	0.382149	0.845748	0.917753	1.37085	1.199	1.02445	1.46532	1.08288	1.46329	1.04225	0.763471	0.628312	AT5G38730.1		Tetratricopeptide repeat (TPR)-like superfamily protein
Glyma.18G036300	85.4417	76.7095	65.7192	79.2309	68.2187	87.9507	54.2319	76.4055	70.9472	52.3369	36.2917	48.5425	64.1754	60.0957	61.9375	69.1431	77.9999	59.1557	34.5575	36.7478	42.7744	AT1G74260.1	PUR4	purine biosynthesis 4
Glyma.10G075300	4.07464	4.58233	2.98092	4.07953	4.82567	4.15837	3.13809	5.4271	3.61632	5.02644	4.44928	4.48278	3.39279	3.58197	3.35981	4.06967	5.08463	4.66967	5.52008	5.17672	4.69865	AT3G11540.1	SPY	Tetratricopeptide repeat (TPR)-like superfamily protein
Glyma.06G092400	2.66975	3.34677	2.12791	2.90658	3.70539	3.59676	4.37551	4.21824	3.69681	3.50693	2.60215	3.53047	3.10037	3.04576	3.0513	5.1941	3.6172	4.52033	3.33602	2.30155	3.24158
Glyma.04G046900	0.391578	0.291187	0.313247	1.21911	0.406819	2.09501	1.54247	0.294828	0.319952	0.691476	0	0.075559	0.59136	0.5572	0.573451	0.27599	0.044374	0.415171	0.14352	0.09888	0.10857
Glyma.05G125500	0.370848	0.537083	0.290616	0.168499	0.241191	0.599197	0.395249	0.772566	0.852711	0.333871	0.432241	0.565761	0.780234	0.463252	0.343239	0.398331	0.767291	0.506528	0.629509	0.572236	0.809026	AT2G03880.1		Pentatricopeptide repeat (PPR) superfamily protein
Glyma.14G188950	0	0.578559	0	0	0	0.056333	0.484466	0.461585	0.060121	0	0.187342	0.234406	0.059068	0.198421	0.381463	0.093664	0.690586	0.455091	0.283084	0	0	AT5G54090.1		DNA mismatch repair protein MutS, type 2
Glyma.16G202700	8.9611	10.008	6.48143	7.20568	8.51539	10.1879	11.2699	10.4527	10.9505	11.185	9.57595	9.55867	8.53586	8.36897	7.67211	9.53663	9.34069	13.6695	9.84971	12.7159	14.2943	AT1G31817.1	NFD3	Ribosomal L18p/L5e family protein
Glyma.09G154000	16.2797	16.0693	14.3981	15.846	15.9437	18.5664	20.3987	21.3932	19.0535	16.1112	15.6281	15.1381	18.8983	14.0333	16.7718	18.1405	14.7577	14.4771	15.5182	15.3676	16.1486	AT4G35360.1		Uncharacterised conserved protein (UCP030210)
Glyma.14G150400	8.01053	5.46959	4.9342	6.25719	7.98444	6.72566	6.20258	9.45269	7.20249	9.37592	7.47225	6.41007	5.31502	6.68478	5.52337	5.213	5.49242	6.19163	8.64168	9.18785	7.80369	AT5G24340.1		3\'-5\' exonuclease domain-containing protein
Glyma.04G036200	27.7379	29.4358	20.5422	27.3445	27.0644	37.185	32.8337	32.1274	32.7449	24.7873	27.3465	26.1855	32.0073	28.1113	26.2745	31.564	26.9407	29.9985	32.1385	34.8148	44.9077	AT1G47710.1		Serine protease inhibitor (SERPIN) family protein
Glyma.13G372200	416.314	323.708	360.183	449.644	375.703	401.921	235.997	206.424	245.131	263.602	231.38	319.723	275.704	317.26	345.894	292.248	340.27	241.94	135.34	107.153	121.909	AT1G17745.1	PGDH	D-3-phosphoglycerate dehydrogenase
Glyma.08G051500	2.62126	3.21645	2.17577	1.97533	2.53681	3.31843	2.88337	2.70172	2.47444	2.8592	2.4828	2.59135	2.17059	1.91163	2.41672	2.37256	2.56101	2.86436	2.21917	3.27032	2.65214	AT1G48635.1	PEX3,PEX3-2	peroxin 3
Glyma.11G130200	3.81579	2.93043	3.79976	2.94024	3.54004	2.82328	1.42735	1.59728	1.73712	1.3644	1.64736	2.28355	3.11963	3.36154	3.96671	3.2138	2.95138	4.71914	1.02306	0.575308	0.299702	AT3G45140.1	ATLOX2,LOX2	lipoxygenase 2
Glyma.03G042600	4.03542	4.12673	4.26436	5.6357	6.42838	5.20505	3.77967	4.30252	4.89728	5.27773	6.10535	5.12675	5.37592	6.25097	6.40991	3.87772	5.25039	4.83245	7.5103	7.75447	7.67711	AT5G01720.1		RNI-like superfamily protein
Glyma.01G044900	2.53766	2.97858	0.410258	2.04319	2.75963	1.89931	4.2544	4.04716	3.79338	4.02769	4.67485	3.64823	2.79772	2.50039	3.4503	3.65855	4.73423	2.11113	6.2163	3.90689	2.509	AT1G26940.1		Cyclophilin-like peptidyl-prolyl cis-trans isomerase family protein
Glyma.11G042800	10.5116	9.96187	11.4262	9.97014	10.4004	10.8531	10.4858	15.5685	12.0919	15.7046	18.8184	15.3879	10.9338	13.7212	11.915	11.8375	13.1502	11.3772	21.8108	23.3236	16.5125	AT5G46630.1		Clathrin adaptor complexes medium subunit family protein
Glyma.17G258500	43.243	30.3605	34.191	32.2086	34.1088	25.7687	76.7066	71.96	72.7678	223.135	185.618	186.515	65.1087	104.832	63.2937	41.9314	45.446	42.3587	66.2124	145.652	91.046	AT1G75800.1		Pathogenesis-related thaumatin superfamily protein
Glyma.19G173300	46.3179	41.3002	56.0991	63.3856	45.3384	37.0237	30.3628	38.1244	33.6072	40.4563	39.5989	39.4926	34.4298	40.4309	47.5052	41.1464	43.359	45.9525	47.8266	39.8089	45.6543	AT2G37480.1
Glyma.04G141900	6.12862	6.75186	6.62992	5.27492	5.85097	8.05276	7.24001	5.70043	6.08473	6.91321	5.71776	6.12878	7.15062	6.72651	5.56995	6.3708	6.21819	6.20983	6.2865	7.40473	6.28673	AT3G08550.1	ABI8,ELD1,KOB1	elongation defective 1 protein / ELD1 protein
Glyma.12G007700	6.70456	5.45939	9.53781	9.53441	10.0721	5.89488	5.19776	8.13669	6.53201	9.10698	9.40838	8.44561	5.81885	7.41022	7.46769	6.7623	5.67502	5.90298	8.89686	8.09762	7.61325	AT5G47940.1
Glyma.18G029700	0	0	0.106343	0	0	0	0	0	0.097309	0	0	0	0	0	0	0	0.051652	0.055434	0	0	0	AT3G11260.1	WOX5	WUSCHEL related homeobox 5
Glyma.13G225100	3.09737	2.73837	1.88706	2.4462	2.17383	2.07237	2.01625	1.51961	1.37931	0.726686	1.11247	2.33183	1.89016	1.04131	1.98497	1.86968	2.95527	3.36354	0.562937	0.370897	1.16683	AT5G45700.1		Haloacid dehalogenase-like hydrolase (HAD) superfamily protein
Glyma.02G174100	4.0736	4.93902	2.39383	4.44869	5.74686	5.20999	4.08227	6.84233	5.35666	4.96286	4.85415	4.27517	4.38678	4.53603	3.955	3.85672	4.74072	3.53512	6.42692	6.52433	6.11802	AT3G12810.1	chr13,PIE1,SRCAP	SNF2 domain-containing protein / helicase domain-containing protein
Glyma.13G005866	0	0	0	0	0	0	0.184501	0	0	0	0	0	0	0	0	0	0	0	0	0	0
Glyma.20G024100	21.8197	22.819	15.9557	21.5741	21.7274	20.7234	17.7329	26.6167	22.7302	24.5103	21.2298	22.604	21.2055	20.5267	17.9677	20.4468	26.0904	21.3879	23.8208	24.0765	23.2409	AT1G30480.1	DRT111	D111/G-patch domain-containing protein
Glyma.17G186351	0	0	0	0	0	0.09944	0	0	0.157316	0	0	0	0	0	0	0	0	0	0	0	0
Glyma.18G228100	0.925333	0.923915	1.69723	0.818072	1.86032	2.11195	1.06981	1.94642	1.36579	0.774565	0.227746	0.70263	2.09181	1.15782	1.20244	1.84621	1.68783	1.9849	0.661226	0.787954	0.774815	AT4G23010.3	ATUTR2,UTR2	UDP-galactose transporter 2
Glyma.17G152700	6.59478	6.9899	3.98503	5.26334	7.73235	10.2211	10.3772	10.9963	10.9347	8.87778	6.5999	6.67818	11.0495	9.42696	11.1418	10.6381	12.2028	12.9958	6.94315	7.71623	9.9289	AT4G18030.1		S-adenosyl-L-methionine-dependent methyltransferases superfamily protein
Glyma.11G010900	6.63319	7.10022	3.43286	6.36623	6.97516	6.40081	6.01938	4.87371	5.22331	6.10303	6.70444	6.68896	5.65302	4.63952	4.53581	6.11609	5.50674	5.98227	7.53903	9.4948	8.53633	AT4G39160.1		Homeodomain-like superfamily protein
Glyma.16G134800	0.584863	0.490458	0.692305	0.369815	0.371604	0.302531	0.571559	0.406684	0.448747	0.328055	0.383341	0.377909	0.684282	0.484105	0.844122	0.420285	0.705442	1.31963	0.300378	0.551785	0.523928	AT5G66440.1
Glyma.02G041200	1.74956	1.58484	1.34609	1.67334	2.04421	1.90534	2.47459	1.80285	1.40405	1.78515	1.4775	1.6625	1.29517	0.857425	1.42444	1.28675	0.721136	1.36384	1.64499	2.17339	2.35453	AT1G62970.1		Chaperone DnaJ-domain superfamily protein
Glyma.10G132800	5.12763	5.90212	2.96642	4.16268	5.33604	5.88989	4.24593	5.39174	5.04891	5.51942	4.4973	5.17837	5.57209	4.7726	5.01519	5.70053	6.03499	5.07048	6.94096	5.49184	6.18865	AT1G05150.1		Calcium-binding tetratricopeptide family protein
Glyma.11G084602	0.685926	0.368703	0.35506	0.72171	1.25375	0.652189	0.461521	1.26029	1.42935	0.62671	0.490745	0.388544	0.617911	0.3977	0.294583	1.08814	0.702461	0.385997	0.846092	0.825662	0.700638	AT2G17580.1		Polynucleotide adenylyltransferase family protein
Glyma.07G066900	16.3168	11.8846	10.5473	11.7594	8.41857	21.2828	9.40892	9.61784	9.162	6.24245	2.80965	4.48168	7.32687	4.72284	4.89113	8.51956	9.57799	10.4676	2.82733	2.664	4.60425	AT3G61490.3		Pectin lyase-like superfamily protein
Glyma.18G216200	0.33214	0.332607	0.256982	0.039855	0.052529	0.169096	0.475143	0.265881	0.127247	0.039505	0.037718	0.053123	0.526636	0.058078	0.109477	0.386593	0.527156	0.362701	0.034254	0.018282	0	AT5G58300.2		Leucine-rich repeat protein kinase family protein
Glyma.15G158300	11.428	10.2026	15.2477	13.5301	17.7822	13.6119	10.1263	13.8691	11.1459	14.2322	15.4035	13.3237	11.3254	11.9676	13.9124	13.5702	15.6187	12.6803	15.3976	15.0388	12.9678	AT5G44790.1	HMA7,RAN1	copper-exporting ATPase / responsive-to-antagonist 1 / copper-transporting ATPase (RAN1)
Glyma.06G079600	10.0716	9.21803	0.212597	9.65138	9.48979	9.85478	9.60077	11.1091	11.0977	10.885	9.31185	9.94354	9.45188	9.6062	9.44765	10.471	11.2648	10.5043	10.9274	12.9147	13.2266	AT1G29150.1	ATS9,RPN6	non-ATPase subunit 9
Glyma.08G291650	0	0	0	0	0.015453	0	0	0	0	0	0	0	0	0	0	0	0	0	0.016226	0	0	AT3G16610.1		pentatricopeptide (PPR) repeat-containing protein
Glyma.05G242100	1.13483	1.08253	1.88295	1.90424	0.747746	0.75562	0.699207	0.537457	0.752153	1.0502	0.789459	1.18583	0.455576	0.502811	0.54599	1.12603	0.361048	0.696488	0.742762	0.837107	1.72688	AT5G42655.1		Disease resistance-responsive (dirigent-like protein) family protein
Glyma.01G169100	19.1843	17.8289	15.1029	15.2942	15.6984	20.9595	14.9455	21.1386	23.0689	13.8315	15.4854	15.8119	17.2922	18.1675	19.2977	15.1802	15.1209	13.7576	18.3796	18.6496	17.0041	AT4G36210.3		Protein of unknown function (DUF726)
Glyma.08G364100	0	0	0	0	0	0	0	0.021276	0	0	0	0	0	0	0	0	0	0	0	0	0	AT5G16080.1	AtCXE17,CXE17	carboxyesterase 17
Glyma.16G178900	11.9596	9.49277	4.21728	4.96685	9.20785	3.40884	4.39164	11.8914	4.52752	5.96251	11.2034	7.17553	6.02904	5.92199	5.18733	3.9394	8.5754	8.34833	9.28027	4.5967	3.89535	AT4G25720.1	ATQC,QC,QCT	glutaminyl cyclase
Glyma.05G131200	21.8605	31.6654	32.7068	28.8986	26.8666	23.7	34.1098	39.3847	33.0948	29.5983	29.1919	27.3909	24.5279	21.9811	22.9821	25.7292	31.4272	25.8399	40.1855	39.1921	41.7609	AT5G58230.1	ATMSI1,MEE70,MSI1	Transducin/WD40 repeat-like superfamily protein
Glyma.09G154166	0.085142	0.233803	0.059634	0.082631	0	0.175811	0.136135	0.118446	0.08409	0	0.088632	0	0.275291	0.191943	0.187539	0	0.287811	0	0.232512	0	0.077837	AT3G62890.1		Pentatricopeptide repeat (PPR) superfamily protein
Glyma.16G145500	2.44567	3.65729	1.9725	0.925382	0.741636	1.80734	2.86468	1.94214	2.10407	1.05627	1.15593	1.31696	1.58707	1.45861	0.808872	1.28791	1.80006	2.13769	1.02743	0.859195	0.884825	AT2G39200.1	ATMLO12,MLO12	Seven transmembrane MLO family protein
Glyma.06G142300	0.912837	3.41032	0.547677	1.14424	0.60605	3.31491	4.71364	2.7479	3.2314	0.707257	4.97474	1.00675	3.99201	1.57682	0.561872	4.22164	3.01166	1.61538	3.0448	1.99005	3.12623	AT3G56380.1	ARR17,RR17	response regulator 17
Glyma.20G130900	33.4118	37.7128	40.9984	47.7145	41.7124	33.8391	28.1634	36.2879	33.6495	38.4302	45.4704	38.8518	28.7161	34.3132	35.8735	32.9318	31.5391	29.3356	38.8734	40.4148	39.826	AT2G14910.1
Glyma.18G149300	2.22856	2.03869	2.46562	2.9185	1.41782	3.09149	4.18382	3.21803	2.89135	2.392	1.22638	2.18381	2.70601	2.63966	2.79326	3.7835	2.97883	3.57319	0.771134	1.00868	1.10444	AT4G13200.1
Glyma.05G082100	0	0	0	0	0	0	0.21963	0.120303	0	0	0	0	0	0.096347	0	0	0	0	0.151549	0	0
Glyma.15G174900	0.042646	0	0.023221	0.02321	0.100883	0	0.043067	0.107319	0.060017	0.046012	0.033004	0	0	0	0	0.031883	0.044975	0.072627	0.039896	0.021365	0	AT4G25440.1	ZFWD1	zinc finger WD40 repeat protein 1
Glyma.07G068500	0.460079	0.82938	0.244439	0.302483	0.40167	0.939562	0.834952	0.975285	1.12505	0.551791	0.238855	0.413091	1.22365	0.69926	0.574014	1.19013	0.544345	0.609645	0.786908	0.628579	0.651093	AT3G54980.1		Pentatricopeptide repeat (PPR) superfamily protein
Glyma.10G092800	0.311912	0.760948	0.063662	0	0.037275	0.289248	0.277401	0.181396	0	0.042048	0.040214	0.113213	0.038038	0.32649	0.188962	0.164925	0.287573	0.132742	0	0.078098	0	AT1G52790.1		2-oxoglutarate (2OG) and Fe(II)-dependent oxygenase superfamily protein
Glyma.15G000300	6.21791	6.30748	3.32755	6.58639	9.57286	6.53016	5.49183	7.81838	6.16969	8.50291	7.75275	6.63388	6.22905	6.31731	6.3869	5.55638	6.72273	5.30468	10.1201	10.6284	9.39876	AT1G16710.2	HAC12	histone acetyltransferase of the CBP family 12
Glyma.04G002800	1.98421	2.69543	3.45957	2.77693	2.22369	1.85551	2.97568	2.75616	2.53656	2.65928	3.4321	3.80818	3.27333	2.60583	2.62326	3.1069	3.21002	4.0562	4.4995	3.59424	3.37694	AT4G12760.1
Glyma.01G003200	1.00841	1.60644	0.617205	1.31692	0.945354	1.39673	1.46313	1.42565	1.5177	0.838783	0.376753	0.626765	1.14858	0.700408	0.332761	1.68914	1.11934	1.43375	0.443008	0.380945	0.326575	AT4G29540.2		bacterial transferase hexapeptide repeat-containing protein
Glyma.05G213200	18.3925	16.479	12.3683	20.6147	17.681	19.1104	16.3926	26.2962	23.752	21.8762	21.6171	20.9359	20.8736	22.6602	22.5392	19.8802	19.596	18.8614	25.3046	26.8818	23.275	AT4G23650.1	CDPK6,CPK3	calcium-dependent protein kinase 6
Glyma.12G168000	15.7255	15.6114	13.4179	15.1602	19.7222	14.1008	12.6931	17.1723	16.7503	14.7294	16.6802	14.1281	14.4808	11.8006	12.8455	15.7068	16.8305	15.6773	18.9904	16.4745	16.2489	AT1G71900.1		Protein of unknown function (DUF803)
Glyma.18G224900	8.05304	7.21625	10.3893	7.68049	7.14188	4.36176	7.56113	3.94149	4.30172	4.96449	7.81809	6.24437	5.5042	5.94939	5.34699	8.3852	7.34004	9.76676	8.81143	4.32833	6.26451	AT3G61200.1		Thioesterase superfamily protein
Glyma.01G003100	5.78765	6.26838	8.69126	5.48821	4.60231	4.11524	7.56822	6.97897	7.45817	5.7745	4.42098	5.19869	7.13319	6.43657	5.84032	7.79859	7.23253	6.21865	7.13652	8.09411	6.53656	AT4G18400.1
Glyma.02G250200	13.7641	18.2009	9.71484	15.312	18.8408	22.0027	13.6609	14.8626	13.2844	15.7038	13.4003	9.73918	10.4945	7.29871	7.48297	12.9688	9.60059	10.9199	15.897	13.705	22.162	AT3G11410.1	AHG3,ATPP2CA,PP2CA	protein phosphatase 2CA
Glyma.03G161700	0.212579	0.716563	0.634938	0.3274	0.595512	0.420201	1.24292	1.36023	2.14011	1.18047	1.34225	1.63447	0.804917	2.13204	1.04204	0.456374	1.20159	1.04139	0.442517	1.16631	1.29298
Glyma.05G142400	0.742681	0.77366	0.172043	0.539408	0.324228	0.938098	1.6145	1.056	0.881315	0.462793	0.419384	0.428173	0.818639	0.342985	0.50908	1.03858	1.73454	1.65521	0.443596	0.37284	0.382826	AT1G30220.1	ATINT2,INT2	inositol transporter 2
Glyma.10G177800	0.344477	0.201382	0.34758	0.160431	0.421487	0.137192	0.2467	0.091467	0.048805	0.370515	0.101388	0.285116	0.191642	0	0.190247	0.155755	0.05164	0.055778	0.548926	0.245796	0.463114
Glyma.02G078900	0	0	0	0	0	0	0	0	0.012335	0	0	0	0	0	0	0	0	0.014098	0	0.012441	0	AT2G33420.1		Protein of unknown function (DUF810)
Glyma.02G301400	0.916273	1.01478	0.348266	0.549742	0.381816	0.843323	0.90474	0.745324	0.340778	0.378586	0.468267	0.348902	0.327687	0.321747	0.154924	0.623186	0.484929	0.569574	0.047142	0.10964	0.047783	AT5G55860.1		Plant protein of unknown function (DUF827)
Glyma.06G032451	19.5598	33.1275	4.35161	22.3172	9.35304	17.4918	46.9972	26.4809	26.4559	14.814	22.1302	22.6598	16.5743	20.4144	25.6271	23.7447	21.0454	15.4135	23.8045	24.1532	17.8917	AT5G42740.1		Sugar isomerase (SIS) family protein
Glyma.05G123900	0	0	0	0.121106	0.035471	0.034521	1.51682	20.1102	4.67393	0.040013	0.209581	0.125689	0.451494	0.848831	0.790353	0.311009	0.117076	0.126177	0.06939	0	0.035088	AT5G06860.1	ATPGIP1,PGIP1	polygalacturonase inhibiting protein 1
Glyma.17G203100	0	0.017922	0	0.014277	0	0	0	0	0	0	0	0	0	0	0.012719	0	0	0	0	0	0	AT3G62470.1		Pentatricopeptide repeat (PPR) superfamily protein
Glyma.15G121800	7.71885	8.39133	7.65685	7.5823	5.45758	7.71845	8.84898	6.84407	7.15012	5.58679	6.67369	6.71782	8.02531	5.06376	5.65642	8.61058	7.56758	7.42927	5.76572	4.0476	5.11124	AT4G15950.1	NRPD4,NRPE4,RDM2	RNA polymerase II, Rpb4, core protein
Glyma.06G179400	5.96548	8.10101	7.09211	5.96339	7.25504	7.41786	7.4218	7.04411	5.99652	7.747	6.24013	6.80276	6.77038	6.23071	5.75105	7.19064	7.37427	7.91707	7.36395	7.22334	6.24719	AT3G54170.1	ATFIP37,FIP37	FKBP12 interacting protein 37
Glyma.02G018200	8.71575	8.9475	3.79306	8.10975	7.03067	10.2281	10.0367	11.3645	5.32342	5.95057	2.56819	7.62782	12.6716	7.79324	8.68185	9.22763	11.628	11.4618	5.98863	6.09246	6.9686	AT3G62810.1		complex 1 family protein / LVR family protein
Glyma.06G031900	0.857848	0.948407	0.99383	0.885535	0.951893	1.32883	1.20738	1.0629	0.672254	1.16897	1.18402	1.20601	1.29808	1.1676	1.93662	1.11852	1.76473	1.65451	0.769354	0.766806	1.06269	AT1G75210.1		HAD-superfamily hydrolase, subfamily IG, 5\'-nucleotidase
Glyma.07G005000	0.09871	0.230133	0.066521	0.116845	0.136908	0.336776	0.428329	0.239344	0.142489	0.115817	0.157972	0.097073	0.029934	0.089289	0.059482	0.121299	0.121133	0.284655	0.142169	0.136971	0.201091	AT1G79890.1		RAD3-like DNA-binding helicase protein
Glyma.12G171800	0.506519	0.468947	0.201244	0.401566	0.246309	0.48847	0.220025	0.68907	0.210631	0	0.260595	0.552633	0.643696	0.583872	0.177515	0.294331	0.519139	0.362439	0.056478	0.19538	0
Glyma.15G175800	0	0	0	0.016085	0	0	0.030875	0	0	0	0	0	0	0	0	0	0.046752	0	0	0	0.013981	AT5G12080.1	ATMSL10,MSL10	mechanosensitive channel of small conductance-like 10
Glyma.10G176900	0.043312	0.061466	0.164091	0	0.149629	0.065854	0.064535	0.040481	0.021384	0.161865	0.090149	0.194583	0.105018	0	0	0.049959	0.022702	0	0.053996	0.098238	0.103303	AT4G10260.1		pfkB-like carbohydrate kinase family protein
Glyma.18G041900	13.7393	16.3561	14.5815	13.007	14.7364	16.6074	16.4058	18.9665	18.2189	14.8792	17.1797	16.8444	16.9977	16.4571	15.9087	15.8275	16.6751	15.2898	20.08	17.5491	16.1477	AT3G52640.1		Zn-dependent exopeptidases superfamily protein
Glyma.09G073700	5.85218	4.70833	3.04063	4.17307	6.10504	5.75637	4.06761	4.9737	5.89728	5.45052	7.08029	4.40655	4.64522	5.40913	5.92049	7.47447	7.13581	7.41527	9.6965	9.47126	9.20997	AT3G43220.1		Phosphoinositide phosphatase family protein
Glyma.12G211300	0	0	0.039117	0.04642	0	0.039696	0	0	0	0	0	0	0	0	0	0	0	0	0	0	0	AT2G30990.1		Protein of unknown function (DUF688)
Glyma.16G128700	0	0	0	0	0	0	0	0	0.062049	0	0	0	0	0	0	0	0	0	0	0	0	AT3G51240.1	F3\'H,F3H,TT6	flavanone 3-hydroxylase
Glyma.09G029000	3.47695	6.8463	4.26047	3.33933	3.43893	4.87224	7.13814	5.85325	4.798	3.17631	3.18742	5.41074	4.6273	4.19782	3.50391	6.34807	5.38611	6.29661	3.29178	4.1961	5.17525	AT3G06040.2		Ribosomal protein L12/ ATP-dependent Clp protease adaptor protein ClpS family protein
Glyma.02G275700	8.34207	8.32482	5.95127	7.67582	8.38953	10.5663	9.12207	8.61101	8.45816	7.88079	9.08053	9.14665	8.49632	8.65675	8.20065	9.29788	9.16191	8.2391	11.6714	10.2834	10.9746	AT2G26970.1		Polynucleotidyl transferase, ribonuclease H-like superfamily protein
Glyma.08G009000	0.865014	1.38716	0.466677	0.368311	0.259157	0.664972	1.91962	1.02068	0.926524	0.439619	0.44205	0.788346	0.751949	0.470245	0.214893	0.904519	0.593156	0.858614	1.17915	1.69156	1.75007	AT5G23690.1		Polynucleotide adenylyltransferase family protein
Glyma.02G186950	0.63119	0	0.141914	0.44171	0.266632	0.294811	0.386018	0.460669	0.932426	0	0.04766	0.43766	0.30268	0.310844	0.46069	0.167537	0.167009	0	0	0.216516	0
Glyma.19G017500	0.195326	0.283065	0.152128	0.295635	0.240084	0.280217	0.247669	0.301649	0.272088	0.159011	0.144186	0.113776	0.396983	0.247103	0.3199	0.406388	0.380278	0.262221	0.137927	0.050702	0.176184	AT3G28460.1		methyltransferases
Glyma.15G039400	3.07286	4.63305	2.03665	6.26984	4.40602	4.69626	4.61061	5.02812	5.35554	5.97034	4.79503	2.5611	3.1594	3.2537	2.3124	6.35604	3.48907	3.53608	5.43989	5.03316	5.14512	AT5G59350.1
Glyma.06G310800	1.92111	1.17739	1.83335	1.28872	3.10191	1.33471	0.775333	2.11581	1.61266	2.37432	2.05794	1.24038	0.960789	1.01981	1.28282	0.950866	1.48034	1.75209	4.71689	2.74312	2.20146	AT1G13710.1	CYP78A5,KLU	cytochrome P450, family 78, subfamily A, polypeptide 5
Glyma.11G012500	3.96244	4.82857	3.07721	3.63961	4.90779	4.62199	4.31632	4.4308	4.29048	3.86103	4.10573	4.28643	3.37696	3.67324	3.05082	3.54444	4.17622	3.89721	5.26785	5.73368	5.44051	AT1G28060.1		Pre-mRNA-splicing factor 3
Glyma.20G248200	0.851151	0	4.04772	0.482088	0.154538	0.392482	1.26633	1.28718	1.34039	0.815392	1.48658	0.6838	0.194143	0.85663	0.893913	0.73076	0.9973	0.417321	0.302316	0.42634	0.339851
Glyma.05G204000	28.8974	28.847	35.2099	33.8394	37.9851	27.3228	27.4524	28.432	28.8515	35.6039	36.5105	32.8022	26.7723	31.0906	29.9581	27.3826	32.4029	36.4721	42.576	45.9227	43.8432	AT5G50680.1	ATSAE1B,SAE1B	SUMO activating enzyme 1B
Glyma.05G165200	1.00411	1.30913	1.35134	1.09706	1.04364	1.42436	0.875768	0.564174	0.619108	1.03935	1.17874	1.15528	0.687117	0.918416	1.08041	1.061	1.00255	1.18073	1.15675	1.13058	1.06902	AT1G04420.1		NAD(P)-linked oxidoreductase superfamily protein
Glyma.19G129000	5.30727	5.37472	3.18289	4.86709	5.04625	5.17836	6.03125	6.20568	5.91342	6.55358	5.47011	6.33967	7.73611	5.45406	5.92838	6.36056	5.59864	5.09856	5.98425	7.28047	5.91655	AT1G05055.1	ATGTF2H2,GTF2H2	general transcription factor II H2
Glyma.17G218300	6.98403	6.38537	7.54036	9.67834	11.4394	8.76788	4.06334	6.62021	7.48971	10.8187	9.52748	8.81094	6.22764	7.56601	7.08389	6.77404	7.43505	7.20222	11.2174	11.3757	9.75469	AT5G10790.1	UBP22	ubiquitin-specific protease 22
Glyma.04G067200	0	0	0	0	0	0	0	0.031679	0	0	0	0	0	0	0	0	0	0	0	0	0	AT5G25390.2	SHN2	Integrase-type DNA-binding superfamily protein
Glyma.13G161800	6.06558	6.61634	2.83888	3.32999	4.34173	6.96065	5.9007	6.71646	6.698	3.58197	3.79825	3.59814	5.95207	4.13356	5.15023	5.6648	5.9325	5.81873	5.23099	4.4356	5.32834	AT5G33280.1		Voltage-gated chloride channel family protein
Glyma.11G024300	0.170621	0.069148	0.013778	0.054765	0.164246	0.058884	0.272198	0.357639	0.3453	0.821525	0.782787	0.548025	0.220093	0.181788	0.110337	0.065319	0.09648	0.135036	0.099562	0.094778	0.119662	AT4G11610.1		C2 calcium/lipid-binding plant phosphoribosyltransferase family protein
Glyma.17G059900	1.56147	2.214	1.23086	1.18972	1.19311	2.05217	3.00464	2.52677	2.38816	0.907528	1.54549	1.15886	2.99677	2.10044	2.32217	2.25742	2.72752	1.63901	1.17896	0.696093	0.836709	AT4G25850.1	ORP4B	OSBP(oxysterol binding protein)-related protein 4B
[truncated: 45,131 more rows]
