# Supplementary material for: The NAC transcription factors SNAP1/2/3/4 are central regulators mediating high nitrogen responses in mature nodules of soybean
Source: Nat Commun. 2023 Aug 5;14:4711. doi: 10.1038/s41467-023-40392-w (PMC10404276; doi:10.1038/s41467-023-40392-w)
Supplement: Supplementary file 4 — Supplementary Data 1-14 [file 41467_2023_40392_MOESM4_ESM.zip › Supplementary Dataset1-14/Supplementary_Data_10.xlsx]

## Sheet: Supplementary_Data_10
Supplementary Data 10. GO enrichment analysis of up-regulated genes between W82 and snap1/2/3/4-1 mutant in 5HN treatment.
GO_acc	Aspect	Description	pvalue	FDR	Entries
GO:0008152	BP	metabolic process	3e-13	2.3e-10	// Glyma.02G028800 // Glyma.08G058800 // Glyma.10G025300 // Glyma.17G224500 // Glyma.12G002400 // Glyma.10G274600 // Glyma.13G322600 // Glyma.10G016400 // Glyma.05G195200 // Glyma.12G233100 // Glyma.02G284800 // Glyma.06G142000 // Glyma.04G104500 // Glyma.13G159000 // Glyma.13G064200 // Glyma.09G284700 // Glyma.02G126100 // Glyma.05G153200 // Glyma.14G014700 // Glyma.16G026400 // Glyma.13G093600 …
GO:0009308	BP	amine metabolic process	9.5e-12	3.7e-09	// Glyma.02G208400 // Glyma.13G295000 // Glyma.02G244000 // Glyma.04G094600 // Glyma.13G064100 // Glyma.16G153400 // Glyma.11G149100 // Glyma.14G213300 // Glyma.12G011400 // Glyma.13G104700 // Glyma.18G061100 // Glyma.14G195000 // Glyma.14G014700 // Glyma.08G043900 // Glyma.08G161000 // Glyma.02G007400 // Glyma.13G104600 // Glyma.02G228100 // Glyma.14G176600
GO:0044106	BP	cellular amine metabolic process	4.2e-11	1.1e-08	// Glyma.02G208400 // Glyma.13G295000 // Glyma.02G244000 // Glyma.13G064100 // Glyma.16G153400 // Glyma.04G094600 // Glyma.14G213300 // Glyma.18G061100 // Glyma.14G195000 // Glyma.14G014700 // Glyma.08G043900 // Glyma.08G161000 // Glyma.02G228100 // Glyma.14G176600
GO:0006066	BP	alcohol metabolic process	7.6e-10	1.5e-07	// Glyma.10G201100 // Glyma.05G000700 // Glyma.04G144300 // Glyma.06G088600 // Glyma.07G126600 // Glyma.15G262100 // Glyma.09G186900 // Glyma.13G045700 // Glyma.04G104500 // Glyma.16G204600 // Glyma.06G105600 // Glyma.20G189300
GO:0009309	BP	amine biosynthetic process	1.4e-08	2.2e-06	// Glyma.02G208400 // Glyma.02G244000 // Glyma.13G064100 // Glyma.04G094600 // Glyma.14G213300 // Glyma.18G061100 // Glyma.14G195000 // Glyma.14G014700 // Glyma.02G228100 // Glyma.14G176600
GO:0055114	BP	oxidation reduction	5.6e-08	7.3e-06	// Glyma.18G225100 // Glyma.19G188100 // Glyma.13G200400 // Glyma.09G259600 // Glyma.04G213900 // Glyma.13G104700 // Glyma.13G035200 // Glyma.19G033900 // Glyma.03G038100 // Glyma.19G263300 // Glyma.02G268200 // Glyma.13G173401 // Glyma.09G284700 // Glyma.14G048900 // Glyma.08G365000 // Glyma.15G093900 // Glyma.18G080400 // Glyma.04G242500 // Glyma.02G132200 // Glyma.14G121400 // Glyma.03G142100 …
GO:0006006	BP	glucose metabolic process	1.6e-06	0.00018	// Glyma.10G201100 // Glyma.05G000700 // Glyma.04G144300 // Glyma.06G088600 // Glyma.15G262100 // Glyma.04G104500 // Glyma.16G204600 // Glyma.06G105600 // Glyma.20G189300
GO:0006468	BP	protein amino acid phosphorylation	2.1e-06	0.0002	// Glyma.17G224500 // Glyma.19G098600 // Glyma.13G093600 // Glyma.12G002400 // Glyma.15G015100 // Glyma.20G139400 // Glyma.02G206300 // Glyma.03G246100 // Glyma.12G233100 // Glyma.03G138400 // Glyma.13G104300 // Glyma.12G140300 // Glyma.08G302900 // Glyma.10G166600 // Glyma.04G041400 // Glyma.18G187532 // Glyma.18G271500 // Glyma.19G070600 // Glyma.11G055100 // Glyma.18G270600 // Glyma.13G370700 …
GO:0019318	BP	hexose metabolic process	5.6e-06	0.00048	// Glyma.10G201100 // Glyma.05G000700 // Glyma.04G144300 // Glyma.06G088600 // Glyma.15G262100 // Glyma.13G045700 // Glyma.04G104500 // Glyma.16G204600 // Glyma.06G105600 // Glyma.20G189300
GO:0005996	BP	monosaccharide metabolic process	1.8e-05	0.0014	// Glyma.10G201100 // Glyma.05G000700 // Glyma.04G144300 // Glyma.06G088600 // Glyma.15G262100 // Glyma.13G045700 // Glyma.04G104500 // Glyma.16G204600 // Glyma.06G105600 // Glyma.20G189300
GO:0044282	BP	small molecule catabolic process	2.1e-05	0.0015	// Glyma.10G201100 // Glyma.05G000700 // Glyma.04G144300 // Glyma.06G088600 // Glyma.07G126600 // Glyma.15G262100 // Glyma.04G104500 // Glyma.16G204600 // Glyma.06G105600 // Glyma.20G189300
GO:0016310	BP	phosphorylation	4.6e-05	0.003	// Glyma.17G224500 // Glyma.19G098600 // Glyma.13G093600 // Glyma.12G002400 // Glyma.15G015100 // Glyma.20G139400 // Glyma.02G206300 // Glyma.03G246100 // Glyma.12G233100 // Glyma.03G138400 // Glyma.13G104300 // Glyma.12G140300 // Glyma.08G302900 // Glyma.10G166600 // Glyma.04G041400 // Glyma.18G187532 // Glyma.18G271500 // Glyma.19G070600 // Glyma.11G055100 // Glyma.18G270600 // Glyma.13G370700 …
GO:0023052	BP	signaling	0.00012	0.0074	// Glyma.07G173000 // Glyma.04G137600 // Glyma.06G262000 // Glyma.06G261500 // Glyma.16G137200 // Glyma.19G260400 // Glyma.17G152800 // Glyma.16G137300 // Glyma.03G236100 // Glyma.16G214800 // Glyma.01G220900 // Glyma.06G259400 // Glyma.07G069000 // Glyma.03G138400 // Glyma.13G028100 // Glyma.20G020200 // Glyma.06G268600 // Glyma.06G258200 // Glyma.12G140300 // Glyma.06G136600 // Glyma.16G210800 …
GO:0044238	BP	primary metabolic process	0.00018	0.0099	// Glyma.02G028800 // Glyma.10G025300 // Glyma.17G224500 // Glyma.12G002400 // Glyma.10G274600 // Glyma.13G322600 // Glyma.10G016400 // Glyma.05G195200 // Glyma.12G233100 // Glyma.02G284800 // Glyma.06G142000 // Glyma.04G104500 // Glyma.13G159000 // Glyma.13G064200 // Glyma.02G126100 // Glyma.05G153200 // Glyma.14G014700 // Glyma.16G026400 // Glyma.13G093600 // Glyma.03G042700 // Glyma.14G039100 …
GO:0006464	BP	protein modification process	0.0004	0.02	// Glyma.17G224500 // Glyma.19G098600 // Glyma.13G093600 // Glyma.12G002400 // Glyma.15G015100 // Glyma.18G187532 // Glyma.14G195200 // Glyma.02G206300 // Glyma.03G246100 // Glyma.12G233100 // Glyma.03G138400 // Glyma.13G104300 // Glyma.12G140300 // Glyma.08G302900 // Glyma.20G139400 // Glyma.10G166600 // Glyma.04G041400 // Glyma.02G215300 // Glyma.18G271500 // Glyma.19G070600 // Glyma.11G055100 …
GO:0044283	BP	small molecule biosynthetic process	0.0005	0.024	// Glyma.02G208400 // Glyma.09G026800 // Glyma.08G058800 // Glyma.18G065700 // Glyma.08G070400 // Glyma.02G244000 // Glyma.18G061100 // Glyma.13G064100 // Glyma.05G175500 // Glyma.02G228100 // Glyma.04G149300 // Glyma.10G156900 // Glyma.14G014700 // Glyma.05G053300 // Glyma.14G176600 // Glyma.19G237800 // Glyma.01G035100 // Glyma.04G094600 // Glyma.14G195000 // Glyma.13G045700 // Glyma.14G213300 …
GO:0044262	BP	cellular carbohydrate metabolic process	0.00067	0.031	// Glyma.10G201100 // Glyma.16G150300 // Glyma.05G000700 // Glyma.04G144300 // Glyma.07G126600 // Glyma.08G249900 // Glyma.18G272200 // Glyma.06G105600 // Glyma.16G045000 // Glyma.15G262100 // Glyma.06G088600 // Glyma.13G045700 // Glyma.04G104500 // Glyma.16G204600 // Glyma.12G234200 // Glyma.20G189300 // Glyma.04G119700 // Glyma.15G210100 // Glyma.11G253900
GO:0043412	BP	macromolecule modification	0.00098	0.04	// Glyma.17G224500 // Glyma.19G098600 // Glyma.13G093600 // Glyma.12G002400 // Glyma.15G015100 // Glyma.18G187532 // Glyma.14G195200 // Glyma.02G206300 // Glyma.03G246100 // Glyma.12G233100 // Glyma.03G138400 // Glyma.13G104300 // Glyma.12G140300 // Glyma.08G302900 // Glyma.20G139400 // Glyma.10G166600 // Glyma.04G041400 // Glyma.02G215300 // Glyma.18G271500 // Glyma.19G070600 // Glyma.11G055100 …
GO:0008652	BP	cellular amino acid biosynthetic process	0.001	0.04	// Glyma.02G208400 // Glyma.02G244000 // Glyma.13G064100 // Glyma.04G094600 // Glyma.14G213300 // Glyma.18G061100 // Glyma.14G195000 // Glyma.14G014700 // Glyma.02G228100 // Glyma.14G176600
GO:0008610	BP	lipid biosynthetic process	0.00093	0.04	// Glyma.08G109200 // Glyma.09G026800 // Glyma.08G110460 // Glyma.08G110500 // Glyma.12G186300 // Glyma.09G075200 // Glyma.18G242300 // Glyma.08G218100 // Glyma.09G205700 // Glyma.02G130400 // Glyma.08G277000 // Glyma.01G091400 // Glyma.04G149300 // Glyma.05G153200 // Glyma.08G109400 // Glyma.05G053300 // Glyma.08G109500 // Glyma.08G110901 // Glyma.11G011500 // Glyma.01G035100 // Glyma.01G228700 …
GO:0003824	MF	catalytic activity	1.6e-16	1e-13	// Glyma.02G028800 // Glyma.08G058800 // Glyma.17G098300 // Glyma.17G224500 // Glyma.12G002400 // Glyma.20G241600 // Glyma.13G322600 // Glyma.10G106600 // Glyma.12G233100 // Glyma.02G284800 // Glyma.01G004200 // Glyma.02G099200 // Glyma.13G064200 // Glyma.09G284700 // Glyma.06G315100 // Glyma.05G153200 // Glyma.14G014700 // Glyma.13G044100 // Glyma.13G093600 // Glyma.18G270700 // Glyma.09G128300 …
GO:0005506	MF	iron ion binding	6.7e-14	2e-11	// Glyma.19G258700 // Glyma.11G062700 // Glyma.09G026800 // Glyma.16G109300 // Glyma.06G275900 // Glyma.18G297200 // Glyma.15G052700 // Glyma.15G129200 // Glyma.19G033900 // Glyma.20G191200 // Glyma.01G216900 // Glyma.11G060100 // Glyma.03G143700 // Glyma.16G164400 // Glyma.10G222400 // Glyma.18G218500 // Glyma.02G234200 // Glyma.13G173500 // Glyma.03G038100 // Glyma.11G108300 // Glyma.11G051800 …
GO:0016705	MF	oxidoreductase activity, acting on paired donors	1.7e-08	3.5e-06	// Glyma.19G258700 // Glyma.11G062700 // Glyma.18G202600 // Glyma.16G109300 // Glyma.13G200400 // Glyma.12G186300 // Glyma.18G297200 // Glyma.01G216900 // Glyma.05G231100 // Glyma.11G060100 // Glyma.03G143700 // Glyma.20G114200 // Glyma.18G218500 // Glyma.19G033900 // Glyma.11G051800 // Glyma.11G108300 // Glyma.13G173500 // Glyma.01G135200 // Glyma.19G162100 // Glyma.17G125300 // Glyma.09G282700 …
GO:0020037	MF	heme binding	5.8e-08	7.5e-06	// Glyma.19G258700 // Glyma.11G062700 // Glyma.16G109300 // Glyma.06G275900 // Glyma.18G297200 // Glyma.15G052700 // Glyma.15G129200 // Glyma.19G033900 // Glyma.20G191200 // Glyma.01G216900 // Glyma.11G060100 // Glyma.03G143700 // Glyma.16G164400 // Glyma.10G222400 // Glyma.18G218500 // Glyma.02G234200 // Glyma.11G051800 // Glyma.03G038100 // Glyma.11G108300 // Glyma.13G173500 // Glyma.09G277800 …
GO:0046906	MF	tetrapyrrole binding	6.1e-08	7.5e-06	// Glyma.19G258700 // Glyma.11G062700 // Glyma.16G109300 // Glyma.06G275900 // Glyma.18G297200 // Glyma.15G052700 // Glyma.15G129200 // Glyma.19G033900 // Glyma.20G191200 // Glyma.01G216900 // Glyma.11G060100 // Glyma.03G143700 // Glyma.16G164400 // Glyma.10G222400 // Glyma.18G218500 // Glyma.02G234200 // Glyma.11G051800 // Glyma.03G038100 // Glyma.11G108300 // Glyma.13G173500 // Glyma.09G277800 …
GO:0016491	MF	oxidoreductase activity	4.5e-07	4.6e-05	// Glyma.18G225100 // Glyma.19G188100 // Glyma.13G200400 // Glyma.11G185200 // Glyma.09G259600 // Glyma.04G213900 // Glyma.13G104700 // Glyma.13G035200 // Glyma.19G033900 // Glyma.03G038100 // Glyma.19G263300 // Glyma.01G041200 // Glyma.02G268200 // Glyma.13G173401 // Glyma.13G064100 // Glyma.09G284700 // Glyma.14G048900 // Glyma.08G365000 // Glyma.15G093900 // Glyma.18G080400 // Glyma.04G242500 …
GO:0016301	MF	kinase activity	7.7e-07	6.8e-05	// Glyma.05G000700 // Glyma.08G058800 // Glyma.17G224500 // Glyma.19G098600 // Glyma.18G271500 // Glyma.12G002400 // Glyma.15G015100 // Glyma.18G187532 // Glyma.02G206300 // Glyma.03G246100 // Glyma.12G233100 // Glyma.03G138400 // Glyma.13G104300 // Glyma.12G140300 // Glyma.08G302900 // Glyma.20G139400 // Glyma.10G166600 // Glyma.04G041400 // Glyma.02G215300 // Glyma.13G093600 // Glyma.19G070600 …
GO:0004672	MF	protein kinase activity	1.5e-06	0.00011	// Glyma.17G224500 // Glyma.19G098600 // Glyma.13G093600 // Glyma.12G002400 // Glyma.15G015100 // Glyma.20G139400 // Glyma.02G206300 // Glyma.03G246100 // Glyma.12G233100 // Glyma.03G138400 // Glyma.13G104300 // Glyma.12G140300 // Glyma.08G302900 // Glyma.10G166600 // Glyma.04G041400 // Glyma.18G187532 // Glyma.18G271500 // Glyma.19G070600 // Glyma.11G055100 // Glyma.18G270600 // Glyma.13G370700 …
GO:0046872	MF	metal ion binding	2.8e-06	0.00019	// Glyma.02G027800 // Glyma.05G008400 // Glyma.02G028800 // Glyma.04G213900 // Glyma.13G035200 // Glyma.09G119500 // Glyma.19G033900 // Glyma.09G042400 // Glyma.03G038100 // Glyma.19G263300 // Glyma.05G000700 // Glyma.09G065900 // Glyma.09G120000 // Glyma.13G173401 // Glyma.03G143700 // Glyma.09G284700 // Glyma.16G178500 // Glyma.06G315100 // Glyma.08G365000 // Glyma.17G060400 // Glyma.01G135200 …
GO:0043169	MF	cation binding	3.4e-06	0.00021	// Glyma.02G027800 // Glyma.05G008400 // Glyma.02G028800 // Glyma.04G213900 // Glyma.13G035200 // Glyma.09G119500 // Glyma.19G033900 // Glyma.09G042400 // Glyma.03G038100 // Glyma.19G263300 // Glyma.05G000700 // Glyma.09G065900 // Glyma.09G120000 // Glyma.13G173401 // Glyma.03G143700 // Glyma.09G284700 // Glyma.16G178500 // Glyma.06G315100 // Glyma.08G365000 // Glyma.17G060400 // Glyma.01G135200 …
GO:0016773	MF	phosphotransferase activity, alcohol group as acceptor	4.1e-06	0.00023	// Glyma.05G000700 // Glyma.08G058800 // Glyma.17G224500 // Glyma.19G098600 // Glyma.13G093600 // Glyma.12G002400 // Glyma.15G015100 // Glyma.18G187532 // Glyma.02G206300 // Glyma.03G246100 // Glyma.12G233100 // Glyma.03G138400 // Glyma.13G104300 // Glyma.12G140300 // Glyma.08G302900 // Glyma.20G139400 // Glyma.10G166600 // Glyma.04G041400 // Glyma.02G215300 // Glyma.18G271500 // Glyma.19G070600 …
GO:0001871	MF	pattern binding	1.1e-05	0.0005	// Glyma.19G245400 // Glyma.08G094400 // Glyma.19G069400 // Glyma.19G069300 // Glyma.17G214600 // Glyma.17G214900 // Glyma.19G245500 // Glyma.09G027900 // Glyma.09G027500 // Glyma.07G136900 // Glyma.07G094500 // Glyma.13G032600 // Glyma.13G035800 // Glyma.14G158600
GO:0030247	MF	polysaccharide binding	1.1e-05	0.0005	// Glyma.19G245400 // Glyma.08G094400 // Glyma.19G069400 // Glyma.19G069300 // Glyma.17G214600 // Glyma.17G214900 // Glyma.19G245500 // Glyma.09G027900 // Glyma.09G027500 // Glyma.07G136900 // Glyma.07G094500 // Glyma.13G032600 // Glyma.13G035800 // Glyma.14G158600
GO:0016740	MF	transferase activity	2e-05	0.00082	// Glyma.08G109200 // Glyma.05G000700 // Glyma.08G058800 // Glyma.20G057500 // Glyma.17G224500 // Glyma.19G098600 // Glyma.13G093600 // Glyma.12G002400 // Glyma.15G015100 // Glyma.18G187532 // Glyma.19G187000 // Glyma.02G130400 // Glyma.08G107500 // Glyma.02G206300 // Glyma.03G246100 // Glyma.08G110460 // Glyma.08G109500 // Glyma.12G233100 // Glyma.01G004200 // Glyma.13G104300 // Glyma.11G055100 …
GO:0016772	MF	transferring phosphorus-containing groups	1.9e-05	0.00082	// Glyma.05G000700 // Glyma.08G058800 // Glyma.17G224500 // Glyma.19G098600 // Glyma.13G093600 // Glyma.12G002400 // Glyma.15G015100 // Glyma.18G187532 // Glyma.02G206300 // Glyma.03G246100 // Glyma.12G233100 // Glyma.03G138400 // Glyma.13G104300 // Glyma.12G140300 // Glyma.08G302900 // Glyma.20G139400 // Glyma.10G166600 // Glyma.04G041400 // Glyma.02G215300 // Glyma.18G271500 // Glyma.19G070600 …
GO:0016879	MF	ligase activity, forming carbon-nitrogen bonds	4.7e-05	0.0018	// Glyma.02G244000 // Glyma.19G237800 // Glyma.10G156900 // Glyma.14G212200 // Glyma.02G242900 // Glyma.18G061100 // Glyma.14G195000 // Glyma.14G213300 // Glyma.07G106000 // Glyma.08G161000 // Glyma.02G034200 // Glyma.05G229600 // Glyma.02G228100 // Glyma.08G106100
GO:0043167	MF	ion binding	5.6e-05	0.002	// Glyma.02G027800 // Glyma.05G008400 // Glyma.02G028800 // Glyma.04G213900 // Glyma.13G035200 // Glyma.09G119500 // Glyma.19G033900 // Glyma.09G042400 // Glyma.03G038100 // Glyma.19G263300 // Glyma.05G000700 // Glyma.09G065900 // Glyma.09G120000 // Glyma.13G173401 // Glyma.03G143700 // Glyma.09G284700 // Glyma.16G178500 // Glyma.06G315100 // Glyma.08G365000 // Glyma.17G060400 // Glyma.01G135200 …
GO:0019825	MF	oxygen binding	8.1e-05	0.0028	// Glyma.10G198900 // Glyma.10G198800 // Glyma.20G191200 // Glyma.10G199000 // Glyma.10G199100
GO:0030246	MF	carbohydrate binding	0.00015	0.0048	// Glyma.19G245400 // Glyma.17G224500 // Glyma.19G069400 // Glyma.19G245500 // Glyma.17G214900 // Glyma.19G069300 // Glyma.17G214600 // Glyma.12G173700 // Glyma.16G048802 // Glyma.08G066200 // Glyma.02G172200 // Glyma.13G032600 // Glyma.09G027900 // Glyma.07G136900 // Glyma.09G027500 // Glyma.08G094400 // Glyma.13G035800 // Glyma.07G094500 // Glyma.17G224300 // Glyma.11G225900 // Glyma.14G158600
GO:0016747	MF	transferring acyl groups other than amino-acyl groups	0.00053	0.016	// Glyma.08G109200 // Glyma.03G244300 // Glyma.19G030500 // Glyma.08G110500 // Glyma.09G075200 // Glyma.13G302700 // Glyma.02G130400 // Glyma.08G110460 // Glyma.12G200000 // Glyma.01G194700 // Glyma.16G180500 // Glyma.01G091400 // Glyma.18G290000 // Glyma.04G149300 // Glyma.05G153200 // Glyma.14G014700 // Glyma.08G109400 // Glyma.13G044100 // Glyma.08G109500 // Glyma.08G110901 // Glyma.17G061100 …
GO:0003700	MF	transcription factor activity	0.0012	0.034	// Glyma.06G142100 // Glyma.15G152000 // Glyma.09G052900 // Glyma.07G114000 // Glyma.06G142000 // Glyma.13G123000 // Glyma.08G320200 // Glyma.09G231600 // Glyma.13G117600 // Glyma.17G131900 // Glyma.01G128100 // Glyma.19G254800 // Glyma.04G238300 // Glyma.10G007000 // Glyma.10G274600 // Glyma.19G137800 // Glyma.06G125600 // Glyma.13G040400 // Glyma.17G188500 // Glyma.02G185200 // Glyma.01G232000 …
GO:0016881	MF	acid-amino acid ligase activity	0.0013	0.036	// Glyma.19G237800 // Glyma.02G242900 // Glyma.07G106000 // Glyma.14G212200 // Glyma.02G034200 // Glyma.05G229600
GO:0044421	CC	extracellular region part	0.00011	0.0075	// Glyma.02G027800 // Glyma.02G028800 // Glyma.02G028100 // Glyma.02G028600 // Glyma.09G065900 // Glyma.02G028900 // Glyma.02G028700
GO:0031012	CC	extracellular matrix	7.5e-05	0.0075	// Glyma.02G027800 // Glyma.02G028800 // Glyma.02G028100 // Glyma.02G028600 // Glyma.09G065900 // Glyma.02G028900 // Glyma.02G028700
