# Supplementary material for: The NAC transcription factors SNAP1/2/3/4 are central regulators mediating high nitrogen responses in mature nodules of soybean
Source: Nat Commun. 2023 Aug 5;14:4711. doi: 10.1038/s41467-023-40392-w (PMC10404276; doi:10.1038/s41467-023-40392-w)
Supplement: Supplementary file 4 — Supplementary Data 1-14 [file 41467_2023_40392_MOESM4_ESM.zip › Supplementary Dataset1-14/Supplementary_Data_11.xlsx]

## Sheet: Supplementary_Data_11
Supplementary Data 11. Summary of SNAP TFs binding targets detected by ChIP-seq.
Gene ID	SNAP1 target	SNAP2 target	SNAP3 target	SNAP4 target	Best-hit-arabi-name	arabi-symbol	arabi-defline
Glyma.01G002000	Yes	No	No	No	AT5G20700.1		Protein of unknown function (DUF581)
Glyma.01G002400	No	No	Yes	No	AT2G06925.1	ATSPLA2-ALPHA,PLA2-ALPHA	Phospholipase A2 family protein
Glyma.01G004600	Yes	No	No	No	AT3G61640.1	AGP20,AtAGP20	arabinogalactan protein 20
Glyma.01G005000	Yes	Yes	No	Yes	AT2G19810.1		CCCH-type zinc finger family protein
Glyma.01G006000	Yes	Yes	No	Yes	AT5G56550.1	ATOXS3,OXS3	oxidative stress 3
Glyma.01G006200	Yes	Yes	No	Yes
Glyma.01G006300	Yes	No	No	No
Glyma.01G008000	No	Yes	No	No	AT1G60660.1	ATCB5LP,B5 #5,CB5LP	cytochrome B5-like protein
Glyma.01G009000	Yes	No	Yes	No	AT4G29110.1
Glyma.01G009700	Yes	Yes	Yes	No
Glyma.01G010100	Yes	No	No	No	AT1G32090.1		early-responsive to dehydration stress protein (ERD4)
Glyma.01G010300	Yes	No	No	No	AT1G32050.1		SCAMP family protein
Glyma.01G011600	No	Yes	No	No	AT4G16070.1		Mono-/di-acylglycerol lipase, N-terminal;Lipase, class 3
Glyma.01G012800	No	Yes	No	No	AT4G16070.1		Mono-/di-acylglycerol lipase, N-terminal;Lipase, class 3
Glyma.01G014000	No	Yes	No	No	AT3G03050.1	ATCSLD3,CSLD3,KJK	cellulose synthase-like D3
Glyma.01G014200	Yes	Yes	No	No	AT1G32200.1	ACT1,ATS1	phospholipid/glycerol acyltransferase family protein
Glyma.01G014600	Yes	No	No	No	AT5G46880.1	HB-7,HDG5	homeobox-7
Glyma.01G014800	No	Yes	No	No	AT1G32240.1	KAN2	Homeodomain-like superfamily protein
Glyma.01G015000	Yes	No	No	No	AT1G32230.1	ATP8,CEO,CEO1,RCD1	WWE protein-protein interaction domain protein family
Glyma.01G015400	Yes	No	Yes	Yes	AT2G35470.1
Glyma.01G015500	No	Yes	No	Yes	AT4G17720.1		RNA-binding (RRM/RBD/RNP motifs) family protein
Glyma.01G016800	Yes	No	No	No	AT4G17790.1		SNARE associated Golgi protein family
Glyma.01G017000	Yes	Yes	No	Yes	AT4G17940.1		Tetratricopeptide repeat (TPR)-like superfamily protein
Glyma.01G017700	Yes	No	Yes	No	AT4G17900.1		PLATZ transcription factor family protein
Glyma.01G017800	Yes	Yes	No	No	AT1G32690.1
Glyma.01G018100	Yes	No	Yes	No
Glyma.01G018400	Yes	No	Yes	No	AT1G32640.1	ATMYC2,JAI1,JIN1,MYC2,RD22BP1,ZBF1	Basic helix-loop-helix (bHLH) DNA-binding family protein
Glyma.01G018600	Yes	Yes	Yes	Yes	AT1G32630.1
Glyma.01G020200	No	Yes	No	No	AT2G22640.1	ATBRK1,BRK1,HSPC300	BRICK1, putative
Glyma.01G022100	Yes	No	No	Yes	AT1G51060.1	HTA10	histone H2A 10
Glyma.01G023767	Yes	No	No	No	AT5G09540.1		Chaperone DnaJ-domain superfamily protein
Glyma.01G024000	Yes	No	Yes	Yes	AT2G22500.1	ATPUMP5,DIC1,UCP5	uncoupling protein 5
Glyma.01G025000	No	No	Yes	No	AT4G24660.1	ATHB22,HB22,MEE68	homeobox protein 22
Glyma.01G025100	Yes	No	Yes	No
Glyma.01G025700	Yes	No	No	No
Glyma.01G025800	Yes	No	No	No	AT3G48240.1		Octicosapeptide/Phox/Bem1p family protein
Glyma.01G028800	Yes	Yes	Yes	Yes	AT1G23390.1		Kelch repeat-containing F-box family protein
Glyma.01G029250	No	No	Yes	No
Glyma.01G030300	Yes	Yes	No	Yes	AT1G70420.1		Protein of unknown function (DUF1645)
Glyma.01G035800	Yes	Yes	No	No	AT3G14470.1		NB-ARC domain-containing disease resistance protein
Glyma.01G036000	No	Yes	No	No	AT1G24100.1	UGT74B1	UDP-glucosyl transferase 74B1
Glyma.01G036600	Yes	Yes	Yes	Yes	AT1G68360.1		C2H2 and C2HC zinc fingers superfamily protein
Glyma.01G036800	Yes	No	No	No	AT1G24130.1		Transducin/WD40 repeat-like superfamily protein
Glyma.01G036900	Yes	Yes	No	Yes	AT1G59970.1		Matrixin family protein
Glyma.01G037200	Yes	Yes	Yes	Yes	AT1G24140.1		Matrixin family protein
Glyma.01G038800	Yes	No	Yes	No	AT1G10430.1	PP2A-2	protein phosphatase 2A-2
Glyma.01G039000	No	Yes	No	No	AT1G27170.1		transmembrane receptors;ATP binding
Glyma.01G041400	Yes	Yes	Yes	Yes	AT1G69870.1	NRT1.7	nitrate transporter 1.7
Glyma.01G042100	Yes	No	No	No	AT1G69850.1	ATNRT1:2,NRT1:2,NTL1	nitrate transporter 1:2
Glyma.01G042400	No	Yes	No	No	AT5G15080.1		Protein kinase superfamily protein
Glyma.01G044500	No	Yes	No	No	AT1G14345.1		NAD(P)-linked oxidoreductase superfamily protein
Glyma.01G045000	Yes	Yes	No	No
Glyma.01G045100	Yes	No	Yes	No	AT2G02870.3		Galactose oxidase/kelch repeat superfamily protein
Glyma.01G046500	No	No	Yes	No	AT1G14290.1	SBH2	sphingoid base hydroxylase 2
Glyma.01G050100	No	No	Yes	No	AT1G69530.2	AT-EXP1,ATEXP1,ATEXPA1,ATHEXP ALPHA 1.2,EXP1,EXPA1	expansin A1
Glyma.01G051300	Yes	Yes	No	Yes	AT1G69490.1	ANAC029,ATNAP,NAP	NAC-like, activated by AP3/PI
Glyma.01G053300	No	Yes	No	No	AT1G69420.1		DHHC-type zinc finger family protein
Glyma.01G058600	Yes	Yes	Yes	Yes	ATCG00720.1		photosynthetic electron transfer B
Glyma.01G063000	No	Yes	No	No	AT3G08900.1	RGP,RGP3	reversibly glycosylated polypeptide 3
Glyma.01G064400	Yes	No	No	No	AT1G69060.1		Chaperone DnaJ-domain superfamily protein
Glyma.01G064900	No	No	Yes	No	AT2G03810.3		18S pre-ribosomal assembly protein gar2-related
Glyma.01G067000	No	Yes	No	No	AT2G03890.1	ATPI4K GAMMA 7,PI4K GAMMA 7,UBDK GAMMA 7	phosphoinositide 4-kinase gamma 7
Glyma.01G067800	Yes	No	No	No	AT5G10280.1	ATMYB64,ATMYB92,MYB92	myb domain protein 92
Glyma.01G069000	Yes	No	No	No
Glyma.01G071300	Yes	Yes	Yes	Yes	AT3G25570.1		Adenosylmethionine decarboxylase family protein
Glyma.01G076000	Yes	Yes	No	Yes	ATCG00180.1		DNA-directed RNA polymerase family protein
Glyma.01G080500	Yes	Yes	Yes	Yes	AT1G68440.1
Glyma.01G080600	Yes	No	No	No	AT1G77420.1		alpha/beta-Hydrolases superfamily protein
Glyma.01G082200	No	Yes	No	No	AT3G06350.1	EMB3004,MEE32	dehydroquinate dehydratase, putative / shikimate dehydrogenase, putative
Glyma.01G083300	Yes	No	No	No	AT1G68290.1	ENDO 2	endonuclease 2
Glyma.01G084600	No	Yes	No	No	AT1G25510.1		Eukaryotic aspartyl protease family protein
Glyma.01G086700	Yes	Yes	No	Yes	AT1G25550.1		myb-like transcription factor family protein
Glyma.01G086900	Yes	No	No	No	AT1G13280.1	AOC4	allene oxide cyclase 4
Glyma.01G087500	Yes	Yes	Yes	Yes	AT1G25560.1	EDF1,TEM1	AP2/B3 transcription factor family protein
Glyma.01G087800	Yes	Yes	Yes	Yes	AT1G13250.1	GATL3	galacturonosyltransferase-like 3
Glyma.01G088000	No	Yes	No	Yes	AT1G68825.1	DVL5,RTFL15	ROTUNDIFOLIA like 15
Glyma.01G090400	No	No	No	Yes	AT1G68765.1	IDA	Putative membrane lipoprotein
Glyma.01G092100	Yes	No	No	No	AT1G68730.1		Zim17-type zinc finger protein
Glyma.01G094200	Yes	No	Yes	No	AT3G60240.2	CUM2,EIF4G	eukaryotic translation initiation factor 4G
Glyma.01G094900	Yes	No	No	No	AT1G02170.1	AMC1,ATMC1,ATMCPB1,LOL3,MCP1B	metacaspase 1
Glyma.01G096000	No	Yes	No	No	AT4G17900.1		PLATZ transcription factor family protein
Glyma.01G096600	Yes	Yes	Yes	No	AT1G32640.1	ATMYC2,JAI1,JIN1,MYC2,RD22BP1,ZBF1	Basic helix-loop-helix (bHLH) DNA-binding family protein
Glyma.01G097000	No	No	Yes	No	AT4G17870.1	PYR1,RCAR11	Polyketide cyclase/dehydrase and lipid transport superfamily protein
Glyma.01G097700	No	No	Yes	No	AT4G37880.1		LisH/CRA/RING-U-box domains-containing protein
Glyma.01G097900	Yes	Yes	No	Yes	AT2G22680.1		Zinc finger (C3HC4-type RING finger) family protein
Glyma.01G099600	Yes	No	Yes	Yes	AT2G37840.1		Protein kinase superfamily protein
Glyma.01G099800	Yes	Yes	No	No	AT3G55610.1	P5CS2	delta 1-pyrroline-5-carboxylate synthase 2
Glyma.01G100100	No	Yes	Yes	Yes	AT4G09550.1	ATGIP1,GIP1	AtGCP3 interacting protein 1
Glyma.01G101100	No	No	No	Yes	AT3G23160.1		Protein of unknown function (DUF668)
Glyma.01G102300	Yes	Yes	No	No	AT5G02090.1
Glyma.01G103450	No	No	No	Yes	ATMG00410.1		ATPase subunit 6-1
Glyma.01G105851	No	Yes	No	No
Glyma.01G106200	Yes	Yes	Yes	No	AT3G53990.1		Adenine nucleotide alpha hydrolases-like superfamily protein
Glyma.01G107000	No	Yes	No	No	AT5G01030.2		Protein of unknown function (DUF3527)
Glyma.01G108700	Yes	No	No	Yes	AT3G54040.1		PAR1 protein
Glyma.01G110900	No	No	No	Yes	AT3G54130.1		Josephin family protein
Glyma.01G111200	Yes	No	No	No	AT3G09100.2		mRNA capping enzyme family protein
Glyma.01G112900	No	Yes	No	No	AT5G01210.1		HXXXD-type acyl-transferase family protein
Glyma.01G114050	Yes	No	No	No	AT1G29120.5		Hydrolase-like protein family
Glyma.01G114300	Yes	Yes	No	Yes	ATMG00370.1		Ycf1 protein
Glyma.01G116100	No	No	Yes	Yes	AT5G60540.1	ATPDX2,EMB2407,PDX2	pyridoxine biosynthesis 2
Glyma.01G120800	Yes	Yes	No	Yes	AT5G01370.1	ACI1	ALC-interacting protein 1
Glyma.01G121209	Yes	Yes	No	No	AT5G05600.1		2-oxoglutarate (2OG) and Fe(II)-dependent oxygenase superfamily protein
Glyma.01G122100	No	No	Yes	No	AT3G08930.1		LMBR1-like membrane protein
Glyma.01G124500	Yes	Yes	No	No	AT5G01600.1	ATFER1,FER1	ferretin 1
Glyma.01G124700	Yes	Yes	Yes	No	AT2G38310.1	PYL4,RCAR10	PYR1-like 4
Glyma.01G125800	No	Yes	No	No	AT3G51740.1	IMK2	inflorescence meristem receptor-like kinase 2
Glyma.01G125900	Yes	No	Yes	Yes	AT2G38360.1	PRA1.B4	prenylated RAB acceptor 1.B4
Glyma.01G126501	Yes	No	No	No	AT5G01660.1
Glyma.01G128100	Yes	Yes	No	No	AT2G38470.1	ATWRKY33,WRKY33	WRKY DNA-binding protein 33
Glyma.01G128200	Yes	Yes	No	No	AT5G01720.1		RNI-like superfamily protein
Glyma.01G129100	No	Yes	No	Yes	AT5G01750.2		Protein of unknown function (DUF567)
Glyma.01G129700	No	Yes	No	No	AT2G40435.1
Glyma.01G131100	No	No	No	Yes	AT2G30970.1	ASP1	aspartate aminotransferase 1
Glyma.01G131800	Yes	Yes	Yes	Yes	AT5G01830.1		ARM repeat superfamily protein
Glyma.01G135800	Yes	Yes	No	Yes
Glyma.01G137500	Yes	No	Yes	No	AT2G45210.1		SAUR-like auxin-responsive protein family
Glyma.01G139500	Yes	No	No	No	AT4G00110.1	GAE3	UDP-D-glucuronate 4-epimerase 3
Glyma.01G139700	Yes	No	Yes	Yes	AT2G22410.1	SLO1	SLOW GROWTH 1
Glyma.01G141100	No	Yes	No	No	AT2G45360.1		Protein of unknown function (DUF1442)
Glyma.01G143000	Yes	Yes	No	No
Glyma.01G143500	Yes	Yes	No	Yes	AT5G62020.1	AT-HSFB2A,HSFB2A	heat shock transcription factor B2A
Glyma.01G143700	No	No	Yes	No	AT3G60850.1
Glyma.01G144300	Yes	No	No	No	AT1G24620.1		EF hand calcium-binding protein family
Glyma.01G144900	Yes	No	No	No	AT2G45480.1	AtGRF9,GRF9	growth-regulating factor 9
Glyma.01G145600	No	Yes	No	No	AT4G28840.1
Glyma.01G145700	No	No	No	Yes	AT5G19350.1		RNA-binding (RRM/RBD/RNP motifs) family protein
Glyma.01G148300	No	No	No	Yes	AT1G32120.1
Glyma.01G149500	Yes	Yes	No	No
Glyma.01G150000	Yes	No	No	No	AT1G24480.1		S-adenosyl-L-methionine-dependent methyltransferases superfamily protein
Glyma.01G150300	Yes	No	No	No	AT1G31350.1	KUF1	KAR-UP F-box 1
Glyma.01G151532	Yes	No	No	No	AT1G31500.1		DNAse I-like superfamily protein
Glyma.01G153000	No	Yes	No	No	AT1G31720.1		Protein of unknown function (DUF1218)
Glyma.01G153300	Yes	Yes	Yes	Yes	AT4G19230.1	CYP707A1	cytochrome P450, family 707, subfamily A, polypeptide 1
Glyma.01G153400	Yes	Yes	Yes	Yes	ATCG00380.1		chloroplast ribosomal protein S4
Glyma.01G156500	Yes	No	Yes	No
Glyma.01G157000	No	Yes	No	Yes	AT4G35470.1	PIRL4	plant intracellular ras group-related LRR 4
Glyma.01G157200	Yes	Yes	No	Yes	AT5G67360.1	ARA12	Subtilase family protein
Glyma.01G157300	Yes	No	No	No	AT3G51490.2	TMT3	tonoplast monosaccharide transporter3
Glyma.01G157400	Yes	Yes	No	No	AT1G76410.1	ATL8	RING/U-box superfamily protein
Glyma.01G157500	Yes	Yes	No	No	AT2G17480.1	ATMLO8,MLO8	Seven transmembrane MLO family protein
Glyma.01G157600	Yes	Yes	No	No	AT1G42960.1
Glyma.01G161200	No	No	Yes	No	AT4G35750.1		SEC14 cytosolic factor family protein / phosphoglyceride transfer family protein
Glyma.01G161500	Yes	Yes	No	Yes	AT4G35770.1	ATSEN1,DIN1,SEN1	Rhodanese/Cell cycle control phosphatase superfamily protein
Glyma.01G162100	Yes	Yes	No	No	AT4G35790.2	ATPLDDELTA,PLDDELTA	phospholipase D delta
Glyma.01G163000	Yes	No	Yes	No	AT2G17760.1		Eukaryotic aspartyl protease family protein
Glyma.01G165200	Yes	Yes	No	Yes	AT1G11000.1	ATMLO4,MLO4	Seven transmembrane MLO family protein
Glyma.01G165400	Yes	Yes	No	No	AT4G38660.1		Pathogenesis-related thaumatin superfamily protein
Glyma.01G165600	Yes	Yes	No	Yes	AT4G36010.1		Pathogenesis-related thaumatin superfamily protein
Glyma.01G165800	Yes	No	No	Yes	AT4G36010.2		Pathogenesis-related thaumatin superfamily protein
Glyma.01G165900	Yes	No	No	No	AT5G66200.1	ARO2	armadillo repeat only 2
Glyma.01G166000	Yes	Yes	Yes	Yes	AT4G36040.1		Chaperone DnaJ-domain superfamily protein
Glyma.01G167400	Yes	No	No	No	AT1G19860.1		Zinc finger C-x8-C-x5-C-x3-H type family protein
Glyma.01G167800	Yes	Yes	No	Yes
Glyma.01G169200	Yes	No	No	Yes	AT4G36220.1	CYP84A1,FAH1	ferulic acid 5-hydroxylase 1
Glyma.01G172100	No	No	No	Yes	AT2G18210.1
Glyma.01G173800	No	Yes	No	No	AT4G36550.1		ARM repeat superfamily protein
Glyma.01G174700	No	No	No	Yes	AT4G36660.1		Protein of unknown function (DUF1195)
Glyma.01G175700	Yes	Yes	Yes	Yes
Glyma.01G176100	No	Yes	No	No	AT4G39250.1	ATRL1,RL1,RSM2	RAD-like 1
Glyma.01G177600	No	No	Yes	No	AT4G36750.1		Quinone reductase family protein
Glyma.01G178500	Yes	Yes	No	Yes	AT2G23790.1		Protein of unknown function (DUF607)
Glyma.01G178800	Yes	Yes	No	No	AT4G36850.1		PQ-loop repeat family protein / transmembrane family protein
Glyma.01G180432	No	No	No	Yes	AT3G50800.1
Glyma.01G182200	No	Yes	No	No	AT5G66985.1
Glyma.01G183300	Yes	Yes	Yes	Yes	AT5G66900.1		Disease resistance protein (CC-NBS-LRR class) family
Glyma.01G183550	No	Yes	No	Yes
Glyma.01G185400	Yes	Yes	Yes	Yes	AT1G49620.1	ICK5,ICN6,KRP7	Cyclin-dependent kinase inhibitor family protein
Glyma.01G185700	Yes	Yes	Yes	Yes	AT4G37020.1
Glyma.01G185800	No	Yes	No	No	AT4G36990.1	AT-HSFB1,ATHSF4,HSF4,HSFB1	heat shock factor 4
Glyma.01G185851	Yes	No	Yes	No
Glyma.01G185900	No	No	Yes	Yes	AT4G33985.1		Protein of unknown function (DUF1685)
Glyma.01G186600	Yes	No	No	No	AT5G42930.1		alpha/beta-Hydrolases superfamily protein
Glyma.01G186800	Yes	Yes	No	Yes	AT5G67070.1	RALFL34	ralf-like 34
Glyma.01G188400	No	Yes	No	No	AT4G36920.1	AP2,FL1,FLO2	Integrase-type DNA-binding superfamily protein
Glyma.01G188600	Yes	No	Yes	No	AT5G67190.1	DEAR2	DREB and EAR motif protein 2
Glyma.01G189100	Yes	Yes	No	No	AT2G23320.1	WRKY15	WRKY DNA-binding protein 15
Glyma.01G190100	Yes	Yes	No	No	AT4G37260.1	ATMYB73,MYB73	myb domain protein 73
Glyma.01G190600	No	Yes	No	No	AT2G14960.1	GH3.1	Auxin-responsive GH3 family protein
Glyma.01G192550	Yes	Yes	No	No
Glyma.01G192600	Yes	Yes	Yes	Yes	AT3G49940.1	LBD38	LOB domain-containing protein 38
Glyma.01G193000	Yes	No	No	No	AT2G23060.1		Acyl-CoA N-acyltransferases (NAT) superfamily protein
Glyma.01G193600	No	Yes	No	No	AT4G37640.1	ACA2	calcium ATPase 2
Glyma.01G194500	Yes	Yes	Yes	Yes	AT3G49870.1	ARLA1C,ATARLA1C	ADP-ribosylation factor-like A1C
Glyma.01G195200	Yes	Yes	No	Yes	AT3G49810.1		ARM repeat superfamily protein
Glyma.01G195950	No	No	No	Yes
Glyma.01G196000	Yes	Yes	Yes	Yes	AT3G49750.1	AtRLP44,RLP44	receptor like protein 44
Glyma.01G196100	Yes	Yes	Yes	Yes	AT4G37770.1	ACS8	1-amino-cyclopropane-1-carboxylate synthase 8
Glyma.01G196300	Yes	Yes	No	No	AT3G49680.1	ATBCAT-3,BCAT3	branched-chain aminotransferase 3
Glyma.01G198600	Yes	No	No	No	AT4G17830.1		Peptidase M20/M25/M40 family protein
Glyma.01G201500	Yes	Yes	Yes	Yes	ATCG00890.1		NADH-Ubiquinone/plastoquinone (complex I) protein
Glyma.01G201600	Yes	Yes	Yes	Yes	ATCG00360.1		Tetratricopeptide repeat (TPR)-like superfamily protein
Glyma.01G202100	Yes	Yes	No	No	AT4G38400.1	ATEXLA2,ATEXPL2,ATHEXP BETA 2.2,EXLA2,EXPL2	expansin-like A2
Glyma.01G202200	No	No	Yes	No	AT2G45760.1	BAL,BAP2	BON association protein 2
Glyma.01G203200	No	Yes	No	No	AT5G47060.1		Protein of unknown function (DUF581)
Glyma.01G203400	Yes	No	No	No	AT4G17090.1	BAM3,BMY8,CT-BMY	chloroplast beta-amylase
Glyma.01G203600	Yes	Yes	Yes	Yes	AT3G10950.1		Zinc-binding ribosomal protein family protein
Glyma.01G204400	Yes	Yes	Yes	Yes	AT1G74950.1	JAZ2,TIFY10B	TIFY domain/Divergent CCT motif family protein
Glyma.01G205800	Yes	No	No	No	AT2G35658.1
Glyma.01G205900	No	No	Yes	Yes	AT4G16820.1	PLA-I{beta]2	alpha/beta-Hydrolases superfamily protein
Glyma.01G206600	Yes	Yes	Yes	Yes	AT4G17500.1	ATERF-1,ERF-1	ethylene responsive element binding factor 1
Glyma.01G206700	No	Yes	Yes	No	AT5G47230.1	ATERF-5,ATERF5,ERF5	ethylene responsive element binding factor 5
Glyma.01G207400	Yes	No	No	No	AT2G39810.1	HOS1	ubiquitin-protein ligases
Glyma.01G208600	No	Yes	Yes	No	AT4G17330.1	ATG2484-1,G2484-1	G2484-1 protein
Glyma.01G210400	No	Yes	No	No	AT4G17260.1		Lactate/malate dehydrogenase family protein
Glyma.01G211200	No	Yes	No	No	AT4G12400.2		stress-inducible protein, putative
Glyma.01G211900	Yes	Yes	No	No	AT4G22730.1		Leucine-rich repeat protein kinase family protein
Glyma.01G212100	No	Yes	No	Yes	AT3G60780.1		Protein of unknown function (DUF1442)
Glyma.01G212500	Yes	Yes	Yes	Yes	AT4G22758.1
Glyma.01G213600	No	No	Yes	No	AT1G12460.1		Leucine-rich repeat protein kinase family protein
Glyma.01G215100	Yes	Yes	No	No	AT2G42010.1	PLDBETA,PLDBETA1	phospholipase D beta 1
Glyma.01G216000	Yes	No	Yes	Yes	AT1G12610.1	DDF1	Integrase-type DNA-binding superfamily protein
Glyma.01G216600	Yes	Yes	No	Yes	AT4G23030.1		MATE efflux family protein
Glyma.01G216900	No	Yes	No	No	AT1G12740.1	CYP87A2	cytochrome P450, family 87, subfamily A, polypeptide 2
Glyma.01G217400	No	Yes	No	No	AT4G11660.1	AT-HSFB2B,HSFB2B	winged-helix DNA-binding transcription factor family protein
Glyma.01G219600	Yes	Yes	Yes	Yes	AT1G63470.1		AT hook motif DNA-binding family protein
Glyma.01G220800	No	No	No	Yes	AT5G52430.1		hydroxyproline-rich glycoprotein family protein
Glyma.01G221300	No	Yes	No	No	AT3G61460.1	BRH1	brassinosteroid-responsive RING-H2
Glyma.01G221500	Yes	No	No	No	AT5G41410.1	BEL1	POX (plant homeobox) family protein
Glyma.01G222700	Yes	No	No	Yes	AT1G64060.1	ATRBOH F,ATRBOHF,RBOH F,RBOHAP108,RBOHF	respiratory burst oxidase protein F
Glyma.01G224800	No	No	No	Yes	AT4G11070.1	AtWRKY41,WRKY41	WRKY family transcription factor
Glyma.01G224900	No	Yes	No	No	AT2G46410.1	CPC	Homeodomain-like superfamily protein
Glyma.01G225100	No	Yes	No	No	AT2G29380.1	HAI3	highly ABA-induced PP2C gene 3
Glyma.01G226300	Yes	No	No	No	AT4G10950.1		SGNH hydrolase-type esterase superfamily protein
Glyma.01G228700	Yes	No	No	No	AT5G13930.1	ATCHS,CHS,TT4	Chalcone and stilbene synthase family protein
Glyma.01G229066	Yes	Yes	Yes	No	AT3G04350.1		Plant protein of unknown function (DUF946)
Glyma.01G231000	Yes	No	Yes	Yes	AT1G71450.1		Integrase-type DNA-binding superfamily protein
Glyma.01G234500	Yes	Yes	No	Yes	AT1G64980.1		Nucleotide-diphospho-sugar transferases superfamily protein
Glyma.01G236200	Yes	Yes	Yes	Yes	AT1G63060.1
Glyma.01G236800	No	Yes	No	No	AT3G22550.1		Protein of unknown function (DUF581)
Glyma.01G238900	No	Yes	No	No	AT5G26330.1		Cupredoxin superfamily protein
Glyma.01G239500	Yes	No	No	No	AT1G47480.1		alpha/beta-Hydrolases superfamily protein
Glyma.01G239600	Yes	No	No	Yes	AT1G47480.1		alpha/beta-Hydrolases superfamily protein
Glyma.01G240300	Yes	Yes	Yes	Yes	AT1G11580.1	ATPMEPCRA,PMEPCRA	methylesterase PCR A
Glyma.01G241200	Yes	Yes	Yes	No	AT1G10020.1		Protein of unknown function (DUF1005)
Glyma.01G241600	No	No	Yes	No	AT2G14660.1
Glyma.01G242700	Yes	Yes	Yes	Yes	AT1G80133.1
Glyma.01G245600	Yes	Yes	No	No	AT1G21080.1		DNAJ heat shock N-terminal domain-containing protein
Glyma.02G000100	No	No	Yes	No	AT1G17450.2		B-block binding subunit of TFIIIC
Glyma.02G000800	No	Yes	No	Yes	AT5G43650.1	BHLH92	basic helix-loop-helix (bHLH) DNA-binding superfamily protein
Glyma.02G002500	Yes	No	No	No	AT5G43810.2	AGO10,PNH,ZLL	Stabilizer of iron transporter SufD / Polynucleotidyl transferase
Glyma.02G005600	Yes	No	No	No	AT3G23250.1	ATMYB15,ATY19,MYB15	myb domain protein 15
Glyma.02G008000	Yes	Yes	No	No	AT2G47000.1	ABCB4,ATPGP4,MDR4,PGP4	ATP binding cassette subfamily B4
Glyma.02G008500	No	No	Yes	No	AT3G62220.1		Protein kinase superfamily protein
Glyma.02G008600	Yes	Yes	No	No	AT2G47070.1	SPL1	squamosa promoter binding protein-like 1
Glyma.02G008800	Yes	Yes	Yes	Yes	AT3G15580.1	APG8H,ATG8I	Ubiquitin-like superfamily protein
Glyma.02G009100	Yes	Yes	No	Yes	AT3G62260.2		Protein phosphatase 2C family protein
Glyma.02G009500	Yes	Yes	Yes	Yes	AT1G02450.1	NIMIN-1,NIMIN1	NIM1-interacting 1
Glyma.02G009700	Yes	No	No	No	AT1G02420.1		Pentatricopeptide repeat (PPR) superfamily protein
Glyma.02G012700	Yes	Yes	Yes	Yes	AT3G62420.1	ATBZIP53,BZIP53	basic region/leucine zipper motif 53
Glyma.02G015151	Yes	Yes	Yes	Yes
Glyma.02G015500	No	No	No	Yes	AT2G47500.1		P-loop nucleoside triphosphate hydrolases superfamily protein with CH (Calponin Homology) domain
Glyma.02G016100	Yes	Yes	Yes	Yes	AT2G47520.1	HRE2	Integrase-type DNA-binding superfamily protein
Glyma.02G017100	Yes	Yes	Yes	Yes	AT4G02380.1	AtLEA5,SAG21	senescence-associated gene 21
Glyma.02G019900	Yes	Yes	Yes	Yes	AT1G14410.1	ATWHY1,PTAC1,WHY1	ssDNA-binding transcriptional regulator
Glyma.02G021600	Yes	No	Yes	No	AT1G07040.1
Glyma.02G023800	Yes	No	No	No	AT4G16950.1	RPP5	Disease resistance protein (TIR-NBS-LRR class) family
Glyma.02G024300	Yes	No	No	No
Glyma.02G024800	Yes	Yes	Yes	Yes	AT1G10370.1	ATGSTU17,ERD9,GST30,GST30B	Glutathione S-transferase family protein
Glyma.02G026300	Yes	Yes	No	Yes	AT1G70000.1		myb-like transcription factor family protein
Glyma.02G027800	Yes	Yes	No	Yes	AT1G24140.1		Matrixin family protein
Glyma.02G028400	Yes	Yes	Yes	Yes
Glyma.02G028700	Yes	No	No	No	AT1G59970.1		Matrixin family protein
Glyma.02G029200	Yes	Yes	Yes	No	AT1G24130.1		Transducin/WD40 repeat-like superfamily protein
Glyma.02G029700	Yes	No	No	No
Glyma.02G030100	Yes	Yes	Yes	Yes	AT1G70200.1		RNA-binding (RRM/RBD/RNP motifs) family protein
Glyma.02G033500	Yes	Yes	No	No	AT1G23870.1	ATTPS9,TPS9	trehalose-phosphatase/synthase 9
Glyma.02G035200	Yes	Yes	No	Yes	AT1G70420.1		Protein of unknown function (DUF1645)
Glyma.02G036400	Yes	Yes	No	No	AT1G23390.1		Kelch repeat-containing F-box family protein
Glyma.02G037100	Yes	No	No	No	AT1G70520.1	CRK2	cysteine-rich RLK (RECEPTOR-like protein kinase) 2
Glyma.02G038400	Yes	Yes	No	No	AT3G26600.1	ARO4	armadillo repeat only 4
Glyma.02G038601	No	Yes	No	No	AT3G26590.1		MATE efflux family protein
Glyma.02G039700	Yes	Yes	Yes	Yes
Glyma.02G040700	No	No	Yes	Yes	AT2G22500.1	ATPUMP5,DIC1,UCP5	uncoupling protein 5
Glyma.02G041900	No	Yes	No	No	AT4G35630.1	PSAT	phosphoserine aminotransferase
Glyma.02G046300	Yes	Yes	Yes	Yes	AT4G35980.1
Glyma.02G046900	Yes	No	Yes	No	AT4G38630.1	ATMCB1,MBP1,MCB1,RPN10	regulatory particle non-ATPase 10
Glyma.02G047000	Yes	No	No	No	AT5G66170.3	STR18	sulfurtransferase 18
Glyma.02G048200	No	No	Yes	No	AT4G36050.2		endonuclease/exonuclease/phosphatase family protein
Glyma.02G048666	No	No	No	Yes
Glyma.02G049700	Yes	Yes	No	Yes	AT1G19860.1		Zinc finger C-x8-C-x5-C-x3-H type family protein
Glyma.02G049900	Yes	Yes	No	No
Glyma.02G051900	Yes	No	No	No	AT5G66350.1	SHI	Lateral root primordium (LRP) protein-related
Glyma.02G053000	Yes	Yes	Yes	Yes	AT3G26750.1
Glyma.02G054800	Yes	Yes	No	No	AT2G36230.1	APG10,HISN3	Aldolase-type TIM barrel family protein
Glyma.02G055000	Yes	No	Yes	Yes	AT2G18210.1
Glyma.02G055600	Yes	Yes	No	No
Glyma.02G056600	No	Yes	No	No	AT3G50870.1	GATA18,HAN,MNP	GATA type zinc finger transcription factor family protein
Glyma.02G057000	Yes	Yes	Yes	Yes	AT5G49560.1		Putative methyltransferase family protein
Glyma.02G058800	Yes	Yes	No	No	AT4G36730.1	GBF1	G-box binding factor 1
Glyma.02G059351	Yes	Yes	No	Yes
Glyma.02G059900	No	No	Yes	No	AT4G36860.1	DAR1	LIM domain-containing protein
Glyma.02G061300	No	No	Yes	No	AT3G50830.1	ATCOR413-PM2,COR413-PM2	cold-regulated 413-plasma membrane 2
Glyma.02G062500	Yes	No	No	No	AT2G23520.1		Pyridoxal phosphate (PLP)-dependent transferases superfamily protein
Glyma.02G062700	Yes	Yes	Yes	Yes	AT3G50410.1	OBP1	OBF binding protein 1
Glyma.02G066700	Yes	Yes	Yes	Yes	AT5G13950.3
Glyma.02G068100	Yes	No	No	No	AT1G52140.1
Glyma.02G070000	No	No	Yes	No	AT3G04070.2	anac047,NAC047	NAC domain containing protein 47
Glyma.02G070600	Yes	No	No	No	AT5G18270.1	ANAC087	Arabidopsis NAC domain containing protein 87
Glyma.02G072300	Yes	No	Yes	Yes	AT5G14602.1
Glyma.02G076100	Yes	No	No	No	AT1G71830.1	ATSERK1,SERK1	somatic embryogenesis receptor-like kinase 1
Glyma.02G077400	Yes	Yes	No	No	AT1G71770.2	PAB5	poly(A)-binding protein 5
Glyma.02G079600	Yes	Yes	Yes	Yes	AT3G23880.1		F-box and associated interaction domains-containing protein
Glyma.02G080200	Yes	No	Yes	Yes	AT2G33710.2		Integrase-type DNA-binding superfamily protein
Glyma.02G081400	Yes	No	No	No	AT1G18740.1		Protein of unknown function (DUF793)
Glyma.02G081800	Yes	No	No	No	AT1G43640.1	AtTLP5,TLP5	tubby like protein 5
Glyma.02G082700	Yes	No	Yes	Yes	AT1G34060.1		Pyridoxal phosphate (PLP)-dependent transferases superfamily protein
Glyma.02G083100	Yes	No	No	No	AT1G43700.1	SUE3,VIP1	VIRE2-interacting protein 1
Glyma.02G084400	Yes	No	Yes	No	AT1G03400.1		2-oxoglutarate (2OG) and Fe(II)-dependent oxygenase superfamily protein
Glyma.02G085700	Yes	Yes	Yes	No	AT1G14830.1	ADL1C,ADL5,DL1C,DRP1C	DYNAMIN-like 1C
Glyma.02G086100	Yes	No	No	No	AT1G14790.1	ATRDRP1,RDR1	RNA-dependent RNA polymerase 1
Glyma.02G086300	Yes	Yes	Yes	Yes
Glyma.02G087500	Yes	No	No	No	AT5G02950.1		Tudor/PWWP/MBT superfamily protein
Glyma.02G088900	No	Yes	No	No	AT3G18280.1		Bifunctional inhibitor/lipid-transfer protein/seed storage 2S albumin superfamily protein
Glyma.02G089500	No	Yes	No	No	AT2G47485.1
Glyma.02G091600	No	No	Yes	No	AT3G55420.1
Glyma.02G092500	Yes	No	No	No	AT2G39530.1		Uncharacterised protein family (UPF0497)
Glyma.02G093700	No	Yes	No	No	AT5G59950.3		RNA-binding (RRM/RBD/RNP motifs) family protein
Glyma.02G094400	No	Yes	No	No	AT5G13660.1
Glyma.02G094500	Yes	No	No	No	AT2G37430.1		C2H2 and C2HC zinc fingers superfamily protein
Glyma.02G095500	Yes	Yes	No	No	AT5G13550.1	SULTR4;1	sulfate transporter 4.1
Glyma.02G096600	No	Yes	Yes	Yes	AT1G69040.2	ACR4	ACT domain repeat 4
Glyma.02G099200	No	Yes	No	No	AT1G13280.1	AOC4	allene oxide cyclase 4
Glyma.02G099500	Yes	Yes	No	Yes	AT1G25560.1	EDF1,TEM1	AP2/B3 transcription factor family protein
Glyma.02G099900	Yes	Yes	Yes	Yes	AT1G13250.1	GATL3	galacturonosyltransferase-like 3
Glyma.02G101500	No	No	No	Yes	AT1G26110.1	DCP5	decapping 5
Glyma.02G102300	Yes	Yes	Yes	Yes	AT5G20935.1
Glyma.02G102800	Yes	Yes	No	No	AT1G49740.1		PLC-like phosphodiesterases superfamily protein
Glyma.02G102900	Yes	Yes	No	Yes	AT1G49780.1	PUB26	plant U-box 26
Glyma.02G103000	Yes	No	Yes	No
Glyma.02G103500	No	Yes	No	No	AT4G34050.1	CCoAOMT1	S-adenosyl-L-methionine-dependent methyltransferases superfamily protein
Glyma.02G103900	Yes	Yes	No	No	AT1G49760.1	PAB8,PABP8	poly(A) binding protein 8
Glyma.02G104300	Yes	No	Yes	Yes	AT2G15490.1	UGT73B4	UDP-glycosyltransferase 73B4
Glyma.02G104600	No	Yes	No	No	AT4G34131.1	UGT73B3	UDP-glucosyl transferase 73B3
Glyma.02G104900	No	Yes	No	No	AT4G34131.1	UGT73B3	UDP-glucosyl transferase 73B3
Glyma.02G106000	Yes	Yes	Yes	Yes	AT1G69680.1		Mog1/PsbP/DUF1795-like photosystem II reaction center PsbP family protein
Glyma.02G106700	Yes	Yes	Yes	Yes	AT1G14290.1	SBH2	sphingoid base hydroxylase 2
Glyma.02G108300	No	Yes	No	Yes	AT1G26800.1		RING/U-box superfamily protein
Glyma.02G109100	Yes	No	No	No	AT1G69530.1	AT-EXP1,ATEXP1,ATEXPA1,ATHEXP ALPHA 1.2,EXP1,EXPA1	expansin A1
Glyma.02G109900	Yes	No	No	No	AT2G03150.1	emb1579	ATP/GTP-binding protein family
Glyma.02G111200	Yes	Yes	No	No
Glyma.02G114500	No	No	No	Yes	AT2G20540.1	MEF21	mitochondrial editing factor 21
Glyma.02G115400	Yes	No	No	No	AT3G29360.2		UDP-glucose 6-dehydrogenase family protein
Glyma.02G118228	No	Yes	Yes	Yes	AT1G68750.1	ATPPC4,PPC4	phosphoenolpyruvate carboxylase 4
Glyma.02G118500	Yes	No	No	Yes	AT3G29575.4	AFP3	ABI five binding protein 3
Glyma.02G119900	Yes	No	No	No
Glyma.02G121200	No	No	Yes	No	AT4G38440.1
Glyma.02G121600	Yes	No	Yes	No	AT1G69120.1	AGL7,AP1	K-box region and MADS-box transcription factor family protein
Glyma.02G123700	Yes	No	Yes	No	AT2G03890.1	ATPI4K GAMMA 7,PI4K GAMMA 7,UBDK GAMMA 7	phosphoinositide 4-kinase gamma 7
Glyma.02G125600	No	No	Yes	Yes	AT2G14960.1	GH3.1	Auxin-responsive GH3 family protein
Glyma.02G126000	Yes	No	No	No	AT1G31260.1	ZIP10	zinc transporter 10 precursor
Glyma.02G126500	Yes	No	No	No	AT1G26220.1		Acyl-CoA N-acyltransferases (NAT) superfamily protein
Glyma.02G128000	No	No	No	Yes	AT3G25570.2		Adenosylmethionine decarboxylase family protein
Glyma.02G128100	No	No	Yes	No	AT3G02468.1	CPuORF9	conserved peptide upstream open reading frame 9
Glyma.02G129100	Yes	Yes	No	No	AT3G24140.1	FMA	basic helix-loop-helix (bHLH) DNA-binding superfamily protein
Glyma.02G130896	Yes	No	No	No	AT1G68750.1	ATPPC4,PPC4	phosphoenolpyruvate carboxylase 4
Glyma.02G131800	Yes	Yes	No	No	AT5G42900.3	COR27	cold regulated gene 27
Glyma.02G132500	Yes	Yes	Yes	Yes	AT4G34410.1	RRTF1	redox responsive transcription factor 1
Glyma.02G133200	Yes	Yes	No	No	AT5G35525.1		PLAC8 family protein
Glyma.02G133700	Yes	No	No	No	AT1G49620.1	ICK5,ICN6,KRP7	Cyclin-dependent kinase inhibitor family protein
Glyma.02G134400	No	Yes	No	No	AT3G19130.1	ATRBP47B,RBP47B	RNA-binding protein 47B
Glyma.02G134500	Yes	Yes	No	No	AT2G15760.1		Protein of unknown function (DUF1645)
Glyma.02G136700	Yes	Yes	No	No	AT2G15890.1	MEE14	maternal effect embryo arrest 14
Glyma.02G138400	No	No	Yes	No	AT2G43750.2	ACS1,ATCS-B,CPACS1,OASB	O-acetylserine (thiol) lyase B
Glyma.02G140900	Yes	No	No	No	AT2G30620.1		winged-helix DNA-binding transcription factor family protein
Glyma.02G142001	Yes	Yes	Yes	Yes	AT3G54660.1	ATGR2,EMB2360,GR	glutathione reductase
Glyma.02G142600	Yes	Yes	Yes	Yes	AT5G43700.1	ATAUX2-11,IAA4	AUX/IAA transcriptional regulator family protein
Glyma.02G143100	Yes	No	Yes	No	AT3G22970.1		Protein of unknown function (DUF506)
Glyma.02G143200	No	No	No	Yes	AT3G54560.1	HTA11	histone H2A 11
Glyma.02G144200	No	Yes	No	No	AT1G03060.1	SPI	Beige/BEACH domain ;WD domain, G-beta repeat protein
Glyma.02G144700	Yes	No	No	Yes	AT1G03070.1		Bax inhibitor-1 family protein
Glyma.02G145200	No	No	Yes	No	AT1G03080.1		kinase interacting (KIP1-like) family protein
Glyma.02G145400	Yes	Yes	No	No
Glyma.02G146100	No	Yes	No	No	AT3G22550.1		Protein of unknown function (DUF581)
Glyma.02G146400	Yes	Yes	No	No	AT1G05420.1	ATOFP12,OFP12	ovate family protein 12
Glyma.02G146500	Yes	No	Yes	No	AT5G36740.1		Acyl-CoA N-acyltransferase with RING/FYVE/PHD-type zinc finger protein
Glyma.02G146900	Yes	Yes	Yes	Yes	AT3G22380.2	TIC	time for coffee
Glyma.02G148200	Yes	Yes	Yes	Yes	AT1G03220.1		Eukaryotic aspartyl protease family protein
Glyma.02G149700	Yes	No	No	No	AT4G02920.1
Glyma.02G149900	Yes	Yes	No	No	AT4G02940.1		oxidoreductase, 2OG-Fe(II) oxygenase family protein
Glyma.02G150500	Yes	No	No	No	AT2G48030.1		DNAse I-like superfamily protein
Glyma.02G150600	No	Yes	No	No	AT2G48010.1	RKF3	receptor-like kinase in in flowers 3
Glyma.02G150900	No	Yes	No	No	AT1G03440.1		Leucine-rich repeat (LRR) family protein
Glyma.02G151200	Yes	No	No	No	AT2G03430.1		Ankyrin repeat family protein
Glyma.02G151800	No	No	Yes	No	AT4G03100.1		Rho GTPase activating protein with PAK-box/P21-Rho-binding domain
Glyma.02G152400	Yes	Yes	Yes	Yes	AT2G47940.1	DEGP2	DEGP protease 2
Glyma.02G152500	Yes	Yes	Yes	Yes	AT2G47930.1	AGP26,ATAGP26	arabinogalactan protein 26
Glyma.02G152800	Yes	Yes	Yes	Yes	AT3G62980.1	TIR1	F-box/RNI-like superfamily protein
Glyma.02G153400	Yes	Yes	Yes	Yes
Glyma.02G154400	Yes	Yes	Yes	Yes	AT1G02920.1	ATGST11,ATGSTF7,ATGSTF8,GST11,GSTF7	glutathione S-transferase 7
Glyma.02G157900	No	Yes	No	Yes	AT4G39235.1
Glyma.02G158200	No	Yes	No	Yes	AT1G71950.1		Proteinase inhibitor, propeptide
Glyma.02G158500	Yes	Yes	No	Yes
Glyma.02G164700	Yes	No	No	No	AT2G32700.4	LUH	LEUNIG_homolog
Glyma.02G166800	Yes	No	No	No	AT5G06570.2		alpha/beta-Hydrolases superfamily protein
Glyma.02G168200	No	No	No	Yes
Glyma.02G171900	No	No	Yes	No	AT2G42040.1
Glyma.02G172151	Yes	No	No	Yes
Glyma.02G173300	Yes	Yes	Yes	Yes	AT4G32050.1		neurochondrin family protein
Glyma.02G173900	Yes	Yes	No	No	AT3G12130.1		KH domain-containing protein / zinc finger (CCCH type) family protein
Glyma.02G174800	No	No	No	Yes	AT3G57800.2		basic helix-loop-helix (bHLH) DNA-binding superfamily protein
Glyma.02G182300	No	Yes	No	Yes	AT3G20898.1
Glyma.02G184000	No	No	No	Yes	ATCG00470.1		ATP synthase epsilon chain
Glyma.02G184700	Yes	Yes	Yes	Yes	AT3G57400.1
Glyma.02G186950	Yes	Yes	Yes	No
Glyma.02G187200	Yes	No	No	No	AT2G29420.1	ATGSTU7,GST25,GSTU7	glutathione S-transferase tau 7
Glyma.02G189000	Yes	Yes	Yes	Yes	ATCG01130.1		Ycf1 protein
Glyma.02G192200	Yes	No	No	No	AT3G10150.1	ATPAP16,PAP16	purple acid phosphatase 16
Glyma.02G195300	Yes	Yes	Yes	Yes	AT3G11820.1	AT-SYR1,ATSYP121,ATSYR1,PEN1,SYP121,SYR1	syntaxin of plants 121
Glyma.02G195900	Yes	No	No	Yes	AT2G35930.1	PUB23	plant U-box 23
Glyma.02G197300	Yes	No	No	No
Glyma.02G197650	Yes	No	No	No
Glyma.02G197800	Yes	No	Yes	No	AT3G11650.1	NHL2	NDR1/HIN1-like 2
Glyma.02G202100	Yes	No	Yes	No	AT3G52610.1
Glyma.02G206600	Yes	Yes	No	No	AT4G30780.1
Glyma.02G206700	Yes	Yes	Yes	Yes	AT2G24090.1		Ribosomal protein L35
Glyma.02G207600	Yes	Yes	No	Yes	AT4G30030.1		Eukaryotic aspartyl protease family protein
Glyma.02G207800	No	Yes	No	No	AT4G30490.1		AFG1-like ATPase family protein
Glyma.02G208000	Yes	Yes	Yes	Yes	AT4G30440.1	GAE1	UDP-D-glucuronate 4-epimerase 1
Glyma.02G208200	Yes	Yes	Yes	Yes	AT4G08950.1	EXO	Phosphate-responsive 1 family protein
Glyma.02G208600	No	Yes	No	No	AT1G18490.1		Protein of unknown function (DUF1637)
Glyma.02G210300	Yes	No	Yes	Yes	AT2G14095.1
Glyma.02G211400	No	Yes	No	No	AT1G12680.1	PEPKR2	phosphoenolpyruvate carboxylase-related kinase 2
Glyma.02G212000	Yes	Yes	No	Yes	AT1G28390.1		Protein kinase superfamily protein
Glyma.02G212700	Yes	No	No	No	AT4G24610.1
Glyma.02G215300	No	Yes	Yes	Yes	AT4G24480.1		Protein kinase superfamily protein
Glyma.02G216000	No	No	Yes	No	AT1G55860.2	UPL1	ubiquitin-protein ligase 1
Glyma.02G216600	No	No	Yes	No	AT3G57230.1	AGL16	AGAMOUS-like 16
Glyma.02G217500	Yes	No	No	No	AT5G09620.1		Octicosapeptide/Phox/Bem1p family protein
Glyma.02G217800	No	No	No	Yes	AT5G65640.1	bHLH093	beta HLH protein 93
Glyma.02G218000	Yes	Yes	No	No
Glyma.02G218200	Yes	Yes	No	No	AT5G49665.1		Zinc finger (C3HC4-type RING finger) family protein
Glyma.02G218600	Yes	No	No	No	AT1G09960.1	ATSUC4,ATSUT4,SUC4,SUT4	sucrose transporter 4
Glyma.02G219400	No	Yes	No	No	AT5G05190.1		Protein of unknown function (DUF3133)
Glyma.02G221400	Yes	No	No	Yes	ATCG00170.1		DNA-directed RNA polymerase family protein
Glyma.02G221600	Yes	No	No	No	AT1G18000.1		Major facilitator superfamily protein
Glyma.02G222300	No	Yes	No	Yes	AT4G35580.2	NTL9	NAC transcription factor-like 9
Glyma.02G222400	No	Yes	No	Yes	AT2G36460.1		Aldolase superfamily protein
Glyma.02G222800	No	No	No	Yes
Glyma.02G225300	Yes	Yes	No	No	AT5G58870.1	ftsh9	FTSH protease 9
Glyma.02G227700	No	Yes	No	No	AT1G07180.1	ATNDI1,NDA1	alternative NAD(P)H dehydrogenase 1
Glyma.02G227900	Yes	Yes	No	Yes	AT5G58610.1		PHD finger transcription factor, putative
Glyma.02G228200	Yes	No	Yes	Yes	AT2G30020.1		Protein phosphatase 2C family protein
Glyma.02G229000	Yes	Yes	Yes	Yes	ATCG00860.1		Chloroplast Ycf2;ATPase, AAA type, core
Glyma.02G229400	No	Yes	No	No	AT3G51770.1	ATEOL1,ETO1	tetratricopeptide repeat (TPR)-containing protein
Glyma.02G232100	Yes	No	No	No	AT5G58430.1	ATEXO70B1,EXO70B1	exocyst subunit exo70 family protein B1
Glyma.02G232500	No	Yes	No	No	AT1G06980.1
Glyma.02G232600	Yes	No	No	No	AT2G38470.1	ATWRKY33,WRKY33	WRKY DNA-binding protein 33
Glyma.02G233700	No	No	Yes	No	AT1G06950.1	ATTIC110,TIC110	translocon at the inner envelope membrane of chloroplasts 110
Glyma.02G235100	Yes	Yes	Yes	No	AT2G30360.1	CIPK11,PKS5,SIP4,SNRK3.22	SOS3-interacting protein 4
Glyma.02G235300	Yes	Yes	Yes	Yes	AT4G13290.1	CYP71A19	cytochrome P450, family 71, subfamily A, polypeptide 19
Glyma.02G236600	Yes	No	No	No	AT5G58320.2		Kinase interacting (KIP1-like) family protein
Glyma.02G236651	Yes	No	No	No
Glyma.02G238700	Yes	Yes	No	No	AT5G10860.1		Cystathionine beta-synthase (CBS) family protein
Glyma.02G239100	No	No	No	Yes	AT1G65690.1		Late embryogenesis abundant (LEA) hydroxyproline-rich glycoprotein family
Glyma.02G239500	Yes	Yes	Yes	Yes	AT5G16370.1	AAE5	acyl activating enzyme 5
Glyma.02G239600	Yes	Yes	No	Yes	AT5G37020.1	ARF8,ATARF8	auxin response factor 8
Glyma.02G242100	Yes	No	No	No	AT5G16560.1	KAN,KAN1	Homeodomain-like superfamily protein
Glyma.02G242200	No	Yes	No	No	AT5G16550.1
Glyma.02G242700	Yes	No	No	No	AT1G66150.1	TMK1	transmembrane kinase 1
Glyma.02G242900	Yes	Yes	Yes	Yes	AT1G66160.1	ATCMPG1,CMPG1	CYS, MET, PRO, and GLY protein 1
Glyma.02G243600	Yes	Yes	Yes	Yes	AT1G66180.1		Eukaryotic aspartyl protease family protein
Glyma.02G245700	Yes	Yes	Yes	Yes	AT1G18210.1		Calcium-binding EF-hand family protein
Glyma.02G246200	Yes	Yes	Yes	Yes
Glyma.02G248166	Yes	Yes	Yes	Yes	AT3G12540.1		Protein of unknown function, DUF547
Glyma.02G248500	Yes	Yes	No	No	AT2G39700.1	ATEXP4,ATEXPA4,ATHEXP ALPHA 1.6,EXPA4	expansin A4
Glyma.02G250200	Yes	Yes	Yes	Yes	AT3G11410.1	AHG3,ATPP2CA,PP2CA	protein phosphatase 2CA
Glyma.02G250700	Yes	Yes	No	No	AT3G55580.1		Regulator of chromosome condensation (RCC1) family protein
Glyma.02G251301	Yes	Yes	Yes	Yes
Glyma.02G252900	Yes	No	No	No	AT5G05840.1		Protein of unknown function (DUF620)
Glyma.02G254100	Yes	Yes	Yes	Yes
Glyma.02G254400	Yes	No	No	No	AT2G39950.1
Glyma.02G254600	Yes	No	No	No	AT2G39980.1		HXXXD-type acyl-transferase family protein
Glyma.02G255000	Yes	Yes	Yes	Yes	AT4G00430.1	PIP1;4,PIP1E,TMP-C	plasma membrane intrinsic protein 1;4
Glyma.02G255400	Yes	Yes	Yes	Yes	AT2G40000.1	ATHSPRO2,HSPRO2	ortholog of sugar beet HS1 PRO-1 2
Glyma.02G257650	No	Yes	Yes	No	AT2G40120.1		Protein kinase superfamily protein
Glyma.02G257800	No	Yes	No	No	AT5G05570.2		transducin family protein / WD-40 repeat family protein
Glyma.02G258200	Yes	No	No	No	AT3G08530.1		Clathrin, heavy chain
Glyma.02G259100	Yes	No	No	No	AT2G40480.1		Plant protein of unknown function (DUF827)
Glyma.02G259700	No	Yes	No	Yes	AT3G05550.1		Hypoxia-responsive family protein
Glyma.02G260800	Yes	Yes	Yes	Yes	AT4G14270.1
Glyma.02G261900	Yes	Yes	No	No	AT2G40330.1	PYL6,RCAR9	PYR1-like 6
Glyma.02G262500	No	Yes	No	No	AT2G40300.1	ATFER4,FER4	ferritin 4
Glyma.02G263300	Yes	Yes	Yes	No	AT4G35920.1	MCA1	PLAC8 family protein
Glyma.02G264600	No	Yes	No	No	AT2G40230.1		HXXXD-type acyl-transferase family protein
Glyma.02G265900	No	Yes	No	Yes	AT2G44310.1		Calcium-binding EF-hand family protein
Glyma.02G267001	Yes	Yes	Yes	No
Glyma.02G267800	Yes	Yes	No	No	AT2G32950.1	ATCOP1,COP1,DET340,EMB168,FUS1	Transducin/WD40 repeat-like superfamily protein
Glyma.02G268200	No	Yes	No	No	AT1G05010.1	ACO4,EAT1,EFE	ethylene-forming enzyme
Glyma.02G269000	Yes	Yes	Yes	Yes	AT2G05790.1		O-Glycosyl hydrolases family 17 protein
Glyma.02G269600	Yes	No	Yes	No	AT2G33580.1		Protein kinase superfamily protein
Glyma.02G270800	Yes	Yes	No	No	AT3G21630.1	CERK1,LYSM RLK1	chitin elicitor receptor kinase 1
Glyma.02G272700	Yes	Yes	No	Yes	AT5G20990.1	B73,CHL6,CNX,CNX1,SIR4	molybdopterin biosynthesis CNX1 protein / molybdenum cofactor biosynthesis enzyme CNX1 (CNX1)
Glyma.02G273500	No	Yes	No	No	AT2G27110.1	FRS3	FAR1-related sequence 3
Glyma.02G274300	Yes	No	No	No	AT2G27090.1		Protein of unknown function (DUF630 and DUF632)
Glyma.02G274400	Yes	No	Yes	Yes	AT2G27080.1		Late embryogenesis abundant (LEA) hydroxyproline-rich glycoprotein family
Glyma.02G274600	Yes	No	No	No	AT3G20770.1	AtEIN3,EIN3	Ethylene insensitive 3 family protein
Glyma.02G275400	No	No	Yes	No	AT2G41060.1		RNA-binding (RRM/RBD/RNP motifs) family protein
Glyma.02G277150	No	No	Yes	No
Glyma.02G277300	No	Yes	No	No	AT2G44060.2		Late embryogenesis abundant protein, group 2
Glyma.02G279300	Yes	No	No	No	AT5G19390.1		Rho GTPase activation protein (RhoGAP) with PH domain
Glyma.02G280000	No	No	Yes	No	AT5G12330.4	LRP1	Lateral root primordium (LRP) protein-related
Glyma.02G280100	No	No	No	Yes	AT5G12340.1
Glyma.02G280800	Yes	No	No	No	AT1G34470.1		Protein of unknown function (DUF803)
Glyma.02G284600	Yes	Yes	Yes	Yes	AT1G06570.1	HPD,PDS1	phytoene desaturation 1
Glyma.02G288000	Yes	Yes	No	No	AT3G58770.1
Glyma.02G289900	Yes	Yes	Yes	Yes	AT4G27020.1
Glyma.02G290700	Yes	No	No	No	AT1G50660.1
Glyma.02G290900	Yes	No	No	No	AT3G20340.1
Glyma.02G292100	No	No	Yes	Yes
Glyma.02G294000	No	No	No	Yes	AT5G55180.1		O-Glycosyl hydrolases family 17 protein
Glyma.02G294100	Yes	No	Yes	Yes	AT3G20310.1	ATERF-7,ATERF7,ERF7	ethylene response factor 7
Glyma.02G295100	Yes	No	No	No	AT5G55230.1	ATMAP65-1,MAP65-1	microtubule-associated proteins 65-1
Glyma.02G296000	Yes	Yes	Yes	Yes	AT5G55340.1		MBOAT (membrane bound O-acyl transferase) family protein
Glyma.02G296300	Yes	Yes	No	No	AT4G26700.1	ATFIM1,FIM1	fimbrin 1
Glyma.02G296400	Yes	Yes	No	Yes	AT1G66970.1	SVL2	SHV3-like 2
Glyma.02G296500	No	Yes	Yes	Yes	AT1G50590.1		RmlC-like cupins superfamily protein
Glyma.02G296600	Yes	No	Yes	Yes	AT3G55980.1	ATSZF1,SZF1	salt-inducible zinc finger 1
Glyma.02G298000	Yes	No	No	No	AT2G05160.1		CCCH-type zinc fingerfamily protein with RNA-binding domain
Glyma.02G300200	No	Yes	No	No	AT4G14540.1	NF-YB3	nuclear factor Y, subunit B3
Glyma.02G301500	Yes	Yes	No	No	AT4G26620.1		Sucrase/ferredoxin-like family protein
Glyma.02G301800	No	Yes	No	No	AT4G26590.1	ATOPT5,OPT5	oligopeptide transporter 5
Glyma.02G302900	No	No	Yes	No	AT4G26510.1	UKL4	uridine kinase-like 4
Glyma.02G303800	Yes	Yes	No	No	AT3G20910.1	NF-YA9	nuclear factor Y, subunit A9
Glyma.02G304900	No	Yes	No	No	AT5G48170.1	SLY2	F-box family protein
Glyma.02G306150	Yes	No	No	No
Glyma.02G306300	No	No	Yes	No	AT2G04880.2	ATWRKY1,WRKY1,ZAP1	zinc-dependent activator protein-1
Glyma.02G307300	No	Yes	No	No	AT1G59960.1		NAD(P)-linked oxidoreductase superfamily protein
Glyma.02G308700	Yes	No	Yes	No	AT4G12730.1	FLA2	FASCICLIN-like arabinogalactan 2
Glyma.02G311000	Yes	Yes	No	No	AT4G35270.1		Plant regulator RWP-RK family protein
Glyma.02G311200	No	Yes	Yes	No	AT2G17220.2		Protein kinase superfamily protein
Glyma.03G000300	Yes	No	Yes	Yes	AT2G22070.1		pentatricopeptide (PPR) repeat-containing protein
Glyma.03G001500	Yes	Yes	No	No	AT2G38600.1		HAD superfamily, subfamily IIIB acid phosphatase
Glyma.03G002300	Yes	Yes	Yes	Yes	AT5G01900.1	ATWRKY62,WRKY62	WRKY DNA-binding protein 62
Glyma.03G003500	Yes	Yes	No	No	AT2G01060.1		myb-like HTH transcriptional regulator family protein
Glyma.03G009800	Yes	No	No	No	AT1G01710.1		Acyl-CoA thioesterase family protein
Glyma.03G010700	Yes	Yes	Yes	Yes	AT4G20960.1		Cytidine/deoxycytidylate deaminase family protein
Glyma.03G014500	No	No	No	Yes	AT1G01800.1		NAD(P)-binding Rossmann-fold superfamily protein
Glyma.03G015800	Yes	No	Yes	Yes	AT2G45760.1	BAL,BAP2	BON association protein 2
Glyma.03G016400	No	No	Yes	Yes	AT2G45760.1	BAL,BAP2	BON association protein 2
Glyma.03G017800	Yes	No	No	No	AT4G00770.1
Glyma.03G019500	No	Yes	No	No	AT3G11920.1		glutaredoxin-related
Glyma.03G020150	Yes	No	No	No
Glyma.03G021900	No	No	No	Yes	AT2G45480.1	AtGRF9,GRF9	growth-regulating factor 9
Glyma.03G022700	Yes	Yes	Yes	Yes	AT2G45430.1	AHL22	AT-hook motif nuclear-localized protein 22
Glyma.03G022800	Yes	Yes	No	Yes	AT1G24620.1		EF hand calcium-binding protein family
Glyma.03G023401	Yes	No	Yes	Yes	AT3G60850.1
Glyma.03G027300	Yes	No	No	No	AT4G00110.1	GAE3	UDP-D-glucuronate 4-epimerase 3
Glyma.03G027950	Yes	Yes	Yes	Yes	AT5G53430.1	ATX5,SDG29,SET29	SET domain group 29
Glyma.03G028500	Yes	No	No	No	AT4G00080.1	UNE11	Plant invertase/pectin methylesterase inhibitor superfamily protein
Glyma.03G029100	Yes	No	No	No	AT2G45220.1		Plant invertase/pectin methylesterase inhibitor superfamily
Glyma.03G029650	Yes	No	No	No
Glyma.03G030500	No	No	No	Yes
Glyma.03G031300	No	Yes	No	No	AT4G31500.1	ATR4,CYP83B1,RED1,RNT1,SUR2	cytochrome P450, family 83, subfamily B, polypeptide 1
Glyma.03G032500	Yes	No	No	No	AT2G18570.1		UDP-Glycosyltransferase superfamily protein
Glyma.03G032800	Yes	No	No	No	AT2G18570.1		UDP-Glycosyltransferase superfamily protein
Glyma.03G033900	Yes	Yes	Yes	Yes	AT2G45080.1	cycp3;1	cyclin p3;1
Glyma.03G036700	Yes	Yes	Yes	Yes	AT5G01830.1		ARM repeat superfamily protein
Glyma.03G036800	No	No	Yes	No	AT1G55520.1	ATTBP2,TBP2	TATA binding protein 2
Glyma.03G040900	Yes	No	No	No	AT5G01750.2		Protein of unknown function (DUF567)
Glyma.03G041000	No	No	No	Yes	AT5G01750.2		Protein of unknown function (DUF567)
Glyma.03G042600	No	No	Yes	No	AT5G01720.1		RNI-like superfamily protein
Glyma.03G044200	No	No	Yes	No	AT3G51670.1		SEC14 cytosolic factor family protein / phosphoglyceride transfer family protein
Glyma.03G044500	No	No	Yes	No	AT5G49040.1		Disease resistance-responsive (dirigent-like protein) family protein
Glyma.03G048500	Yes	Yes	No	Yes	AT5G17680.1		disease resistance protein (TIR-NBS-LRR class), putative
Glyma.03G050100	No	Yes	No	No	AT5G01600.1	ATFER1,FER1	ferretin 1
Glyma.03G052400	No	No	Yes	No	AT1G47890.1	AtRLP7,RLP7	receptor like protein 7
Glyma.03G056800	Yes	Yes	No	No	AT5G01370.1	ACI1	ALC-interacting protein 1
Glyma.03G058500	Yes	No	No	No	AT3G51860.1	ATCAX3,ATHCX1,CAX1-LIKE,CAX3	cation exchanger 3
Glyma.03G058800	Yes	Yes	No	Yes
Glyma.03G058950	Yes	No	No	No	AT1G75680.1	AtGH9B7,GH9B7	glycosyl hydrolase 9B7
Glyma.03G060300	No	Yes	No	No	AT3G08940.2	LHCB4.2	light harvesting complex photosystem II
Glyma.03G067100	No	No	Yes	No	AT3G53850.1		Uncharacterised protein family (UPF0497)
Glyma.03G067800	Yes	Yes	No	No	AT3G23160.1		Protein of unknown function (DUF668)
Glyma.03G070500	No	Yes	No	No	AT4G23980.1	ARF9	auxin response factor 9
Glyma.03G071700	Yes	No	Yes	No	AT3G53950.1		glyoxal oxidase-related protein
Glyma.03G073710	Yes	No	No	No	AT3G53990.1		Adenine nucleotide alpha hydrolases-like superfamily protein
Glyma.03G073760	Yes	Yes	No	No	AT5G01030.1		Protein of unknown function (DUF3527)
Glyma.03G074000	No	No	Yes	Yes	AT3G54040.1		PAR1 protein
Glyma.03G074400	No	No	Yes	No	AT5G62700.1	TUB3	tubulin beta chain 3
Glyma.03G078000	No	Yes	No	No	AT2G38090.1		Duplicated homeodomain-like superfamily protein
Glyma.03G078200	Yes	Yes	Yes	No	AT5G01210.1		HXXXD-type acyl-transferase family protein
Glyma.03G079700	No	Yes	No	No
Glyma.03G084025	Yes	No	No	No
Glyma.03G084300	No	Yes	No	No	AT3G07250.1		nuclear transport factor 2 (NTF2) family protein / RNA recognition motif (RRM)-containing protein
Glyma.03G086600	No	Yes	No	No	AT3G07330.1	ATCSLC06,ATCSLC6,CSLC06,CSLC6	Cellulose-synthase-like C6
Glyma.03G088900	No	No	No	Yes	AT3G07390.1	AIR12	auxin-responsive family protein
Glyma.03G089700	No	Yes	No	No	AT5G48470.1
Glyma.03G089800	Yes	Yes	Yes	Yes	AT5G48500.1
Glyma.03G094400	Yes	Yes	Yes	Yes	ATMG01360.1		cytochrome oxidase
Glyma.03G103001	Yes	Yes	No	No	AT2G44600.1
Glyma.03G105100	Yes	No	No	No
Glyma.03G106902	No	No	Yes	No	AT4G17080.1		Histone H3 K4-specific methyltransferase SET7/9 family protein
Glyma.03G109900	Yes	No	Yes	No	AT2G32300.1	UCC1	uclacyanin 1
Glyma.03G110600	Yes	Yes	No	No	AT2G44810.1	DAD1	alpha/beta-Hydrolases superfamily protein
Glyma.03G112100	No	Yes	No	No	AT2G44840.1	ATERF13,EREBP,ERF13	ethylene-responsive element binding factor 13
Glyma.03G114300	No	Yes	No	No	AT3G60390.1	HAT3	homeobox-leucine zipper protein 3
Glyma.03G114700	Yes	No	No	No	AT3G50150.1		Plant protein of unknown function (DUF247)
Glyma.03G115300	No	Yes	No	No	AT1G11680.1	CYP51,CYP51A2,CYP51G1,EMB1738	CYTOCHROME P450 51G1
Glyma.03G120700	Yes	Yes	Yes	Yes	AT2G41010.1	ATCAMBP25,CAMBP25	calmodulin (CAM)-binding protein of 25 kDa
Glyma.03G127800	Yes	No	No	No	AT2G41180.1		VQ motif-containing protein
Glyma.03G128300	No	Yes	No	No	AT5G04140.1	FD-GOGAT,GLS1,GLU1,GLUS	glutamate synthase 1
Glyma.03G128400	No	Yes	No	No
Glyma.03G128700	Yes	Yes	Yes	Yes	AT5G04080.1
Glyma.03G130000	Yes	No	No	No	AT3G57040.1	ARR9,ATRR4	response regulator 9
Glyma.03G130800	Yes	Yes	Yes	Yes	AT3G10190.1		Calcium-binding EF-hand family protein
Glyma.03G131600	Yes	Yes	No	No
Glyma.03G131900	Yes	Yes	Yes	Yes	AT2G41430.5	CID1,ERD15,LSR1	dehydration-induced protein (ERD15)
Glyma.03G132300	Yes	Yes	Yes	Yes	AT3G08550.1	ABI8,ELD1,KOB1	elongation defective 1 protein / ELD1 protein
Glyma.03G133700	Yes	No	No	No	AT3G57300.1	ATINO80,INO80	INO80 ortholog
Glyma.03G134500	Yes	No	No	No	AT2G36780.1		UDP-Glycosyltransferase superfamily protein
Glyma.03G136300	Yes	No	No	No	AT3G57400.1
Glyma.03G138600	Yes	Yes	No	No	AT2G41900.1		CCCH-type zinc finger protein with ARM repeat domain
Glyma.03G140900	Yes	No	No	No	AT2G42320.1		nucleolar protein gar2-related
Glyma.03G141200	Yes	Yes	Yes	Yes	AT3G57800.2		basic helix-loop-helix (bHLH) DNA-binding superfamily protein
Glyma.03G142100	No	No	No	Yes	AT5G06900.1	CYP93D1	cytochrome P450, family 93, subfamily D, polypeptide 1
Glyma.03G142500	No	No	Yes	No	AT3G57880.1		Calcium-dependent lipid-binding (CaLB domain) plant phosphoribosyltransferase family protein
Glyma.03G144500	Yes	Yes	No	No	AT3G12120.1	FAD2	fatty acid desaturase 2
Glyma.03G144600	Yes	Yes	Yes	Yes	AT2G42120.2	POLD2	DNA polymerase delta small subunit
Glyma.03G144800	Yes	Yes	No	No	AT3G12110.1	ACT11	actin-11
Glyma.03G145500	No	No	Yes	Yes	AT2G42040.1
Glyma.03G147900	Yes	Yes	Yes	Yes	AT3G13650.1		Disease resistance-responsive (dirigent-like protein) family protein
Glyma.03G148300	Yes	Yes	Yes	Yes	AT3G63010.1	ATGID1B,GID1B	alpha/beta-Hydrolases superfamily protein
Glyma.03G149600	Yes	Yes	Yes	Yes	AT2G48070.2	RPH1	resistance to phytophthora 1
Glyma.03G149900	No	Yes	No	No	AT4G02940.1		oxidoreductase, 2OG-Fe(II) oxygenase family protein
Glyma.03G154200	Yes	Yes	No	No	AT3G63200.1	PLA IIIB,PLP9	PATATIN-like protein 9
Glyma.03G155700	No	No	Yes	No	AT4G02715.1
Glyma.03G157700	No	No	Yes	No	AT3G63380.1		ATPase E1-E2 type family protein / haloacid dehalogenase-like hydrolase family protein
Glyma.03G158600	Yes	Yes	Yes	Yes	AT5G43700.1	ATAUX2-11,IAA4	AUX/IAA transcriptional regulator family protein
Glyma.03G158832	Yes	Yes	Yes	Yes	AT1G03030.1		P-loop containing nucleoside triphosphate hydrolases superfamily protein
Glyma.03G159000	Yes	Yes	No	Yes	AT2G30550.2		alpha/beta-Hydrolases superfamily protein
Glyma.03G159800	No	No	Yes	No	AT1G50640.1	ATERF3,ERF3	ethylene responsive element binding factor 3
Glyma.03G160200	No	No	No	Yes	AT5G63450.1	CYP94B1	cytochrome P450, family 94, subfamily B, polypeptide 1
Glyma.03G160400	No	No	No	Yes
Glyma.03G160900	No	No	Yes	No	AT5G43540.1		C2H2 and C2HC zinc fingers superfamily protein
Glyma.03G162600	No	Yes	Yes	Yes	AT3G23230.1		Integrase-type DNA-binding superfamily protein
Glyma.03G165400	Yes	Yes	No	No	AT4G28600.1	NPGR2	no pollen germination related 2
Glyma.03G166900	Yes	No	No	No	AT5G43980.1	PDLP1,PDLP1A	plasmodesmata-located protein 1
Glyma.03G167100	No	No	Yes	No	AT5G43960.1		Nuclear transport factor 2 (NTF2) family protein with RNA binding (RRM-RBD-RNP motifs) domain
Glyma.03G167500	Yes	No	No	Yes	AT4G28650.1		Leucine-rich repeat transmembrane protein kinase family protein
Glyma.03G169400	Yes	Yes	Yes	Yes	AT4G28706.3		pfkB-like carbohydrate kinase family protein
Glyma.03G169500	Yes	No	No	No	AT1G04160.1	ATXIB,XI-8,XI-B,XIB	myosin XI B
Glyma.03G171100	Yes	Yes	No	Yes	AT5G02500.1	AT-HSC70-1,HSC70,HSC70-1,HSP70-1	heat shock cognate protein 70-1
Glyma.03G171400	No	No	No	Yes	AT3G46320.1		Histone superfamily protein
Glyma.03G172100	Yes	No	No	No	AT3G09470.2		Major facilitator superfamily protein
Glyma.03G172500	Yes	Yes	No	Yes	AT2G37470.1		Histone superfamily protein
Glyma.03G173300	No	No	Yes	Yes	AT2G37430.1		C2H2 and C2HC zinc fingers superfamily protein
Glyma.03G173700	No	Yes	No	Yes	AT5G02580.1		Plant protein 1589 of unknown function
Glyma.03G174500	Yes	No	No	No	AT1G07710.1		Ankyrin repeat family protein
Glyma.03G179700	Yes	Yes	No	No	AT2G02080.1	AtIDD4,IDD4	indeterminate(ID)-domain 4
Glyma.03G182400	No	Yes	No	No	AT3G09830.2		Protein kinase superfamily protein
Glyma.03G183300	No	Yes	Yes	Yes	AT5G03380.1		Heavy metal transport/detoxification superfamily protein
Glyma.03G185700	Yes	Yes	No	No	AT5G22920.1		CHY-type/CTCHY-type/RING-type Zinc finger protein
Glyma.03G186900	Yes	No	No	No	AT2G36760.1	UGT73C2	UDP-glucosyl transferase 73C2
Glyma.03G189600	No	Yes	No	Yes	AT1G21200.1		sequence-specific DNA binding transcription factors
Glyma.03G191300	Yes	Yes	Yes	No	AT5G03700.1		D-mannose binding lectin protein with Apple-like carbohydrate-binding domain
Glyma.03G191700	No	Yes	No	Yes	AT5G03680.1	PTL	Duplicated homeodomain-like superfamily protein
Glyma.03G192200	Yes	Yes	No	No	AT3G52910.1	AtGRF4,GRF4	growth-regulating factor 4
Glyma.03G193000	Yes	No	No	No	AT2G36350.1		Protein kinase superfamily protein
Glyma.03G194000	Yes	Yes	Yes	Yes	AT2G36320.1		A20/AN1-like zinc finger family protein
Glyma.03G195700	Yes	No	No	No	AT3G52730.1		ubiquinol-cytochrome C reductase UQCRX/QCR9-like family protein
Glyma.03G196500	Yes	Yes	Yes	No	AT3G52710.1
Glyma.03G197200	Yes	No	No	No	AT2G36210.1		SAUR-like auxin-responsive protein family
Glyma.03G197700	Yes	Yes	Yes	Yes	AT3G52570.1		alpha/beta-Hydrolases superfamily protein
Glyma.03G198600	No	Yes	No	No	AT2G27310.1		F-box family protein
Glyma.03G201000	Yes	Yes	Yes	Yes	AT2G35980.1	ATNHL10,NHL10,YLS9	Late embryogenesis abundant (LEA) hydroxyproline-rich glycoprotein family
Glyma.03G201200	Yes	Yes	Yes	Yes	AT2G35980.1	ATNHL10,NHL10,YLS9	Late embryogenesis abundant (LEA) hydroxyproline-rich glycoprotein family
Glyma.03G201500	Yes	No	No	No	AT2G35980.1	ATNHL10,NHL10,YLS9	Late embryogenesis abundant (LEA) hydroxyproline-rich glycoprotein family
Glyma.03G201600	No	Yes	No	No	AT3G11660.1	NHL1	NDR1/HIN1-like 1
Glyma.03G201700	Yes	No	No	No
Glyma.03G202400	No	No	No	Yes	AT3G05675.1		BTB/POZ domain-containing protein
Glyma.03G202600	Yes	Yes	Yes	Yes	AT3G52450.1	PUB22	plant U-box 22
Glyma.03G203600	No	Yes	No	No	AT3G11760.1
Glyma.03G204300	Yes	No	No	Yes	AT2G35860.1	FLA16	FASCICLIN-like arabinogalactan protein 16 precursor
Glyma.03G204900	No	No	No	Yes	AT1G68450.1		VQ motif-containing protein
Glyma.03G206000	Yes	Yes	Yes	Yes	AT5G06590.1
Glyma.03G209100	No	No	Yes	No	AT1G03470.1		Kinase interacting (KIP1-like) family protein
Glyma.03G209400	Yes	Yes	Yes	Yes	AT3G62980.1	TIR1	F-box/RNI-like superfamily protein
Glyma.03G211900	No	Yes	No	No	AT1G02970.1	ATWEE1,WEE1	WEE1 kinase homolog
Glyma.03G212100	Yes	Yes	Yes	Yes	AT3G62770.1	AtATG18a	Transducin/WD40 repeat-like superfamily protein
Glyma.03G212300	Yes	Yes	Yes	Yes	AT2G27490.2	ATCOAE	dephospho-CoA kinase family
Glyma.03G214150	Yes	No	No	No	AT2G47710.1		Adenine nucleotide alpha hydrolases-like superfamily protein
Glyma.03G215800	Yes	No	Yes	No	AT4G02330.1	ATPMEPCRB	Plant invertase/pectin methylesterase inhibitor superfamily
Glyma.03G219300	Yes	Yes	Yes	Yes	AT3G62420.1	ATBZIP53,BZIP53	basic region/leucine zipper motif 53
Glyma.03G220800	No	Yes	No	No	AT2G47260.1	ATWRKY23,WRKY23	WRKY DNA-binding protein 23
Glyma.03G222800	Yes	Yes	No	No	AT2G47115.1
Glyma.03G223000	Yes	Yes	Yes	Yes	AT1G02500.1	AtSAM1,MAT1,SAM-1,SAM1	S-adenosylmethionine synthetase 1
Glyma.03G224800	No	Yes	No	No	AT2G46990.1	IAA20	indole-3-acetic acid inducible 20
Glyma.03G225000	Yes	No	No	No	AT1G09530.1	PAP3,PIF3,POC1	phytochrome interacting factor 3
Glyma.03G225900	Yes	Yes	No	Yes	AT4G01630.1	ATEXP17,ATEXPA17,ATHEXP ALPHA 1.13,EXPA17	expansin A17
Glyma.03G226150	Yes	Yes	No	No
Glyma.03G226200	Yes	Yes	No	No	AT3G62010.1
Glyma.03G226300	Yes	Yes	No	Yes	AT1G02305.1		Cysteine proteinases superfamily protein
Glyma.03G229900	Yes	Yes	No	No
Glyma.03G231100	No	No	Yes	No	AT1G23380.1	KNAT6,KNAT6L,KNAT6S	KNOTTED1-like homeobox gene 6
Glyma.03G231600	Yes	No	No	Yes	AT5G49700.1		Predicted AT-hook DNA-binding family protein
Glyma.03G231900	Yes	Yes	Yes	Yes	AT3G05760.1		C2H2 and C2HC zinc fingers superfamily protein
Glyma.03G232700	Yes	No	No	No	AT1G56300.1		Chaperone DnaJ-domain superfamily protein
Glyma.03G233400	Yes	Yes	No	Yes	AT5G27030.1	TPR3	TOPLESS-related 3
Glyma.03G234000	Yes	Yes	No	Yes	AT5G27920.1		F-box family protein
Glyma.03G234800	Yes	Yes	No	No	AT1G56220.1		Dormancy/auxin associated family protein
Glyma.03G236300	No	No	No	Yes	AT1G09090.2	ATRBOHB,ATRBOHB-BETA,RBOHB	respiratory burst oxidase homolog B
Glyma.03G241600	No	Yes	No	No	AT3G05140.1	RBK2	ROP binding protein kinases 2
Glyma.03G241900	Yes	No	No	No	AT5G27290.1
Glyma.03G244901	No	Yes	No	No
Glyma.03G245200	No	Yes	No	No	AT5G28040.1		DNA-binding storekeeper protein-related transcriptional regulator
Glyma.03G246000	Yes	Yes	No	No	AT1G76890.2	AT-GT2,GT2	Duplicated homeodomain-like superfamily protein
Glyma.03G246400	Yes	Yes	No	No	AT5G66980.1		AP2/B3-like transcriptional factor family protein
Glyma.03G246500	No	No	Yes	Yes	AT5G49570.1	AtPNG1,PNG1	peptide-N-glycanase 1
Glyma.03G247100	Yes	Yes	No	No	AT5G28770.2	AtbZIP63,BZO2H3	bZIP transcription factor family protein
Glyma.03G247400	Yes	Yes	No	No	AT3G04730.1	IAA16	indoleacetic acid-induced protein 16
Glyma.03G248400	Yes	Yes	No	Yes	AT1G60690.1		NAD(P)-linked oxidoreductase superfamily protein
Glyma.03G248900	Yes	No	No	No
Glyma.03G249000	Yes	Yes	Yes	Yes	AT5G28640.1	AN3,ATGIF1,GIF,GIF1	SSXT family protein
Glyma.03G250000	No	Yes	No	Yes	AT5G29000.2		Homeodomain-like superfamily protein
Glyma.03G251700	Yes	Yes	No	No	AT3G04580.2	EIN4	Signal transduction histidine kinase, hybrid-type, ethylene sensor
Glyma.03G251800	No	No	Yes	No	AT3G04590.2		AT hook motif DNA-binding family protein
Glyma.03G253200	Yes	No	Yes	No	AT4G02380.1	AtLEA5,SAG21	senescence-associated gene 21
Glyma.03G255000	Yes	Yes	Yes	No	AT2G46270.1	GBF3	G-box binding factor 3
Glyma.03G256500	Yes	Yes	No	Yes	AT4G01070.1	GT72B1,UGT72B1	UDP-Glycosyltransferase superfamily protein
Glyma.03G257700	Yes	Yes	No	No	AT3G61790.1		Protein with RING/U-box and TRAF-like domains
Glyma.03G258100	Yes	No	No	No	AT1G01260.2		basic helix-loop-helix (bHLH) DNA-binding superfamily protein
Glyma.03G258600	No	Yes	Yes	No	AT2G46550.1
Glyma.03G259000	Yes	Yes	Yes	Yes	AT1G01220.1	AtFKGP,FKGP	L-fucokinase/GDP-L-fucose pyrophosphorylase
Glyma.03G259800	Yes	Yes	No	Yes	AT2G46710.1		Rho GTPase activating protein with PAK-box/P21-Rho-binding domain
Glyma.03G260500	Yes	No	No	No	AT4G00830.1		RNA-binding (RRM/RBD/RNP motifs) family protein
Glyma.03G261000	Yes	Yes	Yes	Yes	AT1G01090.1	PDH-E1 ALPHA	pyruvate dehydrogenase E1 alpha
Glyma.03G261300	Yes	Yes	Yes	Yes	AT5G24470.1	APRR5,PRR5	pseudo-response regulator 5
Glyma.03G261800	Yes	Yes	No	No	AT1G01060.2	LHY,LHY1	Homeodomain-like superfamily protein
Glyma.03G262500	Yes	Yes	Yes	Yes	AT1G72300.1		Leucine-rich receptor-like protein kinase family protein
Glyma.04G000300	Yes	No	No	No	AT4G35300.1	TMT2	tonoplast monosaccharide transporter2
Glyma.04G003300	Yes	Yes	Yes	No	AT2G47140.1		NAD(P)-binding Rossmann-fold superfamily protein
Glyma.04G003401	Yes	Yes	No	No
Glyma.04G003700	Yes	No	No	No	AT4G38580.1	ATFP6,FP6,HIPP26	farnesylated protein 6
Glyma.04G004500	No	Yes	No	Yes	AT4G34950.1		Major facilitator superfamily protein
Glyma.04G004600	Yes	No	Yes	No	AT4G38650.1		Glycosyl hydrolase family 10 protein
Glyma.04G005500	Yes	No	No	No	AT2G21180.1
Glyma.04G007300	Yes	Yes	No	No	AT2G16570.1	ASE1,ATASE,ATASE1	GLN phosphoribosyl pyrophosphate amidotransferase 1
Glyma.04G008900	Yes	Yes	Yes	Yes	AT4G36240.1	GATA7	GATA transcription factor 7
Glyma.04G009400	Yes	Yes	No	Yes	AT1G20440.1	AtCOR47,COR47,RD17	cold-regulated 47
Glyma.04G012500	Yes	Yes	Yes	Yes	AT4G34530.1	CIB1	cryptochrome-interacting basic-helix-loop-helix 1
Glyma.04G012700	Yes	Yes	Yes	Yes	AT2G21660.1	ATGRP7,CCR2,GR-RBP7,GRP7	cold, circadian rhythm, and rna binding 2
Glyma.04G013100	Yes	No	No	No	AT4G34460.1	AGB1,ATAGB1,ELK4	GTP binding protein beta 1
Glyma.04G014000	No	Yes	Yes	No	AT3G18830.1	ATPLT5,ATPMT5,PMT5	polyol/monosaccharide transporter 5
Glyma.04G015500	Yes	No	No	No	AT2G33670.1	ATMLO5,MLO5	Seven transmembrane MLO family protein
Glyma.04G016100	Yes	Yes	Yes	Yes	AT2G33700.1		Protein phosphatase 2C family protein
Glyma.04G016800	Yes	No	No	No	AT1G20693.2	HMG BETA 1,HMGB2,NFD02,NFD2	high mobility group B2
Glyma.04G017200	Yes	No	No	Yes	AT1G76360.1		Protein kinase superfamily protein
Glyma.04G017800	No	Yes	No	No	AT5G42330.1
Glyma.04G020100	Yes	Yes	No	Yes	AT4G38470.1		ACT-like protein tyrosine kinase family protein
Glyma.04G020700	Yes	No	Yes	Yes	AT1G76070.1
Glyma.04G021200	No	Yes	No	Yes	AT5G42200.1		RING/U-box superfamily protein
Glyma.04G022100	Yes	No	No	No	AT4G35900.1	atbzip14,FD,FD-1	Basic-leucine zipper (bZIP) transcription factor family protein
Glyma.04G022166	Yes	No	No	Yes	AT1G20160.1	ATSBT5.2	Subtilisin-like serine endopeptidase family protein
Glyma.04G023500	No	Yes	No	No
Glyma.04G023600	No	No	Yes	Yes	AT4G24200.1		Transcription elongation factor (TFIIS) family protein
Glyma.04G023900	No	Yes	No	No	AT1G75780.1	TUB1	tubulin beta-1 chain
Glyma.04G028100	No	Yes	No	No	AT1G75490.1		Integrase-type DNA-binding superfamily protein
Glyma.04G028600	Yes	Yes	Yes	Yes	AT4G36360.1	BGAL3	beta-galactosidase 3
Glyma.04G029100	Yes	No	No	No	AT1G19700.3	BEL10,BLH10	BEL1-like homeodomain 10
Glyma.04G030900	Yes	Yes	No	Yes	AT1G19530.1
Glyma.04G033800	Yes	Yes	No	No	AT1G75080.2	BZR1	Brassinosteroid signalling positive regulator (BZR1) family protein
Glyma.04G036000	No	Yes	No	No	AT1G06870.1		Peptidase S24/S26A/S26B/S26C family protein
Glyma.04G036300	No	Yes	No	No	AT5G66850.1	MAPKKK5	mitogen-activated protein kinase kinase kinase 5
Glyma.04G036700	No	No	Yes	Yes	AT3G50060.1	MYB77	myb domain protein 77
Glyma.04G036800	No	No	Yes	No	AT5G42680.1		Protein of unknown function, DUF617
Glyma.04G038100	No	Yes	No	No	AT5G42750.1	BKI1	BRI1 kinase inhibitor 1
Glyma.04G038600	Yes	Yes	No	No	AT2G26570.1		Plant protein of unknown function (DUF827)
Glyma.04G038702	Yes	No	No	No	AT1G45474.2	LHCA5	photosystem I light harvesting complex gene 5
Glyma.04G039800	Yes	No	Yes	No	AT5G42940.1		RING/U-box superfamily protein
Glyma.04G039900	No	Yes	No	No	AT5G42830.1		HXXXD-type acyl-transferase family protein
Glyma.04G040000	No	Yes	No	Yes	AT5G42830.1		HXXXD-type acyl-transferase family protein
Glyma.04G040200	Yes	No	No	No	AT5G42830.1		HXXXD-type acyl-transferase family protein
Glyma.04G041200	Yes	Yes	No	No	AT2G23340.1	DEAR3	DREB and EAR motif protein 3
Glyma.04G042400	Yes	Yes	No	Yes	AT2G19130.1		S-locus lectin protein kinase family protein
Glyma.04G044900	Yes	Yes	Yes	Yes	AT1G27730.1	STZ,ZAT10	salt tolerance zinc finger
Glyma.04G046100	Yes	Yes	Yes	Yes	AT5G22370.1	EMB1705,QQT1	P-loop containing nucleoside triphosphate hydrolases superfamily protein
Glyma.04G046800	Yes	Yes	No	Yes	AT1G10140.1		Uncharacterised conserved protein UCP031279
Glyma.04G047500	Yes	Yes	Yes	Yes	AT1G59520.1	CW7	CW7
Glyma.04G050300	Yes	Yes	Yes	No	AT2G19810.1		CCCH-type zinc finger family protein
Glyma.04G052200	Yes	No	No	No	AT2G26180.1	IQD6	IQ-domain 6
Glyma.04G052800	No	Yes	Yes	No	AT5G11970.1		Protein of unknown function (DUF3511)
Glyma.04G053900	Yes	Yes	Yes	Yes	AT4G33080.2		AGC (cAMP-dependent, cGMP-dependent and protein kinase C) kinase family protein
Glyma.04G054600	No	Yes	No	No	AT1G72820.1		Mitochondrial substrate carrier family protein
Glyma.04G055100	Yes	No	No	No	AT1G54200.1
Glyma.04G055400	Yes	Yes	Yes	Yes	AT5G21430.1		Chaperone DnaJ-domain superfamily protein
Glyma.04G055801	No	Yes	No	No	AT2G26340.2
Glyma.04G057100	Yes	No	No	No	AT1G72510.1		Protein of unknown function (DUF1677)
Glyma.04G058200	No	Yes	Yes	Yes	AT4G33160.1		F-box family protein
Glyma.04G058900	Yes	No	Yes	No	AT5G24930.1	ATCOL4,COL4	CONSTANS-like 4
Glyma.04G059000	No	No	Yes	No	AT4G31750.1	WIN2	HOPW1-1-interacting 2
Glyma.04G059500	Yes	No	No	No	AT5G10750.1		Protein of unknown function (DUF1336)
Glyma.04G061300	No	Yes	No	No	AT1G80840.1	ATWRKY40,WRKY40	WRKY DNA-binding protein 40
Glyma.04G061500	No	Yes	No	Yes	AT5G25110.1	CIPK25,SnRK3.25	CBL-interacting protein kinase 25
Glyma.04G062300	Yes	No	No	No	AT2G32070.1		Polynucleotidyl transferase, ribonuclease H-like superfamily protein
Glyma.04G063200	Yes	Yes	Yes	Yes	AT3G21570.1
Glyma.04G063700	Yes	No	No	No	AT2G34200.1		RING/FYVE/PHD zinc finger superfamily protein
Glyma.04G064600	Yes	Yes	Yes	Yes	AT5G11090.1		serine-rich protein-related
Glyma.04G065500	Yes	Yes	Yes	Yes	AT2G25320.1		TRAF-like family protein
Glyma.04G066400	Yes	Yes	Yes	Yes	AT2G25430.1		epsin N-terminal homology (ENTH) domain-containing protein / clathrin assembly protein-related
Glyma.04G066800	No	Yes	No	No	AT4G32330.2		TPX2 (targeting protein for Xklp2) protein family
Glyma.04G066900	No	No	No	Yes	AT2G25490.1	EBF1,FBL6	EIN3-binding F box protein 1
Glyma.04G067900	Yes	No	No	No	AT4G32410.1	AtCESA1,CESA1,RSW1	cellulose synthase 1
Glyma.04G068700	No	Yes	No	No	AT3G63400.1		Cyclophilin-like peptidyl-prolyl cis-trans isomerase family protein
Glyma.04G069500	Yes	Yes	No	No	AT1G15460.1	ATBOR4,BOR4	HCO3- transporter family
Glyma.04G075100	Yes	Yes	No	No	AT2G24520.1	AHA5,HA5	H(+)-ATPase 5
Glyma.04G075700	No	Yes	No	No	AT2G24540.1	AFR	Galactose oxidase/kelch repeat superfamily protein
Glyma.04G075800	Yes	No	Yes	Yes	AT5G10695.1
Glyma.04G076000	Yes	No	Yes	Yes	AT5G24890.1
Glyma.04G076200	Yes	Yes	Yes	Yes	AT4G31550.1	ATWRKY11,WRKY11	WRKY DNA-binding protein 11
Glyma.04G076300	Yes	Yes	No	No	AT2G24580.1		FAD-dependent oxidoreductase family protein
Glyma.04G078600	Yes	Yes	No	No	AT2G24430.2	ANAC038,ANAC039,NAC038	NAC domain containing protein 38
Glyma.04G079300	Yes	Yes	No	No	AT2G25735.1
Glyma.04G080500	Yes	No	No	No	AT4G32720.2	AtLa1,La1	La protein 1
Glyma.04G081800	Yes	No	No	No	AT5G11530.1	EMF1	embryonic flower 1 (EMF1)
Glyma.04G083000	Yes	Yes	No	Yes	AT3G22810.1		Plant protein of unknown function (DUF828) with plant pleckstrin homology-like region
Glyma.04G083900	Yes	Yes	No	No	AT5G11600.1
Glyma.04G086300	No	Yes	No	No	AT5G25880.1	ATNADP-ME3,NADP-ME3	NADP-malic enzyme 3
Glyma.04G087300	Yes	Yes	No	Yes	AT5G11700.2
Glyma.04G088601	No	No	Yes	No
Glyma.04G090500	Yes	No	No	No	AT4G24400.1	ATCIPK8,CIPK8,PKS11,SnRK3.13	CBL-interacting protein kinase 8
Glyma.04G091550	Yes	No	Yes	Yes
Glyma.04G091600	No	Yes	No	No	AT5G49700.1		Predicted AT-hook DNA-binding family protein
Glyma.04G092100	No	No	No	Yes	AT4G24570.1	DIC2	dicarboxylate carrier 2
Glyma.04G092400	No	Yes	No	No	AT4G24620.1	PGI,PGI1	phosphoglucose isomerase 1
Glyma.04G094600	No	Yes	No	No	AT5G10920.1		L-Aspartase-like family protein
Glyma.04G095000	Yes	Yes	Yes	Yes	ATCG00270.1		photosystem II reaction center protein D
Glyma.04G095700	Yes	Yes	No	Yes	AT1G09700.1	DRB1,HYL1	dsRNA-binding domain-like superfamily protein
Glyma.04G098000	Yes	No	No	Yes	AT4G40080.1		ENTH/ANTH/VHS superfamily protein
Glyma.04G098400	No	No	Yes	No	AT1G72210.1		basic helix-loop-helix (bHLH) DNA-binding superfamily protein
Glyma.04G099800	Yes	No	No	No
Glyma.04G100300	Yes	Yes	Yes	Yes	AT4G08950.1	EXO	Phosphate-responsive 1 family protein
Glyma.04G100400	Yes	Yes	Yes	Yes	AT4G08950.1	EXO	Phosphate-responsive 1 family protein
Glyma.04G100900	Yes	Yes	Yes	Yes	AT4G08940.1		Ubiquitin carboxyl-terminal hydrolase family protein
Glyma.04G102500	No	Yes	No	No
Glyma.04G103000	No	Yes	Yes	No	AT1G78150.2
Glyma.04G103900	Yes	Yes	Yes	Yes	AT1G78080.1	RAP2.4	related to AP2 4
Glyma.04G104200	No	Yes	No	No	AT1G78070.1		Transducin/WD40 repeat-like superfamily protein
Glyma.04G104600	Yes	Yes	Yes	Yes	AT4G08685.1	SAH7	Pollen Ole e 1 allergen and extensin family protein
Glyma.04G104900	No	Yes	No	No	AT1G36160.2	ACC1,AT-ACC1,EMB22,GK,PAS3	acetyl-CoA carboxylase 1
Glyma.04G105100	No	Yes	No	No	AT3G55950.1	ATCRR3,CCR3	CRINKLY4 related 3
Glyma.04G115300	No	Yes	No	No	AT3G16520.1	UGT88A1	UDP-glucosyl transferase 88A1
Glyma.04G116800	No	Yes	No	No
Glyma.04G118700	Yes	Yes	Yes	Yes	AT5G62350.1		Plant invertase/pectin methylesterase inhibitor superfamily protein
Glyma.04G119700	Yes	Yes	No	Yes	AT5G51460.2	ATTPPA	Haloacid dehalogenase-like hydrolase (HAD) superfamily protein
Glyma.04G119900	No	Yes	No	No	AT1G04570.1		Major facilitator superfamily protein
Glyma.04G121100	No	No	Yes	No	AT4G25160.1		U-box domain-containing protein kinase family protein
Glyma.04G121900	No	No	Yes	No	AT5G07040.1		RING/U-box superfamily protein
Glyma.04G128700	Yes	Yes	Yes	No	AT5G46410.2	SSP4	SCP1-like small phosphatase 4
Glyma.04G129500	No	Yes	No	No	AT3G21060.1		Transducin/WD40 repeat-like superfamily protein
Glyma.04G134200	No	Yes	No	No	AT3G56710.1	SIB1	sigma factor binding protein 1
Glyma.04G135000	No	Yes	No	No	AT3G12600.1	atnudt16,NUDT16	nudix hydrolase homolog 16
Glyma.04G135200	Yes	Yes	No	Yes
Glyma.04G135800	Yes	No	No	No
Glyma.04G136200	No	No	Yes	Yes	AT3G50770.1	CML41	calmodulin-like 41
Glyma.04G136300	No	No	No	Yes	AT5G42380.1	CML37,CML39	calmodulin like 37
Glyma.04G137900	No	Yes	No	No
Glyma.04G138600	Yes	Yes	No	No	AT2G41430.4	CID1,ERD15,LSR1	dehydration-induced protein (ERD15)
Glyma.04G141300	No	Yes	No	No
Glyma.04G141400	Yes	Yes	Yes	No	AT3G54500.1
Glyma.04G142400	Yes	Yes	Yes	Yes	AT1G01550.2	BPS1	Protein of unknown function (DUF793)
Glyma.04G147000	No	Yes	No	No	AT2G25490.1	EBF1,FBL6	EIN3-binding F box protein 1
Glyma.04G147800	No	No	No	Yes	AT3G47650.1		DnaJ/Hsp40 cysteine-rich domain superfamily protein
Glyma.04G148300	Yes	No	No	No	AT2G26830.1	emb1187	Protein kinase superfamily protein
Glyma.04G149300	No	Yes	Yes	Yes	AT2G26640.1	KCS11	3-ketoacyl-CoA synthase 11
Glyma.04G150400	Yes	No	No	No	AT5G19970.1
Glyma.04G151650	Yes	Yes	Yes	Yes
Glyma.04G163600	No	Yes	No	No	AT5G07940.2
Glyma.04G164400	No	Yes	Yes	No	AT5G61210.1	ATSNAP33,ATSNAP33B,SNAP33,SNP33	soluble N-ethylmaleimide-sensitive factor adaptor protein 33
Glyma.04G165800	No	No	No	Yes	AT5G61340.1
Glyma.04G166300	No	Yes	No	No	AT5G61380.1	APRR1,AtTOC1,PRR1,TOC1	CCT motif -containing response regulator protein
Glyma.04G167200	Yes	No	No	No	AT5G61430.1	ANAC100,ATNAC5,NAC100	NAC domain containing protein 100
Glyma.04G167300	No	Yes	No	No	AT1G18720.1		Protein of unknown function (DUF962)
Glyma.04G167500	Yes	Yes	No	No	AT1G08570.1	ACHT4	atypical CYS HIS rich thioredoxin 4
Glyma.04G172300	Yes	No	No	No	AT1G74510.2		Galactose oxidase/kelch repeat superfamily protein
Glyma.04G173100	Yes	Yes	No	Yes	AT1G74690.1	IQD31	IQ-domain 31
Glyma.04G173300	No	No	Yes	No	AT2G02760.1	ATUBC2,UBC2	ubiquiting-conjugating enzyme 2
Glyma.04G173500	Yes	No	No	No	AT5G15130.1	ATWRKY72,WRKY72	WRKY DNA-binding protein 72
Glyma.04G176400	Yes	No	No	No	AT1G74790.1		catalytics
Glyma.04G177700	Yes	Yes	No	No	AT3G48080.1		alpha/beta-Hydrolases superfamily protein
Glyma.04G177900	No	Yes	No	No	AT5G62920.1	ARR6	response regulator 6
Glyma.04G178500	Yes	Yes	Yes	Yes	AT1G19020.1
Glyma.04G180100	No	Yes	No	No	AT3G48050.2		BAH domain ;TFIIS helical bundle-like domain
Glyma.04G180800	No	Yes	No	Yes	AT5G62865.1
Glyma.04G181500	Yes	Yes	Yes	No	AT1G62400.1	HT1	Protein kinase superfamily protein
Glyma.04G183100	No	Yes	No	Yes	AT1G23550.1	SRO2	similar to RCD one 2
Glyma.04G187700	Yes	No	No	Yes	AT3G48240.1		Octicosapeptide/Phox/Bem1p family protein
Glyma.04G190800	No	Yes	No	No	AT5G07460.1	ATMSRA2,PMSR2	peptidemethionine sulfoxide reductase 2
Glyma.04G190900	Yes	Yes	Yes	No	AT3G48360.1	ATBT2,BT2	BTB and TAZ domain protein 2
Glyma.04G191900	No	No	Yes	No	AT3G48430.1	REF6	relative of early flowering 6
Glyma.04G192000	Yes	Yes	No	No	AT3G48430.1	REF6	relative of early flowering 6
Glyma.04G194800	No	Yes	No	No	AT1G76650.1	CML38	calmodulin-like 38
Glyma.04G195567	Yes	No	No	No	AT4G24890.1	ATPAP24,PAP24	purple acid phosphatase 24
Glyma.04G195700	No	Yes	No	Yes	AT1G67340.1		HCP-like superfamily protein with MYND-type zinc finger
Glyma.04G196000	Yes	No	No	No	AT5G66950.1		Pyridoxal phosphate (PLP)-dependent transferases superfamily protein
Glyma.04G196400	Yes	No	No	No	AT3G01930.2		Major facilitator superfamily protein
Glyma.04G197600	No	Yes	No	No	AT5G50720.1	ATHVA22E,HVA22E	HVA22 homologue E
Glyma.04G198100	No	No	Yes	No	AT5G50760.1		SAUR-like auxin-responsive protein family
Glyma.04G199400	Yes	Yes	Yes	Yes	AT3G26890.3
Glyma.04G199500	No	Yes	No	No	AT5G50900.1		ARM repeat superfamily protein
Glyma.04G200600	Yes	No	No	No	AT5G62000.2	ARF1-BP,ARF2,HSS,ORE14	auxin response factor 2
Glyma.04G204000	Yes	Yes	Yes	Yes	ATCG00170.1		DNA-directed RNA polymerase family protein
Glyma.04G208300	Yes	Yes	No	Yes	AT1G01720.1	ANAC002,ATAF1	NAC (No Apical Meristem) domain transcriptional regulator superfamily protein
Glyma.04G209200	Yes	Yes	No	No	AT5G09220.1	AAP2	amino acid permease 2
Glyma.04G209800	Yes	No	No	Yes	AT2G01170.1	BAT1	bidirectional amino acid transporter 1
Glyma.04G210500	Yes	Yes	Yes	Yes	AT1G77280.1		Protein kinase protein with adenine nucleotide alpha hydrolases-like domain
Glyma.04G212300	No	No	Yes	No	AT3G52450.1	PUB22	plant U-box 22
Glyma.04G212600	Yes	No	No	No	AT5G09310.1
Glyma.04G213000	Yes	Yes	No	No	AT1G53570.4	MAP3KA,MAPKKK3	mitogen-activated protein kinase kinase kinase 3
Glyma.04G214000	Yes	Yes	No	Yes	AT5G64620.1	ATC/VIF2,C/VIF2	cell wall / vacuolar inhibitor of fructosidase 2
Glyma.04G214600	No	Yes	No	No	AT5G09790.2	ATXR5,SDG15	ARABIDOPSIS TRITHORAX-RELATED PROTEIN 5
Glyma.04G216700	Yes	No	No	Yes	AT5G09850.1		Transcription elongation factor (TFIIS) family protein
Glyma.04G219900	No	No	No	Yes	AT5G09995.2
Glyma.04G220000	No	Yes	No	No	AT2G22010.1	RKP	related to KPC1
Glyma.04G220400	Yes	Yes	Yes	Yes	AT5G10020.1		Leucine-rich receptor-like protein kinase family protein
Glyma.04G222500	No	Yes	No	No	AT5G05250.1
Glyma.04G225900	Yes	Yes	No	No	AT5G24610.1
Glyma.04G226700	No	Yes	No	No	AT4G35580.2	NTL9	NAC transcription factor-like 9
Glyma.04G227400	No	No	Yes	No	AT3G49470.1	NACA2	nascent polypeptide-associated complex subunit alpha-like protein 2
Glyma.04G228000	No	Yes	No	No	AT5G24520.1	ATTTG1,TTG,TTG1,URM23	Transducin/WD40 repeat-like superfamily protein
Glyma.04G228300	Yes	Yes	Yes	No	AT5G24470.1	APRR5,PRR5	pseudo-response regulator 5
Glyma.04G228700	Yes	No	No	No	AT1G64720.1	CP5	Polyketide cyclase/dehydrase and lipid transport superfamily protein
Glyma.04G228800	Yes	Yes	Yes	Yes	AT5G54165.1
Glyma.04G229700	No	No	No	Yes	AT5G03890.1
Glyma.04G229900	Yes	Yes	Yes	Yes
Glyma.04G230400	Yes	Yes	No	Yes
Glyma.04G230800	No	No	Yes	No	AT5G53620.2
Glyma.04G231100	Yes	No	Yes	Yes	AT2G46690.1		SAUR-like auxin-responsive protein family
Glyma.04G231351	No	No	Yes	No
Glyma.04G231451	Yes	Yes	Yes	No	AT5G53580.1		NAD(P)-linked oxidoreductase superfamily protein
Glyma.04G232200	Yes	Yes	Yes	Yes	AT2G46620.1		P-loop containing nucleoside triphosphate hydrolases superfamily protein
Glyma.04G236700	No	Yes	No	No	AT5G53440.1
Glyma.04G237850	Yes	Yes	No	No
Glyma.04G238300	Yes	No	No	No	AT5G24110.1	ATWRKY30,WRKY30	WRKY DNA-binding protein 30
Glyma.04G238700	Yes	No	No	No	AT4G27950.1	CRF4	cytokinin response factor 4
Glyma.04G240800	No	Yes	No	Yes	AT1G77120.1	ADH,ADH1,ATADH,ATADH1	alcohol dehydrogenase 1
Glyma.04G241900	No	Yes	No	No	AT1G43850.2	SEU	SEUSS transcriptional co-regulator
Glyma.04G242400	Yes	No	No	No	AT1G31130.1
Glyma.04G243900	No	Yes	No	No	AT5G64030.1		S-adenosyl-L-methionine-dependent methyltransferases superfamily protein
Glyma.04G245100	Yes	Yes	No	Yes	AT5G52560.1	ATUSP,USP	UDP-sugar pyrophosphorylase
Glyma.04G247200	No	Yes	No	No	AT1G21700.1	ATSWI3C,CHB4,SWI3C	SWITCH/sucrose nonfermenting 3C
Glyma.04G247300	Yes	Yes	No	No	AT1G77410.1	BGAL16	beta-galactosidase 16
Glyma.04G247800	Yes	No	No	No	AT3G57040.1	ARR9,ATRR4	response regulator 9
Glyma.04G248400	Yes	No	No	No	AT3G59770.3	SAC9	sacI homology domain-containing protein / WW domain-containing protein
Glyma.04G248951	Yes	Yes	Yes	Yes
Glyma.04G251400	No	No	Yes	Yes	AT1G21910.1		Integrase-type DNA-binding superfamily protein
Glyma.04G252000	Yes	No	Yes	No	AT2G41705.2		camphor resistance CrcB family protein
Glyma.04G253250	No	Yes	No	No
Glyma.04G253900	Yes	Yes	No	No	AT1G36940.1
Glyma.04G254500	Yes	Yes	Yes	Yes	AT1G77860.1	KOM	Rhomboid-related intramembrane serine protease family protein
Glyma.04G255700	No	Yes	Yes	No	AT4G36690.1	ATU2AF65A	U2 snRNP auxilliary factor, large subunit, splicing factor
Glyma.05G000900	No	No	Yes	No	AT3G12110.1	ACT11	actin-11
Glyma.05G001800	Yes	Yes	No	No	AT4G38270.2	GAUT3	galacturonosyltransferase 3
Glyma.05G003200	No	Yes	No	No	AT2G23180.1	CYP96A1	cytochrome P450, family 96, subfamily A, polypeptide 1
Glyma.05G006300	Yes	Yes	No	Yes	AT5G14680.1		Adenine nucleotide alpha hydrolases-like superfamily protein
Glyma.05G007800	Yes	Yes	No	No	AT3G27960.1		Tetratricopeptide repeat (TPR)-like superfamily protein
Glyma.05G009000	No	Yes	No	No	AT5G25940.1		early nodulin-related
Glyma.05G009100	No	Yes	No	No	AT5G25940.1		early nodulin-related
Glyma.05G010500	Yes	Yes	Yes	Yes	AT1G52720.1
Glyma.05G014900	Yes	Yes	No	No	AT1G18550.1		ATP binding microtubule motor family protein
Glyma.05G015500	Yes	No	No	No	AT1G18530.1		EF hand calcium-binding protein family
Glyma.05G017000	Yes	No	No	No	AT4G25760.1	ATGDU2,GDU2	glutamine dumper 2
Glyma.05G018800	Yes	No	No	No	AT5G60910.1	AGL8,FUL	AGAMOUS-like 8
Glyma.05G019850	Yes	Yes	No	Yes
Glyma.05G020100	No	Yes	No	No	AT5G08060.1
Glyma.05G021600	Yes	No	No	No
Glyma.05G022700	Yes	Yes	Yes	Yes	AT1G26610.1		C2H2-like zinc finger protein
Glyma.05G025000	Yes	No	No	No	AT5G61380.1	APRR1,AtTOC1,PRR1,TOC1	CCT motif -containing response regulator protein
Glyma.05G025600	Yes	Yes	Yes	Yes	AT1G69530.3	AT-EXP1,ATEXP1,ATEXPA1,ATHEXP ALPHA 1.2,EXP1,EXPA1	expansin A1
Glyma.05G026200	Yes	Yes	Yes	No	AT1G74470.1		Pyridine nucleotide-disulphide oxidoreductase family protein
Glyma.05G028600	Yes	Yes	Yes	Yes	AT1G74690.1	IQD31	IQ-domain 31
Glyma.05G031700	Yes	Yes	Yes	No	AT5G20110.1		Dynein light chain type 1 family protein
Glyma.05G032200	Yes	No	No	No	AT1G74840.1		Homeodomain-like superfamily protein
Glyma.05G032400	Yes	Yes	No	No	AT1G19010.1
Glyma.05G033600	No	Yes	No	Yes	AT1G19020.1
Glyma.05G034500	No	Yes	No	Yes	AT5G14920.1		Gibberellin-regulated family protein
Glyma.05G034600	No	Yes	No	No	AT5G62570.2		Calmodulin binding protein-like
Glyma.05G035100	No	No	Yes	Yes	AT3G48050.2		BAH domain ;TFIIS helical bundle-like domain
Glyma.05G037100	Yes	Yes	Yes	Yes	AT2G36330.1		Uncharacterised protein family (UPF0497)
Glyma.05G041800	Yes	No	No	No	AT1G56280.1	ATDI19,DI19	drought-induced 19
Glyma.05G043800	Yes	Yes	Yes	Yes
Glyma.05G043900	Yes	Yes	Yes	No	AT3G48360.1	ATBT2,BT2	BTB and TAZ domain protein 2
Glyma.05G044200	Yes	Yes	Yes	No	AT5G63190.1		MA3 domain-containing protein
Glyma.05G045700	Yes	Yes	Yes	Yes	AT5G63320.1	NPX1	nuclear protein X1
Glyma.05G046000	Yes	No	No	No	AT1G67580.1		Protein kinase superfamily protein
Glyma.05G047100	Yes	No	Yes	Yes	AT1G76650.1	CML38	calmodulin-like 38
Glyma.05G047700	Yes	Yes	Yes	Yes	AT3G48530.1	KING1	SNF1-related protein kinase regulatory subunit gamma 1
Glyma.05G049200	No	Yes	No	No	AT4G11740.1	SAY1	Ubiquitin-like superfamily protein
Glyma.05G050000	Yes	Yes	No	Yes	AT4G23020.2
Glyma.05G050200	No	Yes	No	No	AT5G51920.1		Pyridoxal phosphate (PLP)-dependent transferases superfamily protein
Glyma.05G052800	Yes	Yes	No	Yes	AT2G45360.1		Protein of unknown function (DUF1442)
Glyma.05G053200	Yes	No	No	No	AT1G62870.1
Glyma.05G053250	Yes	Yes	Yes	Yes
Glyma.05G053900	No	Yes	No	No	AT1G12420.1	ACR8	ACT domain repeat 8
Glyma.05G054700	No	No	Yes	No	AT1G12500.1		Nucleotide-sugar transporter family protein
Glyma.05G055700	No	Yes	No	No	AT1G62710.1	BETA-VPE,BETAVPE	beta vacuolar processing enzyme
Glyma.05G056100	No	Yes	No	No	AT4G12420.1	SKU5	Cupredoxin superfamily protein
Glyma.05G057500	No	Yes	No	No	AT4G12500.1		Bifunctional inhibitor/lipid-transfer protein/seed storage 2S albumin superfamily protein
Glyma.05G058100	Yes	Yes	No	Yes	AT4G17260.1		Lactate/malate dehydrogenase family protein
Glyma.05G058400	Yes	No	No	No	AT4G17250.1
Glyma.05G058900	Yes	Yes	No	No	AT4G16563.1		Eukaryotic aspartyl protease family protein
Glyma.05G059300	Yes	No	No	No	AT4G16600.1		Nucleotide-diphospho-sugar transferases superfamily protein
Glyma.05G062300	No	Yes	Yes	Yes	AT5G47390.1		myb-like transcription factor family protein
Glyma.05G062700	No	Yes	No	No	AT4G16780.1	ATHB-2,ATHB2,HAT4,HB-2	homeobox protein 2
Glyma.05G063500	Yes	No	Yes	Yes	AT5G47230.1	ATERF-5,ATERF5,ERF5	ethylene responsive element binding factor 5
Glyma.05G063600	Yes	Yes	Yes	Yes	AT4G17500.1	ATERF-1,ERF-1	ethylene responsive element binding factor 1
Glyma.05G064200	Yes	No	Yes	Yes	AT4G16820.1	PLA-I{beta]2	alpha/beta-Hydrolases superfamily protein
Glyma.05G064700	No	No	No	Yes	AT5G47120.1	ATBI-1,ATBI1,BI-1,BI1	BAX inhibitor 1
Glyma.05G068400	Yes	No	No	No	AT1G32740.1		SBP (S-ribonuclease binding protein) family protein
Glyma.05G068500	No	Yes	Yes	Yes	AT5G47060.1		Protein of unknown function (DUF581)
Glyma.05G070400	Yes	Yes	No	No	AT4G18010.2	5PTASE2,AT5PTASE2,IP5PII	myo-inositol polyphosphate 5-phosphatase 2
Glyma.05G073700	Yes	Yes	No	Yes	AT5G14290.1		Mitochondrial ribosomal protein L37
Glyma.05G074900	Yes	Yes	Yes	Yes	ATCG00280.1		photosystem II reaction center protein C
Glyma.05G075400	No	Yes	Yes	No	AT5G14250.1	COP13,CSN3,FUS11	Proteasome component (PCI) domain protein
Glyma.05G079700	Yes	Yes	Yes	Yes	AT2G27030.3	ACAM-2,CAM5	calmodulin 5
Glyma.05G081900	No	Yes	Yes	No	AT5G66880.1	SNRK2-3,SNRK2.3,SRK2I	sucrose nonfermenting 1(SNF1)-related protein kinase 2.3
Glyma.05G083900	Yes	Yes	No	No	AT2G23440.1
Glyma.05G084600	Yes	Yes	Yes	Yes
Glyma.05G088400	Yes	No	No	No	AT5G13530.2	KEG	protein kinases;ubiquitin-protein ligases
Glyma.05G088700	Yes	Yes	No	Yes
Glyma.05G089000	Yes	No	No	No	AT1G07930.1		GTP binding Elongation factor Tu family protein
Glyma.05G091100	Yes	No	Yes	No	AT3G57870.1	AHUS5,ATSCE1,EMB1637,SCE1,SCE1A	sumo conjugation enzyme 1
Glyma.05G091866	Yes	Yes	Yes	Yes
Glyma.05G092000	No	No	Yes	Yes	ATMG00220.1		apocytochrome b
Glyma.05G092200	Yes	Yes	Yes	Yes
Glyma.05G094300	Yes	No	No	Yes	AT1G45688.1
Glyma.05G094500	No	No	No	Yes	ATCG01250.1		NADH-Ubiquinone/plastoquinone (complex I) protein
Glyma.05G094900	No	Yes	No	No	AT5G67060.1	HEC1	basic helix-loop-helix (bHLH) DNA-binding superfamily protein
Glyma.05G096500	Yes	Yes	No	Yes	AT2G23320.1	WRKY15	WRKY DNA-binding protein 15
Glyma.05G097100	Yes	Yes	Yes	Yes	AT5G67250.1	SKIP2,VFB4	SKP1/ASK1-interacting protein 2
Glyma.05G098200	No	Yes	Yes	Yes	AT4G37260.1	ATMYB73,MYB73	myb domain protein 73
Glyma.05G098700	Yes	No	No	No	AT3G03680.1		C2 calcium/lipid-binding plant phosphoribosyltransferase family protein
Glyma.05G101300	Yes	Yes	No	Yes	AT4G37390.1	AUR3,BRU6,GH3-2,GH3.2,YDK1	Auxin-responsive GH3 family protein
Glyma.05G102300	No	No	Yes	Yes	AT5G43120.1		ARM-repeat/Tetratricopeptide repeat (TPR)-like protein
Glyma.05G103200	Yes	No	No	Yes	AT5G67360.1	ARA12	Subtilase family protein
Glyma.05G103300	Yes	Yes	No	Yes	AT4G37540.1	LBD39	LOB domain-containing protein 39
Glyma.05G105800	Yes	Yes	No	No	AT3G49870.1	ARLA1C,ATARLA1C	ADP-ribosylation factor-like A1C
Glyma.05G108900	Yes	No	No	No	AT4G37770.1	ACS8	1-amino-cyclopropane-1-carboxylate synthase 8
Glyma.05G109200	Yes	No	No	No	AT3G49690.1	ATMYB84,MYB84,RAX3	myb domain protein 84
Glyma.05G110200	No	No	Yes	No	AT1G04820.1	TOR2,TUA4	tubulin alpha-4 chain
Glyma.05G111700	Yes	No	No	No	AT2G35290.1
Glyma.05G114900	No	Yes	No	No	AT1G07930.1		GTP binding Elongation factor Tu family protein
Glyma.05G115000	No	Yes	No	No	AT4G35860.1	ATGB2,ATRAB2C,ATRABB1B,GB2	GTP-binding 2
Glyma.05G116900	Yes	No	No	No	AT4G21790.1	ATTOM1,TOM1	tobamovirus multiplication 1
Glyma.05G118300	Yes	Yes	No	Yes	AT5G64170.2		dentin sialophosphoprotein-related
Glyma.05G119200	Yes	Yes	Yes	Yes	AT4G13830.2	J20	DNAJ-like 20
Glyma.05G120100	Yes	Yes	Yes	No	AT5G64550.1		loricrin-related
Glyma.05G121150	No	No	Yes	No
Glyma.05G121400	Yes	No	No	No	AT3G43660.1		Vacuolar iron transporter (VIT) family protein
Glyma.05G123200	Yes	No	No	No	AT4G08500.1	ARAKIN,ATMEKK1,MAPKKK8,MEKK1	MAPK/ERK kinase kinase 1
Glyma.05G123750	Yes	Yes	No	No
Glyma.05G124000	No	Yes	No	Yes	AT5G06860.1	ATPGIP1,PGIP1	polygalacturonase inhibiting protein 1
Glyma.05G126300	No	Yes	No	Yes	AT3G60470.1		Plant protein of unknown function (DUF247)
Glyma.05G127600	Yes	No	No	No	AT4G18170.1	ATWRKY28,WRKY28	WRKY DNA-binding protein 28
Glyma.05G128200	Yes	Yes	No	Yes	AT5G46330.1	FLS2	Leucine-rich receptor-like protein kinase family protein
Glyma.05G128300	Yes	Yes	Yes	Yes	AT1G78520.1		Carbohydrate-binding X8 domain superfamily protein
Glyma.05G128500	No	Yes	Yes	No
Glyma.05G129200	No	No	Yes	Yes	AT5G46295.1
Glyma.05G129500	Yes	Yes	No	No
Glyma.05G130100	Yes	Yes	Yes	Yes
Glyma.05G130300	Yes	Yes	Yes	Yes	AT5G59180.1	NRPB7	DNA-directed RNA polymerase II
Glyma.05G131450	No	No	Yes	No
Glyma.05G132500	No	No	No	Yes	AT1G74270.1		Ribosomal protein L35Ae family protein
Glyma.05G133850	Yes	Yes	Yes	Yes	AT5G44030.1	CESA4,IRX5,NWS2	cellulose synthase A4
Glyma.05G134800	No	Yes	Yes	No	AT4G20140.1	GSO1	Leucine-rich repeat transmembrane protein kinase
Glyma.05G136900	Yes	No	No	No	AT2G01950.1	BRL2,VH1	BRI1-like 2
Glyma.05G137100	No	No	Yes	No	AT2G01930.2	ATBPC1,BBR,BPC1	basic pentacysteine1
Glyma.05G140600	Yes	No	No	No	AT1G70780.1
Glyma.05G144300	No	No	No	Yes	AT1G24440.1		RING/U-box superfamily protein
Glyma.05G144800	No	Yes	No	No	AT3G26000.1		Ribonuclease inhibitor
Glyma.05G146300	Yes	No	No	No	AT1G24330.1		ARM repeat superfamily protein
Glyma.05G147100	Yes	No	No	No	AT1G13710.1	CYP78A5,KLU	cytochrome P450, family 78, subfamily A, polypeptide 5
Glyma.05G147400	No	Yes	No	Yes	AT1G67340.1		HCP-like superfamily protein with MYND-type zinc finger
Glyma.05G148200	No	Yes	No	No	AT1G27970.1	NTF2B	nuclear transport factor 2B
Glyma.05G150200	Yes	Yes	No	Yes	AT4G14200.1		Pentatricopeptide repeat (PPR) superfamily protein
Glyma.05G154900	Yes	No	No	No	AT3G57950.1
Glyma.05G155400	Yes	Yes	Yes	Yes	AT1G55280.1		Lipase/lipooxygenase, PLAT/LH2 family protein
Glyma.05G155600	Yes	Yes	Yes	Yes	AT1G15670.1		Galactose oxidase/kelch repeat superfamily protein
Glyma.05G157100	Yes	Yes	No	Yes	AT1G75388.1	CPuORF5	conserved peptide upstream open reading frame 5
Glyma.05G157300	No	No	Yes	No	AT5G19780.1	TUA5	tubulin alpha-5
Glyma.05G158200	No	No	No	Yes	AT1G29160.1		Dof-type zinc finger DNA-binding family protein
Glyma.05G159700	Yes	Yes	Yes	Yes	AT4G18750.1	DOT4	Pentatricopeptide repeat (PPR) superfamily protein
Glyma.05G160800	Yes	Yes	No	Yes	AT1G29280.1	ATWRKY65,WRKY65	WRKY DNA-binding protein 65
Glyma.05G166000	No	No	Yes	No	AT4G21740.1
Glyma.05G167000	Yes	Yes	Yes	Yes	AT1G11572.1		Plant thionin family protein
Glyma.05G169900	Yes	Yes	No	No	AT2G02850.1	ARPN	plantacyanin
Glyma.05G172000	No	Yes	No	No	AT5G54830.1		DOMON domain-containing protein / dopamine beta-monooxygenase N-terminal domain-containing protein
Glyma.05G175600	Yes	No	Yes	No	AT4G40060.1	ATHB-16,ATHB16,HB16	homeobox protein 16
Glyma.05G176100	Yes	Yes	No	No	AT4G33950.1	ATOST1,OST1,P44,SNRK2-6,SNRK2.6,SRK2E	Protein kinase superfamily protein
Glyma.05G179300	Yes	No	No	No	AT2G22170.1		Lipase/lipooxygenase, PLAT/LH2 family protein
Glyma.05G179800	Yes	Yes	No	No	AT5G65140.1		Haloacid dehalogenase-like hydrolase (HAD) superfamily protein
Glyma.05G180000	No	No	Yes	No	AT5G10110.1
Glyma.05G180100	Yes	Yes	No	Yes	AT5G65110.1	ACX2,ATACX2	acyl-CoA oxidase 2
Glyma.05G180550	Yes	Yes	Yes	Yes
Glyma.05G182100	Yes	Yes	No	Yes	AT5G65207.1
Glyma.05G182300	Yes	Yes	No	No
Glyma.05G183600	Yes	Yes	Yes	Yes	AT2G21960.1
Glyma.05G184500	No	No	No	Yes	AT5G64810.1	ATWRKY51,WRKY51	WRKY DNA-binding protein 51
Glyma.05G186700	Yes	Yes	No	No	AT5G61890.1		Integrase-type DNA-binding superfamily protein
Glyma.05G187300	No	Yes	No	No	AT5G64740.1	CESA6,E112,IXR2,PRC1	cellulose synthase 6
Glyma.05G187700	No	Yes	Yes	No	AT4G39330.1	ATCAD9,CAD9	cinnamyl alcohol dehydrogenase 9
Glyma.05G189600	Yes	Yes	Yes	Yes	AT5G64660.1	ATCMPG2,CMPG2	CYS, MET, PRO, and GLY protein 2
Glyma.05G191500	No	Yes	No	No	AT4G33467.2
Glyma.05G191800	Yes	Yes	No	No	AT1G43890.1	ATRAB-C1,ATRAB18,ATRABC1,RAB18,RAB18-1,RABC1	RAB GTPASE HOMOLOG B18
Glyma.05G192700	No	Yes	No	No	AT2G13610.1		ABC-2 type transporter family protein
Glyma.05G195000	Yes	Yes	Yes	Yes	AT1G01720.1	ANAC002,ATAF1	NAC (No Apical Meristem) domain transcriptional regulator superfamily protein
Glyma.05G196300	No	No	Yes	No	AT2G46690.1		SAUR-like auxin-responsive protein family
Glyma.05G197400	Yes	No	No	No	AT5G63620.1		GroES-like zinc-binding alcohol dehydrogenase family protein
Glyma.05G197900	No	No	Yes	No	AT4G09160.1		SEC14 cytosolic factor family protein / phosphoglyceride transfer family protein
Glyma.05G198900	Yes	No	Yes	No	AT3G59880.1
Glyma.05G199300	Yes	Yes	No	Yes	AT5G07330.1
Glyma.05G200101	Yes	No	No	No
Glyma.05G202000	Yes	No	No	No	AT5G50860.1		Protein kinase superfamily protein
Glyma.05G207900	No	Yes	No	No	AT4G11450.1		Protein of unknown function (DUF3527)
Glyma.05G208000	Yes	Yes	No	Yes	AT4G11440.1		Mitochondrial substrate carrier family protein
Glyma.05G209000	Yes	No	No	No	AT5G41330.1		BTB/POZ domain with WD40/YVTN repeat-like protein
Glyma.05G209900	Yes	No	No	No	AT4G23470.1		PLAC8 family protein
Glyma.05G212300	No	Yes	No	Yes	AT5G41590.1		Protein of unknown function (DUF567)
Glyma.05G212500	No	Yes	Yes	No	AT1G64060.1	ATRBOH F,ATRBOHF,RBOH F,RBOHAP108,RBOHF	respiratory burst oxidase protein F
Glyma.05G215600	Yes	Yes	No	No	AT5G41800.1		Transmembrane amino acid transporter family protein
Glyma.05G215800	No	No	Yes	No	AT1G64355.1
Glyma.05G215900	Yes	Yes	No	Yes	AT4G23810.1	ATWRKY53,WRKY53	WRKY family transcription factor
Glyma.05G217051	Yes	No	No	No	AT1G64430.1		Pentatricopeptide repeat (PPR) superfamily protein
Glyma.05G217500	Yes	No	No	No	AT1G64450.1		Glycine-rich protein family
Glyma.05G218500	No	Yes	No	No	AT3G27090.1		DCD (Development and Cell Death) domain protein
Glyma.05G222300	Yes	No	No	Yes	AT2G19570.1	AT-CDA1,CDA1,DESZ	cytidine deaminase 1
Glyma.05G224400	No	Yes	No	No	AT2G19810.1		CCCH-type zinc finger family protein
Glyma.05G224500	No	No	No	Yes	AT4G26260.2	MIOX4	myo-inositol oxygenase 4
Glyma.05G224600	Yes	Yes	Yes	Yes
Glyma.05G225900	Yes	Yes	No	Yes	AT5G56550.1	ATOXS3,OXS3	oxidative stress 3
Glyma.05G227200	Yes	No	No	No	AT2G34440.1	AGL29	AGAMOUS-like 29
Glyma.05G229400	Yes	Yes	No	No	AT4G32360.1		Pyridine nucleotide-disulphide oxidoreductase family protein
Glyma.05G230400	Yes	Yes	Yes	Yes	AT1G52240.2	ATROPGEF11,PIRF1,ROPGEF11	RHO guanyl-nucleotide exchange factor 11
Glyma.05G231200	Yes	Yes	No	No	AT4G32350.1		Regulator of Vps4 activity in the MVB pathway protein
Glyma.05G233000	Yes	Yes	No	No	AT1G18440.1		Peptidyl-tRNA hydrolase family protein
Glyma.05G233500	Yes	Yes	Yes	Yes	AT1G13360.1
Glyma.05G234000	No	Yes	No	No	AT5G16110.1
Glyma.05G235000	No	Yes	Yes	No	AT1G23260.1	MMZ1,UEV1A	MMS ZWEI homologue 1
Glyma.05G236300	Yes	Yes	Yes	Yes	AT1G14870.1	PCR2	PLANT CADMIUM RESISTANCE 2
Glyma.05G237100	Yes	Yes	No	Yes	AT1G66910.1		Protein kinase superfamily protein
Glyma.05G238200	Yes	No	Yes	Yes	AT1G67920.1
Glyma.05G239100	Yes	Yes	Yes	No	AT1G24764.1	ATMAP70-2,MAP70-2	microtubule-associated proteins 70-2
Glyma.05G239400	Yes	No	No	No	AT1G68050.1	ADO3,FKF1	flavin-binding, kelch repeat, f box 1
Glyma.05G241650	Yes	No	No	No
Glyma.05G242000	Yes	No	No	Yes	AT1G73740.1		UDP-Glycosyltransferase superfamily protein
Glyma.05G242200	No	No	No	Yes
Glyma.05G242400	Yes	No	No	No	AT3G18215.1		Protein of unknown function, DUF599
Glyma.05G242600	Yes	No	No	No	AT1G45688.1
Glyma.05G245600	Yes	No	No	Yes	AT1G18210.1		Calcium-binding EF-hand family protein
Glyma.05G247400	Yes	Yes	No	No	AT1G18300.1	atnudt4,NUDT4	nudix hydrolase homolog 4
Glyma.05G247900	Yes	No	No	No	AT3G17790.1	ATACP5,ATPAP17,PAP17	purple acid phosphatase 17
Glyma.06G001500	No	Yes	No	No	AT5G17670.1		alpha/beta-Hydrolases superfamily protein
Glyma.06G003550	No	Yes	No	No
Glyma.06G004300	Yes	Yes	Yes	Yes	AT4G34950.1		Major facilitator superfamily protein
Glyma.06G004700	Yes	Yes	Yes	No	AT4G34940.1	ARO1	armadillo repeat only 1
Glyma.06G007500	Yes	Yes	Yes	Yes	AT4G34710.2	ADC2,ATADC2,SPE2	arginine decarboxylase 2
Glyma.06G008800	Yes	Yes	No	Yes	AT4G36240.1	GATA7	GATA transcription factor 7
Glyma.06G009400	Yes	No	No	No	AT4G39100.1	SHL1	PHD finger family protein / bromo-adjacent homology (BAH) domain-containing protein
Glyma.06G012200	Yes	Yes	No	Yes	AT4G34530.1	CIB1	cryptochrome-interacting basic-helix-loop-helix 1
Glyma.06G012500	Yes	No	No	No	AT1G19440.1	KCS4	3-ketoacyl-CoA synthase 4
Glyma.06G012600	Yes	Yes	Yes	Yes	AT2G21660.1	ATGRP7,CCR2,GR-RBP7,GRP7	cold, circadian rhythm, and rna binding 2
Glyma.06G012700	No	Yes	No	No	AT2G16250.1		Leucine-rich repeat protein kinase family protein
Glyma.06G013000	Yes	Yes	Yes	Yes	AT4G34460.1	AGB1,ATAGB1,ELK4	GTP binding protein beta 1
Glyma.06G015100	No	Yes	No	No	AT1G20830.1	MCD1	multiple chloroplast division site 1
Glyma.06G019800	No	Yes	No	No	AT1G76160.1	sks5	SKU5 similar 5
Glyma.06G020700	No	Yes	Yes	No	AT1G20330.1	CVP1,FRL1,SMT2	sterol methyltransferase 2
Glyma.06G020800	No	No	Yes	Yes	AT1G76070.1
Glyma.06G023400	No	Yes	No	Yes
Glyma.06G024200	Yes	No	No	No
Glyma.06G027500	No	No	Yes	No	AT1G75520.1	SRS5	SHI-related sequence 5
Glyma.06G027700	No	Yes	No	No	AT4G39090.1	RD19,RD19A	Papain family cysteine protease
Glyma.06G028200	Yes	Yes	Yes	Yes	AT2G27190.1	ATPAP1,ATPAP12,PAP1,PAP12	purple acid phosphatase 12
Glyma.06G029100	No	No	Yes	No	AT1G75410.1	BLH3	BEL1-like homeodomain 3
Glyma.06G031000	No	No	No	Yes	AT1G19530.1
Glyma.06G031100	No	Yes	No	No	AT1G19530.1
Glyma.06G033000	Yes	Yes	No	Yes	AT5G19650.1	ATOFP8,OFP8	ovate family protein 8
Glyma.06G034200	No	Yes	No	Yes	AT1G19330.2
Glyma.06G035300	Yes	No	No	No	AT4G31940.1	CYP82C4	cytochrome P450, family 82, subfamily C, polypeptide 4
Glyma.06G036800	Yes	Yes	Yes	Yes	AT5G67300.1	ATMYB44,ATMYBR1,MYB44,MYBR1	myb domain protein r1
Glyma.06G037000	Yes	Yes	Yes	Yes	AT2G26530.1	AR781	Protein of unknown function (DUF1645)
Glyma.06G037300	Yes	Yes	No	No	AT2G26540.1	ATDUF3,ATUROS,DUF3,HEMD,UROS	uroporphyrinogen-III synthase family protein
Glyma.06G037600	No	Yes	No	No	AT1G47490.1	ATRBP47C,RBP47C	RNA-binding protein 47C
Glyma.06G039000	No	No	Yes	No	AT1G47380.1		Protein phosphatase 2C family protein
Glyma.06G039600	Yes	Yes	No	No	AT2G26570.1		Plant protein of unknown function (DUF827)
Glyma.06G041300	No	No	Yes	No	AT5G42830.1		HXXXD-type acyl-transferase family protein
Glyma.06G042300	No	Yes	No	No	AT4G06536.1		SPla/RYanodine receptor (SPRY) domain-containing protein
Glyma.06G043433	Yes	No	No	No
Glyma.06G043600	Yes	No	No	No
Glyma.06G044600	Yes	No	No	No	AT4G24220.1	AWI31,VEP1	NAD(P)-binding Rossmann-fold superfamily protein
Glyma.06G045400	Yes	Yes	Yes	Yes	AT1G27730.1	STZ,ZAT10	salt tolerance zinc finger
Glyma.06G046200	No	Yes	Yes	No	AT4G37630.2	CYCD5;1	cyclin d5;1
Glyma.06G046900	Yes	Yes	Yes	Yes	AT5G22370.2	EMB1705,QQT1	P-loop containing nucleoside triphosphate hydrolases superfamily protein
Glyma.06G047600	Yes	Yes	Yes	Yes	AT1G10140.1		Uncharacterised conserved protein UCP031279
Glyma.06G047800	No	No	No	Yes	AT3G49810.1		ARM repeat superfamily protein
Glyma.06G048400	Yes	Yes	Yes	Yes	AT1G59520.1	CW7	CW7
Glyma.06G050300	Yes	Yes	No	Yes	AT2G19810.1		CCCH-type zinc finger family protein
Glyma.06G050500	Yes	Yes	Yes	Yes	AT5G11740.1	AGP15,ATAGP15	arabinogalactan protein 15
Glyma.06G052000	Yes	No	No	No	AT1G60960.1	ATIRT3,IRT3	iron regulated transporter 3
Glyma.06G054200	Yes	Yes	Yes	Yes	AT4G33080.2		AGC (cAMP-dependent, cGMP-dependent and protein kinase C) kinase family protein
Glyma.06G055200	No	No	Yes	Yes	AT1G54200.1
Glyma.06G055600	Yes	Yes	Yes	Yes	AT5G21430.1		Chaperone DnaJ-domain superfamily protein
Glyma.06G057500	Yes	No	No	No	AT1G72510.1		Protein of unknown function (DUF1677)
Glyma.06G058900	Yes	Yes	No	No	AT4G33160.1		F-box family protein
Glyma.06G059402	No	No	No	Yes	AT5G10730.1		NAD(P)-binding Rossmann-fold superfamily protein
Glyma.06G059600	Yes	Yes	Yes	Yes	AT5G24930.1	ATCOL4,COL4	CONSTANS-like 4
Glyma.06G060000	No	No	Yes	No	AT5G10750.1		Protein of unknown function (DUF1336)
Glyma.06G060700	Yes	Yes	No	Yes	AT5G10810.1	ATER,ER	enhancer of rudimentary protein, putative
Glyma.06G061900	No	No	No	Yes	AT1G80840.1	ATWRKY40,WRKY40	WRKY DNA-binding protein 40
Glyma.06G062100	No	No	No	Yes	AT5G25110.1	CIPK25,SnRK3.25	CBL-interacting protein kinase 25
Glyma.06G062433	Yes	Yes	No	No
Glyma.06G063900	Yes	Yes	No	Yes	AT5G11000.1		Plant protein of unknown function (DUF868)
Glyma.06G065900	Yes	Yes	Yes	Yes	AT5G11090.1		serine-rich protein-related
Glyma.06G066900	Yes	No	No	No	AT2G25320.1		TRAF-like family protein
Glyma.06G067800	No	Yes	Yes	No	AT2G25430.1		epsin N-terminal homology (ENTH) domain-containing protein / clathrin assembly protein-related
Glyma.06G068100	No	Yes	No	No	AT4G32300.1	SD2-5	S-domain-2 5
Glyma.06G068400	Yes	No	No	Yes	AT2G25490.1	EBF1,FBL6	EIN3-binding F box protein 1
Glyma.06G069300	No	No	No	Yes	AT5G25400.1		Nucleotide-sugar transporter family protein
Glyma.06G069500	Yes	No	No	No	AT4G32400.1	ATBT1,EMB104,EMB42,SHS1	Mitochondrial substrate carrier family protein
Glyma.06G069600	Yes	Yes	No	No	AT4G32410.1	AtCESA1,CESA1,RSW1	cellulose synthase 1
Glyma.06G071200	Yes	Yes	No	Yes	AT1G15460.1	ATBOR4,BOR4	HCO3- transporter family
Glyma.06G074500	Yes	No	No	No	AT5G25570.1
Glyma.06G076100	No	No	Yes	No	AT2G24520.1	AHA5,HA5	H(+)-ATPase 5
Glyma.06G076900	No	Yes	No	No	AT2G24540.1	AFR	Galactose oxidase/kelch repeat superfamily protein
Glyma.06G077200	Yes	Yes	Yes	Yes	AT5G24890.1
Glyma.06G077400	Yes	Yes	Yes	Yes	AT4G31550.1	ATWRKY11,WRKY11	WRKY DNA-binding protein 11
Glyma.06G078400	No	Yes	Yes	Yes	AT4G31290.1		ChaC-like family protein
Glyma.06G081800	Yes	No	No	No	AT4G34440.1		Protein kinase superfamily protein
Glyma.06G083500	Yes	Yes	Yes	Yes	AT5G11530.1	EMF1	embryonic flower 1 (EMF1)
Glyma.06G084400	No	Yes	No	No	AT4G14740.2		Plant protein of unknown function (DUF828) with plant pleckstrin homology-like region
Glyma.06G085300	No	Yes	No	No	AT5G25820.1		Exostosin family protein
Glyma.06G085600	No	Yes	No	No	AT5G11600.1
Glyma.06G087400	Yes	No	No	No	AT4G32860.1
Glyma.06G088600	Yes	No	No	No	AT4G26270.1	PFK3	phosphofructokinase 3
Glyma.06G089000	Yes	Yes	Yes	No	AT5G11700.2
Glyma.06G090850	Yes	No	No	No
Glyma.06G090900	Yes	Yes	Yes	Yes	AT1G58330.1	ZW2	transcription factor-related
Glyma.06G092300	No	No	Yes	No	AT4G24400.1	ATCIPK8,CIPK8,PKS11,SnRK3.13	CBL-interacting protein kinase 8
Glyma.06G093200	Yes	No	No	No
Glyma.06G093400	Yes	Yes	Yes	No	AT5G49700.1		Predicted AT-hook DNA-binding family protein
Glyma.06G097200	No	Yes	Yes	No	AT4G24520.1	AR1,ATR1	P450 reductase 1
Glyma.06G097400	No	Yes	No	Yes	AT1G09700.1	DRB1,HYL1	dsRNA-binding domain-like superfamily protein
Glyma.06G099600	No	Yes	No	No	AT5G65380.1		MATE efflux family protein
Glyma.06G099700	Yes	No	Yes	No	AT4G40080.1		ENTH/ANTH/VHS superfamily protein
Glyma.06G099800	Yes	No	No	No	AT1G72200.1		RING/U-box superfamily protein
Glyma.06G100300	Yes	No	No	No	AT1G72230.1		Cupredoxin superfamily protein
Glyma.06G100900	No	No	Yes	No	AT1G35210.1
Glyma.06G101500	No	Yes	No	No	AT1G78300.1	14-3-3OMEGA,GF14 OMEGA,GRF2	general regulatory factor 2
Glyma.06G102000	Yes	Yes	Yes	Yes	AT4G08950.1	EXO	Phosphate-responsive 1 family protein
Glyma.06G102100	Yes	Yes	Yes	Yes	AT4G08950.1	EXO	Phosphate-responsive 1 family protein
Glyma.06G102600	Yes	Yes	No	No	AT4G08940.1		Ubiquitin carboxyl-terminal hydrolase family protein
Glyma.06G105000	Yes	Yes	Yes	Yes	AT1G78080.1	RAP2.4	related to AP2 4
Glyma.06G105200	Yes	No	No	Yes	AT1G78070.1		Transducin/WD40 repeat-like superfamily protein
Glyma.06G105400	Yes	Yes	Yes	Yes
Glyma.06G105700	Yes	Yes	Yes	No	AT4G08685.1	SAH7	Pollen Ole e 1 allergen and extensin family protein
Glyma.06G105900	No	No	Yes	No	AT1G36160.1	ACC1,AT-ACC1,EMB22,GK,PAS3	acetyl-CoA carboxylase 1
Glyma.06G106100	Yes	Yes	No	Yes	AT1G22150.1	SULTR1;3	sulfate transporter 1;3
Glyma.06G107000	No	Yes	Yes	No
Glyma.06G107600	Yes	Yes	Yes	Yes	AT1G77860.1	KOM	Rhomboid-related intramembrane serine protease family protein
Glyma.06G107800	Yes	Yes	No	No	AT1G36370.1	SHM7	serine hydroxymethyltransferase 7
Glyma.06G109500	Yes	Yes	No	No	AT4G08180.1	ORP1C	OSBP(oxysterol binding protein)-related protein 1C
Glyma.06G110600	No	No	Yes	No	AT5G08640.2	ATFLS1,FLS,FLS1	flavonol synthase 1
Glyma.06G114000	Yes	Yes	Yes	Yes	AT1G01720.1	ANAC002,ATAF1	NAC (No Apical Meristem) domain transcriptional regulator superfamily protein
Glyma.06G114466	No	No	Yes	No
Glyma.06G117200	No	Yes	No	No	AT1G77330.1		2-oxoglutarate (2OG) and Fe(II)-dependent oxygenase superfamily protein
Glyma.06G118100	No	Yes	No	No	AT5G52560.1	ATUSP,USP	UDP-sugar pyrophosphorylase
Glyma.06G119600	Yes	No	Yes	Yes
Glyma.06G119700	No	No	No	Yes	AT1G21380.1		Target of Myb protein 1
Glyma.06G121000	Yes	No	Yes	Yes	AT1G31130.1
Glyma.06G121100	No	Yes	No	No	AT2G02850.1	ARPN	plantacyanin
Glyma.06G121500	Yes	Yes	Yes	Yes	AT1G43850.2	SEU	SEUSS transcriptional co-regulator
Glyma.06G122600	Yes	Yes	No	Yes	AT1G77120.1	ADH,ADH1,ATADH,ATADH1	alcohol dehydrogenase 1
Glyma.06G123200	Yes	No	No	No	AT1G70260.1		nodulin MtN21 /EamA-like transporter family protein
Glyma.06G124000	Yes	No	No	No	AT1G21360.1	GLTP2	glycolipid transfer protein 2
Glyma.06G124300	No	Yes	No	No	AT3G52440.1		Dof-type zinc finger DNA-binding family protein
Glyma.06G124400	Yes	No	No	Yes	AT3G18690.1	MKS1	MAP kinase substrate 1
Glyma.06G125600	No	No	Yes	No	AT5G24110.1	ATWRKY30,WRKY30	WRKY DNA-binding protein 30
Glyma.06G125800	Yes	No	No	No	AT5G53190.1		Nodulin MtN3 family protein
Glyma.06G126600	No	Yes	Yes	No	AT5G53130.1	ATCNGC1,CNGC1	cyclic nucleotide gated channel 1
Glyma.06G127300	Yes	No	No	No	AT5G53110.1		RING/U-box superfamily protein
Glyma.06G127900	Yes	No	No	No	AT5G53420.1		CCT motif family protein
Glyma.06G128000	Yes	Yes	Yes	Yes	AT5G53400.1	BOB1	HSP20-like chaperones superfamily protein
Glyma.06G129500	No	No	Yes	No	AT5G52990.1		SNARE-like superfamily protein
Glyma.06G130900	No	Yes	No	No	AT4G27800.1	PPH1,TAP38	thylakoid-associated phosphatase 38
Glyma.06G132100	Yes	Yes	No	No	AT1G76390.1		ARM repeat superfamily protein
Glyma.06G132500	Yes	No	No	Yes	AT4G27720.1		Major facilitator superfamily protein
Glyma.06G132600	Yes	Yes	No	No	AT4G27700.1		Rhodanese/Cell cycle control phosphatase superfamily protein
Glyma.06G132700	Yes	No	Yes	No	AT2G46620.1		P-loop containing nucleoside triphosphate hydrolases superfamily protein
Glyma.06G133000	Yes	No	No	No	AT5G53550.2	ATYSL3,YSL3	YELLOW STRIPE like 3
Glyma.06G133700	Yes	Yes	No	No	AT5G53580.1		NAD(P)-linked oxidoreductase superfamily protein
Glyma.06G134000	Yes	Yes	No	Yes	AT2G46690.1		SAUR-like auxin-responsive protein family
Glyma.06G135900	Yes	No	Yes	Yes	AT5G54165.1
Glyma.06G136100	Yes	No	No	No
Glyma.06G136200	No	No	Yes	No	AT1G64720.1	CP5	Polyketide cyclase/dehydrase and lipid transport superfamily protein
Glyma.06G136600	Yes	Yes	Yes	Yes	AT5G24470.1	APRR5,PRR5	pseudo-response regulator 5
Glyma.06G137500	Yes	Yes	Yes	Yes
Glyma.06G138100	Yes	Yes	No	No	AT4G35580.2	NTL9	NAC transcription factor-like 9
Glyma.06G140000	Yes	No	No	No	AT5G24910.1	CYP714A1	cytochrome P450, family 714, subfamily A, polypeptide 1
Glyma.06G142500	Yes	Yes	No	No	AT3G56370.1		Leucine-rich repeat protein kinase family protein
Glyma.06G142900	Yes	Yes	Yes	Yes	AT5G05250.1
Glyma.06G144000	Yes	No	Yes	Yes
Glyma.06G145300	No	Yes	No	No	AT5G05340.1		Peroxidase superfamily protein
Glyma.06G146300	Yes	Yes	No	Yes	AT2G21990.1		Protein of unknown function, DUF617
Glyma.06G147600	No	No	Yes	Yes	AT4G39400.1	ATBRI1,BIN1,BRI1,CBB2,DWF2	Leucine-rich receptor-like protein kinase family protein
Glyma.06G148400	No	Yes	No	No	AT5G61890.1		Integrase-type DNA-binding superfamily protein
Glyma.06G149200	No	No	Yes	Yes	AT5G09850.1		Transcription elongation factor (TFIIS) family protein
Glyma.06G149900	Yes	Yes	No	No	AT1G76880.1		Duplicated homeodomain-like superfamily protein
Glyma.06G151100	Yes	No	No	No	AT3G18715.1	IDL4	inflorescence deficient in abscission (IDA)-like 4
Glyma.06G151200	No	Yes	No	No	AT5G64660.1	ATCMPG2,CMPG2	CYS, MET, PRO, and GLY protein 2
Glyma.06G153200	No	Yes	No	No	AT1G53570.4	MAP3KA,MAPKKK3	mitogen-activated protein kinase kinase kinase 3
Glyma.06G154400	No	Yes	No	No	AT5G64530.1	ANAC104,XND1	xylem NAC domain 1
Glyma.06G155500	Yes	No	No	Yes	AT1G77280.1		Protein kinase protein with adenine nucleotide alpha hydrolases-like domain
Glyma.06G156400	No	Yes	Yes	No	AT5G63860.1	UVR8	Regulator of chromosome condensation (RCC1) family protein
Glyma.06G157400	Yes	Yes	Yes	Yes	AT1G01720.1	ANAC002,ATAF1	NAC (No Apical Meristem) domain transcriptional regulator superfamily protein
Glyma.06G158750	Yes	Yes	No	No
Glyma.06G159800	Yes	No	No	No	AT5G63640.1		ENTH/VHS/GAT family protein
Glyma.06G160500	Yes	No	Yes	No	AT4G38620.1	ATMYB4,MYB4	myb domain protein 4
Glyma.06G162400	Yes	Yes	No	Yes	AT3G59880.1
Glyma.06G164900	No	Yes	Yes	No	AT5G62000.3	ARF1-BP,ARF2,HSS,ORE14	auxin response factor 2
Glyma.06G165200	Yes	Yes	Yes	Yes	AT5G50920.1	ATHSP93-V,CLPC,CLPC1,DCA1,HSP93-V	CLPC homologue 1
Glyma.06G165550	Yes	No	No	No
Glyma.06G166200	No	Yes	No	No	AT5G50860.1		Protein kinase superfamily protein
Glyma.06G167900	No	Yes	No	No	AT5G50720.1	ATHVA22E,HVA22E	HVA22 homologue E
Glyma.06G170000	Yes	Yes	Yes	Yes	AT4G24900.1
Glyma.06G170300	Yes	Yes	Yes	Yes	AT5G50400.1	ATPAP27,PAP27	purple acid phosphatase 27
Glyma.06G171150	Yes	Yes	No	No	AT1G76650.3	CML38	calmodulin-like 38
Glyma.06G174000	No	Yes	No	No	AT3G48430.1	REF6	relative of early flowering 6
Glyma.06G176100	Yes	No	No	No	AT3G48310.1	CYP71A22	cytochrome P450, family 71, subfamily A, polypeptide 22
Glyma.06G178000	Yes	Yes	Yes	Yes	AT3G48240.1		Octicosapeptide/Phox/Bem1p family protein
Glyma.06G182000	Yes	No	No	No	AT4G22220.1	ATISU1,ISU1	SufE/NifU family protein
Glyma.06G182900	No	Yes	No	No	AT1G62400.1	HT1	Protein kinase superfamily protein
Glyma.06G183200	Yes	No	No	Yes
Glyma.06G184300	No	Yes	No	Yes	AT5G62865.1
Glyma.06G184600	Yes	Yes	Yes	No	AT3G48050.1		BAH domain ;TFIIS helical bundle-like domain
Glyma.06G184900	No	Yes	Yes	Yes	AT1G60010.1
Glyma.06G185200	No	No	Yes	No	AT5G50100.1		Putative thiol-disulphide oxidoreductase DCC
Glyma.06G187000	No	No	No	Yes	AT5G62920.1	ARR6	response regulator 6
Glyma.06G187200	Yes	No	No	No	AT3G48080.1		alpha/beta-Hydrolases superfamily protein
Glyma.06G188900	Yes	Yes	Yes	Yes	AT1G74790.1		catalytics
Glyma.06G189700	No	Yes	No	No	AT3G47940.1		DNAJ heat shock family protein
Glyma.06G191200	Yes	Yes	No	No	AT1G74690.1	IQD31	IQ-domain 31
Glyma.06G192100	No	Yes	No	No	AT1G16390.1	3-Oct,ATOCT3	organic cation/carnitine transporter 3
Glyma.06G192400	Yes	Yes	No	Yes	AT3G47670.1		Plant invertase/pectin methylesterase inhibitor superfamily protein
Glyma.06G195100	Yes	Yes	No	No	AT1G08570.1	ACHT4	atypical CYS HIS rich thioredoxin 4
Glyma.06G196200	No	Yes	No	No	AT5G61380.1	APRR1,AtTOC1,PRR1,TOC1	CCT motif -containing response regulator protein
Glyma.06G196600	No	Yes	Yes	Yes	AT1G18660.1		zinc finger (C3HC4-type RING finger) family protein
Glyma.06G197600	No	Yes	No	No	AT1G74360.1		Leucine-rich repeat protein kinase family protein
Glyma.06G201600	Yes	No	No	No	AT5G07910.1		Leucine-rich repeat (LRR) family protein
Glyma.06G202000	No	Yes	No	No	AT5G07980.1		dentin sialophosphoprotein-related
Glyma.06G204100	No	No	Yes	No	AT3G29575.3	AFP3	ABI five binding protein 3
Glyma.06G206600	Yes	No	No	No	AT5G15740.1		O-fucosyltransferase family protein
Glyma.06G206700	Yes	Yes	Yes	No	AT1G73880.1	UGT89B1	UDP-glucosyl transferase 89B1
Glyma.06G209100	Yes	Yes	No	No	AT5G23100.1		Protein of unknown function, DUF617
Glyma.06G210200	No	Yes	No	No	AT1G49000.1
Glyma.06G212100	Yes	No	No	No	AT1G52780.1		Protein of unknown function (DUF2921)
Glyma.06G213100	No	No	Yes	Yes	AT2G01570.1	RGA,RGA1	GRAS family transcription factor family protein
Glyma.06G213125	No	Yes	No	No
Glyma.06G214800	No	Yes	No	Yes	AT2G26640.1	KCS11	3-ketoacyl-CoA synthase 11
Glyma.06G217900	Yes	Yes	Yes	Yes	ATCG00270.1		photosystem II reaction center protein D
Glyma.06G219800	Yes	No	No	No	AT4G30935.1	ATWRKY32,WRKY32	WRKY DNA-binding protein 32
Glyma.06G220700	Yes	No	No	Yes	AT5G20230.1	ATBCB,BCB,SAG14	blue-copper-binding protein
Glyma.06G224900	Yes	Yes	Yes	Yes
Glyma.06G228700	Yes	Yes	No	No	AT1G78770.1	APC6	anaphase promoting complex 6
Glyma.06G233300	No	Yes	No	No	AT4G22140.2	EBS	PHD finger family protein / bromo-adjacent homology (BAH) domain-containing protein
Glyma.06G236400	Yes	No	Yes	Yes	AT3G15210.1	ATERF-4,ATERF4,ERF4,RAP2.5	ethylene responsive element binding factor 4
Glyma.06G236700	No	No	No	Yes	AT4G20740.1		Pentatricopeptide repeat (PPR-like) superfamily protein
Glyma.06G238200	Yes	Yes	Yes	Yes	AT3G15260.1		Protein phosphatase 2C family protein
Glyma.06G238400	No	Yes	Yes	Yes	AT5G53900.2		Serine/threonine-protein kinase WNK (With No Lysine)-related
Glyma.06G240300	No	No	Yes	No	AT1G28280.2		VQ motif-containing protein
Glyma.06G242100	Yes	Yes	No	Yes	AT3G15354.1	SPA3	SPA1-related 3
Glyma.06G242600	No	No	Yes	No	AT1G53050.1		Protein kinase superfamily protein
Glyma.06G246400	Yes	No	No	No	AT3G15370.1	ATEXP12,ATEXPA12,ATHEXP ALPHA 1.24,EXP12,EXPA12	expansin 12
Glyma.06G247300	No	No	Yes	No	AT4G15520.1		tRNA/rRNA methyltransferase (SpoU) family protein
Glyma.06G248900	Yes	Yes	No	No	AT4G27410.2	ANAC072,RD26	NAC (No Apical Meristem) domain transcriptional regulator superfamily protein
Glyma.06G249300	Yes	Yes	Yes	Yes	AT3G15520.1		Cyclophilin-like peptidyl-prolyl cis-trans isomerase family protein
Glyma.06G249600	Yes	Yes	No	No	AT1G52855.1
Glyma.06G249800	Yes	Yes	No	No	AT5G45870.1	PYL12,RCAR6	PYR1-like 12
Glyma.06G254800	No	Yes	No	No
Glyma.06G255200	Yes	Yes	Yes	Yes	AT1G11360.3		Adenine nucleotide alpha hydrolases-like superfamily protein
Glyma.06G262700	Yes	No	No	No	AT4G21380.1	ARK3,RK3	receptor kinase 3
Glyma.06G263000	No	No	Yes	No	AT3G20650.1		mRNA capping enzyme family protein
Glyma.06G265000	No	No	Yes	No	AT5G17680.1		disease resistance protein (TIR-NBS-LRR class), putative
Glyma.06G265500	No	Yes	No	Yes	AT5G48150.1	PAT1	GRAS family transcription factor
Glyma.06G268100	Yes	No	No	Yes	AT5G17680.1		disease resistance protein (TIR-NBS-LRR class), putative
Glyma.06G272400	Yes	No	No	No	AT3G58720.2		RING/U-box superfamily protein
Glyma.06G275600	No	Yes	Yes	No	AT1G06410.1	ATTPS7,ATTPSA,TPS7	trehalose-phosphatase/synthase 7
Glyma.06G275800	Yes	Yes	Yes	Yes	AT2G30980.1	ASKdZeta,ATSK2-2,ATSK23,BIL1,SKdZeta	SHAGGY-related protein kinase dZeta
Glyma.06G277700	No	Yes	No	Yes	AT1G06340.1		Plant Tudor-like protein
Glyma.06G283200	Yes	Yes	Yes	Yes	AT3G58610.2		ketol-acid reductoisomerase
Glyma.06G284000	Yes	Yes	Yes	Yes	AT1G06230.3	GTE4	global transcription factor group E4
Glyma.06G285200	Yes	Yes	Yes	Yes	AT2G31060.2		elongation factor family protein
Glyma.06G286600	Yes	Yes	No	No	AT4G35160.1		O-methyltransferase family protein
Glyma.06G286900	No	Yes	No	No	AT4G21390.1	B120	S-locus lectin protein kinase family protein
Glyma.06G287000	No	No	Yes	Yes	AT1G28480.1	GRX480,roxy19	Thioredoxin superfamily protein
Glyma.06G288600	No	No	No	Yes	AT1G28440.1	HSL1	HAESA-like 1
Glyma.06G290000	Yes	Yes	Yes	No	AT5G44210.1	ATERF-9,ATERF9,ERF9	erf domain protein 9
Glyma.06G290100	No	Yes	No	No	AT1G03790.1	SOM	Zinc finger C-x8-C-x5-C-x3-H type family protein
Glyma.06G292100	Yes	Yes	Yes	Yes	AT4G04960.1		Concanavalin A-like lectin protein kinase family protein
Glyma.06G292200	Yes	Yes	No	No	AT1G53050.1		Protein kinase superfamily protein
Glyma.06G292800	Yes	Yes	Yes	Yes	AT4G28300.1		Protein of unknown function (DUF1421)
Glyma.06G293450	Yes	Yes	No	No
Glyma.06G293700	Yes	Yes	Yes	Yes	AT2G20740.1		Tetraspanin family protein
Glyma.06G294100	No	No	No	Yes	AT4G03490.2		Ankyrin repeat family protein
Glyma.06G294500	No	Yes	No	No	AT4G28250.1	ATEXPB3,ATHEXP BETA 1.6,EXPB3	expansin B3
Glyma.06G295300	No	Yes	No	No	AT4G28140.1		Integrase-type DNA-binding superfamily protein
Glyma.06G295400	Yes	Yes	Yes	Yes
Glyma.06G295500	No	No	Yes	No
Glyma.06G296102	No	No	Yes	No	AT4G03420.1		Protein of unknown function (DUF789)
Glyma.06G297600	No	Yes	No	No	AT4G10265.1		Wound-responsive family protein
Glyma.06G297800	Yes	No	No	No	AT4G10265.1		Wound-responsive family protein
Glyma.06G297900	No	No	No	Yes	AT4G10265.1		Wound-responsive family protein
Glyma.06G298600	Yes	Yes	No	Yes	AT4G10265.1		Wound-responsive family protein
Glyma.06G298700	Yes	Yes	No	Yes	AT4G10265.1		Wound-responsive family protein
Glyma.06G298900	No	Yes	No	Yes	AT4G10265.1		Wound-responsive family protein
Glyma.06G300200	Yes	No	Yes	Yes	AT2G31180.1	ATMYB14,MYB14,MYB14AT	myb domain protein 14
Glyma.06G300600	Yes	No	No	No	AT2G19130.1		S-locus lectin protein kinase family protein
Glyma.06G301600	Yes	Yes	Yes	Yes	AT3G05240.1	MEF19	mitochondrial editing factor 19
Glyma.06G302100	Yes	Yes	Yes	Yes	AT3G22104.1		Phototropic-responsive NPH3 family protein
Glyma.06G303300	Yes	No	No	No	AT3G54200.1		Late embryogenesis abundant (LEA) hydroxyproline-rich glycoprotein family
Glyma.06G303502	No	Yes	No	No	AT3G21710.2
Glyma.06G304700	No	Yes	Yes	No	AT4G31980.1
Glyma.06G306000	No	Yes	No	No	AT1G05170.2		Galactosyltransferase family protein
Glyma.06G312300	Yes	Yes	No	No	AT1G30400.2	ATABCC1,ATMRP1,EST1,MRP1	multidrug resistance-associated protein 1
Glyma.06G314700	No	Yes	Yes	No	AT5G46410.2	SSP4	SCP1-like small phosphatase 4
Glyma.06G315100	Yes	Yes	No	No	AT5G04930.1	ALA1	aminophospholipid ATPase 1
Glyma.06G318000	Yes	Yes	No	No	AT4G25190.2		Family of unknown function (DUF566)
Glyma.06G319300	Yes	Yes	No	Yes	AT5G62350.1		Plant invertase/pectin methylesterase inhibitor superfamily protein
Glyma.06G322300	Yes	Yes	No	No	AT5G56140.1		RNA-binding KH domain-containing protein
Glyma.06G324900	Yes	No	No	No	AT1G33780.1		Protein of unknown function (DUF179)
Glyma.07G004700	Yes	No	No	No	AT1G52290.1		Protein kinase superfamily protein
Glyma.07G006400	Yes	Yes	Yes	Yes	AT1G79990.1		structural molecules
Glyma.07G007000	Yes	Yes	No	No	AT1G55020.1	ATLOX1,LOX1	lipoxygenase 1
Glyma.07G007700	No	Yes	No	No	AT1G17500.1		ATPase E1-E2 type family protein / haloacid dehalogenase-like hydrolase family protein
Glyma.07G009300	No	Yes	Yes	Yes	AT1G55080.1	MED9
Glyma.07G011900	No	Yes	No	Yes	AT1G17710.1		Pyridoxal phosphate phosphatase-related protein
Glyma.07G015300	Yes	No	No	No	AT1G51940.1		protein kinase family protein / peptidoglycan-binding LysM domain-containing protein
Glyma.07G015900	Yes	Yes	No	No	AT1G79760.1	DTA4	downstream target of AGL15-4
Glyma.07G016700	Yes	Yes	No	No	AT1G52150.1	ATHB-15,ATHB15,CNA,ICU4	Homeobox-leucine zipper family protein / lipid-binding START domain-containing protein
Glyma.07G019000	Yes	Yes	No	Yes	AT5G22330.1	ATTIP49A,RIN1	P-loop containing nucleoside triphosphate hydrolases superfamily protein
Glyma.07G020600	No	No	Yes	No	AT1G51560.1		Pyridoxamine 5\'-phosphate oxidase family protein
Glyma.07G021300	No	No	Yes	No	AT2G24100.1
Glyma.07G021800	Yes	Yes	Yes	Yes	AT1G80920.1	J8	Chaperone DnaJ-domain superfamily protein
Glyma.07G023300	Yes	Yes	Yes	Yes	AT1G80840.1	ATWRKY40,WRKY40	WRKY DNA-binding protein 40
Glyma.07G023500	Yes	Yes	No	Yes	AT5G25110.1	CIPK25,SnRK3.25	CBL-interacting protein kinase 25
Glyma.07G027200	No	No	No	Yes	AT4G37850.1		basic helix-loop-helix (bHLH) DNA-binding superfamily protein
Glyma.07G028000	Yes	Yes	Yes	Yes	AT1G15750.3	TPL,WSIP1	Transducin family protein / WD-40 repeat family protein
Glyma.07G028150	No	No	No	Yes	ATCG00530.1		CemA-like proton extrusion protein-related
Glyma.07G028300	Yes	No	No	No	AT1G15740.1		Leucine-rich repeat family protein
Glyma.07G031900	Yes	No	Yes	Yes	AT1G80180.1
Glyma.07G033700	Yes	No	No	Yes	AT1G52820.1		2-oxoglutarate (2OG) and Fe(II)-dependent oxygenase superfamily protein
Glyma.07G034200	No	Yes	No	No	AT3G15540.1	IAA19,MSG2	indole-3-acetic acid inducible 19
Glyma.07G034400	Yes	Yes	No	No	AT1G80440.1		Galactose oxidase/kelch repeat superfamily protein
Glyma.07G034500	Yes	No	No	No	AT1G52420.1		UDP-Glycosyltransferase superfamily protein
Glyma.07G035200	Yes	Yes	Yes	Yes	AT1G72790.1		hydroxyproline-rich glycoprotein family protein
Glyma.07G035900	No	Yes	No	No	AT1G72820.1		Mitochondrial substrate carrier family protein
Glyma.07G036700	Yes	No	No	No	AT1G54200.1
Glyma.07G037100	No	Yes	No	No	AT1G72650.1	TRFL6	TRF-like 6
Glyma.07G037400	Yes	Yes	No	No	AT4G30100.1		P-loop containing nucleoside triphosphate hydrolases superfamily protein
Glyma.07G038200	No	Yes	No	Yes	AT1G72570.1		Integrase-type DNA-binding superfamily protein
Glyma.07G038300	Yes	No	Yes	Yes	AT1G54215.1		proline-rich family protein
Glyma.07G039600	No	No	Yes	Yes	AT1G54130.1	AT-RSH3,ATRSH3,RSH3	RELA/SPOT homolog 3
Glyma.07G039700	No	Yes	No	Yes	AT2G05940.1		Protein kinase superfamily protein
Glyma.07G040100	No	Yes	No	No	AT3G14067.1		Subtilase family protein
Glyma.07G040400	Yes	Yes	Yes	Yes	AT1G72510.1		Protein of unknown function (DUF1677)
Glyma.07G041100	Yes	Yes	Yes	Yes	AT1G72470.1	ATEXO70D1,EXO70D1	exocyst subunit exo70 family protein D1
Glyma.07G041400	No	No	No	Yes	AT1G72450.1	JAZ6,TIFY11B	jasmonate-zim-domain protein 6
Glyma.07G042350	Yes	No	Yes	No
Glyma.07G043000	No	No	Yes	No	AT1G54070.1		Dormancy/auxin associated family protein
Glyma.07G043100	Yes	No	No	No	AT3G14200.1		Chaperone DnaJ-domain superfamily protein
Glyma.07G043500	No	Yes	No	No	AT1G72430.1		SAUR-like auxin-responsive protein family
Glyma.07G045967	Yes	No	No	No	AT1G53840.1	ATPME1,PME1	pectin methylesterase 1
Glyma.07G046500	Yes	No	No	No	AT1G17270.1		O-fucosyltransferase family protein
Glyma.07G047800	No	Yes	No	No	AT1G02270.1		Calcium-binding endonuclease/exonuclease/phosphatase family
Glyma.07G048150	Yes	Yes	Yes	Yes
Glyma.07G048200	Yes	Yes	Yes	Yes	AT2G46870.1	NGA1	AP2/B3-like transcriptional factor family protein
Glyma.07G048500	Yes	Yes	No	Yes	AT1G01060.4	LHY,LHY1	Homeodomain-like superfamily protein
Glyma.07G050000	No	Yes	No	No	AT2G46780.1		RNA-binding (RRM/RBD/RNP motifs) family protein
Glyma.07G050300	Yes	Yes	No	Yes	AT1G68290.1	ENDO 2	endonuclease 2
Glyma.07G050800	Yes	Yes	No	Yes	AT4G00820.1	iqd17	IQ-domain 17
Glyma.07G051400	Yes	No	No	No	AT1G01180.1		S-adenosyl-L-methionine-dependent methyltransferases superfamily protein
Glyma.07G051700	Yes	No	No	No	AT2G46690.1		SAUR-like auxin-responsive protein family
Glyma.07G051900	Yes	No	No	No
Glyma.07G052000	No	No	Yes	No
Glyma.07G052700	No	No	Yes	Yes	AT2G46620.1		P-loop containing nucleoside triphosphate hydrolases superfamily protein
Glyma.07G055500	Yes	Yes	No	Yes	AT2G46500.2	ATPI4K GAMMA 4,PI4K GAMMA 4,UBDK GAMMA 4	phosphoinositide 4-kinase gamma 4
Glyma.07G055700	Yes	Yes	Yes	Yes	AT2G45360.1		Protein of unknown function (DUF1442)
Glyma.07G056900	Yes	No	No	Yes	AT1G01360.1	PYL9,RCAR1	regulatory component of ABA receptor 1
Glyma.07G058400	No	No	Yes	Yes	AT3G25500.1	AFH1,AHF1,ATFH1,FH1	formin homology 1
Glyma.07G058800	No	No	Yes	No	AT5G56760.1	ATSERAT1;1,SAT-52,SAT5,SERAT1;1	serine acetyltransferase 1;1
Glyma.07G060400	Yes	No	No	No	AT2G46270.1	GBF3	G-box binding factor 3
Glyma.07G060500	Yes	No	No	Yes	AT4G01130.1		GDSL-like Lipase/Acylhydrolase superfamily protein
Glyma.07G065500	Yes	Yes	No	Yes	AT4G27220.1		NB-ARC domain-containing disease resistance protein
Glyma.07G066000	Yes	No	Yes	No	AT1G01500.1		Erythronate-4-phosphate dehydrogenase family protein
Glyma.07G066400	Yes	No	No	No	AT2G03690.1		coenzyme Q biosynthesis Coq4 family protein / ubiquinone biosynthesis Coq4 family protein
Glyma.07G066500	No	No	Yes	Yes	AT2G46080.1
Glyma.07G069900	Yes	Yes	No	No	AT1G01650.1	ATSPPL4,SPPL4	SIGNAL PEPTIDE PEPTIDASE-LIKE 4
Glyma.07G071000	Yes	No	No	No	AT1G63650.2	ATMYC-2,EGL1,EGL3	basic helix-loop-helix (bHLH) DNA-binding superfamily protein
Glyma.07G071300	No	Yes	No	No	AT1G01710.1		Acyl-CoA thioesterase family protein
Glyma.07G072300	Yes	Yes	No	No	AT2G45850.2		AT hook motif DNA-binding family protein
Glyma.07G074100	No	Yes	No	No	AT3G61220.1		NAD(P)-binding Rossmann-fold superfamily protein
Glyma.07G076100	No	Yes	No	No	AT2G45760.1	BAL,BAP2	BON association protein 2
Glyma.07G076500	No	No	Yes	No
Glyma.07G076600	Yes	No	Yes	Yes	AT2G45760.1	BAL,BAP2	BON association protein 2
Glyma.07G077900	Yes	No	No	No
Glyma.07G078200	No	Yes	No	No	AT2G45720.1		ARM repeat superfamily protein
Glyma.07G079500	Yes	Yes	No	Yes	AT4G00770.1
Glyma.07G080400	Yes	Yes	Yes	Yes	AT2G42010.1	PLDBETA,PLDBETA1	phospholipase D beta 1
Glyma.07G080700	Yes	No	No	Yes	AT2G19130.1		S-locus lectin protein kinase family protein
Glyma.07G087200	Yes	No	Yes	Yes	AT5G53250.1	AGP22,ATAGP22	arabinogalactan protein 22
Glyma.07G088350	Yes	Yes	No	No
Glyma.07G089400	No	Yes	No	No	AT1G73920.1		alpha/beta-Hydrolases superfamily protein
Glyma.07G090800	Yes	Yes	Yes	Yes	AT1G13360.1
Glyma.07G091500	No	Yes	No	Yes	AT3G18410.2		Complex I subunit NDUFS6
Glyma.07G091600	Yes	Yes	Yes	Yes	AT3G02550.1	LBD41	LOB domain-containing protein 41
Glyma.07G091800	Yes	Yes	Yes	Yes	AT5G16110.1
Glyma.07G093900	Yes	No	No	No	AT1G73805.1		Calmodulin binding protein-like
Glyma.07G094051	Yes	No	No	No
Glyma.07G095900	Yes	Yes	No	Yes	AT1G18390.2		Protein kinase superfamily protein
Glyma.07G097700	No	No	No	Yes	AT1G73760.1		RING/U-box superfamily protein
Glyma.07G098500	Yes	Yes	Yes	Yes	AT5G48290.1		Heavy metal transport/detoxification superfamily protein
Glyma.07G098802	Yes	Yes	No	No
Glyma.07G099500	Yes	No	No	No	AT1G45688.1
Glyma.07G100900	Yes	Yes	No	Yes
Glyma.07G103800	Yes	No	Yes	No	AT2G35980.1	ATNHL10,NHL10,YLS9	Late embryogenesis abundant (LEA) hydroxyproline-rich glycoprotein family
Glyma.07G104200	Yes	Yes	Yes	Yes	AT1G18300.1	atnudt4,NUDT4	nudix hydrolase homolog 4
Glyma.07G104300	Yes	No	No	No	AT1G67920.1
Glyma.07G105600	Yes	No	Yes	No
Glyma.07G105700	Yes	Yes	Yes	Yes	AT1G73500.1	ATMKK9,MKK9	MAP kinase kinase 9
Glyma.07G106000	No	Yes	No	Yes	AT5G37490.1		ARM repeat superfamily protein
Glyma.07G108000	Yes	Yes	Yes	Yes
Glyma.07G108900	Yes	Yes	Yes	No	AT2G45050.1	GATA2	GATA transcription factor 2
Glyma.07G110900	No	Yes	No	No	AT1G11680.1	CYP51,CYP51A2,CYP51G1,EMB1738	CYTOCHROME P450 51G1
Glyma.07G115800	Yes	No	Yes	No	AT4G16970.1		Protein kinase superfamily protein
Glyma.07G119100	Yes	Yes	Yes	Yes	AT2G44740.1	CYCP4;1	cyclin p4;1
Glyma.07G119400	No	Yes	No	No	AT4G01070.2	GT72B1,UGT72B1	UDP-Glycosyltransferase superfamily protein
Glyma.07G120800	Yes	No	Yes	No	AT2G44600.1
Glyma.07G121900	Yes	Yes	No	No	AT3G60160.1	ATMRP9,MRP9	multidrug resistance-associated protein 9
Glyma.07G122200	Yes	No	No	Yes	AT2G07727.1		Di-haem cytochrome, transmembrane;Cytochrome b/b6, C-terminal
Glyma.07G125500	Yes	Yes	No	Yes
Glyma.07G125600	Yes	Yes	Yes	Yes	AT5G56550.1	ATOXS3,OXS3	oxidative stress 3
Glyma.07G126900	No	Yes	No	No	AT5G65790.1	ATMYB68,MYB68	myb domain protein 68
Glyma.07G129300	No	Yes	No	Yes	AT2G19570.1	AT-CDA1,CDA1,DESZ	cytidine deaminase 1
Glyma.07G130800	Yes	No	No	No	AT5G60010.1		ferric reductase-like transmembrane component family protein
Glyma.07G132000	Yes	Yes	Yes	No	AT3G09390.1	ATMT-1,ATMT-K,MT2A	metallothionein 2A
Glyma.07G133800	Yes	Yes	Yes	No	AT5G02220.1
Glyma.07G134800	No	Yes	No	No	AT4G23980.1	ARF9	auxin response factor 9
Glyma.07G136500	Yes	Yes	No	No	AT3G53830.1		Regulator of chromosome condensation (RCC1) family protein
Glyma.07G136650	Yes	No	No	No	AT2G31280.4	CPUORF7	conserved peptide upstream open reading frame 7
Glyma.07G136800	Yes	Yes	Yes	Yes	AT2G37750.1
Glyma.07G137000	Yes	Yes	No	No	AT5G02070.1		Protein kinase family protein
Glyma.07G138051	No	No	Yes	No
Glyma.07G138300	Yes	Yes	No	Yes	AT5G02040.2	PRA1.A1	prenylated RAB acceptor 1.A1
Glyma.07G139100	Yes	No	No	No	AT2G37900.1		Major facilitator superfamily protein
Glyma.07G139200	Yes	Yes	Yes	Yes
Glyma.07G139700	No	No	No	Yes	AT3G09270.1	ATGSTU8,GSTU8	glutathione S-transferase TAU 8
Glyma.07G139800	No	No	No	Yes	AT3G09270.1	ATGSTU8,GSTU8	glutathione S-transferase TAU 8
Glyma.07G140100	No	No	Yes	No	AT3G09270.1	ATGSTU8,GSTU8	glutathione S-transferase TAU 8
Glyma.07G140400	No	No	No	Yes	AT3G09270.1	ATGSTU8,GSTU8	glutathione S-transferase TAU 8
Glyma.07G141250	Yes	Yes	Yes	Yes	AT5G06043.1
Glyma.07G141300	No	Yes	No	No	AT5G55410.2		Bifunctional inhibitor/lipid-transfer protein/seed storage 2S albumin superfamily protein
Glyma.07G141900	No	Yes	Yes	No	AT5G01030.1		Protein of unknown function (DUF3527)
Glyma.07G142500	No	No	Yes	Yes	AT5G01050.1		Laccase/Diphenol oxidase family protein
Glyma.07G143200	No	No	No	Yes	AT4G13870.2	ATWEX,ATWRNEXO,WEX,WRNEXO	Werner syndrome-like exonuclease
Glyma.07G144600	No	Yes	No	No	AT3G09085.1		Protein of unknown function (DUF962)
Glyma.07G146300	No	No	Yes	Yes	AT2G38090.1		Duplicated homeodomain-like superfamily protein
Glyma.07G148966	Yes	No	No	No
Glyma.07G149300	Yes	No	No	No	AT5G01510.1	RUS5	Protein of unknown function, DUF647
Glyma.07G149900	No	No	Yes	No	AT5G01460.1		LMBR1-like membrane protein
Glyma.07G151300	No	No	No	Yes	AT5G05580.1	FAD8	fatty acid desaturase 8
Glyma.07G151400	Yes	Yes	Yes	Yes	AT5G05570.2		transducin family protein / WD-40 repeat family protein
Glyma.07G153100	No	Yes	No	Yes	AT4G33070.1		Thiamine pyrophosphate dependent pyruvate decarboxylase family protein
Glyma.07G155500	Yes	No	No	No	AT2G38310.1	PYL4,RCAR10	PYR1-like 4
Glyma.07G165000	No	Yes	No	No	AT1G30110.2	ATNUDX25,NUDX25	nudix hydrolase homolog 25
Glyma.07G165300	No	Yes	No	No	AT1G23040.1		hydroxyproline-rich glycoprotein family protein
Glyma.07G165900	No	Yes	No	No
Glyma.07G168500	No	Yes	No	No	AT1G03400.1		2-oxoglutarate (2OG) and Fe(II)-dependent oxygenase superfamily protein
Glyma.07G168600	No	Yes	No	No	AT2G01670.1	atnudt17,NUDT17	nudix hydrolase homolog 17
Glyma.07G168900	Yes	Yes	No	Yes	AT4G01870.1		tolB protein-related
Glyma.07G169500	No	Yes	No	Yes	AT2G01680.1		Ankyrin repeat family protein
Glyma.07G170700	No	Yes	No	Yes	AT1G24764.1	ATMAP70-2,MAP70-2	microtubule-associated proteins 70-2
Glyma.07G172000	Yes	Yes	Yes	Yes	AT1G68020.2	ATTPS6,TPS6	UDP-Glycosyltransferase / trehalose-phosphatase family protein
Glyma.07G173000	Yes	Yes	No	No	AT1G34300.1		lectin protein kinase family protein
Glyma.07G174000	Yes	Yes	No	No	AT1G66140.1	ZFP4	zinc finger protein 4
Glyma.07G176400	Yes	No	No	No	AT5G08350.1		GRAM domain-containing protein / ABA-responsive protein-related
Glyma.07G177600	No	Yes	No	No	AT2G15760.1		Protein of unknown function (DUF1645)
Glyma.07G183100	Yes	No	No	No	AT2G23970.1		Class I glutamine amidotransferase-like superfamily protein
Glyma.07G185500	Yes	No	No	No	AT1G58440.1	SQE1,XF1	FAD/NAD(P)-binding oxidoreductase family protein
Glyma.07G187300	Yes	Yes	Yes	Yes	AT1G11480.1		eukaryotic translation initiation factor-related
Glyma.07G188000	No	Yes	No	Yes	AT5G54530.1		Protein of unknown function, DUF538
Glyma.07G188700	Yes	Yes	No	Yes	AT2G17140.1		Pentatricopeptide repeat (PPR) superfamily protein
Glyma.07G189500	Yes	No	No	No	AT1G11260.1	ATSTP1,STP1	sugar transporter 1
Glyma.07G189800	No	Yes	No	No	AT3G62980.1	TIR1	F-box/RNI-like superfamily protein
Glyma.07G190100	Yes	Yes	Yes	Yes	AT1G61340.1		F-box family protein
Glyma.07G191000	No	Yes	Yes	Yes	AT4G05000.1	VPS28-1,VPS28-2	Vacuolar protein sorting-associated protein VPS28 family protein
Glyma.07G191200	No	Yes	No	Yes	AT2G29990.1	NDA2	alternative NAD(P)H dehydrogenase 2
Glyma.07G191400	Yes	Yes	No	Yes
Glyma.07G192000	Yes	No	No	No	AT1G61215.1	BRD4	bromodomain 4
Glyma.07G192500	Yes	No	No	No	AT1G61140.1	EDA16	SNF2 domain-containing protein / helicase domain-containing protein / zinc finger protein-related
Glyma.07G195300	Yes	Yes	No	No	AT4G27450.1		Aluminium induced protein with YGL and LRDR motifs
Glyma.07G197100	Yes	Yes	No	No	AT4G32480.1		Protein of unknown function (DUF506)
Glyma.07G197500	Yes	Yes	No	No	AT1G76210.1		Arabidopsis protein of unknown function (DUF241)
Glyma.07G198200	No	No	Yes	No	AT1G28260.1		Telomerase activating protein Est1
Glyma.07G198700	Yes	No	No	No	AT5G11760.1
Glyma.07G199000	Yes	Yes	No	No	AT2G33810.1	SPL3	squamosa promoter binding protein-like 3
Glyma.07G199900	No	Yes	No	No	AT4G05320.4	UBQ10	polyubiquitin 10
Glyma.07G202401	No	Yes	No	No	AT3G20120.2	CYP705A21	cytochrome P450, family 705, subfamily A, polypeptide 21
Glyma.07G205800	No	Yes	No	No	AT1G68810.1		basic helix-loop-helix (bHLH) DNA-binding superfamily protein
Glyma.07G207300	Yes	No	No	No	AT3G59690.1	IQD13	IQ-domain 13
Glyma.07G207800	Yes	Yes	No	No	AT1G05720.1		selenoprotein family protein
Glyma.07G208000	No	No	No	Yes	AT1G05710.3		basic helix-loop-helix (bHLH) DNA-binding superfamily protein
Glyma.07G208750	Yes	Yes	No	Yes	AT4G02750.1		Tetratricopeptide repeat (TPR)-like superfamily protein
Glyma.07G209200	Yes	Yes	No	Yes
Glyma.07G211000	Yes	No	No	No	AT1G47480.1		alpha/beta-Hydrolases superfamily protein
Glyma.07G212400	Yes	Yes	Yes	Yes	AT4G34410.1	RRTF1	redox responsive transcription factor 1
Glyma.07G213600	Yes	Yes	No	Yes	AT5G20935.1
Glyma.07G214100	Yes	Yes	No	No	AT3G19310.1		PLC-like phosphodiesterases superfamily protein
Glyma.07G214150	Yes	Yes	No	Yes
Glyma.07G214700	No	Yes	No	No	AT4G34050.1	CCoAOMT1	S-adenosyl-L-methionine-dependent methyltransferases superfamily protein
Glyma.07G215300	No	Yes	No	No	AT1G49760.2	PAB8,PABP8	poly(A) binding protein 8
Glyma.07G215900	Yes	Yes	No	Yes	AT1G49750.1		Leucine-rich repeat (LRR) family protein
Glyma.07G217900	Yes	No	No	No	AT1G70940.1	ATPIN3,PIN3	Auxin efflux carrier family protein
Glyma.07G218400	Yes	Yes	No	No	AT1G15000.1	scpl50	serine carboxypeptidase-like 50
Glyma.07G221300	No	No	Yes	No	AT2G35120.1		Single hybrid motif superfamily protein
Glyma.07G222000	Yes	No	No	No
Glyma.07G222200	No	Yes	No	No	AT5G45030.2		Trypsin family protein
Glyma.07G222700	No	Yes	No	No	AT1G76430.1	PHT1;9	phosphate transporter 1;9
Glyma.07G223100	Yes	Yes	No	No	AT5G45100.1		SBP (S-ribonuclease binding protein) family protein
Glyma.07G226633	Yes	No	No	No	AT1G13930.3
Glyma.07G227750	Yes	Yes	Yes	No	AT3G11810.1
Glyma.07G229100	Yes	No	No	No	AT1G69490.1	ANAC029,ATNAP,NAP	NAC-like, activated by AP3/PI
Glyma.07G233200	No	No	Yes	No	AT3G17310.1		S-adenosyl-L-methionine-dependent methyltransferases superfamily protein
Glyma.07G233500	Yes	Yes	Yes	Yes	AT3G17340.1		ARM repeat superfamily protein
Glyma.07G235900	Yes	Yes	No	Yes	AT3G06490.1	AtMYB108,BOS1,MYB108	myb domain protein 108
Glyma.07G237200	Yes	No	No	No	AT1G47970.1
Glyma.07G238100	Yes	No	Yes	Yes
Glyma.07G238550	No	Yes	No	Yes	AT4G29090.1		Ribonuclease H-like superfamily protein
Glyma.07G238625	No	Yes	No	Yes
Glyma.07G239200	Yes	Yes	No	No	AT4G16210.1	E-COAH-2,ECHIA	enoyl-CoA hydratase/isomerase A
Glyma.07G239600	Yes	No	No	No	AT5G49470.3		PAS domain-containing protein tyrosine kinase family protein
Glyma.07G240800	Yes	Yes	No	No
Glyma.07G241400	Yes	Yes	No	No	AT4G16160.2	ATOEP16-2,ATOEP16-S	Mitochondrial import inner membrane translocase subunit Tim17/Tim22/Tim23 family protein
Glyma.07G243100	Yes	Yes	No	No	AT1G61850.2		phospholipases;galactolipases
Glyma.07G244000	No	Yes	No	No	AT3G56891.1		Heavy metal transport/detoxification superfamily protein
Glyma.07G244600	Yes	No	No	No	AT4G16060.1
Glyma.07G246650	Yes	No	Yes	No
Glyma.07G248600	Yes	No	Yes	Yes	AT1G09070.1	(AT)SRC2,SRC2	soybean gene regulated by cold-2
Glyma.07G250400	No	Yes	No	No	AT5G18590.2		Galactose oxidase/kelch repeat superfamily protein
Glyma.07G250900	Yes	No	No	No	AT5G18650.1		CHY-type/CTCHY-type/RING-type Zinc finger protein
Glyma.07G253300	Yes	No	No	No	AT4G15545.1
Glyma.07G253400	Yes	Yes	Yes	Yes	AT3G21570.1
Glyma.07G256600	Yes	No	No	No	AT5G19030.1		RNA-binding (RRM/RBD/RNP motifs) family protein
Glyma.07G258800	No	Yes	No	No	AT1G11600.1	CYP77B1	cytochrome P450, family 77, subfamily B, polypeptide 1
Glyma.07G259300	Yes	Yes	Yes	Yes	AT4G21790.1	ATTOM1,TOM1	tobamovirus multiplication 1
Glyma.07G262700	No	No	Yes	Yes	AT1G62300.1	ATWRKY6,WRKY6	WRKY family transcription factor
Glyma.07G263300	Yes	No	No	No	AT4G22120.6		ERD (early-responsive to dehydration stress) family protein
Glyma.07G264100	No	Yes	Yes	No	AT4G03965.1		RING/U-box superfamily protein
Glyma.07G264300	No	No	No	Yes	AT1G62390.1		Octicosapeptide/Phox/Bem1p (PB1) domain-containing protein / tetratricopeptide repeat (TPR)-containing protein
Glyma.07G264800	Yes	Yes	No	No	AT1G62422.1
Glyma.07G265600	Yes	No	No	Yes	AT4G12570.1	UPL5	ubiquitin protein ligase 5
Glyma.07G266500	No	Yes	No	No	AT4G17230.1	SCL13	SCARECROW-like 13
Glyma.07G271700	No	Yes	No	No	AT2G02480.1	STI	AAA-type ATPase family protein
Glyma.07G272600	No	Yes	Yes	No	AT1G59740.1		Major facilitator superfamily protein
Glyma.07G272700	Yes	No	Yes	No	AT5G49880.1		mitotic checkpoint family protein
Glyma.08G004100	Yes	Yes	No	Yes	AT2G46690.1		SAUR-like auxin-responsive protein family
Glyma.08G004250	Yes	Yes	No	No	AT2G21120.1		Protein of unknown function (DUF803)
Glyma.08G005000	Yes	No	No	No	AT2G30390.1	ATFC-II,FC-II,FC2	ferrochelatase 2
Glyma.08G005600	No	Yes	No	No	AT4G09570.1	ATCPK4,CPK4	calcium-dependent protein kinase 4
Glyma.08G010400	No	Yes	No	Yes	AT5G50760.1		SAUR-like auxin-responsive protein family
Glyma.08G011300	Yes	Yes	No	No	AT5G13080.1	ATWRKY75,WRKY75	WRKY DNA-binding protein 75
Glyma.08G012000	No	Yes	No	Yes	AT5G52230.1	MBD13	methyl-CPG-binding domain protein 13
Glyma.08G014600	Yes	Yes	No	No	AT4G11450.1		Protein of unknown function (DUF3527)
Glyma.08G014700	Yes	Yes	Yes	Yes	AT4G11440.1		Mitochondrial substrate carrier family protein
Glyma.08G015700	Yes	Yes	No	Yes	AT5G41330.1		BTB/POZ domain with WD40/YVTN repeat-like protein
Glyma.08G015800	Yes	No	No	No	AT4G25620.1		hydroxyproline-rich glycoprotein family protein
Glyma.08G018000	No	No	Yes	No	AT4G11280.1	ACS6,ATACS6	1-aminocyclopropane-1-carboxylic acid (acc) synthase 6
Glyma.08G018300	No	No	Yes	Yes	AT4G23550.1	ATWRKY29,WRKY29	WRKY family transcription factor
Glyma.08G018800	No	Yes	No	No	AT5G41590.1		Protein of unknown function (DUF567)
Glyma.08G019300	Yes	Yes	No	No	AT4G11220.1	BTI2,RTNLB2	VIRB2-interacting protein 2
Glyma.08G021800	Yes	Yes	No	Yes	AT5G41810.1
Glyma.08G022401	No	No	No	Yes	AT4G11030.1		AMP-dependent synthetase and ligase family protein
Glyma.08G022800	Yes	No	No	Yes	AT4G23880.1
Glyma.08G023000	Yes	Yes	No	Yes	AT1G64430.2		Pentatricopeptide repeat (PPR) superfamily protein
Glyma.08G025700	No	Yes	No	Yes	AT5G42020.1	BIP,BIP2	Heat shock protein 70 (Hsp 70) family protein
Glyma.08G030600	No	No	Yes	No	AT4G29430.1	rps15ae	ribosomal protein S15A E
Glyma.08G031400	Yes	Yes	No	Yes	AT2G19810.1		CCCH-type zinc finger family protein
Glyma.08G031500	No	Yes	No	No	AT5G11700.1
Glyma.08G037900	Yes	Yes	Yes	No	AT1G52240.2	ATROPGEF11,PIRF1,ROPGEF11	RHO guanyl-nucleotide exchange factor 11
Glyma.08G038700	Yes	Yes	No	No	AT4G32350.1		Regulator of Vps4 activity in the MVB pathway protein
Glyma.08G039300	Yes	No	No	No	AT3G24503.1	ALDH1A,ALDH2C4,REF1	aldehyde dehydrogenase 2C4
Glyma.08G039400	No	Yes	No	No	AT4G18670.1		Leucine-rich repeat (LRR) family protein
Glyma.08G040400	Yes	Yes	Yes	Yes	AT1G18440.1		Peptidyl-tRNA hydrolase family protein
Glyma.08G040800	Yes	Yes	Yes	Yes	AT1G13360.1
Glyma.08G041300	Yes	Yes	Yes	Yes	AT5G16110.1
Glyma.08G042700	Yes	No	No	Yes	AT5G17190.1
Glyma.08G043000	No	Yes	No	No	AT3G17860.1	JAI3,JAZ3,TIFY6B	jasmonate-zim-domain protein 3
Glyma.08G043600	No	No	Yes	No	AT1G70710.1	ATGH9B1,CEL1,GH9B1	glycosyl hydrolase 9B1
Glyma.08G045200	Yes	No	Yes	Yes	AT2G01670.1	atnudt17,NUDT17	nudix hydrolase homolog 17
Glyma.08G045700	Yes	Yes	No	No	AT2G01680.1		Ankyrin repeat family protein
Glyma.08G046000	No	No	No	Yes	AT1G68070.1		Zinc finger, C3HC4 type (RING finger) family protein
Glyma.08G049000	Yes	No	Yes	No	AT2G01830.2	AHK4,ATCRE1,CRE1,WOL,WOL1	CHASE domain containing histidine kinase protein
Glyma.08G050600	No	No	No	Yes	ATCG00430.1		photosystem II reaction center protein G
Glyma.08G053000	Yes	No	No	No	AT1G73650.3		Protein of unknown function (DUF1295)
Glyma.08G053500	Yes	No	Yes	Yes	AT1G18210.2		Calcium-binding EF-hand family protein
Glyma.08G054800	No	Yes	No	No	AT5G06310.1	AtPOT1b	Nucleic acid-binding, OB-fold-like protein
Glyma.08G055400	Yes	No	No	No	AT3G17920.1		Outer arm dynein light chain 1 protein
Glyma.08G057500	No	No	Yes	No	AT2G25720.1
Glyma.08G057900	Yes	Yes	No	Yes
Glyma.08G058900	Yes	Yes	Yes	Yes	AT1G61340.1		F-box family protein
Glyma.08G059300	Yes	Yes	Yes	Yes	AT4G05020.1	NDB2	NAD(P)H dehydrogenase B2
Glyma.08G059700	Yes	Yes	No	Yes	AT1G11260.1	ATSTP1,STP1	sugar transporter 1
Glyma.08G060400	No	Yes	No	No	AT1G11380.1		PLAC8 family protein
Glyma.08G060500	Yes	Yes	No	Yes	AT4G21390.1	B120	S-locus lectin protein kinase family protein
Glyma.08G062700	Yes	No	No	No	AT5G48380.1	BIR1	BAK1-interacting receptor-like kinase 1
Glyma.08G063300	Yes	No	No	No	AT1G50090.1		D-aminoacid aminotransferase-like PLP-dependent enzymes superfamily protein
Glyma.08G065700	Yes	Yes	No	No	AT5G65600.1		Concanavalin A-like lectin protein kinase family protein
Glyma.08G066900	No	Yes	No	No	AT2G23970.1		Class I glutamine amidotransferase-like superfamily protein
Glyma.08G070100	Yes	No	No	Yes	AT1G72220.1		RING/U-box superfamily protein
Glyma.08G070300	No	Yes	No	No	AT5G64310.1	AGP1,ATAGP1	arabinogalactan protein 1
Glyma.08G071300	Yes	Yes	Yes	Yes	AT5G64260.1	EXL2	EXORDIUM like 2
Glyma.08G072000	Yes	Yes	No	No	AT4G21790.1	ATTOM1,TOM1	tobamovirus multiplication 1
Glyma.08G072100	No	Yes	No	No	AT5G64220.2		Calmodulin-binding transcription activator protein with CG-1 and Ankyrin domains
Glyma.08G074200	Yes	No	No	No	AT4G13830.2	J20	DNAJ-like 20
Glyma.08G074801	Yes	Yes	No	Yes
Glyma.08G077100	Yes	No	No	No	AT1G09980.1		Putative serine esterase family protein
Glyma.08G078900	Yes	Yes	No	Yes	AT5G06860.1	ATPGIP1,PGIP1	polygalacturonase inhibiting protein 1
Glyma.08G079100	Yes	No	No	No	AT5G06860.1	ATPGIP1,PGIP1	polygalacturonase inhibiting protein 1
Glyma.08G080400	No	Yes	No	No	AT4G20840.1		FAD-binding Berberine family protein
Glyma.08G081900	No	No	Yes	No	AT1G29790.2		S-adenosyl-L-methionine-dependent methyltransferases superfamily protein
Glyma.08G082400	No	No	No	Yes	AT4G18170.1	ATWRKY28,WRKY28	WRKY DNA-binding protein 28
Glyma.08G083300	Yes	No	No	No	AT5G46330.1	FLS2	Leucine-rich receptor-like protein kinase family protein
Glyma.08G083451	No	No	No	Yes	AT2G34450.1		HMG-box (high mobility group) DNA-binding family protein
Glyma.08G083800	No	Yes	No	Yes	AT1G06475.1
Glyma.08G084200	No	Yes	No	No	AT1G29951.1	CPuORF35	conserved peptide upstream open reading frame 35
Glyma.08G085100	Yes	Yes	Yes	Yes	AT5G59180.1	NRPB7	DNA-directed RNA polymerase II
Glyma.08G086950	Yes	No	No	No
Glyma.08G087300	Yes	Yes	No	No	AT5G44790.1	HMA7,RAN1	copper-exporting ATPase / responsive-to-antagonist 1 / copper-transporting ATPase (RAN1)
Glyma.08G088000	Yes	Yes	Yes	No	AT1G48130.1	ATPER1,PER1	1-cysteine peroxiredoxin 1
Glyma.08G090000	No	No	Yes	No	AT4G20140.1	GSO1	Leucine-rich repeat transmembrane protein kinase
Glyma.08G092400	Yes	Yes	No	Yes	AT2G01930.2	ATBPC1,BBR,BPC1	basic pentacysteine1
Glyma.08G093100	Yes	Yes	No	Yes	AT3G51550.1	FER	Malectin/receptor-like protein kinase family protein
Glyma.08G094100	Yes	No	No	No	AT1G14740.1		Protein of unknown function (DUF1423)
Glyma.08G094500	Yes	Yes	Yes	No	AT1G15030.1		Protein of unknown function (DUF789)
Glyma.08G100400	No	No	Yes	No	AT1G30370.1		alpha/beta-Hydrolases superfamily protein
Glyma.08G102200	Yes	Yes	No	Yes	AT1G27850.1
Glyma.08G104600	Yes	Yes	No	Yes	AT1G27930.1		Protein of unknown function (DUF579)
Glyma.08G105000	No	No	Yes	No	AT1G27320.1	AHK3,HK3	histidine kinase 3
Glyma.08G105100	Yes	Yes	No	Yes	AT1G27970.1	NTF2B	nuclear transport factor 2B
Glyma.08G105200	No	Yes	No	No	AT1G67310.1		Calmodulin-binding transcription activator protein with CG-1 and Ankyrin domains
Glyma.08G105400	No	Yes	No	No	AT2G03710.3	AGL3,SEP4	K-box region and MADS-box transcription factor family protein
Glyma.08G105800	No	Yes	No	No	AT4G24290.2		MAC/Perforin domain-containing protein
Glyma.08G106900	Yes	No	Yes	No	AT3G57450.1
Glyma.08G107100	Yes	Yes	Yes	Yes	AT4G14200.1		Pentatricopeptide repeat (PPR) superfamily protein
Glyma.08G107500	No	Yes	No	No	AT4G15550.1	IAGLU	indole-3-acetate beta-D-glucosyltransferase
Glyma.08G108800	Yes	No	No	No	AT4G13940.1	ATSAHH1,EMB1395,HOG1,MEE58,SAHH1	S-adenosyl-L-homocysteine hydrolase
Glyma.08G109000	No	Yes	No	No	AT2G04160.1	AIR3	Subtilisin-like serine endopeptidase family protein
Glyma.08G109500	Yes	No	No	No	AT5G13930.1	ATCHS,CHS,TT4	Chalcone and stilbene synthase family protein
Glyma.08G109900	Yes	Yes	No	Yes	AT3G26300.1	CYP71B34	cytochrome P450, family 71, subfamily B, polypeptide 34
Glyma.08G110600	Yes	Yes	Yes	Yes
Glyma.08G113300	Yes	Yes	Yes	Yes	AT1G55280.1		Lipase/lipooxygenase, PLAT/LH2 family protein
Glyma.08G115251	Yes	Yes	Yes	Yes	AT1G75388.1	CPuORF5	conserved peptide upstream open reading frame 5
Glyma.08G115800	Yes	No	Yes	No	AT2G42590.3	GF14 MU,GRF9	general regulatory factor 9
Glyma.08G117400	Yes	Yes	Yes	Yes	AT4G18750.1	DOT4	Pentatricopeptide repeat (PPR) superfamily protein
Glyma.08G118000	Yes	Yes	No	No	AT2G42760.1
Glyma.08G118200	Yes	Yes	No	Yes	AT1G29280.1	ATWRKY65,WRKY65	WRKY DNA-binding protein 65
Glyma.08G119900	Yes	Yes	Yes	Yes	AT4G18880.1	AT-HSFA4A,HSF A4A	heat shock transcription factor A4A
Glyma.08G124600	Yes	No	Yes	No	AT3G13460.1	ECT2	evolutionarily conserved C-terminal region 2
Glyma.08G125200	Yes	Yes	Yes	Yes	AT1G55365.1
Glyma.08G126800	Yes	No	No	No	AT1G60950.1	ATFD2,FED A	2Fe-2S ferredoxin-like superfamily protein
Glyma.08G128300	Yes	No	No	No	AT1G11400.3	PYM	partner of Y14-MAGO
Glyma.08G129000	Yes	No	No	No	AT4G20430.1		Subtilase family protein
Glyma.08G130300	No	Yes	No	No	AT1G24530.1		Transducin/WD40 repeat-like superfamily protein
Glyma.08G132300	No	Yes	Yes	No	AT1G12990.1		beta-1,4-N-acetylglucosaminyltransferase family protein
Glyma.08G132400	No	No	Yes	No	AT4G40080.1		ENTH/ANTH/VHS superfamily protein
Glyma.08G132900	No	Yes	No	No
Glyma.08G133600	No	Yes	No	No	AT4G33950.1	ATOST1,OST1,P44,SNRK2-6,SNRK2.6,SRK2E	Protein kinase superfamily protein
Glyma.08G133800	No	Yes	No	No	AT5G65270.1	AtRABA4a,RABA4a	RAB GTPase homolog A4A
Glyma.08G134400	Yes	Yes	Yes	Yes	AT2G22360.1		DNAJ heat shock family protein
Glyma.08G136600	No	Yes	No	No	AT4G39840.1
Glyma.08G136700	Yes	No	No	No	AT5G10190.1		Major facilitator superfamily protein
Glyma.08G137000	Yes	Yes	No	No	AT2G22170.1		Lipase/lipooxygenase, PLAT/LH2 family protein
Glyma.08G137500	Yes	No	Yes	Yes	AT5G65140.1		Haloacid dehalogenase-like hydrolase (HAD) superfamily protein
Glyma.08G139800	Yes	Yes	No	Yes	AT5G65207.1
Glyma.08G141400	Yes	Yes	Yes	Yes	AT2G21960.1
Glyma.08G142400	Yes	No	No	Yes	AT5G64810.1	ATWRKY51,WRKY51	WRKY DNA-binding protein 51
Glyma.08G145300	Yes	No	No	Yes	AT5G61890.1		Integrase-type DNA-binding superfamily protein
Glyma.08G146600	Yes	No	No	No	AT1G49230.1		RING/U-box superfamily protein
Glyma.08G147200	Yes	Yes	No	Yes	AT5G64660.1	ATCMPG2,CMPG2	CYS, MET, PRO, and GLY protein 2
Glyma.08G147300	No	No	Yes	No	AT3G26660.1	LBD24	LOB domain-containing protein 24
Glyma.08G148300	No	No	Yes	No	AT4G16340.1	SPK1	guanyl-nucleotide exchange factors;GTPase binding;GTP binding
Glyma.08G148800	No	No	Yes	No	AT5G06710.1	HAT14	homeobox from Arabidopsis thaliana
Glyma.08G151100	No	No	Yes	No	AT4G12735.1
Glyma.08G152500	Yes	Yes	No	Yes	AT2G42280.1		basic helix-loop-helix (bHLH) DNA-binding superfamily protein
Glyma.08G153200	Yes	Yes	Yes	Yes	AT3G12630.1		A20/AN1-like zinc finger family protein
Glyma.08G153600	Yes	No	Yes	Yes
Glyma.08G153700	Yes	Yes	Yes	Yes
Glyma.08G155100	Yes	No	No	No	AT3G52105.1
Glyma.08G156900	Yes	Yes	Yes	Yes	AT1G53570.2	MAP3KA,MAPKKK3	mitogen-activated protein kinase kinase kinase 3
Glyma.08G158100	Yes	Yes	Yes	Yes	AT2G31945.1
Glyma.08G158300	Yes	Yes	Yes	Yes	AT3G60080.1		RING/U-box superfamily protein
Glyma.08G161400	Yes	Yes	No	Yes	AT5G44600.1		S-adenosyl-L-methionine-dependent methyltransferases superfamily protein
Glyma.08G165567	Yes	Yes	No	Yes
Glyma.08G168300	Yes	No	Yes	Yes	AT3G12830.1		SAUR-like auxin-responsive protein family
Glyma.08G169100	No	No	Yes	No	AT3G12900.1		2-oxoglutarate (2OG) and Fe(II)-dependent oxygenase superfamily protein
Glyma.08G170400	No	Yes	No	No	AT3G12920.1		SBP (S-ribonuclease binding protein) family protein
Glyma.08G171400	No	No	Yes	Yes	AT2G32210.1
Glyma.08G171800	No	No	Yes	No	AT1G79090.2
Glyma.08G172300	No	No	Yes	Yes	AT2G32190.1
Glyma.08G173050	Yes	Yes	No	Yes
Glyma.08G174000	No	No	Yes	No	AT5G64130.1		cAMP-regulated phosphoprotein 19-related protein
Glyma.08G176300	No	Yes	Yes	Yes	AT3G14440.1	ATNCED3,NCED3,SIS7,STO1	nine-cis-epoxycarotenoid dioxygenase 3
Glyma.08G177200	Yes	No	Yes	Yes	AT5G64310.1	AGP1,ATAGP1	arabinogalactan protein 1
Glyma.08G179400	No	Yes	No	No	AT5G64170.2		dentin sialophosphoprotein-related
Glyma.08G179700	Yes	No	Yes	No	AT2G41480.1		Peroxidase superfamily protein
Glyma.08G181200	No	Yes	No	No	AT5G57190.1	PSD2	phosphatidylserine decarboxylase 2
Glyma.08G181300	Yes	No	No	No	AT4G14320.1		Zinc-binding ribosomal protein family protein
Glyma.08G187400	Yes	Yes	No	Yes	AT1G11050.1		Protein kinase superfamily protein
Glyma.08G188800	Yes	Yes	Yes	Yes	AT1G61010.2	CPSF73-I	cleavage and polyadenylation specificity factor 73-I
Glyma.08G190567	Yes	Yes	Yes	Yes	AT5G17680.1		disease resistance protein (TIR-NBS-LRR class), putative
Glyma.08G193900	Yes	Yes	No	No	AT3G13730.1	CYP90D1	cytochrome P450, family 90, subfamily D, polypeptide 1
Glyma.08G195200	No	No	Yes	No	AT1G17720.1	ATB BETA	Protein phosphatase 2A, regulatory subunit PR55
Glyma.08G196700	No	Yes	No	No	AT1G73020.1
Glyma.08G197000	Yes	Yes	Yes	Yes	AT1G51760.1	IAR3,JR3	peptidase M20/M25/M40 family protein
Glyma.08G202000	Yes	No	No	No	AT1G52150.1	ATHB-15,ATHB15,CNA,ICU4	Homeobox-leucine zipper family protein / lipid-binding START domain-containing protein
Glyma.08G202600	Yes	No	No	No	AT1G52155.1
Glyma.08G204300	No	Yes	No	No	AT3G16170.1		AMP-dependent synthetase and ligase family protein
Glyma.08G207000	Yes	Yes	Yes	Yes	AT1G79990.1		structural molecules
Glyma.08G207700	Yes	Yes	No	No	AT1G80440.1		Galactose oxidase/kelch repeat superfamily protein
Glyma.08G208433	Yes	No	No	No	AT1G52820.1		2-oxoglutarate (2OG) and Fe(II)-dependent oxygenase superfamily protein
Glyma.08G208800	Yes	Yes	No	No	AT2G29880.1
Glyma.08G209600	Yes	No	No	No	AT3G15620.1	UVR3	DNA photolyase family protein
Glyma.08G210800	Yes	No	No	No	AT1G15400.3
Glyma.08G212100	No	No	Yes	No	AT1G80133.1
Glyma.08G213100	Yes	No	No	Yes	AT3G15820.1	ROD1	phosphatidic acid phosphatase-related / PAP2-related
Glyma.08G214100	No	No	Yes	No	AT1G80450.1		VQ motif-containing protein
Glyma.08G214200	Yes	No	No	No	AT1G80460.1	GLI1,NHO1	Actin-like ATPase superfamily protein
Glyma.08G214500	Yes	Yes	Yes	No	AT1G15740.1		Leucine-rich repeat family protein
Glyma.08G214600	Yes	Yes	Yes	Yes	AT1G15750.3	TPL,WSIP1	Transducin family protein / WD-40 repeat family protein
Glyma.08G215300	Yes	No	No	No	AT2G22760.1		basic helix-loop-helix (bHLH) DNA-binding superfamily protein
Glyma.08G218300	Yes	Yes	No	No	AT2G29880.1
Glyma.08G218400	No	Yes	Yes	No	AT5G10930.1	CIPK5,SnRK3.24	CBL-interacting protein kinase 5
Glyma.08G218600	Yes	Yes	Yes	Yes	AT1G80840.1	ATWRKY40,WRKY40	WRKY DNA-binding protein 40
Glyma.08G219750	Yes	No	No	No
Glyma.08G220000	Yes	Yes	Yes	Yes	AT1G80920.1	J8	Chaperone DnaJ-domain superfamily protein
Glyma.08G220500	No	No	Yes	Yes	AT4G30780.1
Glyma.08G223300	Yes	Yes	No	Yes	AT1G17745.1	PGDH	D-3-phosphoglycerate dehydrogenase
Glyma.08G223400	Yes	Yes	No	No	AT1G51660.1	ATMEK4,ATMKK4,MKK4	mitogen-activated protein kinase kinase 4
Glyma.08G227300	No	No	Yes	No	AT2G27100.1	SE	C2H2 zinc-finger protein SERRATE (SE)
Glyma.08G227400	Yes	No	No	No	AT5G10390.1		Histone superfamily protein
Glyma.08G230100	Yes	No	No	No	AT1G70890.1	MLP43	MLP-like protein 43
Glyma.08G230500	Yes	Yes	Yes	Yes	AT1G70890.1	MLP43	MLP-like protein 43
Glyma.08G234600	Yes	No	No	No	AT1G54320.1		LEM3 (ligand-effect modulator 3) family protein / CDC50 family protein
Glyma.08G235900	Yes	Yes	Yes	No	AT1G56130.1		Leucine-rich repeat transmembrane protein kinase
Glyma.08G239300	No	Yes	No	No	AT1G22610.1		C2 calcium/lipid-binding plant phosphoribosyltransferase family protein
Glyma.08G239400	Yes	No	No	No	AT1G22600.1		Late embryogenesis abundant protein (LEA) family protein
Glyma.08G239900	No	Yes	No	No	AT1G72160.1		Sec14p-like phosphatidylinositol transfer family protein
Glyma.08G243000	No	No	Yes	Yes	AT5G15490.1		UDP-glucose 6-dehydrogenase family protein
Glyma.08G244800	Yes	No	No	No	AT3G02100.1		UDP-Glycosyltransferase superfamily protein
Glyma.08G246100	Yes	Yes	No	Yes	AT3G02130.1	RPK2,TOAD2	receptor-like protein kinase 2
Glyma.08G246400	Yes	Yes	Yes	Yes	AT3G29575.3	AFP3	ABI five binding protein 3
Glyma.08G250300	Yes	Yes	No	Yes	AT3G29970.1		B12D protein
Glyma.08G250600	Yes	No	No	No	AT3G30210.1	ATMYB121,MYB121	myb domain protein 121
Glyma.08G250800	Yes	Yes	Yes	Yes	AT5G60910.1	AGL8,FUL	AGAMOUS-like 8
Glyma.08G253600	No	Yes	No	No	AT5G15710.1		Galactose oxidase/kelch repeat superfamily protein
Glyma.08G254600	Yes	Yes	Yes	Yes	AT5G38790.1
Glyma.08G257700	Yes	Yes	Yes	No	AT5G13290.2	CRN,SOL2	Protein kinase superfamily protein
Glyma.08G258700	No	No	No	Yes	AT2G31660.1	SAD2,URM9	ARM repeat superfamily protein
Glyma.08G260500	No	No	Yes	No	AT1G13340.1		Regulator of Vps4 activity in the MVB pathway protein
Glyma.08G261000	Yes	No	No	No	AT1G68440.1
Glyma.08G261450	Yes	No	No	No
Glyma.08G261900	Yes	No	No	Yes	AT3G02550.1	LBD41	LOB domain-containing protein 41
Glyma.08G262400	Yes	Yes	No	No	AT3G25905.1	CLE27	CLAVATA3/ESR-RELATED 27
Glyma.08G262800	Yes	Yes	No	No	AT1G68560.1	ATXYL1,TRG1,XYL1	alpha-xylosidase 1
Glyma.08G263100	Yes	Yes	Yes	Yes	AT1G68990.2	MGP3	male gametophyte defective 3
Glyma.08G263700	Yes	No	No	No	AT1G68585.1
Glyma.08G269366	No	No	No	Yes	AT2G31210.1		basic helix-loop-helix (bHLH) DNA-binding superfamily protein
Glyma.08G271402	Yes	Yes	No	No
Glyma.08G271600	Yes	No	Yes	No
Glyma.08G271900	Yes	No	No	No	AT1G32640.1	ATMYC2,JAI1,JIN1,MYC2,RD22BP1,ZBF1	Basic helix-loop-helix (bHLH) DNA-binding family protein
Glyma.08G273400	Yes	Yes	No	Yes	AT2G22680.1		Zinc finger (C3HC4-type RING finger) family protein
Glyma.08G273600	No	Yes	No	Yes	AT5G65660.1		hydroxyproline-rich glycoprotein family protein
Glyma.08G280300	Yes	Yes	No	No	AT4G24570.1	DIC2	dicarboxylate carrier 2
Glyma.08G281600	Yes	No	Yes	Yes	AT4G40090.1	AGP3	arabinogalactan protein 3
Glyma.08G282400	Yes	No	No	No	AT1G70620.3		cyclin-related
Glyma.08G284100	No	Yes	No	No	AT1G70530.1	CRK3	cysteine-rich RLK (RECEPTOR-like protein kinase) 3
Glyma.08G284600	Yes	No	No	No	AT1G23390.1		Kelch repeat-containing F-box family protein
Glyma.08G285800	No	Yes	No	No	AT1G70480.2		Domain of unknown function (DUF220)
Glyma.08G285900	No	Yes	No	Yes	AT1G60420.1		DC1 domain-containing protein
Glyma.08G286000	Yes	Yes	Yes	Yes	AT1G01350.1		Zinc finger (CCCH-type/C3HC4-type RING finger) family protein
Glyma.08G286700	Yes	Yes	No	No	AT5G14740.2	BETA CA2,CA18,CA2	carbonic anhydrase 2
Glyma.08G288000	Yes	No	No	No	AT3G48000.1	ALDH2,ALDH2A,ALDH2B4	aldehyde dehydrogenase 2B4
Glyma.08G288400	Yes	Yes	No	No	AT1G60160.1		Potassium transporter family protein
Glyma.08G289300	Yes	Yes	Yes	Yes	AT2G43060.1	IBH1	ILI1 binding bHLH 1
Glyma.08G289900	No	Yes	Yes	No	AT2G16790.2		P-loop containing nucleoside triphosphate hydrolases superfamily protein
Glyma.08G290100	No	Yes	No	No	AT5G08520.1		Duplicated homeodomain-like superfamily protein
Glyma.08G292300	Yes	No	No	No	AT1G70170.1	MMP	matrix metalloproteinase
Glyma.08G292400	No	Yes	No	No	AT1G59940.1	ARR3	response regulator 3
Glyma.08G293600	No	Yes	No	No	AT1G27170.1		transmembrane receptors;ATP binding
Glyma.08G294100	Yes	Yes	No	Yes	AT1G59650.1	CW14	Protein of unknown function (DUF1336)
Glyma.08G294300	No	Yes	No	No	AT5G62620.1		Galactosyltransferase family protein
Glyma.08G296400	No	Yes	No	No	AT5G15080.1		Protein kinase superfamily protein
Glyma.08G297400	Yes	No	No	No	AT1G14390.1		Leucine-rich repeat protein kinase family protein
Glyma.08G298700	Yes	No	No	No	AT1G26945.1	KDR	basic helix-loop-helix (bHLH) DNA-binding superfamily protein
Glyma.08G298900	Yes	No	No	Yes	AT2G02870.1		Galactose oxidase/kelch repeat superfamily protein
Glyma.08G299000	No	No	Yes	No	AT1G26920.1
Glyma.08G299202	No	Yes	No	No	AT1G69710.1		Regulator of chromosome condensation (RCC1) family with FYVE zinc finger domain
Glyma.08G299500	No	Yes	No	No	AT3G05290.1	PNC1	peroxisomal adenine nucleotide carrier 1
Glyma.08G299900	Yes	No	Yes	Yes	AT2G46210.1		Fatty acid/sphingolipid desaturase
Glyma.08G301000	No	Yes	Yes	Yes	ATMG00270.1		NADH dehydrogenase 6
Glyma.08G301802	Yes	No	No	No	AT3G14470.1		NB-ARC domain-containing disease resistance protein
Glyma.08G302500	Yes	Yes	Yes	Yes	AT5G11260.1	HY5,TED 5	Basic-leucine zipper (bZIP) transcription factor family protein
Glyma.08G303100	Yes	No	No	No
Glyma.08G306800	No	Yes	No	No	AT2G30860.1	ATGSTF7,ATGSTF9,GLUTTR,GSTF9	glutathione S-transferase PHI 9
Glyma.08G308900	Yes	No	No	No	AT3G59110.1		Protein kinase superfamily protein
Glyma.08G309500	Yes	Yes	No	No	AT2G42880.1	ATMPK20,MPK20	MAP kinase 20
Glyma.08G310000	No	No	Yes	No
Glyma.08G311500	Yes	Yes	No	No	AT2G19070.1	SHT	spermidine hydroxycinnamoyl transferase
Glyma.08G314700	No	No	Yes	No	AT4G27030.1	FAD4,FADA	fatty acid desaturase A
Glyma.08G316700	Yes	Yes	No	Yes	AT5G54940.1		Translation initiation factor SUI1 family protein
Glyma.08G317200	Yes	No	No	No	AT4G26950.2		Protein of unknown function, DUF584
Glyma.08G318200	Yes	Yes	No	No	AT5G55040.1		DNA-binding bromodomain-containing protein
Glyma.08G320800	Yes	No	No	No
Glyma.08G321400	No	Yes	No	No	AT5G10770.1		Eukaryotic aspartyl protease family protein
Glyma.08G323400	Yes	No	No	No	AT5G55380.1		MBOAT (membrane bound O-acyl transferase) family protein
Glyma.08G323600	Yes	Yes	Yes	Yes	AT5G55380.1		MBOAT (membrane bound O-acyl transferase) family protein
Glyma.08G324000	Yes	No	Yes	No	AT4G22360.1		SWIB complex BAF60b domain-containing protein
Glyma.08G324800	No	Yes	Yes	No	AT5G55500.1	ATXYLT,XYLT	beta-1,2-xylosyltransferase
Glyma.08G325400	No	Yes	No	No	AT5G55540.1	LOP1,TRN1	tornado 1
Glyma.08G328700	Yes	No	No	No	AT4G16400.1
Glyma.08G328800	Yes	Yes	Yes	Yes	AT3G07040.1	RPM1,RPS3	NB-ARC domain-containing disease resistance protein
Glyma.08G329300	Yes	No	No	No	AT4G14540.1	NF-YB3	nuclear factor Y, subunit B3
Glyma.08G330400	Yes	No	Yes	No	AT5G55850.3	NOI	RPM1-interacting protein 4 (RIN4) family protein
Glyma.08G330800	No	No	Yes	No	AT5G55860.1		Plant protein of unknown function (DUF827)
Glyma.08G332900	No	Yes	No	Yes	AT5G56000.1	AtHsp90.4,Hsp81.4	HEAT SHOCK PROTEIN 81.4
Glyma.08G336600	No	Yes	Yes	No	AT5G23810.1	AAP7	amino acid permease 7
Glyma.08G339500	Yes	Yes	No	No
Glyma.08G341300	Yes	Yes	No	Yes	AT1G17860.1		Kunitz family trypsin and protease inhibitor protein
Glyma.08G341400	Yes	Yes	No	Yes	AT1G17860.1		Kunitz family trypsin and protease inhibitor protein
Glyma.08G344200	Yes	Yes	No	No	AT5G48480.1		Lactoylglutathione lyase / glyoxalase I family protein
Glyma.08G346400	Yes	No	No	No	AT1G09040.1
Glyma.08G348300	No	Yes	No	No	AT4G13040.3		Integrase-type DNA-binding superfamily protein
Glyma.08G349700	Yes	Yes	Yes	Yes	AT3G07180.1		GPI transamidase component PIG-S-related
Glyma.08G352100	No	Yes	No	No	AT1G11300.1		protein serine/threonine kinases;protein kinases;ATP binding;sugar binding;kinases;carbohydrate binding
Glyma.08G352650	No	No	No	Yes
Glyma.08G356000	No	No	Yes	No	AT3G07030.1		Alba DNA/RNA-binding protein
Glyma.08G360300	Yes	No	Yes	No
Glyma.08G361500	Yes	No	No	Yes	AT5G13000.1	ATGSL12,gsl12	glucan synthase-like 12
Glyma.08G362466	Yes	No	No	Yes
Glyma.08G362532	Yes	No	No	No
Glyma.08G364700	No	No	No	Yes	AT1G13340.1		Regulator of Vps4 activity in the MVB pathway protein
Glyma.08G365100	Yes	Yes	Yes	Yes	AT3G02550.1	LBD41	LOB domain-containing protein 41
Glyma.08G365600	Yes	Yes	No	Yes	AT5G50920.1	ATHSP93-V,CLPC,CLPC1,DCA1,HSP93-V	CLPC homologue 1
Glyma.08G366900	Yes	Yes	No	Yes	AT1G67030.1	ZFP6	zinc finger protein 6
Glyma.09G000500	Yes	Yes	No	No	AT5G13020.1		Emsy N Terminus (ENT)/ plant Tudor-like domains-containing protein
Glyma.09G001700	Yes	Yes	No	No	AT1G16390.1	3-Oct,ATOCT3	organic cation/carnitine transporter 3
Glyma.09G004800	No	No	No	Yes	AT4G22030.1		F-box family protein with a domain of unknown function (DUF295)
Glyma.09G005500	No	Yes	No	No	AT2G32510.1	MAPKKK17	mitogen-activated protein kinase kinase kinase 17
Glyma.09G005700	Yes	No	No	Yes	AT1G62300.1	ATWRKY6,WRKY6	WRKY family transcription factor
Glyma.09G008600	No	Yes	No	No	AT3G20300.1		Protein of unknown function (DUF3537)
Glyma.09G009700	No	No	No	Yes	AT1G62420.1		Protein of unknown function (DUF506)
Glyma.09G011200	Yes	No	Yes	Yes	AT5G47530.1		Auxin-responsive family protein
Glyma.09G011300	Yes	Yes	Yes	Yes	AT4G16490.1		ARM repeat superfamily protein
Glyma.09G011400	Yes	Yes	Yes	Yes	AT4G16480.1	ATINT4,INT4	inositol transporter 4
Glyma.09G011800	No	Yes	No	Yes	AT4G17230.1	SCL13	SCARECROW-like 13
Glyma.09G013600	No	Yes	No	No	AT4G16390.1		pentatricopeptide (PPR) repeat-containing protein
Glyma.09G014100	Yes	Yes	Yes	Yes	AT4G14540.1	NF-YB3	nuclear factor Y, subunit B3
Glyma.09G016400	Yes	Yes	Yes	Yes	AT4G05030.1		Copper transport protein family
Glyma.09G016500	Yes	No	No	No
Glyma.09G019900	No	No	Yes	No	AT5G45100.1		SBP (S-ribonuclease binding protein) family protein
Glyma.09G020800	No	Yes	No	No	AT5G45110.1	ATNPR3,NPR3	NPR1-like protein 3
Glyma.09G026800	Yes	Yes	Yes	No	AT2G34770.1	ATFAH1,FAH1	fatty acid hydroxylase 1
Glyma.09G027000	Yes	No	No	No	AT4G20840.1		FAD-binding Berberine family protein
Glyma.09G030300	No	No	Yes	No	AT1G30620.2	HSR8,MUR4,UXE1	NAD(P)-binding Rossmann-fold superfamily protein
Glyma.09G031300	Yes	Yes	No	Yes	AT2G39120.1		Ubiquitin carboxyl-terminal hydrolase family protein
Glyma.09G032100	Yes	Yes	No	Yes	AT5G49620.1	AtMYB78,MYB78	myb domain protein 78
Glyma.09G033000	No	Yes	No	No	AT1G47980.1
Glyma.09G035600	No	No	Yes	No	AT3G06650.1	ACLB-1	ATP-citrate lyase B-1
Glyma.09G040200	Yes	Yes	Yes	Yes	AT5G49230.1	HRB1	Drought-responsive family protein
Glyma.09G041000	Yes	Yes	Yes	Yes	AT3G16850.1		Pectin lyase-like superfamily protein
Glyma.09G041200	No	Yes	No	No	AT4G16070.1		Mono-/di-acylglycerol lipase, N-terminal;Lipase, class 3
Glyma.09G041500	Yes	Yes	Yes	No	AT3G16770.1	ATEBP,EBP,ERF72,RAP2.3	ethylene-responsive element binding protein
Glyma.09G042300	No	No	Yes	Yes	AT3G16730.1
Glyma.09G042400	Yes	No	Yes	Yes	AT3G16720.1	ATL2,TL2	TOXICOS EN LEVADURA 2
Glyma.09G042500	Yes	Yes	No	No	AT3G06840.1
Glyma.09G044200	Yes	No	No	No	AT3G16640.1	TCTP	translationally controlled tumor protein
Glyma.09G044500	No	Yes	No	No	AT2G47800.1	ATMRP4,EST3,MRP4	multidrug resistance-associated protein 4
Glyma.09G044800	Yes	Yes	Yes	No	AT4G02500.1	ATXT2,XT2,XXT2	UDP-xylosyltransferase 2
Glyma.09G045600	No	Yes	No	No	AT5G24860.1	ATFPF1,FPF1	flowering promoting factor 1
Glyma.09G045700	Yes	No	Yes	Yes	AT1G09070.1	(AT)SRC2,SRC2	soybean gene regulated by cold-2
Glyma.09G047200	Yes	No	No	No	AT4G20260.6	ATPCAP1,PCAP1	plasma-membrane associated cation-binding protein 1
Glyma.09G048300	No	No	Yes	No	AT4G20140.1	GSO1	Leucine-rich repeat transmembrane protein kinase
Glyma.09G048900	No	No	No	Yes	AT4G37340.1	CYP81D3	cytochrome P450, family 81, subfamily D, polypeptide 3
Glyma.09G054200	No	Yes	No	No	AT3G54070.1		Ankyrin repeat family protein
Glyma.09G058900	Yes	Yes	No	No	AT5G57240.2	ORP4C	OSBP(oxysterol binding protein)-related protein 4C
Glyma.09G059000	No	Yes	No	No	AT4G30020.1		PA-domain containing subtilase family protein
Glyma.09G060200	No	No	Yes	No	AT5G57150.1		basic helix-loop-helix (bHLH) DNA-binding superfamily protein
Glyma.09G060700	Yes	No	No	Yes	AT4G29905.1
Glyma.09G061400	No	No	Yes	No
Glyma.09G061900	Yes	No	No	Yes	AT4G31550.1	ATWRKY11,WRKY11	WRKY DNA-binding protein 11
Glyma.09G062000	No	No	Yes	No
[truncated: 2,691 more rows]
