# Supplementary material for: The NAC transcription factors SNAP1/2/3/4 are central regulators mediating high nitrogen responses in mature nodules of soybean
Source: Nat Commun. 2023 Aug 5;14:4711. doi: 10.1038/s41467-023-40392-w (PMC10404276; doi:10.1038/s41467-023-40392-w)
Supplement: Supplementary file 4 — Supplementary Data 1-14 [file 41467_2023_40392_MOESM4_ESM.zip › Supplementary Dataset1-14/Supplementary_Data_12.xlsx]

## Sheet: Supplementary_Data_12
Supplementary Data 12. Predicted motifs in 200bp flanking region of binding summits of SNAP TFs detected by Homer.
SNAP TF	Motif Name	Consensus	P-value	Log P-value	q-value (Benjamini)
SNAP2a-Rep1	At1g72010(TCP)/colamp-At1g72010-DAP-Seq(GSE60143)/Homer	GGDCCCAC	1e-160	-370.2	0
SNAP2a-Rep1	TCP20(TCP)/col-TCP20-DAP-Seq(GSE60143)/Homer	GGDCCCAC	1e-157	-363.6	0
SNAP2a-Rep1	At5g08330(TCP)/col-At5g08330-DAP-Seq(GSE60143)/Homer	GGRCCCAC	1e-145	-335.8	0
SNAP2a-Rep1	At1g69690(TCP)/colamp-At1g69690-DAP-Seq(GSE60143)/Homer	NHGTGGGGCCCACHW	1e-142	-328.1	0
SNAP2a-Rep1	SPCH(bHLH)/Seedling-SPCH-ChIP-Seq(GSE57497)/Homer	WNBCACGTGA	1e-131	-302.9	0
SNAP2a-Rep1	ABF1(bZIP)/Arabidopsis-ABF1-ChIP-Seq(GSE80564)/Homer	CACGTGGC	1e-130	-301.3	0
SNAP2a-Rep1	PIF4(bHLH)/Seedling-PIF4-ChIP-Seq(GSE35315)/Homer	NNBCACGTGN	1e-130	-300.1	0
SNAP2a-Rep1	TCP7(TCP)/col-TCP7-DAP-Seq(GSE60143)/Homer	GTGGGSCCCACHHNN	1e-129	-297.4	0
SNAP2a-Rep1	E-box/Arabidopsis-Promoters/Homer	GCCACGTG	1e-122	-282.6	0
SNAP2a-Rep1	PIF5ox(bHLH)/Arabidopsis-PIF5ox-ChIP-Seq(GSE35062)/Homer	BCACGTGVDN	1e-115	-266.7	0
SNAP2a-Rep1	IBL1(bHLH)/Seedling-IBL1-ChIP-Seq(GSE51120)/Homer	CACGTGCC	1e-113	-261.7	0
SNAP2a-Rep1	BIM2(bHLH)/col-BIM2-DAP-Seq(GSE60143)/Homer	NNNNCACGTGNN	1e-113	-260.3	0
SNAP2a-Rep1	At2g45680(TCP)/colamp-At2g45680-DAP-Seq(GSE60143)/Homer	GTGGGNCCCACNDND	1e-112	-258.6	0
SNAP2a-Rep1	bHLH34(bHLH)/colamp-bHLH34-DAP-Seq(GSE60143)/Homer	HGWGRHWGACACGTG	1e-104	-240.8	0
SNAP2a-Rep1	ABF2(bZIP)/col-ABF2-DAP-Seq(GSE60143)/Homer	KGMCACGTGDCMHHH	1e-101	-233.9	0
SNAP2a-Rep1	AREB3(bZIP)/col-AREB3-DAP-Seq(GSE60143)/Homer	NKGMCACGTGDCMNN	1e-99	-228.8	0
SNAP2a-Rep1	TCP1(TCP)/col-TCP1-DAP-Seq(GSE60143)/Homer	GGGGGCCCMMCN	1e-99	-228.3	0
SNAP2a-Rep1	bZIP53(bZIP)/colamp-bZIP53-DAP-Seq(GSE60143)/Homer	NDNHSACGTGKMNNN	1e-98	-225.7	0
SNAP2a-Rep1	bZIP68(bZIP)/col-bZIP68-DAP-Seq(GSE60143)/Homer	WGCCACGTGK	1e-97	-225.1	0
SNAP2a-Rep1	At1g78700(BZR)/col-At1g78700-DAP-Seq(GSE60143)/Homer	NNNNCACGTGNNNNN	1e-95	-220.1	0
SNAP2a-Rep1	bZIP16(bZIP)/colamp-bZIP16-DAP-Seq(GSE60143)/Homer	TGCCACGTGD	1e-95	-219	0
SNAP2a-Rep1	bZIP28(bZIP)/col-bZIP28-DAP-Seq(GSE60143)/Homer	TGCCACGTSABH	1e-93	-216.2	0
SNAP2a-Rep1	At4g36780(BZR)/col-At4g36780-DAP-Seq(GSE60143)/Homer	NNNNNNCACGTGNNN	1e-92	-212.7	0
SNAP2a-Rep1	bZIP48(bZIP)/colamp-bZIP48-DAP-Seq(GSE60143)/Homer	DDWWKVTSACGTGGC	1e-91	-209.7	0
SNAP2a-Rep1	ABI5(bZIP)/col-ABI5-DAP-Seq(GSE60143)/Homer	GCCACGTG	1e-89	-207.1	0
SNAP2a-Rep1	bZIP3(bZIP)/col-bZIP3-DAP-Seq(GSE60143)/Homer	DWKNHSACGTGGCAD	1e-83	-191.3	0
SNAP2a-Rep1	TCP16(TCP)/colamp-TCP16-DAP-Seq(GSE60143)/Homer	GTGGDCCYNNNNNNN	1e-81	-187.4	0
SNAP2a-Rep1	TCP3(TCP)/colamp-TCP3-DAP-Seq(GSE60143)/Homer	WGTGGTCCCAAHWWW	1e-78	-180.2	0
SNAP2a-Rep1	GBF6(bZIP)/colamp-GBF6-DAP-Seq(GSE60143)/Homer	WWTGMCACGTCABCW	1e-77	-177.4	0
SNAP2a-Rep1	WRKY6(WRKY)/colamp-WRKY6-DAP-Seq(GSE60143)/Homer	NCGTTGACTWWD	1e-76	-175.7	0
SNAP2a-Rep1	WRKY31(WRKY)/colamp-WRKY31-DAP-Seq(GSE60143)/Homer	NCGTTGACTWWK	1e-76	-175.5	0
SNAP2a-Rep1	GBF5(bZIP)/colamp-GBF5-DAP-Seq(GSE60143)/Homer	WKNWSACGTGGCAWN	1e-75	-173.8	0
SNAP2a-Rep1	WRKY24(WRKY)/colamp-WRKY24-DAP-Seq(GSE60143)/Homer	CGTTGACTWW	1e-73	-169.9	0
SNAP2a-Rep1	HY5(bZIP)/colamp-HY5-DAP-Seq(GSE60143)/Homer	RRTSACGTSD	1e-73	-169.9	0
SNAP2a-Rep1	WRKY3(WRKY)/col-WRKY3-DAP-Seq(GSE60143)/Homer	NCKTTGACYDDN	1e-72	-166.2	0
SNAP2a-Rep1	WRKY75(WRKY)/col-WRKY75-DAP-Seq(GSE60143)/Homer	CGTTGACTWW	1e-71	-165.3	0
SNAP2a-Rep1	WRKY25(WRKY)/colamp-WRKY25-DAP-Seq(GSE60143)/Homer	NNNNHRGTCAAMNNN	1e-70	-162.4	0
SNAP2a-Rep1	WRKY33(WRKY)/col-WRKY33-DAP-Seq(GSE60143)/Homer	CGTTGACYAW	1e-70	-162.1	0
SNAP2a-Rep1	WRKY20(WRKY)/col-WRKY20-DAP-Seq(GSE60143)/Homer	CKTTGACYWD	1e-70	-161.5	0
SNAP2a-Rep1	WRKY55(WRKY)/col-WRKY55-DAP-Seq(GSE60143)/Homer	NCGTTGACTT	1e-69	-159.9	0
SNAP2a-Rep1	WRKY71(WRKY)/col-WRKY71-DAP-Seq(GSE60143)/Homer	CKTTGACYWW	1e-68	-156.8	0
SNAP2a-Rep1	GBF3(bZIP)/Arabidopsis-GBF3-ChIP-Seq(GSE80564)/Homer	TGCCACGTSAYC	1e-67	-155.7	0
SNAP2a-Rep1	WRKY14(WRKY)/colamp-WRKY14-DAP-Seq(GSE60143)/Homer	NCGTTGACTTTN	1e-67	-155	0
SNAP2a-Rep1	PTF1(TCP)/colamp-PTF1-DAP-Seq(GSE60143)/Homer	RDDGGGACCACA	1e-65	-150.7	0
SNAP2a-Rep1	WRKY18(WRKY)/col-WRKY18-DAP-Seq(GSE60143)/Homer	NNNTTGACYWNNNNN	1e-65	-150.1	0
SNAP2a-Rep1	PIF7(bHLH)/col-PIF7-DAP-Seq(GSE60143)/Homer	CCACGTGGNH	1e-64	-149.3	0
SNAP2a-Rep1	WRKY15(WRKY)/col-WRKY15-DAP-Seq(GSE60143)/Homer	VGTTGACTWW	1e-64	-148.3	0
SNAP2a-Rep1	WRKY29(WRKY)/colamp-WRKY29-DAP-Seq(GSE60143)/Homer	MGTTGACTTT	1e-63	-145.4	0
SNAP2a-Rep1	WRKY28(WRKY)/col-WRKY28-DAP-Seq(GSE60143)/Homer	BGTTGACTWH	1e-60	-139.4	0
SNAP2a-Rep1	BAM8(BES1)/col-BAM8-DAP-Seq(GSE60143)/Homer	NNWSACACGTGTSWN	1e-58	-135.8	0
SNAP2a-Rep1	WRKY26(WRKY)/colamp-WRKY26-DAP-Seq(GSE60143)/Homer	CGTTGACTWDKN	1e-57	-133.4	0
SNAP2a-Rep1	WRKY43(WRKY)/colamp-WRKY43-DAP-Seq(GSE60143)/Homer	NCGTTGACTTTT	1e-57	-132.3	0
SNAP2a-Rep1	WRKY27(WRKY)/colamp-WRKY27-DAP-Seq(GSE60143)/Homer	NHGTTGACYTWD	1e-57	-131.6	0
SNAP2a-Rep1	At4g18890(BZR)/col-At4g18890-DAP-Seq(GSE60143)/Homer	NDBRCACGTGYR	1e-57	-131.3	0
SNAP2a-Rep1	ZIM(C2C2gata)/col-ZIM-DAP-Seq(GSE60143)/Homer	ATCSRACGGTYRAGA	1e-56	-129.6	0
SNAP2a-Rep1	WRKY40(WRKY)/colamp-WRKY40-DAP-Seq(GSE60143)/Homer	AHWAGTCAAC	1e-55	-127.2	0
SNAP2a-Rep1	WRKY65(WRKY)/colamp-WRKY65-DAP-Seq(GSE60143)/Homer	AWWWAGTCAACG	1e-55	-126.8	0
SNAP2a-Rep1	bHLH74(bHLH)/col-bHLH74-DAP-Seq(GSE60143)/Homer	DRATCACGTGAB	1e-54	-124.9	0
SNAP2a-Rep1	WRKY22(WRKY)/colamp-WRKY22-DAP-Seq(GSE60143)/Homer	WWAAAGTCAACK	1e-53	-123.3	0
SNAP2a-Rep1	GT3a(Trihelix)/col-GT3a-DAP-Seq(GSE60143)/Homer	WNACACGTGTYWWAW	1e-51	-118.1	0
SNAP2a-Rep1	WRKY45(WRKY)/col-WRKY45-DAP-Seq(GSE60143)/Homer	HNNNKTTGACTWWNH	1e-47	-110.3	0
SNAP2a-Rep1	WRKY50(WRKY)/col-WRKY50-DAP-Seq(GSE60143)/Homer	NNTTGACTWNNGNNN	1e-47	-110.3	0
SNAP2a-Rep1	CAMTA1(CAMTA)/col-CAMTA1-DAP-Seq(GSE60143)/Homer	WWAACGCGTT	1e-47	-109	0
SNAP2a-Rep1	AT3G42860(zfGRF)/col-AT3G42860-DAP-Seq(GSE60143)/Homer	CGTTGACTTN	1e-46	-106.4	0
SNAP2a-Rep1	bHLH130(bHLH)/col-bHLH130-DAP-Seq(GSE60143)/Homer	GCAACTTG	1e-45	-105	0
SNAP2a-Rep1	ZML1(C2C2gata)/colamp-ZML1-DAP-Seq(GSE60143)/Homer	ATCWYRACCGTTSRW	1e-44	-103.5	0
SNAP2a-Rep1	WRKY30(WRKY)/colamp-WRKY30-DAP-Seq(GSE60143)/Homer	CGTTGACTTN	1e-44	-103.1	0
SNAP2a-Rep1	WRKY42(WRKY)/colamp-WRKY42-DAP-Seq(GSE60143)/Homer	NAAAGTCAACGN	1e-43	-101.1	0
SNAP2a-Rep1	bHLH122(bHLH)/col100-bHLH122-DAP-Seq(GSE60143)/Homer	NDDCAASTTGHHNWW	1e-42	-98.44	0
SNAP2a-Rep1	TCP17(TCP)/col-TCP17-DAP-Seq(GSE60143)/Homer	GTGGTCCCCA	1e-42	-97.66	0
SNAP2a-Rep1	FHY3(FAR1)/Arabidopsis-FHY3-ChIP-Seq(GSE30711)/Homer	HHCACGCGCBTN	1e-39	-91.36	0
SNAP2a-Rep1	ATAF1(NAC)/col-ATAF1-DAP-Seq(GSE60143)/Homer	YACGTMAY	1e-39	-89.81	0
SNAP2a-Rep1	AT5G59990(C2C2COlike)/colamp-AT5G59990-DAP-Seq(GSE60143)/Homer	TCTCAACCGTTCATT	1e-38	-87.84	0
SNAP2a-Rep1	bHLH80(bHLH)/col-bHLH80-DAP-Seq(GSE60143)/Homer	NNNNDCAASTTGHNN	1e-38	-87.79	0
SNAP2a-Rep1	WRKY47(WRKY)/colamp-WRKY47-DAP-Seq(GSE60143)/Homer	WAAGTCAACGBT	1e-36	-83.7	0
SNAP2a-Rep1	dof45(C2C2dof)/col-dof45-DAP-Seq(GSE60143)/Homer	NVAWAAAGTN	1e-32	-75.8	0
SNAP2a-Rep1	OBP3(C2C2dof)/col-OBP3-DAP-Seq(GSE60143)/Homer	NYWACTTTTT	1e-31	-73.08	0
SNAP2a-Rep1	WRKY11(WRKY)/col-WRKY11-DAP-Seq(GSE60143)/Homer	SCGTTGACTTTN	1e-29	-67.08	0
SNAP2a-Rep1	OBP1(C2C2dof)/col-OBP1-DAP-Seq(GSE60143)/Homer	NHHACTTTWT	1e-28	-66.74	0
SNAP2a-Rep1	ATHB13(Homeobox)/col-ATHB13-DAP-Seq(GSE60143)/Homer	CAATAATT	1e-28	-66.64	0
SNAP2a-Rep1	FAR1(FAR1)/col-FAR1-DAP-Seq(GSE60143)/Homer	TKNNNYYCACGCGCY	1e-27	-63.23	0
SNAP2a-Rep1	FRS9(ND)/col-FRS9-DAP-Seq(GSE60143)/Homer	RGAGAGAGAAAG	1e-27	-62.21	0
SNAP2a-Rep1	At5g62940(C2C2dof)/col-At5g62940-DAP-Seq(GSE60143)/Homer	WHWHHACTTTTT	1e-27	-62.19	0
SNAP2a-Rep1	AT2G28810(C2C2dof)/colamp-AT2G28810-DAP-Seq(GSE60143)/Homer	VAAAAAGTWA	1e-26	-61.66	0
SNAP2a-Rep1	Adof1(C2C2dof)/col-Adof1-DAP-Seq(GSE60143)/Homer	NRWAAAGYDV	1e-26	-61.42	0
SNAP2a-Rep1	AT1G47655(C2C2dof)/colamp-AT1G47655-DAP-Seq(GSE60143)/Homer	YHACTTTTTS	1e-26	-60.27	0
SNAP2a-Rep1	BBX31(Orphan)/col-BBX31-DAP-Seq(GSE60143)/Homer	NAAAAAGTDA	1e-25	-59.67	0
SNAP2a-Rep1	At3g45610(C2C2dof)/col-At3g45610-DAP-Seq(GSE60143)/Homer	TWACTTTTTS	1e-25	-58.67	0
SNAP2a-Rep1	BPC6(BBRBPC)/col-BPC6-DAP-Seq(GSE60143)/Homer	YTYTCTCTCTCTCTA	1e-25	-58.55	0
SNAP2a-Rep1	dof43(C2C2dof)/colamp-dof43-DAP-Seq(GSE60143)/Homer	NAAAAAGTDA	1e-24	-57.19	0
SNAP2a-Rep1	AT3G12130(C3H)/colamp-AT3G12130-DAP-Seq(GSE60143)/Homer	TMACTTTTTV	1e-24	-56.21	0
SNAP2a-Rep1	BIM1(bHLH)/colamp-BIM1-DAP-Seq(GSE60143)/Homer	NNNNNNVTCACGTGM	1e-23	-54.48	0
SNAP2a-Rep1	BPC1(BBRBPC)/colamp-BPC1-DAP-Seq(GSE60143)/Homer	GARGAGAGAGAA	1e-23	-54.11	0
SNAP2a-Rep1	WRKY21(WRKY)/colamp-WRKY21-DAP-Seq(GSE60143)/Homer	DCGTTGACTTTT	1e-23	-53.5	0
SNAP2a-Rep1	dof24(C2C2dof)/col-dof24-DAP-Seq(GSE60143)/Homer	TWMCTTTTTG	1e-23	-53.1	0
SNAP2a-Rep1	HDG1(Homeobox)/col100-HDG1-DAP-Seq(GSE60143)/Homer	DDYAATTAATGH	1e-23	-53.08	0
SNAP2a-Rep1	BZR1(BZR)/col-BZR1-DAP-Seq(GSE60143)/Homer	NNCRCACGTGCG	1e-22	-50.96	0
SNAP2a-Rep1	CAMTA5(CAMTA)/col-CAMTA5-DAP-Seq(GSE60143)/Homer	ACGCGTTTTANACRC	1e-22	-50.94	0
SNAP2a-Rep1	AT5G63260(C3H)/col-AT5G63260-DAP-Seq(GSE60143)/Homer	RAAAAAGTRA	1e-21	-50.25	0
SNAP2a-Rep1	AT5G66940(C2C2dof)/col-AT5G66940-DAP-Seq(GSE60143)/Homer	NNHACTTTWT	1e-21	-49.29	0
SNAP2a-Rep1	IDD2(C2H2)/colamp-IDD2-DAP-Seq(GSE60143)/Homer	HAVAAAAMGACAAAA	1e-21	-48.53	0
SNAP2a-Rep1	ATHB34(ZFHD)/colamp-ATHB34-DAP-Seq(GSE60143)/Homer	TRATTARS	1e-20	-48.03	0
SNAP2a-Rep1	At3g12730(G2like)/colamp-At3g12730-DAP-Seq(GSE60143)/Homer	AAGATTCT	1e-20	-46.92	0
SNAP2a-Rep1	AT5G02460(C2C2dof)/col-AT5G02460-DAP-Seq(GSE60143)/Homer	CHCCTTTT	1e-20	-46.29	0
SNAP2a-Rep1	BIM3(bHLH)/col-BIM3-DAP-Seq(GSE60143)/Homer	TWVTCACGTGAB	1e-19	-45.54	0
SNAP2a-Rep1	ATHB25(ZFHD)/colamp-ATHB25-DAP-Seq(GSE60143)/Homer	TAATTAVB	1e-19	-45.01	0
SNAP2a-Rep1	ATHB23(ZFHD)/col-ATHB23-DAP-Seq(GSE60143)/Homer	HTAATTARNN	1e-19	-44.2	0
SNAP2a-Rep1	GAGA-repeat/Arabidopsis-Promoters/Homer	CTCTCTCTCY	1e-19	-44.05	0
SNAP2a-Rep1	ATHB24(ZFHD)/colamp-ATHB24-DAP-Seq(GSE60143)/Homer	TAATTAAS	1e-18	-42.98	0
SNAP2a-Rep1	At1g14580(C2H2)/colamp-At1g14580-DAP-Seq(GSE60143)/Homer	CASAAAAMGACAAAA	1e-18	-42.72	0
SNAP2a-Rep1	AT1G04880(ARID)/colamp-AT1G04880-DAP-Seq(GSE60143)/Homer	AAACTATATADTATA	1e-18	-42.2	0
SNAP2a-Rep1	WRKY8(WRKY)/colamp-WRKY8-DAP-Seq(GSE60143)/Homer	CGTTGACTTT	1e-18	-41.94	0
SNAP2a-Rep1	NAP(NAC)/col-NAP-DAP-Seq(GSE60143)/Homer	ARGTTACGTRTN	1e-17	-41.33	0
SNAP2a-Rep1	At5g66730(C2H2)/colamp-At5g66730-DAP-Seq(GSE60143)/Homer	TTTGTCKTTTTK	1e-17	-40.28	0
SNAP2a-Rep1	AT5G45580(G2like)/colamp-AT5G45580-DAP-Seq(GSE60143)/Homer	ADRGAATCTH	1e-17	-39.78	0
SNAP2a-Rep1	MGP(C2H2)/colamp-MGP-DAP-Seq(GSE60143)/Homer	TTTTGTCGTTTW	1e-17	-39.26	0
SNAP2a-Rep1	JKD(C2H2)/col-JKD-DAP-Seq(GSE60143)/Homer	TTTTGTCGTTTT	1e-16	-38.93	0
SNAP2a-Rep1	IDD7(C2H2)/col-IDD7-DAP-Seq(GSE60143)/Homer	TTTGTCKTTTTN	1e-16	-37.46	0
SNAP2a-Rep1	NAM(NAC)/col-NAM-DAP-Seq(GSE60143)/Homer	RGTTRCGTRW	1e-16	-36.89	0
SNAP2a-Rep1	MYB88(MYB)/col-MYB88-DAP-Seq(GSE60143)/Homer	HNACGCTCCT	1e-16	-36.88	0
SNAP2a-Rep1	ANAC047(NAC)/colamp-ANAC047-DAP-Seq(GSE60143)/Homer	WACACGTAACTT	1e-15	-36.13	0
SNAP2a-Rep1	AT3G52440(C2C2dof)/colamp-AT3G52440-DAP-Seq(GSE60143)/Homer	DTHACTTTTT	1e-15	-35.82	0
SNAP2a-Rep1	NUC(C2H2)/col-NUC-DAP-Seq(GSE60143)/Homer	HAVAAAACGACAAAA	1e-14	-34.44	0
SNAP2a-Rep1	At1g76110(ARID)/colamp-At1g76110-DAP-Seq(GSE60143)/Homer	ATTTAATG	1e-14	-33.97	0
SNAP2a-Rep1	AtIDD11(C2H2)/colamp-AtIDD11-DAP-Seq(GSE60143)/Homer	TTTGTCGTTT	1e-14	-33.92	0
SNAP2a-Rep1	WRKY46(WRKY)/colamp-WRKY46-DAP-Seq(GSE60143)/Homer	AAAGTCAACGSN	1e-14	-33.83	0
SNAP2a-Rep1	At3g04030(G2like)/col-At3g04030-DAP-Seq(GSE60143)/Homer	DRGAATCT	1e-14	-33.4	0
SNAP2a-Rep1	ATHB33(ZFHD)/col-ATHB33-DAP-Seq(GSE60143)/Homer	NGTRATTAAK	1e-14	-32.62	0
SNAP2a-Rep1	COG1(C2C2dof)/col-COG1-DAP-Seq(GSE60143)/Homer	DAAAAAGTGA	1e-13	-32.06	0
SNAP2a-Rep1	DAG2(C2C2dof)/col-DAG2-DAP-Seq(GSE60143)/Homer	WWTTHACTTTTT	1e-13	-31.68	0
SNAP2a-Rep1	AtHB32(ZFHD)/col200-AtHB32-DAP-Seq(GSE60143)/Homer	CGAATTAT	1e-13	-30.23	0
SNAP2a-Rep1	OBP4(C2C2dof)/col-OBP4-DAP-Seq(GSE60143)/Homer	WTTHACTTTTTB	1e-12	-29.71	0
SNAP2a-Rep1	At1g64620(C2C2dof)/colamp-At1g64620-DAP-Seq(GSE60143)/Homer	CACTTTTT	1e-12	-29.47	0
SNAP2a-Rep1	bZIP52(bZIP)/colamp-bZIP52-DAP-Seq(GSE60143)/Homer	NDNHCAGCTGTCANN	1e-12	-28.94	0
SNAP2a-Rep1	At4g38000(C2C2dof)/col-At4g38000-DAP-Seq(GSE60143)/Homer	WWWTWACTTTTT	1e-12	-28.41	0
SNAP2a-Rep1	AT1G69570(C2C2dof)/col-AT1G69570-DAP-Seq(GSE60143)/Homer	WAAAAGTGHH	1e-12	-28.41	0
SNAP2a-Rep1	CDF3(C2C2dof)/colamp-CDF3-DAP-Seq(GSE60143)/Homer	AAAAGTRM	1e-12	-28.41	0
SNAP2a-Rep1	ANAC079(NAC)/colamp-ANAC079-DAP-Seq(GSE60143)/Homer	TACACGCAACCT	1e-12	-27.73	0
SNAP2a-Rep1	bHLH28(bHLH)/col-bHLH28-DAP-Seq(GSE60143)/Homer	NHHTGTACGGAH	1e-11	-27.51	0
SNAP2a-Rep1	AT4G27900(C2C2COlike)/col-AT4G27900-DAP-Seq(GSE60143)/Homer	TCTCVACCGTTSATT	1e-11	-27.48	0
SNAP2a-Rep1	At1g68670(G2like)/colamp-At1g68670-DAP-Seq(GSE60143)/Homer	WNWWHNRAAGATTCT	1e-11	-26.84	0
SNAP2a-Rep1	At2g01060(G2like)/colamp-At2g01060-DAP-Seq(GSE60143)/Homer	AGATKCBNWW	1e-11	-26.69	0
SNAP2a-Rep1	bZIP44(bZIP)/colamp-bZIP44-DAP-Seq(GSE60143)/Homer	NDTGCCACGTCAGCH	1e-11	-26.55	0
SNAP2a-Rep1	ATHB40(HB)/col-ATHB40-DAP-Seq(GSE60143)/Homer	HCAATWATTG	1e-11	-25.99	0
SNAP2a-Rep1	NLP7(RWPRK)/col-NLP7-DAP-Seq(GSE60143)/Homer	TGRCCYTTCR	1e-11	-25.65	0
SNAP2a-Rep1	IDD5(C2H2)/colamp-IDD5-DAP-Seq(GSE60143)/Homer	TTTTGTCTTTTTBTK	1e-11	-25.5	0
SNAP2a-Rep1	TGA6(bZIP)/colamp-TGA6-DAP-Seq(GSE60143)/Homer	TGACGTCABC	1e-10	-24.87	0
SNAP2a-Rep1	LMI1(HB)/colamp-LMI1-DAP-Seq(GSE60143)/Homer	AATTATTG	1e-10	-24.57	0
SNAP2a-Rep1	O2(bZIP)/Corn-O2-ChIP-Seq(GSE63991)/Homer	GCTGACGTGGCA	1e-10	-24.51	0
SNAP2a-Rep1	IDD4(C2H2)/col-IDD4-DAP-Seq(GSE60143)/Homer	TTTGTCTTTWTB	1e-10	-24.47	0
SNAP2a-Rep1	SPL5(SBP)/colamp-SPL5-DAP-Seq(GSE60143)/Homer	NNHGTACGGHNN	1e-10	-23.55	0
SNAP2a-Rep1	At3g24120(G2like)/col-At3g24120-DAP-Seq(GSE60143)/Homer	NWWAGMATMW	1e-09	-22.89	0
SNAP2a-Rep1	SPL14(SBP)/col-SPL14-DAP-Seq(GSE60143)/Homer	NNWHTGTACGGAHNH	1e-09	-22.76	0
SNAP2a-Rep1	bZIP18(bZIP)/colamp-bZIP18-DAP-Seq(GSE60143)/Homer	KGMCAGCTND	1e-09	-22.48	0
SNAP2a-Rep1	At1g25550(G2like)/colamp-At1g25550-DAP-Seq(GSE60143)/Homer	NAGATTCY	1e-09	-21.79	0
SNAP2a-Rep1	KANADI1(Myb)/Seedling-KAN1-ChIP-Seq(GSE48081)/Homer	ARGAATAWWN	1e-09	-21.72	0
SNAP2a-Rep1	Replumless(BLH)/Arabidopsis-RPL.GFP-ChIP-Seq(GSE78727)/Homer	HGTCWHATCA	1e-09	-21.17	0
SNAP2a-Rep1	SPL9(SBP)/colamp-SPL9-DAP-Seq(GSE60143)/Homer	BTGTACTT	1e-09	-21.17	0
SNAP2a-Rep1	AT4G37180(G2like)/col-AT4G37180-DAP-Seq(GSE60143)/Homer	AGAATCTTNN	1e-09	-21.16	0
SNAP2a-Rep1	GATA14(C2C2gata)/col-GATA14-DAP-Seq(GSE60143)/Homer	AYCAGATCTG	1e-09	-21.12	0
SNAP2a-Rep1	VIP1(bZIP)/col-VIP1-DAP-Seq(GSE60143)/Homer	NTTGACAGCTGTCAN	1e-08	-20.66	0
SNAP2a-Rep1	ATHB6(Homeobox)/col-ATHB6-DAP-Seq(GSE60143)/Homer	AATGATTG	1e-08	-20.35	0
SNAP2a-Rep1	SPL13(SBP)/col-SPL13-DAP-Seq(GSE60143)/Homer	WAHTGTACGGAH	1e-08	-19.91	0
SNAP2a-Rep1	AT1G20910(ARID)/col-AT1G20910-DAP-Seq(GSE60143)/Homer	THAATTRAWN	1e-08	-19.74	0
SNAP2a-Rep1	SPL1(SBP)/colamp-SPL1-DAP-Seq(GSE60143)/Homer	HYGTACDTWH	1e-08	-19.5	0
SNAP2a-Rep1	ANL2(HB)/col-ANL2-DAP-Seq(GSE60143)/Homer	CATTAATTGC	1e-08	-19.15	0
SNAP2a-Rep1	TGA2(bZIP)/colamp-TGA2-DAP-Seq(GSE60143)/Homer	ACGTCAYCHH	1e-08	-18.51	0
SNAP2a-Rep1	SGR5(C2H2)/colamp-SGR5-DAP-Seq(GSE60143)/Homer	TTTGTCTTTTTT	1e-07	-18.08	0
SNAP2a-Rep1	GATA4(C2C2gata)/col-GATA4-DAP-Seq(GSE60143)/Homer	DDWTYAGATCTR	1e-07	-17.69	0
SNAP2a-Rep1	bHLH157(bHLH)/col-bHLH157-DAP-Seq(GSE60143)/Homer	KACACGTCTCTY	1e-07	-17.51	0
SNAP2a-Rep1	SPL15(SBP)/colamp-SPL15-DAP-Seq(GSE60143)/Homer	WDWMMGTACADW	1e-07	-17.41	0
SNAP2a-Rep1	GATA11(C2C2gata)/col-GATA11-DAP-Seq(GSE60143)/Homer	DDHYYAGATCTR	1e-07	-16.93	0
SNAP2a-Rep1	ATHB20(Homeobox)/colamp-ATHB20-DAP-Seq(GSE60143)/Homer	CAATHATT	1e-07	-16.8	0
SNAP2a-Rep1	WRKY17(WRKY)/colamp-WRKY17-DAP-Seq(GSE60143)/Homer	GCGTTGACTTTT	1e-07	-16.7	0
SNAP2a-Rep1	ATHB5(HB)/colamp-ATHB5-DAP-Seq(GSE60143)/Homer	AATGATTG	1e-07	-16.39	0
SNAP2a-Rep1	bZIP50(bZIP)/colamp-bZIP50-DAP-Seq(GSE60143)/Homer	GATGACGTCA	1e-07	-16.38	0
SNAP2a-Rep1	HAT2(Homeobox)/colamp-HAT2-DAP-Seq(GSE60143)/Homer	CYAATSATTR	1e-07	-16.32	0
SNAP2a-Rep1	GATA12(C2C2gata)/col-GATA12-DAP-Seq(GSE60143)/Homer	YAGATCTRAW	1e-06	-15.52	0
SNAP2a-Rep1	bZIP69(bZIP)/col-bZIP69-DAP-Seq(GSE60143)/Homer	GACAGCTGKCAW	1e-06	-15.37	0
SNAP2a-Rep1	ATHB6(Homeobox)/Arabidopsis-HB6-ChIP-Seq(GSE80564)/Homer	CAATNATTBN	1e-06	-15.32	0
SNAP2a-Rep1	TGA10(bZIP)/colamp-TGA10-DAP-Seq(GSE60143)/Homer	ATGACGTC	1e-06	-15.29	0
SNAP2a-Rep1	FEA4(bZIP)/Corn-FEA4-ChIP-Seq(GSE61954)/Homer	TGACGTCACS	1e-06	-15.03	0
SNAP2a-Rep1	TGA4(bZIP)/colamp-TGA4-DAP-Seq(GSE60143)/Homer	RTGACGTCAKCW	1e-06	-14.98	0
SNAP2a-Rep1	MYB3R5(MYB)/col-MYB3R5-DAP-Seq(GSE60143)/Homer	THYAACGGTHAWAWT	1e-06	-14.91	0
SNAP2a-Rep1	Knotted(Homeobox)/Corn-KN1-ChIP-Seq(GSE39161)/Homer	GAYGNGACRGGN	1e-06	-14.21	0
SNAP2a-Rep1	At3g11280(MYBrelated)/col-At3g11280-DAP-Seq(GSE60143)/Homer	GATAAGRT	1e-06	-14.13	0
SNAP2a-Rep1	bHLH18(bHLH)/col-bHLH18-DAP-Seq(GSE60143)/Homer	CACGTGTTYCACGTG	1e-06	-13.94	0
SNAP2a-Rep1	MYB94(MYB)/col-MYB94-DAP-Seq(GSE60143)/Homer	WGGTRGTTGGKA	1e-06	-13.88	0
SNAP2a-Rep1	GATA1(C2C2gata)/colamp-GATA1-DAP-Seq(GSE60143)/Homer	DDWWYYAGATCTRRW	1e-05	-13.81	0
SNAP2a-Rep1	ATHB7(Homeobox)/col-ATHB7-DAP-Seq(GSE60143)/Homer	AATGATTG	1e-05	-13.68	0
SNAP2a-Rep1	At5g29000(G2like)/col-At5g29000-DAP-Seq(GSE60143)/Homer	RGAATATTCYHH	1e-05	-13.68	0
SNAP2a-Rep1	AT5G56840(MYBrelated)/colamp-AT5G56840-DAP-Seq(GSE60143)/Homer	TGGATAAGGT	1e-05	-13.49	0
SNAP2a-Rep1	bZIP42(bZIP)/colamp-bZIP42-DAP-Seq(GSE60143)/Homer	GCCACGTCAGCA	1e-05	-13.45	0
SNAP2a-Rep1	ATHB21(HB)/colamp-ATHB21-DAP-Seq(GSE60143)/Homer	YCAATWAT	1e-05	-13.44	0
SNAP2a-Rep1	MYB51(MYB)/col-MYB51-DAP-Seq(GSE60143)/Homer	GGTAGGTG	1e-05	-13.22	0
SNAP2a-Rep1	HAT5(Homeobox)/colamp-HAT5-DAP-Seq(GSE60143)/Homer	DCAATWATTG	1e-05	-13.09	0
SNAP2a-Rep1	EIL4(EIL)/Tomato-EIL4-ChIP-Seq(GSE116581)/Homer	GATTCAWTGAAT	1e-05	-12.53	0
SNAP2a-Rep1	At5g05790(MYBrelated)/col-At5g05790-DAP-Seq(GSE60143)/Homer	AYCTTATC	1e-05	-12.03	0
SNAP2a-Rep1	VND6(NAC)/col-VND6-DAP-Seq(GSE60143)/Homer	DCTTNHTTTTYAMGY	1e-05	-11.78	0
SNAP2a-Rep1	TGA9(bZIP)/colamp-TGA9-DAP-Seq(GSE60143)/Homer	VTGACGTC	1e-05	-11.75	0
SNAP2a-Rep1	TGA1(bZIP)/colamp-TGA1-DAP-Seq(GSE60143)/Homer	TGACGTCAKC	1e-05	-11.74	0
SNAP2a-Rep1	KAN2(G2like)/colamp-KAN2-DAP-Seq(GSE60143)/Homer	ATATTCTY	1e-05	-11.62	0
SNAP2a-Rep1	At5g08520(MYBrelated)/colamp-At5g08520-DAP-Seq(GSE60143)/Homer	ADBSTTATCY	0.0001	-11.31	0
SNAP2a-Rep1	ANAC038(NAC)/col-ANAC038-DAP-Seq(GSE60143)/Homer	ACACGTWAYC	0.0001	-11.15	0
SNAP2a-Rep1	MYB96(MYB)/colamp-MYB96-DAP-Seq(GSE60143)/Homer	WGGTRGTTGG	0.0001	-11.09	0
SNAP2a-Rep1	ATHB53(HB)/col-ATHB53-DAP-Seq(GSE60143)/Homer	CAATAATT	0.0001	-10.87	0
SNAP2a-Rep1	ANAC046(NAC)/colamp-ANAC046-DAP-Seq(GSE60143)/Homer	ACACGYWAYC	0.0001	-10.79	0.0001
SNAP2a-Rep1	MYB17(MYB)/colamp-MYB17-DAP-Seq(GSE60143)/Homer	GGTAGGTGRG	0.0001	-10.56	0.0001
SNAP2a-Rep1	AT4G00250(GeBP)/col-AT4G00250-DAP-Seq(GSE60143)/Homer	WDTGGATAAKRT	0.0001	-10.49	0.0001
SNAP2a-Rep1	MYB3(MYB)/Arabidopsis-MYB3-ChIP-Seq(GSE80564)/Homer	GKTAGGTRGG	0.0001	-10.14	0.0001
SNAP2a-Rep1	At1g19000(MYBrelated)/colamp-At1g19000-DAP-Seq(GSE60143)/Homer	WWTGGATAADDT	0.0001	-10.02	0.0001
SNAP2a-Rep1	MYB13(MYB)/col-MYB13-DAP-Seq(GSE60143)/Homer	HYCACCWACCHH	0.0001	-9.974	0.0001
SNAP2a-Rep1	At5g47390(MYBrelated)/col-At5g47390-DAP-Seq(GSE60143)/Homer	CTTATCCA	0.0001	-9.786	0.0001
SNAP2a-Rep1	ANAC045(NAC)/col-ANAC045-DAP-Seq(GSE60143)/Homer	DNCKTVNNNNNNAMG	0.0001	-9.442	0.0002
SNAP2a-Rep1	AtGRF6(GRF)/col-AtGRF6-DAP-Seq(GSE60143)/Homer	NTGTCAGADNNNNNN	0.001	-9.204	0.0002
SNAP2a-Rep1	MYB30(MYB)/colamp-MYB30-DAP-Seq(GSE60143)/Homer	AGGTAGTTGG	0.001	-9.032	0.0003
SNAP2a-Rep1	WRKY7(WRKY)/colamp-WRKY7-DAP-Seq(GSE60143)/Homer	AAAAGTCAACGSHWD	0.001	-8.87	0.0003
SNAP2a-Rep1	AT2G20110(CPP)/colamp-AT2G20110-DAP-Seq(GSE60143)/Homer	ATTYAAATHY	0.001	-8.808	0.0003
SNAP2a-Rep1	At1g19210(AP2EREBP)/colamp-At1g19210-DAP-Seq(GSE60143)/Homer	HCACCGACCAHN	0.001	-8.569	0.0004
SNAP2a-Rep1	dof42(C2C2dof)/col-dof42-DAP-Seq(GSE60143)/Homer	AAAAAGGC	0.001	-8.439	0.0005
SNAP2a-Rep1	Unknown3/Arabidopsis-Promoters/Homer	AYTAAACCGG	0.001	-8.381	0.0005
SNAP2a-Rep1	ANAC070(NAC)/colamp-ANAC070-DAP-Seq(GSE60143)/Homer	CTTRHDNHNBAAGHW	0.001	-8.284	0.0006
SNAP2a-Rep1	REM19(REM)/colamp-REM19-DAP-Seq(GSE60143)/Homer	AAAAAAAA	0.001	-8.231	0.0006
SNAP2a-Rep1	GATA19(C2C2gata)/colamp-GATA19-DAP-Seq(GSE60143)/Homer	ATCSGATCVG	0.001	-8.184	0.0006
SNAP2a-Rep1	EIN3(EIL)/col-EIN3-DAP-Seq(GSE60143)/Homer	ARATTCAATGWATYT	0.001	-7.986	0.0008
SNAP2a-Rep1	At1g74840(MYBrelated)/col100-At1g74840-DAP-Seq(GSE60143)/Homer	YHTTATCCAWWT	0.001	-7.969	0.0008
SNAP2a-Rep1	AT5G61620(MYBrelated)/colamp-AT5G61620-DAP-Seq(GSE60143)/Homer	CTTATCCA	0.001	-7.957	0.0008
SNAP2a-Rep1	AZF1(C2H2)/colamp-AZF1-DAP-Seq(GSE60143)/Homer	DKSWCACT	0.001	-7.933	0.0008
SNAP2a-Rep1	MYB92(MYB)/colamp-MYB92-DAP-Seq(GSE60143)/Homer	GGTAGGTR	0.001	-7.821	0.0009
SNAP2a-Rep1	AT3G51470(DBP)/col-AT3G51470-DAP-Seq(GSE60143)/Homer	TTWHGGTGCACC	0.001	-7.782	0.0009
SNAP2a-Rep1	TCX2(CPP)/colamp-TCX2-DAP-Seq(GSE60143)/Homer	NNWWTTYRAAHN	0.001	-7.525	0.0012
SNAP2a-Rep1	AT1G49560(G2like)/colamp-AT1G49560-DAP-Seq(GSE60143)/Homer	GAWTCTNWDA	0.001	-7.447	0.0013
SNAP2a-Rep1	E2FA(E2FDP)/colamp-E2FA-DAP-Seq(GSE60143)/Homer	WWTGGCGCCAWWWNN	0.001	-7.426	0.0013
SNAP2a-Rep1	ATY13(MYB)/col-ATY13-DAP-Seq(GSE60143)/Homer	YYYAACYRHH	0.001	-7.405	0.0013
SNAP2a-Rep1	MYB63(MYB)/col-MYB63-DAP-Seq(GSE60143)/Homer	BHYACCWACCHH	0.001	-7.186	0.0016
SNAP2a-Rep1	MYB107(MYB)/col-MYB107-DAP-Seq(GSE60143)/Homer	RGTWGGTRRR	0.001	-7.035	0.0019
SNAP2a-Rep1	VND1(NAC)/col-VND1-DAP-Seq(GSE60143)/Homer	CTTRWDNHWYAAGYW	0.001	-6.925	0.0021
SNAP2a-Rep1	ANAC094(NAC)/col-ANAC094-DAP-Seq(GSE60143)/Homer	DVCGTRNNNNNYACG	0.01	-6.839	0.0023
SNAP2a-Rep1	CEJ1(AP2EREBP)/col-CEJ1-DAP-Seq(GSE60143)/Homer	WWTGTCGGTG	0.01	-6.733	0.0025
SNAP2a-Rep1	FUS3(ABI3VP1)/col-FUS3-DAP-Seq(GSE60143)/Homer	DNNWTNTGCATGKNN	0.01	-6.701	0.0026
SNAP2a-Rep1	SPL3(SBP)/colamp-SPL3-DAP-Seq(GSE60143)/Homer	WDTTGTACGGAH	0.01	-6.7	0.0026
SNAP2a-Rep1	ATHB15(HB)/col-ATHB15-DAP-Seq(GSE60143)/Homer	GYAATSATTA	0.01	-6.666	0.0027
SNAP2a-Rep1	MYB3R4(MYB)/col-MYB3R4-DAP-Seq(GSE60143)/Homer	AWWTAACCGTTR	0.01	-6.584	0.0029
SNAP2a-Rep1	PHV(HB)/col-PHV-DAP-Seq(GSE60143)/Homer	RTAATSATTA	0.01	-6.447	0.0033
SNAP2a-Rep1	AT1G77200(AP2EREBP)/colamp-AT1G77200-DAP-Seq(GSE60143)/Homer	ACCGACAHWD	0.01	-6.212	0.0041
SNAP2a-Rep1	AT2G38300(G2like)/col-AT2G38300-DAP-Seq(GSE60143)/Homer	ADRGAATGTT	0.01	-6.195	0.0042
SNAP2a-Rep1	At1g36060(AP2EREBP)/colamp-At1g36060-DAP-Seq(GSE60143)/Homer	NNWWKGTCGGTG	0.01	-5.996	0.0051
SNAP2a-Rep1	ANAC083(NAC)/col-ANAC083-DAP-Seq(GSE60143)/Homer	CKTRWNNNWYAMGTA	0.01	-5.787	0.0063
SNAP2a-Rep1	At5g04390(C2H2)/col200-At5g04390-DAP-Seq(GSE60143)/Homer	AGTGANDN	0.01	-5.711	0.0067
SNAP2a-Rep1	At1g49010(MYBrelated)/col-At1g49010-DAP-Seq(GSE60143)/Homer	RGATAASNTT	0.01	-5.694	0.0068
SNAP2a-Rep1	AT2G40260(G2like)/colamp-AT2G40260-DAP-Seq(GSE60143)/Homer	WAAAYATTCTTT	0.01	-5.605	0.0074
SNAP2a-Rep1	SND3(NAC)/col-SND3-DAP-Seq(GSE60143)/Homer	CTTNHNNNDNAAGNH	0.01	-5.566	0.0077
SNAP2a-Rep1	SMB(NAC)/colamp-SMB-DAP-Seq(GSE60143)/Homer	CTTVNNNNDBAAGHW	0.01	-5.513	0.0081
SNAP2a-Rep1	ATHB18(Homeobox)/colamp-ATHB18-DAP-Seq(GSE60143)/Homer	YCAATSATTG	0.01	-5.506	0.0081
SNAP2a-Rep1	ATY19(MYB)/col-ATY19-DAP-Seq(GSE60143)/Homer	YYCACCWACCAT	0.01	-5.402	0.0089
SNAP2a-Rep1	TGA3(bZIP)/colamp-TGA3-DAP-Seq(GSE60143)/Homer	WTGATGACGTCATCW	0.01	-5.401	0.0089
SNAP2a-Rep1	ARF2(ARF)/col-ARF2-DAP-Seq(GSE60143)/Homer	TTGTCGGMWN	0.01	-5.289	0.0099
SNAP2a-Rep1	TGA5(bZIP)/col-TGA5-DAP-Seq(GSE60143)/Homer	NNGATGACGTCATCN	0.01	-5.219	0.0106
SNAP2a-Rep1	MYB56(MYB)/colamp-MYB56-DAP-Seq(GSE60143)/Homer	HTAACGRMHY	0.01	-5.108	0.0118
SNAP2a-Rep1	AT2G20400(G2like)/colamp-AT2G20400-DAP-Seq(GSE60143)/Homer	DNVGAATATTCBNHN	0.01	-5.079	0.0121
SNAP2a-Rep1	SOL1(CPP)/colamp-SOL1-DAP-Seq(GSE60143)/Homer	ATTTAAATHN	0.01	-5.064	0.0123
SNAP2a-Rep1	GATA6(C2C2gata)/col200-GATA6-DAP-Seq(GSE60143)/Homer	TAGATCTARAHH	0.01	-4.981	0.0133
SNAP2a-Rep1	MYB10(MYB)/col-MYB10-DAP-Seq(GSE60143)/Homer	YCCACCTACCHH	0.01	-4.974	0.0133
SNAP2a-Rep1	VND2(NAC)/col-VND2-DAP-Seq(GSE60143)/Homer	DNCKTNNNNNNNAAG	0.01	-4.947	0.0136
SNAP2a-Rep1	ANAC057(NAC)/colamp-ANAC057-DAP-Seq(GSE60143)/Homer	DVCKTGNNNNNCAMG	0.01	-4.901	0.0142
SNAP2a-Rep1	MYB101(MYB)/colamp-MYB101-DAP-Seq(GSE60143)/Homer	TAACNRMY	0.01	-4.775	0.016
SNAP2a-Rep1	AT4G26030(C2H2)/col-AT4G26030-DAP-Seq(GSE60143)/Homer	BYYACCWACY	0.1	-4.496	0.0211
SNAP2a-Rep1	HDG7(HB)/col-HDG7-DAP-Seq(GSE60143)/Homer	WGCATTTAATGC	0.1	-4.471	0.0216
SNAP2a-Rep1	MYB58(MYB)/colamp-MYB58-DAP-Seq(GSE60143)/Homer	YYYACCWACC	0.1	-4.395	0.0232
SNAP2a-Rep1	ANAC092(NAC)/colamp-ANAC092-DAP-Seq(GSE60143)/Homer	WRCKTGWNNNWCAMG	0.1	-4.317	0.025
SNAP2a-Rep1	ANAC087(NAC)/col-ANAC087-DAP-Seq(GSE60143)/Homer	WVCKTGHNNNWCAMG	0.1	-4.204	0.0279
SNAP2a-Rep1	NST1(NAC)/colamp-NST1-DAP-Seq(GSE60143)/Homer	WRCTTRWWNWWYAAG	0.1	-4.172	0.0287
SNAP2a-Rep1	SND2(NAC)/colamp-SND2-DAP-Seq(GSE60143)/Homer	CTTVWNNNWBAAGNW	0.1	-4.081	0.0313
SNAP2a-Rep1	At4g28140(AP2EREBP)/colamp-At4g28140-DAP-Seq(GSE60143)/Homer	DCCACCGACCAW	0.1	-4.021	0.0331
SNAP2a-Rep1	LCL1(MYBrelated)/colamp-LCL1-DAP-Seq(GSE60143)/Homer	NAAAATATCTWHWWN	0.1	-3.979	0.0344
SNAP2a-Rep1	At2g03500(G2like)/col-At2g03500-DAP-Seq(GSE60143)/Homer	WWAGAATATTCT	0.1	-3.932	0.0359
SNAP2a-Rep1	MYB41(MYB)/col-MYB41-DAP-Seq(GSE60143)/Homer	BYTYACCTAA	0.1	-3.863	0.0384
SNAP2a-Rep1	VND3(NAC)/colamp-VND3-DAP-Seq(GSE60143)/Homer	TRCTTGWDNHWCAAG	0.1	-3.739	0.0433
SNAP2a-Rep1	GATA20(C2C2gata)/colamp-GATA20-DAP-Seq(GSE60143)/Homer	TNGATCNDNM	0.1	-3.672	0.0461
SNAP2a-Rep1	AT3G10580(MYBrelated)/colamp-AT3G10580-DAP-Seq(GSE60143)/Homer	TACCTAACWNHW	0.1	-3.636	0.0477
SNAP2a-Rep1	DEAR3(AP2EREBP)/colamp-DEAR3-DAP-Seq(GSE60143)/Homer	BCACCGACAWNNNNN	0.1	-3.616	0.0484
SNAP2a-Rep2	At1g72010(TCP)/colamp-At1g72010-DAP-Seq(GSE60143)/Homer	GGDCCCAC	1e-194	-447.9	0
SNAP2a-Rep2	TCP7(TCP)/col-TCP7-DAP-Seq(GSE60143)/Homer	GTGGGSCCCACHHNN	1e-192	-443.5	0
SNAP2a-Rep2	At5g08330(TCP)/col-At5g08330-DAP-Seq(GSE60143)/Homer	GGRCCCAC	1e-184	-425.1	0
SNAP2a-Rep2	TCP20(TCP)/col-TCP20-DAP-Seq(GSE60143)/Homer	GGDCCCAC	1e-183	-422.7	0
SNAP2a-Rep2	At1g69690(TCP)/colamp-At1g69690-DAP-Seq(GSE60143)/Homer	NHGTGGGGCCCACHW	1e-180	-415.1	0
SNAP2a-Rep2	TCP1(TCP)/col-TCP1-DAP-Seq(GSE60143)/Homer	GGGGGCCCMMCN	1e-151	-349.2	0
SNAP2a-Rep2	At2g45680(TCP)/colamp-At2g45680-DAP-Seq(GSE60143)/Homer	GTGGGNCCCACNDND	1e-142	-327.2	0
SNAP2a-Rep2	PIF4(bHLH)/Seedling-PIF4-ChIP-Seq(GSE35315)/Homer	NNBCACGTGN	1e-140	-323.2	0
SNAP2a-Rep2	ABF1(bZIP)/Arabidopsis-ABF1-ChIP-Seq(GSE80564)/Homer	CACGTGGC	1e-133	-307	0
SNAP2a-Rep2	PIF5ox(bHLH)/Arabidopsis-PIF5ox-ChIP-Seq(GSE35062)/Homer	BCACGTGVDN	1e-131	-303.1	0
SNAP2a-Rep2	SPCH(bHLH)/Seedling-SPCH-ChIP-Seq(GSE57497)/Homer	WNBCACGTGA	1e-131	-301.6	0
SNAP2a-Rep2	E-box/Arabidopsis-Promoters/Homer	GCCACGTG	1e-126	-290.7	0
SNAP2a-Rep2	BIM2(bHLH)/col-BIM2-DAP-Seq(GSE60143)/Homer	NNNNCACGTGNN	1e-115	-266.8	0
SNAP2a-Rep2	bHLH34(bHLH)/colamp-bHLH34-DAP-Seq(GSE60143)/Homer	HGWGRHWGACACGTG	1e-108	-250.1	0
SNAP2a-Rep2	IBL1(bHLH)/Seedling-IBL1-ChIP-Seq(GSE51120)/Homer	CACGTGCC	1e-106	-246.2	0
SNAP2a-Rep2	At4g36780(BZR)/col-At4g36780-DAP-Seq(GSE60143)/Homer	NNNNNNCACGTGNNN	1e-101	-233.8	0
SNAP2a-Rep2	bZIP68(bZIP)/col-bZIP68-DAP-Seq(GSE60143)/Homer	WGCCACGTGK	1e-99	-229.8	0
SNAP2a-Rep2	TCP16(TCP)/colamp-TCP16-DAP-Seq(GSE60143)/Homer	GTGGDCCYNNNNNNN	1e-99	-229.7	0
SNAP2a-Rep2	At1g78700(BZR)/col-At1g78700-DAP-Seq(GSE60143)/Homer	NNNNCACGTGNNNNN	1e-98	-226.2	0
SNAP2a-Rep2	ABI5(bZIP)/col-ABI5-DAP-Seq(GSE60143)/Homer	GCCACGTG	1e-88	-203.8	0
SNAP2a-Rep2	TCP3(TCP)/colamp-TCP3-DAP-Seq(GSE60143)/Homer	WGTGGTCCCAAHWWW	1e-88	-203.1	0
SNAP2a-Rep2	AREB3(bZIP)/col-AREB3-DAP-Seq(GSE60143)/Homer	NKGMCACGTGDCMNN	1e-86	-198.3	0
SNAP2a-Rep2	bZIP53(bZIP)/colamp-bZIP53-DAP-Seq(GSE60143)/Homer	NDNHSACGTGKMNNN	1e-83	-192.7	0
SNAP2a-Rep2	bZIP28(bZIP)/col-bZIP28-DAP-Seq(GSE60143)/Homer	TGCCACGTSABH	1e-82	-190.1	0
SNAP2a-Rep2	bZIP3(bZIP)/col-bZIP3-DAP-Seq(GSE60143)/Homer	DWKNHSACGTGGCAD	1e-78	-180.9	0
SNAP2a-Rep2	bZIP48(bZIP)/colamp-bZIP48-DAP-Seq(GSE60143)/Homer	DDWWKVTSACGTGGC	1e-78	-180.8	0
SNAP2a-Rep2	PTF1(TCP)/colamp-PTF1-DAP-Seq(GSE60143)/Homer	RDDGGGACCACA	1e-76	-176.2	0
SNAP2a-Rep2	ABF2(bZIP)/col-ABF2-DAP-Seq(GSE60143)/Homer	KGMCACGTGDCMHHH	1e-76	-175.6	0
SNAP2a-Rep2	bZIP16(bZIP)/colamp-bZIP16-DAP-Seq(GSE60143)/Homer	TGCCACGTGD	1e-74	-172.2	0
SNAP2a-Rep2	WRKY31(WRKY)/colamp-WRKY31-DAP-Seq(GSE60143)/Homer	NCGTTGACTWWK	1e-71	-164.4	0
SNAP2a-Rep2	PIF7(bHLH)/col-PIF7-DAP-Seq(GSE60143)/Homer	CCACGTGGNH	1e-70	-162.3	0
SNAP2a-Rep2	GBF5(bZIP)/colamp-GBF5-DAP-Seq(GSE60143)/Homer	WKNWSACGTGGCAWN	1e-67	-155.7	0
SNAP2a-Rep2	WRKY27(WRKY)/colamp-WRKY27-DAP-Seq(GSE60143)/Homer	NHGTTGACYTWD	1e-67	-155.6	0
SNAP2a-Rep2	WRKY25(WRKY)/colamp-WRKY25-DAP-Seq(GSE60143)/Homer	NNNNHRGTCAAMNNN	1e-67	-155.5	0
SNAP2a-Rep2	WRKY55(WRKY)/col-WRKY55-DAP-Seq(GSE60143)/Homer	NCGTTGACTT	1e-67	-154.9	0
SNAP2a-Rep2	GBF6(bZIP)/colamp-GBF6-DAP-Seq(GSE60143)/Homer	WWTGMCACGTCABCW	1e-66	-152.4	0
SNAP2a-Rep2	WRKY6(WRKY)/colamp-WRKY6-DAP-Seq(GSE60143)/Homer	NCGTTGACTWWD	1e-66	-152.4	0
SNAP2a-Rep2	WRKY18(WRKY)/col-WRKY18-DAP-Seq(GSE60143)/Homer	NNNTTGACYWNNNNN	1e-64	-149.5	0
SNAP2a-Rep2	WRKY71(WRKY)/col-WRKY71-DAP-Seq(GSE60143)/Homer	CKTTGACYWW	1e-64	-149	0
SNAP2a-Rep2	WRKY75(WRKY)/col-WRKY75-DAP-Seq(GSE60143)/Homer	CGTTGACTWW	1e-64	-148.9	0
SNAP2a-Rep2	bHLH74(bHLH)/col-bHLH74-DAP-Seq(GSE60143)/Homer	DRATCACGTGAB	1e-64	-147.9	0
SNAP2a-Rep2	WRKY40(WRKY)/colamp-WRKY40-DAP-Seq(GSE60143)/Homer	AHWAGTCAAC	1e-64	-147.4	0
SNAP2a-Rep2	WRKY15(WRKY)/col-WRKY15-DAP-Seq(GSE60143)/Homer	VGTTGACTWW	1e-63	-146.9	0
SNAP2a-Rep2	HY5(bZIP)/colamp-HY5-DAP-Seq(GSE60143)/Homer	RRTSACGTSD	1e-63	-146.3	0
SNAP2a-Rep2	WRKY20(WRKY)/col-WRKY20-DAP-Seq(GSE60143)/Homer	CKTTGACYWD	1e-61	-142.4	0
SNAP2a-Rep2	GT3a(Trihelix)/col-GT3a-DAP-Seq(GSE60143)/Homer	WNACACGTGTYWWAW	1e-61	-140.9	0
SNAP2a-Rep2	WRKY33(WRKY)/col-WRKY33-DAP-Seq(GSE60143)/Homer	CGTTGACYAW	1e-60	-139.6	0
SNAP2a-Rep2	At4g18890(BZR)/col-At4g18890-DAP-Seq(GSE60143)/Homer	NDBRCACGTGYR	1e-60	-139.2	0
SNAP2a-Rep2	WRKY24(WRKY)/colamp-WRKY24-DAP-Seq(GSE60143)/Homer	CGTTGACTWW	1e-60	-138.7	0
SNAP2a-Rep2	WRKY14(WRKY)/colamp-WRKY14-DAP-Seq(GSE60143)/Homer	NCGTTGACTTTN	1e-59	-137.9	0
SNAP2a-Rep2	WRKY29(WRKY)/colamp-WRKY29-DAP-Seq(GSE60143)/Homer	MGTTGACTTT	1e-59	-137.4	0
SNAP2a-Rep2	WRKY3(WRKY)/col-WRKY3-DAP-Seq(GSE60143)/Homer	NCKTTGACYDDN	1e-58	-134.7	0
SNAP2a-Rep2	bHLH130(bHLH)/col-bHLH130-DAP-Seq(GSE60143)/Homer	GCAACTTG	1e-58	-133.8	0
SNAP2a-Rep2	GBF3(bZIP)/Arabidopsis-GBF3-ChIP-Seq(GSE80564)/Homer	TGCCACGTSAYC	1e-57	-133.3	0
SNAP2a-Rep2	WRKY28(WRKY)/col-WRKY28-DAP-Seq(GSE60143)/Homer	BGTTGACTWH	1e-56	-131.2	0
SNAP2a-Rep2	WRKY26(WRKY)/colamp-WRKY26-DAP-Seq(GSE60143)/Homer	CGTTGACTWDKN	1e-55	-128.7	0
SNAP2a-Rep2	ZIM(C2C2gata)/col-ZIM-DAP-Seq(GSE60143)/Homer	ATCSRACGGTYRAGA	1e-55	-128.1	0
SNAP2a-Rep2	WRKY65(WRKY)/colamp-WRKY65-DAP-Seq(GSE60143)/Homer	AWWWAGTCAACG	1e-55	-126.8	0
SNAP2a-Rep2	BAM8(BES1)/col-BAM8-DAP-Seq(GSE60143)/Homer	NNWSACACGTGTSWN	1e-54	-125.5	0
SNAP2a-Rep2	WRKY50(WRKY)/col-WRKY50-DAP-Seq(GSE60143)/Homer	NNTTGACTWNNGNNN	1e-53	-124.3	0
SNAP2a-Rep2	WRKY43(WRKY)/colamp-WRKY43-DAP-Seq(GSE60143)/Homer	NCGTTGACTTTT	1e-53	-123.2	0
SNAP2a-Rep2	ZML1(C2C2gata)/colamp-ZML1-DAP-Seq(GSE60143)/Homer	ATCWYRACCGTTSRW	1e-52	-121.4	0
SNAP2a-Rep2	ATAF1(NAC)/col-ATAF1-DAP-Seq(GSE60143)/Homer	YACGTMAY	1e-52	-120.7	0
SNAP2a-Rep2	bHLH122(bHLH)/col100-bHLH122-DAP-Seq(GSE60143)/Homer	NDDCAASTTGHHNWW	1e-51	-118.1	0
SNAP2a-Rep2	CAMTA1(CAMTA)/col-CAMTA1-DAP-Seq(GSE60143)/Homer	WWAACGCGTT	1e-50	-116.5	0
SNAP2a-Rep2	WRKY22(WRKY)/colamp-WRKY22-DAP-Seq(GSE60143)/Homer	WWAAAGTCAACK	1e-49	-114.8	0
SNAP2a-Rep2	bHLH80(bHLH)/col-bHLH80-DAP-Seq(GSE60143)/Homer	NNNNDCAASTTGHNN	1e-47	-109.2	0
SNAP2a-Rep2	WRKY45(WRKY)/col-WRKY45-DAP-Seq(GSE60143)/Homer	HNNNKTTGACTWWNH	1e-46	-106.3	0
SNAP2a-Rep2	TCP17(TCP)/col-TCP17-DAP-Seq(GSE60143)/Homer	GTGGTCCCCA	1e-46	-106.2	0
SNAP2a-Rep2	WRKY42(WRKY)/colamp-WRKY42-DAP-Seq(GSE60143)/Homer	NAAAGTCAACGN	1e-44	-103.5	0
SNAP2a-Rep2	FHY3(FAR1)/Arabidopsis-FHY3-ChIP-Seq(GSE30711)/Homer	HHCACGCGCBTN	1e-43	-100.5	0
SNAP2a-Rep2	WRKY30(WRKY)/colamp-WRKY30-DAP-Seq(GSE60143)/Homer	CGTTGACTTN	1e-41	-95.33	0
SNAP2a-Rep2	AT5G59990(C2C2COlike)/colamp-AT5G59990-DAP-Seq(GSE60143)/Homer	TCTCAACCGTTCATT	1e-38	-89.73	0
SNAP2a-Rep2	At5g62940(C2C2dof)/col-At5g62940-DAP-Seq(GSE60143)/Homer	WHWHHACTTTTT	1e-36	-83.11	0
SNAP2a-Rep2	WRKY47(WRKY)/colamp-WRKY47-DAP-Seq(GSE60143)/Homer	WAAGTCAACGBT	1e-35	-82.49	0
SNAP2a-Rep2	At3g45610(C2C2dof)/col-At3g45610-DAP-Seq(GSE60143)/Homer	TWACTTTTTS	1e-35	-81.26	0
SNAP2a-Rep2	AT3G42860(zfGRF)/col-AT3G42860-DAP-Seq(GSE60143)/Homer	CGTTGACTTN	1e-34	-79.97	0
SNAP2a-Rep2	dof45(C2C2dof)/col-dof45-DAP-Seq(GSE60143)/Homer	NVAWAAAGTN	1e-34	-79.25	0
SNAP2a-Rep2	AT1G04880(ARID)/colamp-AT1G04880-DAP-Seq(GSE60143)/Homer	AAACTATATADTATA	1e-33	-77.73	0
SNAP2a-Rep2	BBX31(Orphan)/col-BBX31-DAP-Seq(GSE60143)/Homer	NAAAAAGTDA	1e-33	-77.53	0
SNAP2a-Rep2	dof43(C2C2dof)/colamp-dof43-DAP-Seq(GSE60143)/Homer	NAAAAAGTDA	1e-32	-74.82	0
SNAP2a-Rep2	OBP1(C2C2dof)/col-OBP1-DAP-Seq(GSE60143)/Homer	NHHACTTTWT	1e-31	-72.38	0
SNAP2a-Rep2	WRKY8(WRKY)/colamp-WRKY8-DAP-Seq(GSE60143)/Homer	CGTTGACTTT	1e-30	-69.69	0
SNAP2a-Rep2	AT2G28810(C2C2dof)/colamp-AT2G28810-DAP-Seq(GSE60143)/Homer	VAAAAAGTWA	1e-29	-68.31	0
SNAP2a-Rep2	ATHB13(Homeobox)/col-ATHB13-DAP-Seq(GSE60143)/Homer	CAATAATT	1e-28	-66.3	0
SNAP2a-Rep2	AT3G12130(C3H)/colamp-AT3G12130-DAP-Seq(GSE60143)/Homer	TMACTTTTTV	1e-28	-65.33	0
SNAP2a-Rep2	BZR1(BZR)/col-BZR1-DAP-Seq(GSE60143)/Homer	NNCRCACGTGCG	1e-27	-64.38	0
SNAP2a-Rep2	FAR1(FAR1)/col-FAR1-DAP-Seq(GSE60143)/Homer	TKNNNYYCACGCGCY	1e-27	-64.23	0
SNAP2a-Rep2	WRKY21(WRKY)/colamp-WRKY21-DAP-Seq(GSE60143)/Homer	DCGTTGACTTTT	1e-27	-64.01	0
SNAP2a-Rep2	CAMTA5(CAMTA)/col-CAMTA5-DAP-Seq(GSE60143)/Homer	ACGCGTTTTANACRC	1e-27	-63.58	0
SNAP2a-Rep2	OBP3(C2C2dof)/col-OBP3-DAP-Seq(GSE60143)/Homer	NYWACTTTTT	1e-27	-63.46	0
SNAP2a-Rep2	AT1G47655(C2C2dof)/colamp-AT1G47655-DAP-Seq(GSE60143)/Homer	YHACTTTTTS	1e-26	-62.11	0
SNAP2a-Rep2	BIM1(bHLH)/colamp-BIM1-DAP-Seq(GSE60143)/Homer	NNNNNNVTCACGTGM	1e-26	-60.99	0
SNAP2a-Rep2	dof24(C2C2dof)/col-dof24-DAP-Seq(GSE60143)/Homer	TWMCTTTTTG	1e-26	-60.48	0
SNAP2a-Rep2	ATHB34(ZFHD)/colamp-ATHB34-DAP-Seq(GSE60143)/Homer	TRATTARS	1e-25	-58.54	0
SNAP2a-Rep2	BIM3(bHLH)/col-BIM3-DAP-Seq(GSE60143)/Homer	TWVTCACGTGAB	1e-25	-57.78	0
SNAP2a-Rep2	AT5G02460(C2C2dof)/col-AT5G02460-DAP-Seq(GSE60143)/Homer	CHCCTTTT	1e-24	-56.44	0
SNAP2a-Rep2	AT5G66940(C2C2dof)/col-AT5G66940-DAP-Seq(GSE60143)/Homer	NNHACTTTWT	1e-22	-52.74	0
SNAP2a-Rep2	ATHB25(ZFHD)/colamp-ATHB25-DAP-Seq(GSE60143)/Homer	TAATTAVB	1e-22	-51.56	0
SNAP2a-Rep2	AT3G52440(C2C2dof)/colamp-AT3G52440-DAP-Seq(GSE60143)/Homer	DTHACTTTTT	1e-22	-51.4	0
SNAP2a-Rep2	FRS9(ND)/col-FRS9-DAP-Seq(GSE60143)/Homer	RGAGAGAGAAAG	1e-22	-51.31	0
SNAP2a-Rep2	Adof1(C2C2dof)/col-Adof1-DAP-Seq(GSE60143)/Homer	NRWAAAGYDV	1e-21	-50.32	0
SNAP2a-Rep2	HDG1(Homeobox)/col100-HDG1-DAP-Seq(GSE60143)/Homer	DDYAATTAATGH	1e-21	-49.88	0
SNAP2a-Rep2	WRKY11(WRKY)/col-WRKY11-DAP-Seq(GSE60143)/Homer	SCGTTGACTTTN	1e-21	-48.84	0
SNAP2a-Rep2	NAM(NAC)/col-NAM-DAP-Seq(GSE60143)/Homer	RGTTRCGTRW	1e-21	-48.65	0
SNAP2a-Rep2	ATHB23(ZFHD)/col-ATHB23-DAP-Seq(GSE60143)/Homer	HTAATTARNN	1e-20	-46.62	0
SNAP2a-Rep2	SPL9(SBP)/colamp-SPL9-DAP-Seq(GSE60143)/Homer	BTGTACTT	1e-20	-46.09	0
SNAP2a-Rep2	ANAC047(NAC)/colamp-ANAC047-DAP-Seq(GSE60143)/Homer	WACACGTAACTT	1e-19	-45.77	0
SNAP2a-Rep2	SPL5(SBP)/colamp-SPL5-DAP-Seq(GSE60143)/Homer	NNHGTACGGHNN	1e-19	-45.7	0
SNAP2a-Rep2	AT5G45580(G2like)/colamp-AT5G45580-DAP-Seq(GSE60143)/Homer	ADRGAATCTH	1e-19	-45.04	0
SNAP2a-Rep2	ATHB24(ZFHD)/colamp-ATHB24-DAP-Seq(GSE60143)/Homer	TAATTAAS	1e-19	-44.95	0
SNAP2a-Rep2	ATHB33(ZFHD)/col-ATHB33-DAP-Seq(GSE60143)/Homer	NGTRATTAAK	1e-19	-44.93	0
SNAP2a-Rep2	BPC6(BBRBPC)/col-BPC6-DAP-Seq(GSE60143)/Homer	YTYTCTCTCTCTCTA	1e-18	-43.73	0
SNAP2a-Rep2	At3g12730(G2like)/colamp-At3g12730-DAP-Seq(GSE60143)/Homer	AAGATTCT	1e-18	-42.64	0
SNAP2a-Rep2	MYB88(MYB)/col-MYB88-DAP-Seq(GSE60143)/Homer	HNACGCTCCT	1e-18	-41.51	0
SNAP2a-Rep2	DAG2(C2C2dof)/col-DAG2-DAP-Seq(GSE60143)/Homer	WWTTHACTTTTT	1e-17	-40.55	0
SNAP2a-Rep2	NAP(NAC)/col-NAP-DAP-Seq(GSE60143)/Homer	ARGTTACGTRTN	1e-17	-40.36	0
SNAP2a-Rep2	MGP(C2H2)/colamp-MGP-DAP-Seq(GSE60143)/Homer	TTTTGTCGTTTW	1e-16	-38.82	0
SNAP2a-Rep2	bZIP44(bZIP)/colamp-bZIP44-DAP-Seq(GSE60143)/Homer	NDTGCCACGTCAGCH	1e-16	-38.64	0
SNAP2a-Rep2	AT5G63260(C3H)/col-AT5G63260-DAP-Seq(GSE60143)/Homer	RAAAAAGTRA	1e-16	-38.48	0
SNAP2a-Rep2	At5g66730(C2H2)/colamp-At5g66730-DAP-Seq(GSE60143)/Homer	TTTGTCKTTTTK	1e-16	-37.94	0
SNAP2a-Rep2	At4g38000(C2C2dof)/col-At4g38000-DAP-Seq(GSE60143)/Homer	WWWTWACTTTTT	1e-16	-36.92	0
SNAP2a-Rep2	NLP7(RWPRK)/col-NLP7-DAP-Seq(GSE60143)/Homer	TGRCCYTTCR	1e-15	-36.37	0
SNAP2a-Rep2	COG1(C2C2dof)/col-COG1-DAP-Seq(GSE60143)/Homer	DAAAAAGTGA	1e-15	-35.58	0
SNAP2a-Rep2	At1g64620(C2C2dof)/colamp-At1g64620-DAP-Seq(GSE60143)/Homer	CACTTTTT	1e-15	-35.16	0
SNAP2a-Rep2	JKD(C2H2)/col-JKD-DAP-Seq(GSE60143)/Homer	TTTTGTCGTTTT	1e-15	-34.9	0
SNAP2a-Rep2	OBP4(C2C2dof)/col-OBP4-DAP-Seq(GSE60143)/Homer	WTTHACTTTTTB	1e-15	-34.6	0
SNAP2a-Rep2	bHLH28(bHLH)/col-bHLH28-DAP-Seq(GSE60143)/Homer	NHHTGTACGGAH	1e-14	-34.35	0
SNAP2a-Rep2	BPC1(BBRBPC)/colamp-BPC1-DAP-Seq(GSE60143)/Homer	GARGAGAGAGAA	1e-14	-34.33	0
SNAP2a-Rep2	bHLH18(bHLH)/col-bHLH18-DAP-Seq(GSE60143)/Homer	CACGTGTTYCACGTG	1e-14	-33.63	0
SNAP2a-Rep2	AT4G27900(C2C2COlike)/col-AT4G27900-DAP-Seq(GSE60143)/Homer	TCTCVACCGTTSATT	1e-14	-32.87	0
SNAP2a-Rep2	AtHB32(ZFHD)/col200-AtHB32-DAP-Seq(GSE60143)/Homer	CGAATTAT	1e-14	-32.56	0
SNAP2a-Rep2	At1g76110(ARID)/colamp-At1g76110-DAP-Seq(GSE60143)/Homer	ATTTAATG	1e-14	-32.33	0
SNAP2a-Rep2	ATHB6(Homeobox)/col-ATHB6-DAP-Seq(GSE60143)/Homer	AATGATTG	1e-13	-31.84	0
SNAP2a-Rep2	SPL1(SBP)/colamp-SPL1-DAP-Seq(GSE60143)/Homer	HYGTACDTWH	1e-13	-31.51	0
SNAP2a-Rep2	SPL13(SBP)/col-SPL13-DAP-Seq(GSE60143)/Homer	WAHTGTACGGAH	1e-13	-31.26	0
SNAP2a-Rep2	CDF3(C2C2dof)/colamp-CDF3-DAP-Seq(GSE60143)/Homer	AAAAGTRM	1e-13	-30.88	0
SNAP2a-Rep2	WRKY46(WRKY)/colamp-WRKY46-DAP-Seq(GSE60143)/Homer	AAAGTCAACGSN	1e-13	-30.72	0
SNAP2a-Rep2	SPL15(SBP)/colamp-SPL15-DAP-Seq(GSE60143)/Homer	WDWMMGTACADW	1e-13	-30.64	0
SNAP2a-Rep2	IDD2(C2H2)/colamp-IDD2-DAP-Seq(GSE60143)/Homer	HAVAAAAMGACAAAA	1e-13	-30.53	0
SNAP2a-Rep2	AT1G69570(C2C2dof)/col-AT1G69570-DAP-Seq(GSE60143)/Homer	WAAAAGTGHH	1e-13	-30.06	0
SNAP2a-Rep2	LMI1(HB)/colamp-LMI1-DAP-Seq(GSE60143)/Homer	AATTATTG	1e-12	-29.84	0
SNAP2a-Rep2	GAGA-repeat/Arabidopsis-Promoters/Homer	CTCTCTCTCY	1e-12	-29.83	0
SNAP2a-Rep2	At1g14580(C2H2)/colamp-At1g14580-DAP-Seq(GSE60143)/Homer	CASAAAAMGACAAAA	1e-12	-28.9	0
SNAP2a-Rep2	TGA6(bZIP)/colamp-TGA6-DAP-Seq(GSE60143)/Homer	TGACGTCABC	1e-12	-28.26	0
SNAP2a-Rep2	IDD7(C2H2)/col-IDD7-DAP-Seq(GSE60143)/Homer	TTTGTCKTTTTN	1e-12	-28.15	0
SNAP2a-Rep2	IDD4(C2H2)/col-IDD4-DAP-Seq(GSE60143)/Homer	TTTGTCTTTWTB	1e-12	-27.93	0
SNAP2a-Rep2	O2(bZIP)/Corn-O2-ChIP-Seq(GSE63991)/Homer	GCTGACGTGGCA	1e-12	-27.72	0
SNAP2a-Rep2	At3g04030(G2like)/col-At3g04030-DAP-Seq(GSE60143)/Homer	DRGAATCT	1e-11	-27.05	0
SNAP2a-Rep2	At1g25550(G2like)/colamp-At1g25550-DAP-Seq(GSE60143)/Homer	NAGATTCY	1e-11	-26.99	0
SNAP2a-Rep2	MYB51(MYB)/col-MYB51-DAP-Seq(GSE60143)/Homer	GGTAGGTG	1e-11	-26.39	0
SNAP2a-Rep2	bHLH157(bHLH)/col-bHLH157-DAP-Seq(GSE60143)/Homer	KACACGTCTCTY	1e-11	-25.82	0
SNAP2a-Rep2	IDD5(C2H2)/colamp-IDD5-DAP-Seq(GSE60143)/Homer	TTTTGTCTTTTTBTK	1e-11	-25.67	0
SNAP2a-Rep2	ATHB40(HB)/col-ATHB40-DAP-Seq(GSE60143)/Homer	HCAATWATTG	1e-11	-25.55	0
SNAP2a-Rep2	At3g24120(G2like)/col-At3g24120-DAP-Seq(GSE60143)/Homer	NWWAGMATMW	1e-10	-25.11	0
SNAP2a-Rep2	MYB17(MYB)/colamp-MYB17-DAP-Seq(GSE60143)/Homer	GGTAGGTGRG	1e-10	-24.69	0
SNAP2a-Rep2	ATHB21(HB)/colamp-ATHB21-DAP-Seq(GSE60143)/Homer	YCAATWAT	1e-10	-24.46	0
SNAP2a-Rep2	ANL2(HB)/col-ANL2-DAP-Seq(GSE60143)/Homer	CATTAATTGC	1e-10	-24.31	0
SNAP2a-Rep2	NUC(C2H2)/col-NUC-DAP-Seq(GSE60143)/Homer	HAVAAAACGACAAAA	1e-10	-24.29	0
SNAP2a-Rep2	AT4G37180(G2like)/col-AT4G37180-DAP-Seq(GSE60143)/Homer	AGAATCTTNN	1e-10	-23.79	0
SNAP2a-Rep2	ATHB5(HB)/colamp-ATHB5-DAP-Seq(GSE60143)/Homer	AATGATTG	1e-10	-23.47	0
SNAP2a-Rep2	SPL14(SBP)/col-SPL14-DAP-Seq(GSE60143)/Homer	NNWHTGTACGGAHNH	1e-10	-23.29	0
SNAP2a-Rep2	TGA4(bZIP)/colamp-TGA4-DAP-Seq(GSE60143)/Homer	RTGACGTCAKCW	1e-10	-23.26	0
SNAP2a-Rep2	ANAC079(NAC)/colamp-ANAC079-DAP-Seq(GSE60143)/Homer	TACACGCAACCT	1e-10	-23.24	0
SNAP2a-Rep2	ATHB7(Homeobox)/col-ATHB7-DAP-Seq(GSE60143)/Homer	AATGATTG	1e-09	-22.51	0
SNAP2a-Rep2	KANADI1(Myb)/Seedling-KAN1-ChIP-Seq(GSE48081)/Homer	ARGAATAWWN	1e-09	-22.34	0
SNAP2a-Rep2	TGA2(bZIP)/colamp-TGA2-DAP-Seq(GSE60143)/Homer	ACGTCAYCHH	1e-09	-22.33	0
SNAP2a-Rep2	MYB3(MYB)/Arabidopsis-MYB3-ChIP-Seq(GSE80564)/Homer	GKTAGGTRGG	1e-09	-22.21	0
SNAP2a-Rep2	MYB3R5(MYB)/col-MYB3R5-DAP-Seq(GSE60143)/Homer	THYAACGGTHAWAWT	1e-09	-21.97	0
SNAP2a-Rep2	At2g01060(G2like)/colamp-At2g01060-DAP-Seq(GSE60143)/Homer	AGATKCBNWW	1e-09	-21.61	0
SNAP2a-Rep2	bZIP42(bZIP)/colamp-bZIP42-DAP-Seq(GSE60143)/Homer	GCCACGTCAGCA	1e-09	-21.42	0
SNAP2a-Rep2	ATHB6(Homeobox)/Arabidopsis-HB6-ChIP-Seq(GSE80564)/Homer	CAATNATTBN	1e-09	-21.19	0
SNAP2a-Rep2	TGA10(bZIP)/colamp-TGA10-DAP-Seq(GSE60143)/Homer	ATGACGTC	1e-08	-20.24	0
SNAP2a-Rep2	AtIDD11(C2H2)/colamp-AtIDD11-DAP-Seq(GSE60143)/Homer	TTTGTCGTTT	1e-08	-19.89	0
SNAP2a-Rep2	bZIP52(bZIP)/colamp-bZIP52-DAP-Seq(GSE60143)/Homer	NDNHCAGCTGTCANN	1e-08	-19.84	0
SNAP2a-Rep2	HAT2(Homeobox)/colamp-HAT2-DAP-Seq(GSE60143)/Homer	CYAATSATTR	1e-08	-19.82	0
SNAP2a-Rep2	AT3G51470(DBP)/col-AT3G51470-DAP-Seq(GSE60143)/Homer	TTWHGGTGCACC	1e-08	-19.22	0
SNAP2a-Rep2	At1g68670(G2like)/colamp-At1g68670-DAP-Seq(GSE60143)/Homer	WNWWHNRAAGATTCT	1e-08	-18.95	0
SNAP2a-Rep2	VIP1(bZIP)/col-VIP1-DAP-Seq(GSE60143)/Homer	NTTGACAGCTGTCAN	1e-08	-18.66	0
SNAP2a-Rep2	MYB96(MYB)/colamp-MYB96-DAP-Seq(GSE60143)/Homer	WGGTRGTTGG	1e-08	-18.54	0
SNAP2a-Rep2	bZIP69(bZIP)/col-bZIP69-DAP-Seq(GSE60143)/Homer	GACAGCTGKCAW	1e-08	-18.49	0
SNAP2a-Rep2	ATHB20(Homeobox)/colamp-ATHB20-DAP-Seq(GSE60143)/Homer	CAATHATT	1e-07	-18.06	0
SNAP2a-Rep2	TGA1(bZIP)/colamp-TGA1-DAP-Seq(GSE60143)/Homer	TGACGTCAKC	1e-07	-18.04	0
SNAP2a-Rep2	MYB13(MYB)/col-MYB13-DAP-Seq(GSE60143)/Homer	HYCACCWACCHH	1e-07	-17.92	0
SNAP2a-Rep2	AT1G20910(ARID)/col-AT1G20910-DAP-Seq(GSE60143)/Homer	THAATTRAWN	1e-07	-16.93	0
SNAP2a-Rep2	SPL3(SBP)/colamp-SPL3-DAP-Seq(GSE60143)/Homer	WDTTGTACGGAH	1e-07	-16.55	0
SNAP2a-Rep2	KAN2(G2like)/colamp-KAN2-DAP-Seq(GSE60143)/Homer	ATATTCTY	1e-06	-16	0
SNAP2a-Rep2	MYB92(MYB)/colamp-MYB92-DAP-Seq(GSE60143)/Homer	GGTAGGTR	1e-06	-15.94	0
SNAP2a-Rep2	WRKY17(WRKY)/colamp-WRKY17-DAP-Seq(GSE60143)/Homer	GCGTTGACTTTT	1e-06	-15.89	0
SNAP2a-Rep2	AT1G49560(G2like)/colamp-AT1G49560-DAP-Seq(GSE60143)/Homer	GAWTCTNWDA	1e-06	-15.28	0
SNAP2a-Rep2	Replumless(BLH)/Arabidopsis-RPL.GFP-ChIP-Seq(GSE78727)/Homer	HGTCWHATCA	1e-06	-15.28	0
SNAP2a-Rep2	WRKY7(WRKY)/colamp-WRKY7-DAP-Seq(GSE60143)/Homer	AAAAGTCAACGSHWD	1e-06	-14.99	0
SNAP2a-Rep2	GATA14(C2C2gata)/col-GATA14-DAP-Seq(GSE60143)/Homer	AYCAGATCTG	1e-06	-14.91	0
SNAP2a-Rep2	ATHB53(HB)/col-ATHB53-DAP-Seq(GSE60143)/Homer	CAATAATT	1e-06	-14.8	0
SNAP2a-Rep2	SGR5(C2H2)/colamp-SGR5-DAP-Seq(GSE60143)/Homer	TTTGTCTTTTTT	1e-06	-14.69	0
SNAP2a-Rep2	Unknown3/Arabidopsis-Promoters/Homer	AYTAAACCGG	1e-06	-14.6	0
SNAP2a-Rep2	PHV(HB)/col-PHV-DAP-Seq(GSE60143)/Homer	RTAATSATTA	1e-06	-14.48	0
SNAP2a-Rep2	bZIP18(bZIP)/colamp-bZIP18-DAP-Seq(GSE60143)/Homer	KGMCAGCTND	1e-06	-14.4	0
SNAP2a-Rep2	ANAC046(NAC)/colamp-ANAC046-DAP-Seq(GSE60143)/Homer	ACACGYWAYC	1e-06	-14.34	0
SNAP2a-Rep2	TGA9(bZIP)/colamp-TGA9-DAP-Seq(GSE60143)/Homer	VTGACGTC	1e-06	-14.02	0
SNAP2a-Rep2	ATHB18(Homeobox)/colamp-ATHB18-DAP-Seq(GSE60143)/Homer	YCAATSATTG	1e-06	-13.98	0
SNAP2a-Rep2	MYB30(MYB)/colamp-MYB30-DAP-Seq(GSE60143)/Homer	AGGTAGTTGG	1e-06	-13.96	0
SNAP2a-Rep2	ANAC038(NAC)/col-ANAC038-DAP-Seq(GSE60143)/Homer	ACACGTWAYC	1e-05	-13.66	0
SNAP2a-Rep2	VND6(NAC)/col-VND6-DAP-Seq(GSE60143)/Homer	DCTTNHTTTTYAMGY	1e-05	-13.23	0
SNAP2a-Rep2	bZIP50(bZIP)/colamp-bZIP50-DAP-Seq(GSE60143)/Homer	GATGACGTCA	1e-05	-12.82	0
SNAP2a-Rep2	Knotted(Homeobox)/Corn-KN1-ChIP-Seq(GSE39161)/Homer	GAYGNGACRGGN	1e-05	-12.82	0
SNAP2a-Rep2	AZF1(C2H2)/colamp-AZF1-DAP-Seq(GSE60143)/Homer	DKSWCACT	1e-05	-12.59	0
SNAP2a-Rep2	ANAC094(NAC)/col-ANAC094-DAP-Seq(GSE60143)/Homer	DVCGTRNNNNNYACG	1e-05	-12.23	0
SNAP2a-Rep2	dof42(C2C2dof)/col-dof42-DAP-Seq(GSE60143)/Homer	AAAAAGGC	1e-05	-12.07	0
SNAP2a-Rep2	MYB3R4(MYB)/col-MYB3R4-DAP-Seq(GSE60143)/Homer	AWWTAACCGTTR	1e-05	-12.01	0
SNAP2a-Rep2	ATHB15(HB)/col-ATHB15-DAP-Seq(GSE60143)/Homer	GYAATSATTA	1e-05	-11.7	0
SNAP2a-Rep2	MYB93(MYB)/colamp-MYB93-DAP-Seq(GSE60143)/Homer	GGTAGGTGRD	0.0001	-10.63	0.0001
SNAP2a-Rep2	ATY19(MYB)/col-ATY19-DAP-Seq(GSE60143)/Homer	YYCACCWACCAT	0.0001	-10.24	0.0001
SNAP2a-Rep2	EIN3(EIL)/col-EIN3-DAP-Seq(GSE60143)/Homer	ARATTCAATGWATYT	0.0001	-10.12	0.0001
SNAP2a-Rep2	MYB107(MYB)/col-MYB107-DAP-Seq(GSE60143)/Homer	RGTWGGTRRR	0.0001	-9.623	0.0002
SNAP2a-Rep2	GATA12(C2C2gata)/col-GATA12-DAP-Seq(GSE60143)/Homer	YAGATCTRAW	0.0001	-9.538	0.0002
SNAP2a-Rep2	MYB94(MYB)/col-MYB94-DAP-Seq(GSE60143)/Homer	WGGTRGTTGGKA	0.0001	-9.499	0.0002
SNAP2a-Rep2	AT4G26030(C2H2)/col-AT4G26030-DAP-Seq(GSE60143)/Homer	BYYACCWACY	0.001	-9.191	0.0002
SNAP2a-Rep2	MYB10(MYB)/col-MYB10-DAP-Seq(GSE60143)/Homer	YCCACCTACCHH	0.001	-9.07	0.0003
SNAP2a-Rep2	CRC(C2C2YABBY)/col-CRC-DAP-Seq(GSE60143)/Homer	TWATSATA	0.001	-8.92	0.0003
SNAP2a-Rep2	ANAC087(NAC)/col-ANAC087-DAP-Seq(GSE60143)/Homer	WVCKTGHNNNWCAMG	0.001	-8.82	0.0003
SNAP2a-Rep2	TGA5(bZIP)/col-TGA5-DAP-Seq(GSE60143)/Homer	NNGATGACGTCATCN	0.001	-8.761	0.0004
SNAP2a-Rep2	SPL11(SBP)/col100-SPL11-DAP-Seq(GSE60143)/Homer	YTGTACTTBH	0.001	-8.757	0.0004
SNAP2a-Rep2	GATA19(C2C2gata)/colamp-GATA19-DAP-Seq(GSE60143)/Homer	ATCSGATCVG	0.001	-8.573	0.0004
SNAP2a-Rep2	AT2G20400(G2like)/colamp-AT2G20400-DAP-Seq(GSE60143)/Homer	DNVGAATATTCBNHN	0.001	-8.569	0.0004
SNAP2a-Rep2	E2FA(E2FDP)/colamp-E2FA-DAP-Seq(GSE60143)/Homer	WWTGGCGCCAWWWNN	0.001	-8.445	0.0005
SNAP2a-Rep2	At5g29000(G2like)/col-At5g29000-DAP-Seq(GSE60143)/Homer	RGAATATTCYHH	0.001	-8.257	0.0006
SNAP2a-Rep2	MYB58(MYB)/colamp-MYB58-DAP-Seq(GSE60143)/Homer	YYYACCWACC	0.001	-8.206	0.0006
SNAP2a-Rep2	MYB99(MYB)/colamp-MYB99-DAP-Seq(GSE60143)/Homer	GGTAGGTG	0.001	-7.973	0.0008
SNAP2a-Rep2	GATA4(C2C2gata)/col-GATA4-DAP-Seq(GSE60143)/Homer	DDWTYAGATCTR	0.001	-7.846	0.0009
SNAP2a-Rep2	AtGRF6(GRF)/col-AtGRF6-DAP-Seq(GSE60143)/Homer	NTGTCAGADNNNNNN	0.001	-7.705	0.001
SNAP2a-Rep2	FEA4(bZIP)/Corn-FEA4-ChIP-Seq(GSE61954)/Homer	TGACGTCACS	0.001	-7.685	0.001
SNAP2a-Rep2	MYB61(MYB)/colamp-MYB61-DAP-Seq(GSE60143)/Homer	HCYACCTACC	0.001	-7.629	0.0011
SNAP2a-Rep2	At3g11280(MYBrelated)/col-At3g11280-DAP-Seq(GSE60143)/Homer	GATAAGRT	0.001	-7.535	0.0012
SNAP2a-Rep2	TCX2(CPP)/colamp-TCX2-DAP-Seq(GSE60143)/Homer	NNWWTTYRAAHN	0.001	-7.512	0.0012
SNAP2a-Rep2	HAT5(Homeobox)/colamp-HAT5-DAP-Seq(GSE60143)/Homer	DCAATWATTG	0.001	-7.484	0.0012
SNAP2a-Rep2	AT4G00250(GeBP)/col-AT4G00250-DAP-Seq(GSE60143)/Homer	WDTGGATAAKRT	0.001	-7.381	0.0013
SNAP2a-Rep2	ANAC042(NAC)/col-ANAC042-DAP-Seq(GSE60143)/Homer	CGTNDHNDHNACGKY	0.001	-7.308	0.0014
SNAP2a-Rep2	FUS3(ABI3VP1)/col-FUS3-DAP-Seq(GSE60143)/Homer	DNNWTNTGCATGKNN	0.001	-7.172	0.0016
SNAP2a-Rep2	MYB63(MYB)/col-MYB63-DAP-Seq(GSE60143)/Homer	BHYACCWACCHH	0.001	-7.044	0.0018
SNAP2a-Rep2	HAT1(Homeobox)/col-HAT1-DAP-Seq(GSE60143)/Homer	SCAATCATTGNN	0.001	-7.034	0.0019
SNAP2a-Rep2	AT5G56840(MYBrelated)/colamp-AT5G56840-DAP-Seq(GSE60143)/Homer	TGGATAAGGT	0.001	-6.922	0.0021
SNAP2a-Rep2	GATA1(C2C2gata)/colamp-GATA1-DAP-Seq(GSE60143)/Homer	DDWWYYAGATCTRRW	0.01	-6.897	0.0021
SNAP2a-Rep2	At5g05790(MYBrelated)/col-At5g05790-DAP-Seq(GSE60143)/Homer	AYCTTATC	0.01	-6.733	0.0025
SNAP2a-Rep2	At4g28140(AP2EREBP)/colamp-At4g28140-DAP-Seq(GSE60143)/Homer	DCCACCGACCAW	0.01	-6.521	0.003
SNAP2a-Rep2	EIL4(EIL)/Tomato-EIL4-ChIP-Seq(GSE116581)/Homer	GATTCAWTGAAT	0.01	-6.517	0.003
SNAP2a-Rep2	ATY13(MYB)/col-ATY13-DAP-Seq(GSE60143)/Homer	YYYAACYRHH	0.01	-6.418	0.0033
SNAP2a-Rep2	ANAC070(NAC)/colamp-ANAC070-DAP-Seq(GSE60143)/Homer	CTTRHDNHNBAAGHW	0.01	-6.289	0.0038
SNAP2a-Rep2	At5g47390(MYBrelated)/col-At5g47390-DAP-Seq(GSE60143)/Homer	CTTATCCA	0.01	-6.191	0.0042
SNAP2a-Rep2	At1g19000(MYBrelated)/colamp-At1g19000-DAP-Seq(GSE60143)/Homer	WWTGGATAADDT	0.01	-6.136	0.0044
SNAP2a-Rep2	GATA11(C2C2gata)/col-GATA11-DAP-Seq(GSE60143)/Homer	DDHYYAGATCTR	0.01	-6.052	0.0047
SNAP2a-Rep2	At1g36060(AP2EREBP)/colamp-At1g36060-DAP-Seq(GSE60143)/Homer	NNWWKGTCGGTG	0.01	-5.98	0.0051
SNAP2a-Rep2	ARF2(ARF)/col-ARF2-DAP-Seq(GSE60143)/Homer	TTGTCGGMWN	0.01	-5.898	0.0055
SNAP2a-Rep2	SEP3(MADS)/Arabidoposis-Flower-Sep3-ChIP-Seq/Homer	CCAAAAAGGG	0.01	-5.791	0.0061
SNAP2a-Rep2	AT2G20110(CPP)/colamp-AT2G20110-DAP-Seq(GSE60143)/Homer	ATTYAAATHY	0.01	-5.529	0.0079
SNAP2a-Rep2	AT3G10580(MYBrelated)/colamp-AT3G10580-DAP-Seq(GSE60143)/Homer	TACCTAACWNHW	0.01	-5.522	0.0079
SNAP2a-Rep2	MYB67(MYB)/col-MYB67-DAP-Seq(GSE60143)/Homer	YYYACCTAAC	0.01	-5.168	0.0112
SNAP2a-Rep2	ANAC092(NAC)/colamp-ANAC092-DAP-Seq(GSE60143)/Homer	WRCKTGWNNNWCAMG	0.01	-5.073	0.0123
SNAP2a-Rep2	ANAC057(NAC)/colamp-ANAC057-DAP-Seq(GSE60143)/Homer	DVCKTGNNNNNCAMG	0.01	-4.728	0.0173
SNAP2a-Rep2	AT2G38300(G2like)/col-AT2G38300-DAP-Seq(GSE60143)/Homer	ADRGAATGTT	0.01	-4.693	0.0178
SNAP2a-Rep2	SOL1(CPP)/colamp-SOL1-DAP-Seq(GSE60143)/Homer	ATTTAAATHN	0.01	-4.666	0.0182
SNAP2a-Rep2	CUC3(NAC)/col-CUC3-DAP-Seq(GSE60143)/Homer	TRCKTGWNNNACAMG	0.01	-4.65	0.0185
SNAP2a-Rep2	ANAC045(NAC)/col-ANAC045-DAP-Seq(GSE60143)/Homer	DNCKTVNNNNNNAMG	0.1	-4.532	0.0207
SNAP2a-Rep2	CEJ1(AP2EREBP)/col-CEJ1-DAP-Seq(GSE60143)/Homer	WWTGTCGGTG	0.1	-4.5	0.0213
SNAP2a-Rep2	AT5G61620(MYBrelated)/colamp-AT5G61620-DAP-Seq(GSE60143)/Homer	CTTATCCA	0.1	-4.465	0.022
SNAP2a-Rep2	SMB(NAC)/colamp-SMB-DAP-Seq(GSE60143)/Homer	CTTVNNNNDBAAGHW	0.1	-4.443	0.0224
SNAP2a-Rep2	GATA6(C2C2gata)/col200-GATA6-DAP-Seq(GSE60143)/Homer	TAGATCTARAHH	0.1	-4.409	0.0231
SNAP2a-Rep2	At1g74840(MYBrelated)/col100-At1g74840-DAP-Seq(GSE60143)/Homer	YHTTATCCAWWT	0.1	-4.398	0.0232
SNAP2a-Rep2	CBF2(AP2EREBP)/colamp-CBF2-DAP-Seq(GSE60143)/Homer	YBRCCGACATNNNNN	0.1	-4.394	0.0232
SNAP2a-Rep2	At5g04390(C2H2)/col200-At5g04390-DAP-Seq(GSE60143)/Homer	AGTGANDN	0.1	-4.276	0.0261
SNAP2a-Rep2	AT1G77200(AP2EREBP)/colamp-AT1G77200-DAP-Seq(GSE60143)/Homer	ACCGACAHWD	0.1	-4.087	0.0313
SNAP2a-Rep2	DEAR3(AP2EREBP)/colamp-DEAR3-DAP-Seq(GSE60143)/Homer	BCACCGACAWNNNNN	0.1	-3.997	0.0342
SNAP2a-Rep2	VND1(NAC)/col-VND1-DAP-Seq(GSE60143)/Homer	CTTRWDNHWYAAGYW	0.1	-3.96	0.0353
SNAP2a-Rep2	VND2(NAC)/col-VND2-DAP-Seq(GSE60143)/Homer	DNCKTNNNNNNNAAG	0.1	-3.858	0.039
SNAP2a-Rep2	MYB3R1(MYB)/col-MYB3R1-DAP-Seq(GSE60143)/Homer	WWDTDACCGTTR	0.1	-3.827	0.04
SNAP2a-Rep2	VRN1(ABI3VP1)/col-VRN1-DAP-Seq(GSE60143)/Homer	TTTTTTTTTT	0.1	-3.705	0.0451
SNAP2a-Rep2	TGA3(bZIP)/colamp-TGA3-DAP-Seq(GSE60143)/Homer	WTGATGACGTCATCW	0.1	-3.621	0.0489
SNAP2b-Rep1	TCP20(TCP)/col-TCP20-DAP-Seq(GSE60143)/Homer	GGDCCCAC	1e-255	-589.2	0
SNAP2b-Rep1	At1g72010(TCP)/colamp-At1g72010-DAP-Seq(GSE60143)/Homer	GGDCCCAC	1e-242	-559.1	0
SNAP2b-Rep1	At1g69690(TCP)/colamp-At1g69690-DAP-Seq(GSE60143)/Homer	NHGTGGGGCCCACHW	1e-226	-521.7	0
SNAP2b-Rep1	At5g08330(TCP)/col-At5g08330-DAP-Seq(GSE60143)/Homer	GGRCCCAC	1e-220	-508.3	0
SNAP2b-Rep1	TCP7(TCP)/col-TCP7-DAP-Seq(GSE60143)/Homer	GTGGGSCCCACHHNN	1e-219	-504.4	0
SNAP2b-Rep1	At2g45680(TCP)/colamp-At2g45680-DAP-Seq(GSE60143)/Homer	GTGGGNCCCACNDND	1e-198	-456.8	0
SNAP2b-Rep1	E-box/Arabidopsis-Promoters/Homer	GCCACGTG	1e-175	-403.2	0
SNAP2b-Rep1	ABF1(bZIP)/Arabidopsis-ABF1-ChIP-Seq(GSE80564)/Homer	CACGTGGC	1e-167	-385.2	0
SNAP2b-Rep1	TCP1(TCP)/col-TCP1-DAP-Seq(GSE60143)/Homer	GGGGGCCCMMCN	1e-157	-363.8	0
SNAP2b-Rep1	SPCH(bHLH)/Seedling-SPCH-ChIP-Seq(GSE57497)/Homer	WNBCACGTGA	1e-146	-336.7	0
SNAP2b-Rep1	PIF4(bHLH)/Seedling-PIF4-ChIP-Seq(GSE35315)/Homer	NNBCACGTGN	1e-143	-330.6	0
SNAP2b-Rep1	PIF5ox(bHLH)/Arabidopsis-PIF5ox-ChIP-Seq(GSE35062)/Homer	BCACGTGVDN	1e-136	-315	0
SNAP2b-Rep1	bHLH34(bHLH)/colamp-bHLH34-DAP-Seq(GSE60143)/Homer	HGWGRHWGACACGTG	1e-131	-303	0
SNAP2b-Rep1	At4g36780(BZR)/col-At4g36780-DAP-Seq(GSE60143)/Homer	NNNNNNCACGTGNNN	1e-129	-298.8	0
SNAP2b-Rep1	At1g78700(BZR)/col-At1g78700-DAP-Seq(GSE60143)/Homer	NNNNCACGTGNNNNN	1e-123	-284.6	0
SNAP2b-Rep1	ABI5(bZIP)/col-ABI5-DAP-Seq(GSE60143)/Homer	GCCACGTG	1e-122	-282.5	0
SNAP2b-Rep1	BIM2(bHLH)/col-BIM2-DAP-Seq(GSE60143)/Homer	NNNNCACGTGNN	1e-118	-272.6	0
SNAP2b-Rep1	IBL1(bHLH)/Seedling-IBL1-ChIP-Seq(GSE51120)/Homer	CACGTGCC	1e-117	-271.6	0
SNAP2b-Rep1	bZIP68(bZIP)/col-bZIP68-DAP-Seq(GSE60143)/Homer	WGCCACGTGK	1e-113	-262.3	0
SNAP2b-Rep1	AREB3(bZIP)/col-AREB3-DAP-Seq(GSE60143)/Homer	NKGMCACGTGDCMNN	1e-105	-244	0
SNAP2b-Rep1	ABF2(bZIP)/col-ABF2-DAP-Seq(GSE60143)/Homer	KGMCACGTGDCMHHH	1e-101	-232.7	0
SNAP2b-Rep1	bZIP53(bZIP)/colamp-bZIP53-DAP-Seq(GSE60143)/Homer	NDNHSACGTGKMNNN	1e-100	-232	0
SNAP2b-Rep1	bZIP28(bZIP)/col-bZIP28-DAP-Seq(GSE60143)/Homer	TGCCACGTSABH	1e-98	-227	0
SNAP2b-Rep1	bZIP3(bZIP)/col-bZIP3-DAP-Seq(GSE60143)/Homer	DWKNHSACGTGGCAD	1e-98	-226.5	0
SNAP2b-Rep1	HY5(bZIP)/colamp-HY5-DAP-Seq(GSE60143)/Homer	RRTSACGTSD	1e-94	-217.8	0
SNAP2b-Rep1	bZIP16(bZIP)/colamp-bZIP16-DAP-Seq(GSE60143)/Homer	TGCCACGTGD	1e-93	-215.1	0
SNAP2b-Rep1	GBF6(bZIP)/colamp-GBF6-DAP-Seq(GSE60143)/Homer	WWTGMCACGTCABCW	1e-93	-214.9	0
SNAP2b-Rep1	At4g18890(BZR)/col-At4g18890-DAP-Seq(GSE60143)/Homer	NDBRCACGTGYR	1e-92	-211.9	0
SNAP2b-Rep1	bZIP48(bZIP)/colamp-bZIP48-DAP-Seq(GSE60143)/Homer	DDWWKVTSACGTGGC	1e-89	-206.7	0
SNAP2b-Rep1	GBF5(bZIP)/colamp-GBF5-DAP-Seq(GSE60143)/Homer	WKNWSACGTGGCAWN	1e-89	-206.4	0
SNAP2b-Rep1	TCP16(TCP)/colamp-TCP16-DAP-Seq(GSE60143)/Homer	GTGGDCCYNNNNNNN	1e-83	-193.2	0
SNAP2b-Rep1	PIF7(bHLH)/col-PIF7-DAP-Seq(GSE60143)/Homer	CCACGTGGNH	1e-81	-186.5	0
SNAP2b-Rep1	BAM8(BES1)/col-BAM8-DAP-Seq(GSE60143)/Homer	NNWSACACGTGTSWN	1e-74	-171.1	0
SNAP2b-Rep1	bHLH74(bHLH)/col-bHLH74-DAP-Seq(GSE60143)/Homer	DRATCACGTGAB	1e-72	-167.6	0
SNAP2b-Rep1	GT3a(Trihelix)/col-GT3a-DAP-Seq(GSE60143)/Homer	WNACACGTGTYWWAW	1e-69	-160	0
SNAP2b-Rep1	WRKY75(WRKY)/col-WRKY75-DAP-Seq(GSE60143)/Homer	CGTTGACTWW	1e-68	-158.2	0
SNAP2b-Rep1	TCP3(TCP)/colamp-TCP3-DAP-Seq(GSE60143)/Homer	WGTGGTCCCAAHWWW	1e-68	-158.1	0
SNAP2b-Rep1	WRKY6(WRKY)/colamp-WRKY6-DAP-Seq(GSE60143)/Homer	NCGTTGACTWWD	1e-68	-157.4	0
SNAP2b-Rep1	WRKY31(WRKY)/colamp-WRKY31-DAP-Seq(GSE60143)/Homer	NCGTTGACTWWK	1e-65	-151	0
SNAP2b-Rep1	ZML1(C2C2gata)/colamp-ZML1-DAP-Seq(GSE60143)/Homer	ATCWYRACCGTTSRW	1e-64	-149.7	0
SNAP2b-Rep1	WRKY25(WRKY)/colamp-WRKY25-DAP-Seq(GSE60143)/Homer	NNNNHRGTCAAMNNN	1e-64	-148.6	0
SNAP2b-Rep1	PTF1(TCP)/colamp-PTF1-DAP-Seq(GSE60143)/Homer	RDDGGGACCACA	1e-64	-148.4	0
SNAP2b-Rep1	ZIM(C2C2gata)/col-ZIM-DAP-Seq(GSE60143)/Homer	ATCSRACGGTYRAGA	1e-64	-148.4	0
SNAP2b-Rep1	GBF3(bZIP)/Arabidopsis-GBF3-ChIP-Seq(GSE80564)/Homer	TGCCACGTSAYC	1e-64	-147.8	0
SNAP2b-Rep1	WRKY18(WRKY)/col-WRKY18-DAP-Seq(GSE60143)/Homer	NNNTTGACYWNNNNN	1e-63	-145.5	0
SNAP2b-Rep1	WRKY55(WRKY)/col-WRKY55-DAP-Seq(GSE60143)/Homer	NCGTTGACTT	1e-63	-145.3	0
SNAP2b-Rep1	WRKY15(WRKY)/col-WRKY15-DAP-Seq(GSE60143)/Homer	VGTTGACTWW	1e-61	-140.6	0
SNAP2b-Rep1	WRKY40(WRKY)/colamp-WRKY40-DAP-Seq(GSE60143)/Homer	AHWAGTCAAC	1e-59	-136.4	0
SNAP2b-Rep1	WRKY27(WRKY)/colamp-WRKY27-DAP-Seq(GSE60143)/Homer	NHGTTGACYTWD	1e-57	-133.5	0
SNAP2b-Rep1	ATAF1(NAC)/col-ATAF1-DAP-Seq(GSE60143)/Homer	YACGTMAY	1e-55	-128.8	0
SNAP2b-Rep1	WRKY24(WRKY)/colamp-WRKY24-DAP-Seq(GSE60143)/Homer	CGTTGACTWW	1e-55	-128.5	0
SNAP2b-Rep1	WRKY20(WRKY)/col-WRKY20-DAP-Seq(GSE60143)/Homer	CKTTGACYWD	1e-55	-128.5	0
SNAP2b-Rep1	WRKY33(WRKY)/col-WRKY33-DAP-Seq(GSE60143)/Homer	CGTTGACYAW	1e-55	-128.1	0
SNAP2b-Rep1	CAMTA1(CAMTA)/col-CAMTA1-DAP-Seq(GSE60143)/Homer	WWAACGCGTT	1e-54	-126.6	0
SNAP2b-Rep1	WRKY29(WRKY)/colamp-WRKY29-DAP-Seq(GSE60143)/Homer	MGTTGACTTT	1e-54	-125.7	0
SNAP2b-Rep1	WRKY26(WRKY)/colamp-WRKY26-DAP-Seq(GSE60143)/Homer	CGTTGACTWDKN	1e-52	-121.5	0
SNAP2b-Rep1	WRKY28(WRKY)/col-WRKY28-DAP-Seq(GSE60143)/Homer	BGTTGACTWH	1e-52	-121	0
SNAP2b-Rep1	AT5G59990(C2C2COlike)/colamp-AT5G59990-DAP-Seq(GSE60143)/Homer	TCTCAACCGTTCATT	1e-52	-120.8	0
SNAP2b-Rep1	WRKY3(WRKY)/col-WRKY3-DAP-Seq(GSE60143)/Homer	NCKTTGACYDDN	1e-52	-119.8	0
SNAP2b-Rep1	WRKY50(WRKY)/col-WRKY50-DAP-Seq(GSE60143)/Homer	NNTTGACTWNNGNNN	1e-50	-115.8	0
SNAP2b-Rep1	WRKY71(WRKY)/col-WRKY71-DAP-Seq(GSE60143)/Homer	CKTTGACYWW	1e-50	-115.5	0
SNAP2b-Rep1	WRKY65(WRKY)/colamp-WRKY65-DAP-Seq(GSE60143)/Homer	AWWWAGTCAACG	1e-48	-112.3	0
SNAP2b-Rep1	BZR1(BZR)/col-BZR1-DAP-Seq(GSE60143)/Homer	NNCRCACGTGCG	1e-46	-107.8	0
SNAP2b-Rep1	FHY3(FAR1)/Arabidopsis-FHY3-ChIP-Seq(GSE30711)/Homer	HHCACGCGCBTN	1e-46	-107.1	0
SNAP2b-Rep1	TCP17(TCP)/col-TCP17-DAP-Seq(GSE60143)/Homer	GTGGTCCCCA	1e-45	-105.4	0
SNAP2b-Rep1	WRKY14(WRKY)/colamp-WRKY14-DAP-Seq(GSE60143)/Homer	NCGTTGACTTTN	1e-44	-102.7	0
SNAP2b-Rep1	WRKY45(WRKY)/col-WRKY45-DAP-Seq(GSE60143)/Homer	HNNNKTTGACTWWNH	1e-41	-95.76	0
SNAP2b-Rep1	FRS9(ND)/col-FRS9-DAP-Seq(GSE60143)/Homer	RGAGAGAGAAAG	1e-38	-89.4	0
SNAP2b-Rep1	WRKY22(WRKY)/colamp-WRKY22-DAP-Seq(GSE60143)/Homer	WWAAAGTCAACK	1e-37	-86.55	0
SNAP2b-Rep1	CAMTA5(CAMTA)/col-CAMTA5-DAP-Seq(GSE60143)/Homer	ACGCGTTTTANACRC	1e-37	-86.53	0
SNAP2b-Rep1	WRKY42(WRKY)/colamp-WRKY42-DAP-Seq(GSE60143)/Homer	NAAAGTCAACGN	1e-37	-86.16	0
SNAP2b-Rep1	WRKY43(WRKY)/colamp-WRKY43-DAP-Seq(GSE60143)/Homer	NCGTTGACTTTT	1e-37	-85.44	0
SNAP2b-Rep1	BPC6(BBRBPC)/col-BPC6-DAP-Seq(GSE60143)/Homer	YTYTCTCTCTCTCTA	1e-36	-84.78	0
SNAP2b-Rep1	ATHB13(Homeobox)/col-ATHB13-DAP-Seq(GSE60143)/Homer	CAATAATT	1e-31	-73.37	0
SNAP2b-Rep1	BIM1(bHLH)/colamp-BIM1-DAP-Seq(GSE60143)/Homer	NNNNNNVTCACGTGM	1e-31	-71.44	0
SNAP2b-Rep1	GAGA-repeat/Arabidopsis-Promoters/Homer	CTCTCTCTCY	1e-30	-70.69	0
SNAP2b-Rep1	BPC1(BBRBPC)/colamp-BPC1-DAP-Seq(GSE60143)/Homer	GARGAGAGAGAA	1e-30	-69.59	0
SNAP2b-Rep1	bHLH130(bHLH)/col-bHLH130-DAP-Seq(GSE60143)/Homer	GCAACTTG	1e-30	-69.56	0
SNAP2b-Rep1	bHLH122(bHLH)/col100-bHLH122-DAP-Seq(GSE60143)/Homer	NDDCAASTTGHHNWW	1e-29	-67.62	0
SNAP2b-Rep1	WRKY30(WRKY)/colamp-WRKY30-DAP-Seq(GSE60143)/Homer	CGTTGACTTN	1e-28	-66.52	0
SNAP2b-Rep1	HDG1(Homeobox)/col100-HDG1-DAP-Seq(GSE60143)/Homer	DDYAATTAATGH	1e-28	-66.02	0
SNAP2b-Rep1	WRKY47(WRKY)/colamp-WRKY47-DAP-Seq(GSE60143)/Homer	WAAGTCAACGBT	1e-26	-62.09	0
SNAP2b-Rep1	AT3G42860(zfGRF)/col-AT3G42860-DAP-Seq(GSE60143)/Homer	CGTTGACTTN	1e-26	-61.44	0
SNAP2b-Rep1	At5g62940(C2C2dof)/col-At5g62940-DAP-Seq(GSE60143)/Homer	WHWHHACTTTTT	1e-26	-60.21	0
SNAP2b-Rep1	dof45(C2C2dof)/col-dof45-DAP-Seq(GSE60143)/Homer	NVAWAAAGTN	1e-25	-59.31	0
SNAP2b-Rep1	bHLH80(bHLH)/col-bHLH80-DAP-Seq(GSE60143)/Homer	NNNNDCAASTTGHNN	1e-25	-57.61	0
SNAP2b-Rep1	FAR1(FAR1)/col-FAR1-DAP-Seq(GSE60143)/Homer	TKNNNYYCACGCGCY	1e-24	-56.16	0
SNAP2b-Rep1	TGA6(bZIP)/colamp-TGA6-DAP-Seq(GSE60143)/Homer	TGACGTCABC	1e-24	-55.92	0
SNAP2b-Rep1	BIM3(bHLH)/col-BIM3-DAP-Seq(GSE60143)/Homer	TWVTCACGTGAB	1e-23	-55.08	0
SNAP2b-Rep1	ANAC047(NAC)/colamp-ANAC047-DAP-Seq(GSE60143)/Homer	WACACGTAACTT	1e-23	-55.02	0
SNAP2b-Rep1	At1g76110(ARID)/colamp-At1g76110-DAP-Seq(GSE60143)/Homer	ATTTAATG	1e-23	-54.16	0
SNAP2b-Rep1	At3g12730(G2like)/colamp-At3g12730-DAP-Seq(GSE60143)/Homer	AAGATTCT	1e-22	-52.27	0
SNAP2b-Rep1	ATHB34(ZFHD)/colamp-ATHB34-DAP-Seq(GSE60143)/Homer	TRATTARS	1e-22	-51.5	0
SNAP2b-Rep1	OBP1(C2C2dof)/col-OBP1-DAP-Seq(GSE60143)/Homer	NHHACTTTWT	1e-22	-51.27	0
SNAP2b-Rep1	AT3G12130(C3H)/colamp-AT3G12130-DAP-Seq(GSE60143)/Homer	TMACTTTTTV	1e-22	-50.9	0
SNAP2b-Rep1	AT1G04880(ARID)/colamp-AT1G04880-DAP-Seq(GSE60143)/Homer	AAACTATATADTATA	1e-22	-50.75	0
SNAP2b-Rep1	bZIP44(bZIP)/colamp-bZIP44-DAP-Seq(GSE60143)/Homer	NDTGCCACGTCAGCH	1e-21	-50.61	0
SNAP2b-Rep1	AT4G27900(C2C2COlike)/col-AT4G27900-DAP-Seq(GSE60143)/Homer	TCTCVACCGTTSATT	1e-21	-50.43	0
SNAP2b-Rep1	MYB88(MYB)/col-MYB88-DAP-Seq(GSE60143)/Homer	HNACGCTCCT	1e-21	-49.11	0
SNAP2b-Rep1	At3g04030(G2like)/col-At3g04030-DAP-Seq(GSE60143)/Homer	DRGAATCT	1e-21	-48.71	0
SNAP2b-Rep1	OBP3(C2C2dof)/col-OBP3-DAP-Seq(GSE60143)/Homer	NYWACTTTTT	1e-21	-48.41	0
SNAP2b-Rep1	ATHB23(ZFHD)/col-ATHB23-DAP-Seq(GSE60143)/Homer	HTAATTARNN	1e-19	-44.2	0
SNAP2b-Rep1	AT1G47655(C2C2dof)/colamp-AT1G47655-DAP-Seq(GSE60143)/Homer	YHACTTTTTS	1e-19	-44.11	0
SNAP2b-Rep1	Knotted(Homeobox)/Corn-KN1-ChIP-Seq(GSE39161)/Homer	GAYGNGACRGGN	1e-18	-42.71	0
SNAP2b-Rep1	ATHB24(ZFHD)/colamp-ATHB24-DAP-Seq(GSE60143)/Homer	TAATTAAS	1e-18	-42.69	0
SNAP2b-Rep1	bHLH157(bHLH)/col-bHLH157-DAP-Seq(GSE60143)/Homer	KACACGTCTCTY	1e-18	-42	0
SNAP2b-Rep1	bZIP52(bZIP)/colamp-bZIP52-DAP-Seq(GSE60143)/Homer	NDNHCAGCTGTCANN	1e-18	-41.51	0
SNAP2b-Rep1	NAM(NAC)/col-NAM-DAP-Seq(GSE60143)/Homer	RGTTRCGTRW	1e-17	-40.6	0
SNAP2b-Rep1	TGA4(bZIP)/colamp-TGA4-DAP-Seq(GSE60143)/Homer	RTGACGTCAKCW	1e-17	-40.18	0
SNAP2b-Rep1	ATHB33(ZFHD)/col-ATHB33-DAP-Seq(GSE60143)/Homer	NGTRATTAAK	1e-17	-39.5	0
SNAP2b-Rep1	WRKY11(WRKY)/col-WRKY11-DAP-Seq(GSE60143)/Homer	SCGTTGACTTTN	1e-17	-39.32	0
SNAP2b-Rep1	dof43(C2C2dof)/colamp-dof43-DAP-Seq(GSE60143)/Homer	NAAAAAGTDA	1e-16	-38.91	0
SNAP2b-Rep1	At3g45610(C2C2dof)/col-At3g45610-DAP-Seq(GSE60143)/Homer	TWACTTTTTS	1e-16	-38.1	0
SNAP2b-Rep1	dof24(C2C2dof)/col-dof24-DAP-Seq(GSE60143)/Homer	TWMCTTTTTG	1e-16	-37.84	0
SNAP2b-Rep1	WRKY21(WRKY)/colamp-WRKY21-DAP-Seq(GSE60143)/Homer	DCGTTGACTTTT	1e-16	-37.77	0
SNAP2b-Rep1	TGA10(bZIP)/colamp-TGA10-DAP-Seq(GSE60143)/Homer	ATGACGTC	1e-16	-37.72	0
SNAP2b-Rep1	AT5G45580(G2like)/colamp-AT5G45580-DAP-Seq(GSE60143)/Homer	ADRGAATCTH	1e-16	-37.71	0
SNAP2b-Rep1	MYB96(MYB)/colamp-MYB96-DAP-Seq(GSE60143)/Homer	WGGTRGTTGG	1e-16	-37.64	0
SNAP2b-Rep1	BBX31(Orphan)/col-BBX31-DAP-Seq(GSE60143)/Homer	NAAAAAGTDA	1e-16	-37.63	0
SNAP2b-Rep1	NAP(NAC)/col-NAP-DAP-Seq(GSE60143)/Homer	ARGTTACGTRTN	1e-16	-37.53	0
SNAP2b-Rep1	AT5G63260(C3H)/col-AT5G63260-DAP-Seq(GSE60143)/Homer	RAAAAAGTRA	1e-16	-37.4	0
SNAP2b-Rep1	AT5G66940(C2C2dof)/col-AT5G66940-DAP-Seq(GSE60143)/Homer	NNHACTTTWT	1e-16	-36.92	0
SNAP2b-Rep1	MYB3R5(MYB)/col-MYB3R5-DAP-Seq(GSE60143)/Homer	THYAACGGTHAWAWT	1e-15	-36.82	0
SNAP2b-Rep1	Adof1(C2C2dof)/col-Adof1-DAP-Seq(GSE60143)/Homer	NRWAAAGYDV	1e-15	-36.3	0
SNAP2b-Rep1	bHLH18(bHLH)/col-bHLH18-DAP-Seq(GSE60143)/Homer	CACGTGTTYCACGTG	1e-15	-36	0
SNAP2b-Rep1	ATHB40(HB)/col-ATHB40-DAP-Seq(GSE60143)/Homer	HCAATWATTG	1e-15	-35.72	0
SNAP2b-Rep1	LMI1(HB)/colamp-LMI1-DAP-Seq(GSE60143)/Homer	AATTATTG	1e-15	-34.84	0
SNAP2b-Rep1	AT2G28810(C2C2dof)/colamp-AT2G28810-DAP-Seq(GSE60143)/Homer	VAAAAAGTWA	1e-15	-34.6	0
SNAP2b-Rep1	KAN2(G2like)/colamp-KAN2-DAP-Seq(GSE60143)/Homer	ATATTCTY	1e-15	-34.56	0
SNAP2b-Rep1	TGA2(bZIP)/colamp-TGA2-DAP-Seq(GSE60143)/Homer	ACGTCAYCHH	1e-14	-34.45	0
SNAP2b-Rep1	AT5G02460(C2C2dof)/col-AT5G02460-DAP-Seq(GSE60143)/Homer	CHCCTTTT	1e-14	-34.34	0
SNAP2b-Rep1	ANL2(HB)/col-ANL2-DAP-Seq(GSE60143)/Homer	CATTAATTGC	1e-14	-33.97	0
SNAP2b-Rep1	AT3G52440(C2C2dof)/colamp-AT3G52440-DAP-Seq(GSE60143)/Homer	DTHACTTTTT	1e-14	-33.39	0
SNAP2b-Rep1	ATHB25(ZFHD)/colamp-ATHB25-DAP-Seq(GSE60143)/Homer	TAATTAVB	1e-14	-32.93	0
SNAP2b-Rep1	MYB17(MYB)/colamp-MYB17-DAP-Seq(GSE60143)/Homer	GGTAGGTGRG	1e-14	-32.55	0
SNAP2b-Rep1	KANADI1(Myb)/Seedling-KAN1-ChIP-Seq(GSE48081)/Homer	ARGAATAWWN	1e-13	-32.13	0
SNAP2b-Rep1	WRKY8(WRKY)/colamp-WRKY8-DAP-Seq(GSE60143)/Homer	CGTTGACTTT	1e-13	-31.91	0
SNAP2b-Rep1	At1g25550(G2like)/colamp-At1g25550-DAP-Seq(GSE60143)/Homer	NAGATTCY	1e-13	-31.38	0
SNAP2b-Rep1	Replumless(BLH)/Arabidopsis-RPL.GFP-ChIP-Seq(GSE78727)/Homer	HGTCWHATCA	1e-13	-30.85	0
SNAP2b-Rep1	ATHB20(Homeobox)/colamp-ATHB20-DAP-Seq(GSE60143)/Homer	CAATHATT	1e-12	-28.75	0
SNAP2b-Rep1	SPL5(SBP)/colamp-SPL5-DAP-Seq(GSE60143)/Homer	NNHGTACGGHNN	1e-12	-28.04	0
SNAP2b-Rep1	At1g68670(G2like)/colamp-At1g68670-DAP-Seq(GSE60143)/Homer	WNWWHNRAAGATTCT	1e-12	-27.93	0
SNAP2b-Rep1	MYB3R4(MYB)/col-MYB3R4-DAP-Seq(GSE60143)/Homer	AWWTAACCGTTR	1e-11	-25.9	0
SNAP2b-Rep1	ATHB6(Homeobox)/Arabidopsis-HB6-ChIP-Seq(GSE80564)/Homer	CAATNATTBN	1e-11	-25.78	0
SNAP2b-Rep1	MYB30(MYB)/colamp-MYB30-DAP-Seq(GSE60143)/Homer	AGGTAGTTGG	1e-11	-25.51	0
SNAP2b-Rep1	At1g64620(C2C2dof)/colamp-At1g64620-DAP-Seq(GSE60143)/Homer	CACTTTTT	1e-10	-25.3	0
SNAP2b-Rep1	WRKY46(WRKY)/colamp-WRKY46-DAP-Seq(GSE60143)/Homer	AAAGTCAACGSN	1e-10	-25.09	0
SNAP2b-Rep1	O2(bZIP)/Corn-O2-ChIP-Seq(GSE63991)/Homer	GCTGACGTGGCA	1e-10	-25.09	0
SNAP2b-Rep1	TGA1(bZIP)/colamp-TGA1-DAP-Seq(GSE60143)/Homer	TGACGTCAKC	1e-10	-25.09	0
SNAP2b-Rep1	At1g14580(C2H2)/colamp-At1g14580-DAP-Seq(GSE60143)/Homer	CASAAAAMGACAAAA	1e-10	-24.91	0
SNAP2b-Rep1	At4g38000(C2C2dof)/col-At4g38000-DAP-Seq(GSE60143)/Homer	WWWTWACTTTTT	1e-10	-24.28	0
SNAP2b-Rep1	DAG2(C2C2dof)/col-DAG2-DAP-Seq(GSE60143)/Homer	WWTTHACTTTTT	1e-10	-24.1	0
SNAP2b-Rep1	MYB3(MYB)/Arabidopsis-MYB3-ChIP-Seq(GSE80564)/Homer	GKTAGGTRGG	1e-10	-23.95	0
SNAP2b-Rep1	MYB92(MYB)/colamp-MYB92-DAP-Seq(GSE60143)/Homer	GGTAGGTR	1e-10	-23.73	0
SNAP2b-Rep1	NLP7(RWPRK)/col-NLP7-DAP-Seq(GSE60143)/Homer	TGRCCYTTCR	1e-10	-23.73	0
SNAP2b-Rep1	AtHB32(ZFHD)/col200-AtHB32-DAP-Seq(GSE60143)/Homer	CGAATTAT	1e-10	-23.6	0
SNAP2b-Rep1	ATHB7(Homeobox)/col-ATHB7-DAP-Seq(GSE60143)/Homer	AATGATTG	1e-10	-23.51	0
SNAP2b-Rep1	bHLH28(bHLH)/col-bHLH28-DAP-Seq(GSE60143)/Homer	NHHTGTACGGAH	1e-10	-23.38	0
SNAP2b-Rep1	ATHB6(Homeobox)/col-ATHB6-DAP-Seq(GSE60143)/Homer	AATGATTG	1e-10	-23.21	0
SNAP2b-Rep1	IDD5(C2H2)/colamp-IDD5-DAP-Seq(GSE60143)/Homer	TTTTGTCTTTTTBTK	1e-09	-22.77	0
SNAP2b-Rep1	MYB51(MYB)/col-MYB51-DAP-Seq(GSE60143)/Homer	GGTAGGTG	1e-09	-22.48	0
SNAP2b-Rep1	At3g24120(G2like)/col-At3g24120-DAP-Seq(GSE60143)/Homer	NWWAGMATMW	1e-09	-22.13	0
SNAP2b-Rep1	ATY13(MYB)/col-ATY13-DAP-Seq(GSE60143)/Homer	YYYAACYRHH	1e-09	-22.11	0
SNAP2b-Rep1	At2g01060(G2like)/colamp-At2g01060-DAP-Seq(GSE60143)/Homer	AGATKCBNWW	1e-09	-21.83	0
SNAP2b-Rep1	ANAC079(NAC)/colamp-ANAC079-DAP-Seq(GSE60143)/Homer	TACACGCAACCT	1e-09	-21.66	0
SNAP2b-Rep1	IDD4(C2H2)/col-IDD4-DAP-Seq(GSE60143)/Homer	TTTGTCTTTWTB	1e-09	-21.22	0
SNAP2b-Rep1	AZF1(C2H2)/colamp-AZF1-DAP-Seq(GSE60143)/Homer	DKSWCACT	1e-09	-21.01	0
SNAP2b-Rep1	TGA9(bZIP)/colamp-TGA9-DAP-Seq(GSE60143)/Homer	VTGACGTC	1e-09	-20.93	0
SNAP2b-Rep1	HAT2(Homeobox)/colamp-HAT2-DAP-Seq(GSE60143)/Homer	CYAATSATTR	1e-08	-20.67	0
SNAP2b-Rep1	JKD(C2H2)/col-JKD-DAP-Seq(GSE60143)/Homer	TTTTGTCGTTTT	1e-08	-20.31	0
SNAP2b-Rep1	FEA4(bZIP)/Corn-FEA4-ChIP-Seq(GSE61954)/Homer	TGACGTCACS	1e-08	-20.16	0
SNAP2b-Rep1	bZIP50(bZIP)/colamp-bZIP50-DAP-Seq(GSE60143)/Homer	GATGACGTCA	1e-08	-19.84	0
SNAP2b-Rep1	OBP4(C2C2dof)/col-OBP4-DAP-Seq(GSE60143)/Homer	WTTHACTTTTTB	1e-08	-19.82	0
SNAP2b-Rep1	bZIP18(bZIP)/colamp-bZIP18-DAP-Seq(GSE60143)/Homer	KGMCAGCTND	1e-08	-19.76	0
SNAP2b-Rep1	At5g66730(C2H2)/colamp-At5g66730-DAP-Seq(GSE60143)/Homer	TTTGTCKTTTTK	1e-08	-19.55	0
SNAP2b-Rep1	ATHB5(HB)/colamp-ATHB5-DAP-Seq(GSE60143)/Homer	AATGATTG	1e-08	-19.5	0
SNAP2b-Rep1	COG1(C2C2dof)/col-COG1-DAP-Seq(GSE60143)/Homer	DAAAAAGTGA	1e-08	-19.37	0
SNAP2b-Rep1	ATHB21(HB)/colamp-ATHB21-DAP-Seq(GSE60143)/Homer	YCAATWAT	1e-08	-19.17	0
SNAP2b-Rep1	IDD2(C2H2)/colamp-IDD2-DAP-Seq(GSE60143)/Homer	HAVAAAAMGACAAAA	1e-08	-19.03	0
SNAP2b-Rep1	SPL13(SBP)/col-SPL13-DAP-Seq(GSE60143)/Homer	WAHTGTACGGAH	1e-08	-18.63	0
SNAP2b-Rep1	MYB13(MYB)/col-MYB13-DAP-Seq(GSE60143)/Homer	HYCACCWACCHH	1e-07	-18.05	0
SNAP2b-Rep1	AT1G20910(ARID)/col-AT1G20910-DAP-Seq(GSE60143)/Homer	THAATTRAWN	1e-07	-18.01	0
SNAP2b-Rep1	ATY19(MYB)/col-ATY19-DAP-Seq(GSE60143)/Homer	YYCACCWACCAT	1e-07	-17.72	0
SNAP2b-Rep1	bZIP69(bZIP)/col-bZIP69-DAP-Seq(GSE60143)/Homer	GACAGCTGKCAW	1e-07	-17.53	0
SNAP2b-Rep1	ATHB18(Homeobox)/colamp-ATHB18-DAP-Seq(GSE60143)/Homer	YCAATSATTG	1e-07	-17.39	0
SNAP2b-Rep1	MYB63(MYB)/col-MYB63-DAP-Seq(GSE60143)/Homer	BHYACCWACCHH	1e-07	-17.3	0
SNAP2b-Rep1	VIP1(bZIP)/col-VIP1-DAP-Seq(GSE60143)/Homer	NTTGACAGCTGTCAN	1e-07	-17.27	0
SNAP2b-Rep1	HAT5(Homeobox)/colamp-HAT5-DAP-Seq(GSE60143)/Homer	DCAATWATTG	1e-07	-17.12	0
SNAP2b-Rep1	MGP(C2H2)/colamp-MGP-DAP-Seq(GSE60143)/Homer	TTTTGTCGTTTW	1e-07	-17.01	0
SNAP2b-Rep1	IDD7(C2H2)/col-IDD7-DAP-Seq(GSE60143)/Homer	TTTGTCKTTTTN	1e-07	-16.5	0
SNAP2b-Rep1	SPL14(SBP)/col-SPL14-DAP-Seq(GSE60143)/Homer	NNWHTGTACGGAHNH	1e-07	-16.41	0
SNAP2b-Rep1	NUC(C2H2)/col-NUC-DAP-Seq(GSE60143)/Homer	HAVAAAACGACAAAA	1e-07	-16.27	0
SNAP2b-Rep1	MYB3R1(MYB)/col-MYB3R1-DAP-Seq(GSE60143)/Homer	WWDTDACCGTTR	1e-06	-16.12	0
SNAP2b-Rep1	MYB107(MYB)/col-MYB107-DAP-Seq(GSE60143)/Homer	RGTWGGTRRR	1e-06	-15.37	0
SNAP2b-Rep1	MYB93(MYB)/colamp-MYB93-DAP-Seq(GSE60143)/Homer	GGTAGGTGRD	1e-06	-14.82	0
SNAP2b-Rep1	AT4G37180(G2like)/col-AT4G37180-DAP-Seq(GSE60143)/Homer	AGAATCTTNN	1e-06	-14.7	0
SNAP2b-Rep1	SPL9(SBP)/colamp-SPL9-DAP-Seq(GSE60143)/Homer	BTGTACTT	1e-06	-14.68	0
SNAP2b-Rep1	SPL1(SBP)/colamp-SPL1-DAP-Seq(GSE60143)/Homer	HYGTACDTWH	1e-06	-14.34	0
SNAP2b-Rep1	MYB10(MYB)/col-MYB10-DAP-Seq(GSE60143)/Homer	YCCACCTACCHH	1e-06	-14.09	0
SNAP2b-Rep1	E2FA(E2FDP)/colamp-E2FA-DAP-Seq(GSE60143)/Homer	WWTGGCGCCAWWWNN	1e-06	-14.06	0
SNAP2b-Rep1	MYB94(MYB)/col-MYB94-DAP-Seq(GSE60143)/Homer	WGGTRGTTGGKA	1e-06	-14.01	0
SNAP2b-Rep1	bZIP42(bZIP)/colamp-bZIP42-DAP-Seq(GSE60143)/Homer	GCCACGTCAGCA	1e-05	-13.71	0
SNAP2b-Rep1	VND6(NAC)/col-VND6-DAP-Seq(GSE60143)/Homer	DCTTNHTTTTYAMGY	1e-05	-12.4	0
SNAP2b-Rep1	At3g11280(MYBrelated)/col-At3g11280-DAP-Seq(GSE60143)/Homer	GATAAGRT	1e-05	-12.38	0
SNAP2b-Rep1	MYB40(MYB)/col-MYB40-DAP-Seq(GSE60143)/Homer	TGGTAGGTRARA	1e-05	-12.2	0
SNAP2b-Rep1	ATHB53(HB)/col-ATHB53-DAP-Seq(GSE60143)/Homer	CAATAATT	1e-05	-11.98	0
SNAP2b-Rep1	AT4G26030(C2H2)/col-AT4G26030-DAP-Seq(GSE60143)/Homer	BYYACCWACY	1e-05	-11.7	0
SNAP2b-Rep1	GATA14(C2C2gata)/col-GATA14-DAP-Seq(GSE60143)/Homer	AYCAGATCTG	0.0001	-11.39	0
SNAP2b-Rep1	At1g19210(AP2EREBP)/colamp-At1g19210-DAP-Seq(GSE60143)/Homer	HCACCGACCAHN	0.0001	-11.09	0
SNAP2b-Rep1	MYB58(MYB)/colamp-MYB58-DAP-Seq(GSE60143)/Homer	YYYACCWACC	0.0001	-11.02	0
SNAP2b-Rep1	SPL15(SBP)/colamp-SPL15-DAP-Seq(GSE60143)/Homer	WDWMMGTACADW	0.0001	-10.98	0
SNAP2b-Rep1	FUS3(ABI3VP1)/col-FUS3-DAP-Seq(GSE60143)/Homer	DNNWTNTGCATGKNN	0.0001	-10.81	0
SNAP2b-Rep1	AT1G69570(C2C2dof)/col-AT1G69570-DAP-Seq(GSE60143)/Homer	WAAAAGTGHH	0.0001	-10.81	0
SNAP2b-Rep1	Unknown3/Arabidopsis-Promoters/Homer	AYTAAACCGG	0.0001	-10.36	0.0001
SNAP2b-Rep1	AT2G38300(G2like)/col-AT2G38300-DAP-Seq(GSE60143)/Homer	ADRGAATGTT	0.0001	-10.05	0.0001
SNAP2b-Rep1	At5g05790(MYBrelated)/col-At5g05790-DAP-Seq(GSE60143)/Homer	AYCTTATC	0.0001	-9.964	0.0001
SNAP2b-Rep1	MYB99(MYB)/colamp-MYB99-DAP-Seq(GSE60143)/Homer	GGTAGGTG	0.0001	-9.581	0.0002
SNAP2b-Rep1	AtIDD11(C2H2)/colamp-AtIDD11-DAP-Seq(GSE60143)/Homer	TTTGTCGTTT	0.0001	-9.532	0.0002
SNAP2b-Rep1	MYB56(MYB)/colamp-MYB56-DAP-Seq(GSE60143)/Homer	HTAACGRMHY	0.0001	-9.384	0.0002
SNAP2b-Rep1	At5g29000(G2like)/col-At5g29000-DAP-Seq(GSE60143)/Homer	RGAATATTCYHH	0.0001	-9.286	0.0002
SNAP2b-Rep1	GATA4(C2C2gata)/col-GATA4-DAP-Seq(GSE60143)/Homer	DDWTYAGATCTR	0.001	-9.19	0.0002
SNAP2b-Rep1	MYB74(MYB)/colamp-MYB74-DAP-Seq(GSE60143)/Homer	YYYACCTACCWH	0.001	-8.947	0.0003
SNAP2b-Rep1	ATHB15(HB)/col-ATHB15-DAP-Seq(GSE60143)/Homer	GYAATSATTA	0.001	-8.892	0.0003
SNAP2b-Rep1	At5g04390(C2H2)/col200-At5g04390-DAP-Seq(GSE60143)/Homer	AGTGANDN	0.001	-8.885	0.0003
SNAP2b-Rep1	HAT1(Homeobox)/col-HAT1-DAP-Seq(GSE60143)/Homer	SCAATCATTGNN	0.001	-8.871	0.0003
SNAP2b-Rep1	ANAC094(NAC)/col-ANAC094-DAP-Seq(GSE60143)/Homer	DVCGTRNNNNNYACG	0.001	-8.744	0.0004
SNAP2b-Rep1	CDF3(C2C2dof)/colamp-CDF3-DAP-Seq(GSE60143)/Homer	AAAAGTRM	0.001	-8.553	0.0004
SNAP2b-Rep1	MYB61(MYB)/colamp-MYB61-DAP-Seq(GSE60143)/Homer	HCYACCTACC	0.001	-8.542	0.0004
SNAP2b-Rep1	REM19(REM)/colamp-REM19-DAP-Seq(GSE60143)/Homer	AAAAAAAA	0.001	-8.54	0.0004
SNAP2b-Rep1	LCL1(MYBrelated)/colamp-LCL1-DAP-Seq(GSE60143)/Homer	NAAAATATCTWHWWN	0.001	-8.536	0.0004
SNAP2b-Rep1	dof42(C2C2dof)/col-dof42-DAP-Seq(GSE60143)/Homer	AAAAAGGC	0.001	-8.203	0.0006
SNAP2b-Rep1	AT2G40260(G2like)/colamp-AT2G40260-DAP-Seq(GSE60143)/Homer	WAAAYATTCTTT	0.001	-7.944	0.0008
SNAP2b-Rep1	AT3G51470(DBP)/col-AT3G51470-DAP-Seq(GSE60143)/Homer	TTWHGGTGCACC	0.001	-7.935	0.0008
SNAP2b-Rep1	MYB67(MYB)/col-MYB67-DAP-Seq(GSE60143)/Homer	YYYACCTAAC	0.001	-7.772	0.0009
SNAP2b-Rep1	CRC(C2C2YABBY)/col-CRC-DAP-Seq(GSE60143)/Homer	TWATSATA	0.001	-7.748	0.0009
SNAP2b-Rep1	STZ(C2H2)/colamp-STZ-DAP-Seq(GSE60143)/Homer	HNBTCACT	0.001	-7.747	0.0009
SNAP2b-Rep1	WRKY7(WRKY)/colamp-WRKY7-DAP-Seq(GSE60143)/Homer	AAAAGTCAACGSHWD	0.001	-7.516	0.0012
SNAP2b-Rep1	SGR5(C2H2)/colamp-SGR5-DAP-Seq(GSE60143)/Homer	TTTGTCTTTTTT	0.001	-7.46	0.0012
SNAP2b-Rep1	At5g47390(MYBrelated)/col-At5g47390-DAP-Seq(GSE60143)/Homer	CTTATCCA	0.001	-7.276	0.0015
SNAP2b-Rep1	MYB39(MYB)/col-MYB39-DAP-Seq(GSE60143)/Homer	WWAARKTAGGTGRAA	0.01	-6.86	0.0022
SNAP2b-Rep1	EIN3(EIL)/col-EIN3-DAP-Seq(GSE60143)/Homer	ARATTCAATGWATYT	0.01	-6.549	0.003
SNAP2b-Rep1	AT2G20400(G2like)/colamp-AT2G20400-DAP-Seq(GSE60143)/Homer	DNVGAATATTCBNHN	0.01	-6.48	0.0032
SNAP2b-Rep1	TGA5(bZIP)/col-TGA5-DAP-Seq(GSE60143)/Homer	NNGATGACGTCATCN	0.01	-6.451	0.0033
SNAP2b-Rep1	AT1G49560(G2like)/colamp-AT1G49560-DAP-Seq(GSE60143)/Homer	GAWTCTNWDA	0.01	-6.219	0.0041
SNAP2b-Rep1	WUS1(Homeobox)/colamp-WUS1-DAP-Seq(GSE60143)/Homer	CAWTCATTCA	0.01	-6.138	0.0045
SNAP2b-Rep1	ANAC057(NAC)/colamp-ANAC057-DAP-Seq(GSE60143)/Homer	DVCKTGNNNNNCAMG	0.01	-6.105	0.0046
SNAP2b-Rep1	AT5G61620(MYBrelated)/colamp-AT5G61620-DAP-Seq(GSE60143)/Homer	CTTATCCA	0.01	-6.082	0.0047
SNAP2b-Rep1	HDG7(HB)/col-HDG7-DAP-Seq(GSE60143)/Homer	WGCATTTAATGC	0.01	-6.068	0.0047
SNAP2b-Rep1	At2g41835(C2H2)/col-At2g41835-DAP-Seq(GSE60143)/Homer	TTTGAAAA	0.01	-5.89	0.0056
SNAP2b-Rep1	PHV(HB)/col-PHV-DAP-Seq(GSE60143)/Homer	RTAATSATTA	0.01	-5.804	0.0061
SNAP2b-Rep1	RAP211(AP2EREBP)/colamp-RAP211-DAP-Seq(GSE60143)/Homer	RGCCGGCYWW	0.01	-5.789	0.0062
SNAP2b-Rep1	WRKY17(WRKY)/colamp-WRKY17-DAP-Seq(GSE60143)/Homer	GCGTTGACTTTT	0.01	-5.722	0.0066
SNAP2b-Rep1	ANAC092(NAC)/colamp-ANAC092-DAP-Seq(GSE60143)/Homer	WRCKTGWNNNWCAMG	0.01	-5.675	0.0069
SNAP2b-Rep1	ARF2(ARF)/col-ARF2-DAP-Seq(GSE60143)/Homer	TTGTCGGMWN	0.01	-5.609	0.0073
SNAP2b-Rep1	GATA1(C2C2gata)/colamp-GATA1-DAP-Seq(GSE60143)/Homer	DDWWYYAGATCTRRW	0.01	-5.521	0.0079
SNAP2b-Rep1	TCX2(CPP)/colamp-TCX2-DAP-Seq(GSE60143)/Homer	NNWWTTYRAAHN	0.01	-5.331	0.0096
SNAP2b-Rep1	At5g08520(MYBrelated)/colamp-At5g08520-DAP-Seq(GSE60143)/Homer	ADBSTTATCY	0.01	-5.31	0.0097
SNAP2b-Rep1	AT2G20110(CPP)/colamp-AT2G20110-DAP-Seq(GSE60143)/Homer	ATTYAAATHY	0.01	-5.283	0.01
SNAP2b-Rep1	MYB41(MYB)/col-MYB41-DAP-Seq(GSE60143)/Homer	BYTYACCTAA	0.01	-5.211	0.0107
SNAP2b-Rep1	AT4G00250(GeBP)/col-AT4G00250-DAP-Seq(GSE60143)/Homer	WDTGGATAAKRT	0.01	-5.069	0.0122
SNAP2b-Rep1	GATA19(C2C2gata)/colamp-GATA19-DAP-Seq(GSE60143)/Homer	ATCSGATCVG	0.01	-5.031	0.0127
SNAP2b-Rep1	MYB101(MYB)/colamp-MYB101-DAP-Seq(GSE60143)/Homer	TAACNRMY	0.01	-4.825	0.0155
SNAP2b-Rep1	At5g22890(C2H2)/col-At5g22890-DAP-Seq(GSE60143)/Homer	NSAGGTKWTATCTGD	0.01	-4.777	0.0162
SNAP2b-Rep1	At1g19000(MYBrelated)/colamp-At1g19000-DAP-Seq(GSE60143)/Homer	WWTGGATAADDT	0.01	-4.75	0.0166
SNAP2b-Rep1	ANAC087(NAC)/col-ANAC087-DAP-Seq(GSE60143)/Homer	WVCKTGHNNNWCAMG	0.01	-4.739	0.0167
SNAP2b-Rep1	EIL4(EIL)/Tomato-EIL4-ChIP-Seq(GSE116581)/Homer	GATTCAWTGAAT	0.01	-4.732	0.0168
SNAP2b-Rep1	AtGRF6(GRF)/col-AtGRF6-DAP-Seq(GSE60143)/Homer	NTGTCAGADNNNNNN	0.01	-4.695	0.0173
SNAP2b-Rep1	SPL3(SBP)/colamp-SPL3-DAP-Seq(GSE60143)/Homer	WDTTGTACGGAH	0.01	-4.672	0.0177
SNAP2b-Rep1	MYB49(MYB)/col-MYB49-DAP-Seq(GSE60143)/Homer	ARKTAGGTRR	0.01	-4.651	0.018
SNAP2b-Rep1	ANAC016(NAC)/col-ANAC016-DAP-Seq(GSE60143)/Homer	WNCTTGNNNNNCAMG	0.1	-4.576	0.0193
SNAP2b-Rep1	ANAC070(NAC)/colamp-ANAC070-DAP-Seq(GSE60143)/Homer	CTTRHDNHNBAAGHW	0.1	-4.526	0.0202
SNAP2b-Rep1	ANAC038(NAC)/col-ANAC038-DAP-Seq(GSE60143)/Homer	ACACGTWAYC	0.1	-4.216	0.0275
SNAP2b-Rep1	MYB4(MYB)/col200-MYB4-DAP-Seq(GSE60143)/Homer	WAGKTAGGTARR	0.1	-4.157	0.029
SNAP2b-Rep1	ANAC083(NAC)/col-ANAC083-DAP-Seq(GSE60143)/Homer	CKTRWNNNWYAMGTA	0.1	-4.121	0.03
SNAP2b-Rep1	VND2(NAC)/col-VND2-DAP-Seq(GSE60143)/Homer	DNCKTNNNNNNNAAG	0.1	-4.088	0.0309
SNAP2b-Rep1	GATA12(C2C2gata)/col-GATA12-DAP-Seq(GSE60143)/Homer	YAGATCTRAW	0.1	-4.034	0.0325
SNAP2b-Rep1	SMB(NAC)/colamp-SMB-DAP-Seq(GSE60143)/Homer	CTTVNNNNDBAAGHW	0.1	-3.986	0.0339
SNAP2b-Rep1	GATA11(C2C2gata)/col-GATA11-DAP-Seq(GSE60143)/Homer	DDHYYAGATCTR	0.1	-3.863	0.0383
SNAP2b-Rep1	Unknown1/Arabidopsis-Promoters/Homer	RGGGTAWWWTHGTAA	0.1	-3.861	0.0383
SNAP2b-Rep1	AT3G10030(Trihelix)/colamp-AT3G10030-DAP-Seq(GSE60143)/Homer	GCCGTTAA	0.1	-3.794	0.0407
SNAP2b-Rep2	At1g72010(TCP)/colamp-At1g72010-DAP-Seq(GSE60143)/Homer	GGDCCCAC	1e-201	-463.4	0
SNAP2b-Rep2	TCP20(TCP)/col-TCP20-DAP-Seq(GSE60143)/Homer	GGDCCCAC	1e-199	-460	0
SNAP2b-Rep2	At5g08330(TCP)/col-At5g08330-DAP-Seq(GSE60143)/Homer	GGRCCCAC	1e-185	-426.1	0
SNAP2b-Rep2	At1g69690(TCP)/colamp-At1g69690-DAP-Seq(GSE60143)/Homer	NHGTGGGGCCCACHW	1e-183	-423.2	0
SNAP2b-Rep2	TCP7(TCP)/col-TCP7-DAP-Seq(GSE60143)/Homer	GTGGGSCCCACHHNN	1e-181	-416.9	0
SNAP2b-Rep2	ABF1(bZIP)/Arabidopsis-ABF1-ChIP-Seq(GSE80564)/Homer	CACGTGGC	1e-179	-413.4	0
SNAP2b-Rep2	E-box/Arabidopsis-Promoters/Homer	GCCACGTG	1e-177	-407.8	0
SNAP2b-Rep2	SPCH(bHLH)/Seedling-SPCH-ChIP-Seq(GSE57497)/Homer	WNBCACGTGA	1e-160	-368.7	0
SNAP2b-Rep2	PIF4(bHLH)/Seedling-PIF4-ChIP-Seq(GSE35315)/Homer	NNBCACGTGN	1e-157	-361.8	0
SNAP2b-Rep2	bZIP68(bZIP)/col-bZIP68-DAP-Seq(GSE60143)/Homer	WGCCACGTGK	1e-145	-334.9	0
SNAP2b-Rep2	bHLH34(bHLH)/colamp-bHLH34-DAP-Seq(GSE60143)/Homer	HGWGRHWGACACGTG	1e-143	-330.6	0
SNAP2b-Rep2	PIF5ox(bHLH)/Arabidopsis-PIF5ox-ChIP-Seq(GSE35062)/Homer	BCACGTGVDN	1e-140	-323.7	0
SNAP2b-Rep2	AREB3(bZIP)/col-AREB3-DAP-Seq(GSE60143)/Homer	NKGMCACGTGDCMNN	1e-137	-316.8	0
SNAP2b-Rep2	ABI5(bZIP)/col-ABI5-DAP-Seq(GSE60143)/Homer	GCCACGTG	1e-131	-301.9	0
SNAP2b-Rep2	At4g36780(BZR)/col-At4g36780-DAP-Seq(GSE60143)/Homer	NNNNNNCACGTGNNN	1e-130	-301.3	0
SNAP2b-Rep2	bZIP53(bZIP)/colamp-bZIP53-DAP-Seq(GSE60143)/Homer	NDNHSACGTGKMNNN	1e-130	-299.9	0
SNAP2b-Rep2	IBL1(bHLH)/Seedling-IBL1-ChIP-Seq(GSE51120)/Homer	CACGTGCC	1e-128	-296.7	0
SNAP2b-Rep2	ABF2(bZIP)/col-ABF2-DAP-Seq(GSE60143)/Homer	KGMCACGTGDCMHHH	1e-126	-291.5	0
SNAP2b-Rep2	At1g78700(BZR)/col-At1g78700-DAP-Seq(GSE60143)/Homer	NNNNCACGTGNNNNN	1e-126	-290.5	0
SNAP2b-Rep2	BIM2(bHLH)/col-BIM2-DAP-Seq(GSE60143)/Homer	NNNNCACGTGNN	1e-126	-290.5	0
SNAP2b-Rep2	At2g45680(TCP)/colamp-At2g45680-DAP-Seq(GSE60143)/Homer	GTGGGNCCCACNDND	1e-123	-284.1	0
SNAP2b-Rep2	bZIP28(bZIP)/col-bZIP28-DAP-Seq(GSE60143)/Homer	TGCCACGTSABH	1e-120	-277.8	0
SNAP2b-Rep2	TCP1(TCP)/col-TCP1-DAP-Seq(GSE60143)/Homer	GGGGGCCCMMCN	1e-119	-276.1	0
SNAP2b-Rep2	bZIP16(bZIP)/colamp-bZIP16-DAP-Seq(GSE60143)/Homer	TGCCACGTGD	1e-118	-273.9	0
SNAP2b-Rep2	HY5(bZIP)/colamp-HY5-DAP-Seq(GSE60143)/Homer	RRTSACGTSD	1e-118	-273	0
SNAP2b-Rep2	bZIP48(bZIP)/colamp-bZIP48-DAP-Seq(GSE60143)/Homer	DDWWKVTSACGTGGC	1e-116	-267.4	0
SNAP2b-Rep2	bZIP3(bZIP)/col-bZIP3-DAP-Seq(GSE60143)/Homer	DWKNHSACGTGGCAD	1e-114	-262.8	0
SNAP2b-Rep2	GBF5(bZIP)/colamp-GBF5-DAP-Seq(GSE60143)/Homer	WKNWSACGTGGCAWN	1e-105	-242.4	0
SNAP2b-Rep2	WRKY75(WRKY)/col-WRKY75-DAP-Seq(GSE60143)/Homer	CGTTGACTWW	1e-100	-232.4	0
SNAP2b-Rep2	GBF6(bZIP)/colamp-GBF6-DAP-Seq(GSE60143)/Homer	WWTGMCACGTCABCW	1e-99	-228.8	0
SNAP2b-Rep2	WRKY6(WRKY)/colamp-WRKY6-DAP-Seq(GSE60143)/Homer	NCGTTGACTWWD	1e-99	-228.4	0
SNAP2b-Rep2	WRKY25(WRKY)/colamp-WRKY25-DAP-Seq(GSE60143)/Homer	NNNNHRGTCAAMNNN	1e-94	-218.7	0
SNAP2b-Rep2	WRKY31(WRKY)/colamp-WRKY31-DAP-Seq(GSE60143)/Homer	NCGTTGACTWWK	1e-92	-213.7	0
SNAP2b-Rep2	WRKY29(WRKY)/colamp-WRKY29-DAP-Seq(GSE60143)/Homer	MGTTGACTTT	1e-92	-213.7	0
SNAP2b-Rep2	WRKY24(WRKY)/colamp-WRKY24-DAP-Seq(GSE60143)/Homer	CGTTGACTWW	1e-92	-213.1	0
SNAP2b-Rep2	WRKY55(WRKY)/col-WRKY55-DAP-Seq(GSE60143)/Homer	NCGTTGACTT	1e-91	-209.9	0
SNAP2b-Rep2	WRKY15(WRKY)/col-WRKY15-DAP-Seq(GSE60143)/Homer	VGTTGACTWW	1e-88	-204.9	0
SNAP2b-Rep2	WRKY20(WRKY)/col-WRKY20-DAP-Seq(GSE60143)/Homer	CKTTGACYWD	1e-87	-201.9	0
SNAP2b-Rep2	PIF7(bHLH)/col-PIF7-DAP-Seq(GSE60143)/Homer	CCACGTGGNH	1e-87	-201.1	0
SNAP2b-Rep2	WRKY33(WRKY)/col-WRKY33-DAP-Seq(GSE60143)/Homer	CGTTGACYAW	1e-86	-200	0
SNAP2b-Rep2	At4g18890(BZR)/col-At4g18890-DAP-Seq(GSE60143)/Homer	NDBRCACGTGYR	1e-85	-196.4	0
SNAP2b-Rep2	WRKY27(WRKY)/colamp-WRKY27-DAP-Seq(GSE60143)/Homer	NHGTTGACYTWD	1e-85	-196.2	0
SNAP2b-Rep2	GT3a(Trihelix)/col-GT3a-DAP-Seq(GSE60143)/Homer	WNACACGTGTYWWAW	1e-83	-193.2	0
SNAP2b-Rep2	WRKY18(WRKY)/col-WRKY18-DAP-Seq(GSE60143)/Homer	NNNTTGACYWNNNNN	1e-82	-190.2	0
SNAP2b-Rep2	WRKY28(WRKY)/col-WRKY28-DAP-Seq(GSE60143)/Homer	BGTTGACTWH	1e-82	-190.1	0
SNAP2b-Rep2	WRKY71(WRKY)/col-WRKY71-DAP-Seq(GSE60143)/Homer	CKTTGACYWW	1e-80	-185	0
SNAP2b-Rep2	WRKY3(WRKY)/col-WRKY3-DAP-Seq(GSE60143)/Homer	NCKTTGACYDDN	1e-79	-184	0
SNAP2b-Rep2	ATAF1(NAC)/col-ATAF1-DAP-Seq(GSE60143)/Homer	YACGTMAY	1e-75	-174.7	0
SNAP2b-Rep2	GBF3(bZIP)/Arabidopsis-GBF3-ChIP-Seq(GSE80564)/Homer	TGCCACGTSAYC	1e-75	-174.1	0
SNAP2b-Rep2	TCP3(TCP)/colamp-TCP3-DAP-Seq(GSE60143)/Homer	WGTGGTCCCAAHWWW	1e-74	-171.5	0
SNAP2b-Rep2	BAM8(BES1)/col-BAM8-DAP-Seq(GSE60143)/Homer	NNWSACACGTGTSWN	1e-74	-170.8	0
SNAP2b-Rep2	WRKY50(WRKY)/col-WRKY50-DAP-Seq(GSE60143)/Homer	NNTTGACTWNNGNNN	1e-72	-166.8	0
SNAP2b-Rep2	TCP16(TCP)/colamp-TCP16-DAP-Seq(GSE60143)/Homer	GTGGDCCYNNNNNNN	1e-72	-166.5	0
SNAP2b-Rep2	bHLH74(bHLH)/col-bHLH74-DAP-Seq(GSE60143)/Homer	DRATCACGTGAB	1e-71	-165.6	0
SNAP2b-Rep2	WRKY14(WRKY)/colamp-WRKY14-DAP-Seq(GSE60143)/Homer	NCGTTGACTTTN	1e-70	-163	0
SNAP2b-Rep2	WRKY26(WRKY)/colamp-WRKY26-DAP-Seq(GSE60143)/Homer	CGTTGACTWDKN	1e-68	-158.4	0
SNAP2b-Rep2	WRKY22(WRKY)/colamp-WRKY22-DAP-Seq(GSE60143)/Homer	WWAAAGTCAACK	1e-65	-150.6	0
SNAP2b-Rep2	WRKY65(WRKY)/colamp-WRKY65-DAP-Seq(GSE60143)/Homer	AWWWAGTCAACG	1e-65	-150.4	0
SNAP2b-Rep2	ZIM(C2C2gata)/col-ZIM-DAP-Seq(GSE60143)/Homer	ATCSRACGGTYRAGA	1e-62	-143	0
SNAP2b-Rep2	WRKY43(WRKY)/colamp-WRKY43-DAP-Seq(GSE60143)/Homer	NCGTTGACTTTT	1e-61	-142.7	0
SNAP2b-Rep2	WRKY40(WRKY)/colamp-WRKY40-DAP-Seq(GSE60143)/Homer	AHWAGTCAAC	1e-60	-139.5	0
SNAP2b-Rep2	WRKY45(WRKY)/col-WRKY45-DAP-Seq(GSE60143)/Homer	HNNNKTTGACTWWNH	1e-60	-139.2	0
SNAP2b-Rep2	PTF1(TCP)/colamp-PTF1-DAP-Seq(GSE60143)/Homer	RDDGGGACCACA	1e-58	-133.9	0
SNAP2b-Rep2	WRKY30(WRKY)/colamp-WRKY30-DAP-Seq(GSE60143)/Homer	CGTTGACTTN	1e-50	-115.2	0
SNAP2b-Rep2	WRKY42(WRKY)/colamp-WRKY42-DAP-Seq(GSE60143)/Homer	NAAAGTCAACGN	1e-49	-114.9	0
SNAP2b-Rep2	AT3G42860(zfGRF)/col-AT3G42860-DAP-Seq(GSE60143)/Homer	CGTTGACTTN	1e-49	-113.9	0
SNAP2b-Rep2	CAMTA1(CAMTA)/col-CAMTA1-DAP-Seq(GSE60143)/Homer	WWAACGCGTT	1e-48	-110.7	0
SNAP2b-Rep2	AT5G59990(C2C2COlike)/colamp-AT5G59990-DAP-Seq(GSE60143)/Homer	TCTCAACCGTTCATT	1e-47	-110	0
SNAP2b-Rep2	ZML1(C2C2gata)/colamp-ZML1-DAP-Seq(GSE60143)/Homer	ATCWYRACCGTTSRW	1e-42	-98.3	0
SNAP2b-Rep2	FRS9(ND)/col-FRS9-DAP-Seq(GSE60143)/Homer	RGAGAGAGAAAG	1e-41	-94.83	0
SNAP2b-Rep2	WRKY8(WRKY)/colamp-WRKY8-DAP-Seq(GSE60143)/Homer	CGTTGACTTT	1e-40	-93.3	0
SNAP2b-Rep2	FHY3(FAR1)/Arabidopsis-FHY3-ChIP-Seq(GSE30711)/Homer	HHCACGCGCBTN	1e-39	-90.63	0
SNAP2b-Rep2	ATHB13(Homeobox)/col-ATHB13-DAP-Seq(GSE60143)/Homer	CAATAATT	1e-35	-81.95	0
SNAP2b-Rep2	WRKY21(WRKY)/colamp-WRKY21-DAP-Seq(GSE60143)/Homer	DCGTTGACTTTT	1e-35	-81.16	0
SNAP2b-Rep2	TCP17(TCP)/col-TCP17-DAP-Seq(GSE60143)/Homer	GTGGTCCCCA	1e-34	-79.42	0
SNAP2b-Rep2	BPC6(BBRBPC)/col-BPC6-DAP-Seq(GSE60143)/Homer	YTYTCTCTCTCTCTA	1e-34	-79.15	0
SNAP2b-Rep2	NAP(NAC)/col-NAP-DAP-Seq(GSE60143)/Homer	ARGTTACGTRTN	1e-33	-77.39	0
SNAP2b-Rep2	WRKY47(WRKY)/colamp-WRKY47-DAP-Seq(GSE60143)/Homer	WAAGTCAACGBT	1e-32	-74.11	0
SNAP2b-Rep2	WRKY11(WRKY)/col-WRKY11-DAP-Seq(GSE60143)/Homer	SCGTTGACTTTN	1e-31	-72.98	0
SNAP2b-Rep2	GAGA-repeat/Arabidopsis-Promoters/Homer	CTCTCTCTCY	1e-31	-71.87	0
SNAP2b-Rep2	ANAC047(NAC)/colamp-ANAC047-DAP-Seq(GSE60143)/Homer	WACACGTAACTT	1e-31	-71.65	0
SNAP2b-Rep2	NAM(NAC)/col-NAM-DAP-Seq(GSE60143)/Homer	RGTTRCGTRW	1e-30	-71.22	0
SNAP2b-Rep2	BZR1(BZR)/col-BZR1-DAP-Seq(GSE60143)/Homer	NNCRCACGTGCG	1e-30	-69.82	0
SNAP2b-Rep2	FAR1(FAR1)/col-FAR1-DAP-Seq(GSE60143)/Homer	TKNNNYYCACGCGCY	1e-30	-69.77	0
SNAP2b-Rep2	bHLH130(bHLH)/col-bHLH130-DAP-Seq(GSE60143)/Homer	GCAACTTG	1e-28	-65.25	0
SNAP2b-Rep2	bHLH122(bHLH)/col100-bHLH122-DAP-Seq(GSE60143)/Homer	NDDCAASTTGHHNWW	1e-28	-65.13	0
SNAP2b-Rep2	AT1G04880(ARID)/colamp-AT1G04880-DAP-Seq(GSE60143)/Homer	AAACTATATADTATA	1e-25	-59.84	0
SNAP2b-Rep2	BPC1(BBRBPC)/colamp-BPC1-DAP-Seq(GSE60143)/Homer	GARGAGAGAGAA	1e-25	-58.15	0
SNAP2b-Rep2	HDG1(Homeobox)/col100-HDG1-DAP-Seq(GSE60143)/Homer	DDYAATTAATGH	1e-24	-56.52	0
SNAP2b-Rep2	ATHB34(ZFHD)/colamp-ATHB34-DAP-Seq(GSE60143)/Homer	TRATTARS	1e-24	-56.43	0
SNAP2b-Rep2	ATHB23(ZFHD)/col-ATHB23-DAP-Seq(GSE60143)/Homer	HTAATTARNN	1e-23	-54.91	0
SNAP2b-Rep2	BIM3(bHLH)/col-BIM3-DAP-Seq(GSE60143)/Homer	TWVTCACGTGAB	1e-23	-53.7	0
SNAP2b-Rep2	BIM1(bHLH)/colamp-BIM1-DAP-Seq(GSE60143)/Homer	NNNNNNVTCACGTGM	1e-23	-53.52	0
SNAP2b-Rep2	bHLH80(bHLH)/col-bHLH80-DAP-Seq(GSE60143)/Homer	NNNNDCAASTTGHNN	1e-23	-53.03	0
SNAP2b-Rep2	bHLH157(bHLH)/col-bHLH157-DAP-Seq(GSE60143)/Homer	KACACGTCTCTY	1e-22	-52.03	0
SNAP2b-Rep2	CAMTA5(CAMTA)/col-CAMTA5-DAP-Seq(GSE60143)/Homer	ACGCGTTTTANACRC	1e-22	-51.91	0
SNAP2b-Rep2	ATHB24(ZFHD)/colamp-ATHB24-DAP-Seq(GSE60143)/Homer	TAATTAAS	1e-22	-50.73	0
SNAP2b-Rep2	dof45(C2C2dof)/col-dof45-DAP-Seq(GSE60143)/Homer	NVAWAAAGTN	1e-21	-50.48	0
SNAP2b-Rep2	At3g12730(G2like)/colamp-At3g12730-DAP-Seq(GSE60143)/Homer	AAGATTCT	1e-21	-48.82	0
SNAP2b-Rep2	At1g76110(ARID)/colamp-At1g76110-DAP-Seq(GSE60143)/Homer	ATTTAATG	1e-19	-45.73	0
SNAP2b-Rep2	WRKY46(WRKY)/colamp-WRKY46-DAP-Seq(GSE60143)/Homer	AAAGTCAACGSN	1e-19	-45.45	0
SNAP2b-Rep2	MYB88(MYB)/col-MYB88-DAP-Seq(GSE60143)/Homer	HNACGCTCCT	1e-19	-45.32	0
SNAP2b-Rep2	OBP1(C2C2dof)/col-OBP1-DAP-Seq(GSE60143)/Homer	NHHACTTTWT	1e-19	-44.66	0
SNAP2b-Rep2	MYB3R5(MYB)/col-MYB3R5-DAP-Seq(GSE60143)/Homer	THYAACGGTHAWAWT	1e-18	-43.24	0
SNAP2b-Rep2	At5g62940(C2C2dof)/col-At5g62940-DAP-Seq(GSE60143)/Homer	WHWHHACTTTTT	1e-18	-43.22	0
SNAP2b-Rep2	ATHB33(ZFHD)/col-ATHB33-DAP-Seq(GSE60143)/Homer	NGTRATTAAK	1e-18	-41.83	0
SNAP2b-Rep2	OBP3(C2C2dof)/col-OBP3-DAP-Seq(GSE60143)/Homer	NYWACTTTTT	1e-17	-40.89	0
SNAP2b-Rep2	TGA6(bZIP)/colamp-TGA6-DAP-Seq(GSE60143)/Homer	TGACGTCABC	1e-17	-40.67	0
SNAP2b-Rep2	O2(bZIP)/Corn-O2-ChIP-Seq(GSE63991)/Homer	GCTGACGTGGCA	1e-17	-40.56	0
SNAP2b-Rep2	AT3G12130(C3H)/colamp-AT3G12130-DAP-Seq(GSE60143)/Homer	TMACTTTTTV	1e-17	-40.21	0
SNAP2b-Rep2	dof43(C2C2dof)/colamp-dof43-DAP-Seq(GSE60143)/Homer	NAAAAAGTDA	1e-17	-40.06	0
SNAP2b-Rep2	ATHB25(ZFHD)/colamp-ATHB25-DAP-Seq(GSE60143)/Homer	TAATTAVB	1e-17	-39.77	0
SNAP2b-Rep2	At3g45610(C2C2dof)/col-At3g45610-DAP-Seq(GSE60143)/Homer	TWACTTTTTS	1e-17	-39.51	0
SNAP2b-Rep2	LMI1(HB)/colamp-LMI1-DAP-Seq(GSE60143)/Homer	AATTATTG	1e-17	-39.15	0
SNAP2b-Rep2	bZIP52(bZIP)/colamp-bZIP52-DAP-Seq(GSE60143)/Homer	NDNHCAGCTGTCANN	1e-16	-38.94	0
SNAP2b-Rep2	Adof1(C2C2dof)/col-Adof1-DAP-Seq(GSE60143)/Homer	NRWAAAGYDV	1e-16	-37.21	0
SNAP2b-Rep2	At3g04030(G2like)/col-At3g04030-DAP-Seq(GSE60143)/Homer	DRGAATCT	1e-16	-36.85	0
SNAP2b-Rep2	FEA4(bZIP)/Corn-FEA4-ChIP-Seq(GSE61954)/Homer	TGACGTCACS	1e-15	-36.04	0
SNAP2b-Rep2	AT5G45580(G2like)/colamp-AT5G45580-DAP-Seq(GSE60143)/Homer	ADRGAATCTH	1e-15	-35.33	0
SNAP2b-Rep2	bZIP44(bZIP)/colamp-bZIP44-DAP-Seq(GSE60143)/Homer	NDTGCCACGTCAGCH	1e-15	-35.26	0
SNAP2b-Rep2	AT4G27900(C2C2COlike)/col-AT4G27900-DAP-Seq(GSE60143)/Homer	TCTCVACCGTTSATT	1e-15	-34.77	0
SNAP2b-Rep2	SPL5(SBP)/colamp-SPL5-DAP-Seq(GSE60143)/Homer	NNHGTACGGHNN	1e-15	-34.7	0
SNAP2b-Rep2	BBX31(Orphan)/col-BBX31-DAP-Seq(GSE60143)/Homer	NAAAAAGTDA	1e-14	-34.33	0
SNAP2b-Rep2	ATHB40(HB)/col-ATHB40-DAP-Seq(GSE60143)/Homer	HCAATWATTG	1e-14	-33.89	0
SNAP2b-Rep2	ANAC079(NAC)/colamp-ANAC079-DAP-Seq(GSE60143)/Homer	TACACGCAACCT	1e-14	-33.41	0
SNAP2b-Rep2	Replumless(BLH)/Arabidopsis-RPL.GFP-ChIP-Seq(GSE78727)/Homer	HGTCWHATCA	1e-13	-32.17	0
SNAP2b-Rep2	AT5G66940(C2C2dof)/col-AT5G66940-DAP-Seq(GSE60143)/Homer	NNHACTTTWT	1e-13	-31.88	0
SNAP2b-Rep2	AT5G02460(C2C2dof)/col-AT5G02460-DAP-Seq(GSE60143)/Homer	CHCCTTTT	1e-13	-31.55	0
SNAP2b-Rep2	AT3G52440(C2C2dof)/colamp-AT3G52440-DAP-Seq(GSE60143)/Homer	DTHACTTTTT	1e-13	-31.2	0
SNAP2b-Rep2	AT2G28810(C2C2dof)/colamp-AT2G28810-DAP-Seq(GSE60143)/Homer	VAAAAAGTWA	1e-13	-30.93	0
SNAP2b-Rep2	DAG2(C2C2dof)/col-DAG2-DAP-Seq(GSE60143)/Homer	WWTTHACTTTTT	1e-13	-30.68	0
SNAP2b-Rep2	AT1G47655(C2C2dof)/colamp-AT1G47655-DAP-Seq(GSE60143)/Homer	YHACTTTTTS	1e-12	-29.74	0
SNAP2b-Rep2	bHLH28(bHLH)/col-bHLH28-DAP-Seq(GSE60143)/Homer	NHHTGTACGGAH	1e-12	-29.66	0
SNAP2b-Rep2	TGA4(bZIP)/colamp-TGA4-DAP-Seq(GSE60143)/Homer	RTGACGTCAKCW	1e-12	-29.53	0
SNAP2b-Rep2	WRKY17(WRKY)/colamp-WRKY17-DAP-Seq(GSE60143)/Homer	GCGTTGACTTTT	1e-12	-29.01	0
SNAP2b-Rep2	COG1(C2C2dof)/col-COG1-DAP-Seq(GSE60143)/Homer	DAAAAAGTGA	1e-12	-28.27	0
SNAP2b-Rep2	ATHB20(Homeobox)/colamp-ATHB20-DAP-Seq(GSE60143)/Homer	CAATHATT	1e-12	-28.03	0
SNAP2b-Rep2	MYB17(MYB)/colamp-MYB17-DAP-Seq(GSE60143)/Homer	GGTAGGTGRG	1e-11	-27.59	0
SNAP2b-Rep2	bHLH18(bHLH)/col-bHLH18-DAP-Seq(GSE60143)/Homer	CACGTGTTYCACGTG	1e-11	-27.49	0
SNAP2b-Rep2	At1g68670(G2like)/colamp-At1g68670-DAP-Seq(GSE60143)/Homer	WNWWHNRAAGATTCT	1e-11	-26.52	0
SNAP2b-Rep2	AT5G63260(C3H)/col-AT5G63260-DAP-Seq(GSE60143)/Homer	RAAAAAGTRA	1e-11	-26.27	0
SNAP2b-Rep2	MYB3(MYB)/Arabidopsis-MYB3-ChIP-Seq(GSE80564)/Homer	GKTAGGTRGG	1e-11	-25.86	0
SNAP2b-Rep2	VIP1(bZIP)/col-VIP1-DAP-Seq(GSE60143)/Homer	NTTGACAGCTGTCAN	1e-11	-25.79	0
SNAP2b-Rep2	dof24(C2C2dof)/col-dof24-DAP-Seq(GSE60143)/Homer	TWMCTTTTTG	1e-10	-24.66	0
SNAP2b-Rep2	ANAC038(NAC)/col-ANAC038-DAP-Seq(GSE60143)/Homer	ACACGTWAYC	1e-10	-24.42	0
SNAP2b-Rep2	TGA10(bZIP)/colamp-TGA10-DAP-Seq(GSE60143)/Homer	ATGACGTC	1e-10	-24.39	0
SNAP2b-Rep2	NLP7(RWPRK)/col-NLP7-DAP-Seq(GSE60143)/Homer	TGRCCYTTCR	1e-10	-24.21	0
SNAP2b-Rep2	ANAC046(NAC)/colamp-ANAC046-DAP-Seq(GSE60143)/Homer	ACACGYWAYC	1e-10	-23.96	0
SNAP2b-Rep2	SPL9(SBP)/colamp-SPL9-DAP-Seq(GSE60143)/Homer	BTGTACTT	1e-10	-23.94	0
SNAP2b-Rep2	At1g25550(G2like)/colamp-At1g25550-DAP-Seq(GSE60143)/Homer	NAGATTCY	1e-10	-23.82	0
SNAP2b-Rep2	At1g64620(C2C2dof)/colamp-At1g64620-DAP-Seq(GSE60143)/Homer	CACTTTTT	1e-10	-23.65	0
SNAP2b-Rep2	AtHB32(ZFHD)/col200-AtHB32-DAP-Seq(GSE60143)/Homer	CGAATTAT	1e-10	-23.46	0
SNAP2b-Rep2	MYB92(MYB)/colamp-MYB92-DAP-Seq(GSE60143)/Homer	GGTAGGTR	1e-10	-23.4	0
SNAP2b-Rep2	MYB51(MYB)/col-MYB51-DAP-Seq(GSE60143)/Homer	GGTAGGTG	1e-10	-23.37	0
SNAP2b-Rep2	KANADI1(Myb)/Seedling-KAN1-ChIP-Seq(GSE48081)/Homer	ARGAATAWWN	1e-10	-23.32	0
SNAP2b-Rep2	HAT5(Homeobox)/colamp-HAT5-DAP-Seq(GSE60143)/Homer	DCAATWATTG	1e-09	-22.89	0
SNAP2b-Rep2	MYB3R4(MYB)/col-MYB3R4-DAP-Seq(GSE60143)/Homer	AWWTAACCGTTR	1e-09	-22.71	0
SNAP2b-Rep2	TGA2(bZIP)/colamp-TGA2-DAP-Seq(GSE60143)/Homer	ACGTCAYCHH	1e-09	-22.7	0
SNAP2b-Rep2	bZIP69(bZIP)/col-bZIP69-DAP-Seq(GSE60143)/Homer	GACAGCTGKCAW	1e-09	-21.82	0
SNAP2b-Rep2	ATHB6(Homeobox)/Arabidopsis-HB6-ChIP-Seq(GSE80564)/Homer	CAATNATTBN	1e-09	-21.62	0
SNAP2b-Rep2	KAN2(G2like)/colamp-KAN2-DAP-Seq(GSE60143)/Homer	ATATTCTY	1e-09	-21.46	0
SNAP2b-Rep2	At3g24120(G2like)/col-At3g24120-DAP-Seq(GSE60143)/Homer	NWWAGMATMW	1e-09	-21.43	0
SNAP2b-Rep2	MYB13(MYB)/col-MYB13-DAP-Seq(GSE60143)/Homer	HYCACCWACCHH	1e-09	-21.42	0
SNAP2b-Rep2	Knotted(Homeobox)/Corn-KN1-ChIP-Seq(GSE39161)/Homer	GAYGNGACRGGN	1e-09	-20.93	0
SNAP2b-Rep2	ATY13(MYB)/col-ATY13-DAP-Seq(GSE60143)/Homer	YYYAACYRHH	1e-09	-20.75	0
SNAP2b-Rep2	ATHB21(HB)/colamp-ATHB21-DAP-Seq(GSE60143)/Homer	YCAATWAT	1e-08	-20.68	0
SNAP2b-Rep2	SPL1(SBP)/colamp-SPL1-DAP-Seq(GSE60143)/Homer	HYGTACDTWH	1e-08	-20.65	0
SNAP2b-Rep2	SPL15(SBP)/colamp-SPL15-DAP-Seq(GSE60143)/Homer	WDWMMGTACADW	1e-08	-20.48	0
SNAP2b-Rep2	SPL13(SBP)/col-SPL13-DAP-Seq(GSE60143)/Homer	WAHTGTACGGAH	1e-08	-20.06	0
SNAP2b-Rep2	ATHB6(Homeobox)/col-ATHB6-DAP-Seq(GSE60143)/Homer	AATGATTG	1e-08	-19.86	0
SNAP2b-Rep2	At4g38000(C2C2dof)/col-At4g38000-DAP-Seq(GSE60143)/Homer	WWWTWACTTTTT	1e-08	-19.33	0
SNAP2b-Rep2	IDD4(C2H2)/col-IDD4-DAP-Seq(GSE60143)/Homer	TTTGTCTTTWTB	1e-08	-18.85	0
SNAP2b-Rep2	CDF3(C2C2dof)/colamp-CDF3-DAP-Seq(GSE60143)/Homer	AAAAGTRM	1e-08	-18.66	0
SNAP2b-Rep2	MYB10(MYB)/col-MYB10-DAP-Seq(GSE60143)/Homer	YCCACCTACCHH	1e-07	-18.37	0
SNAP2b-Rep2	ATHB53(HB)/col-ATHB53-DAP-Seq(GSE60143)/Homer	CAATAATT	1e-07	-18.2	0
SNAP2b-Rep2	ATHB18(Homeobox)/colamp-ATHB18-DAP-Seq(GSE60143)/Homer	YCAATSATTG	1e-07	-18.16	0
SNAP2b-Rep2	HAT2(Homeobox)/colamp-HAT2-DAP-Seq(GSE60143)/Homer	CYAATSATTR	1e-07	-17.97	0
SNAP2b-Rep2	ANL2(HB)/col-ANL2-DAP-Seq(GSE60143)/Homer	CATTAATTGC	1e-07	-17.77	0
SNAP2b-Rep2	MYB96(MYB)/colamp-MYB96-DAP-Seq(GSE60143)/Homer	WGGTRGTTGG	1e-07	-17.63	0
SNAP2b-Rep2	At2g01060(G2like)/colamp-At2g01060-DAP-Seq(GSE60143)/Homer	AGATKCBNWW	1e-07	-17.6	0
SNAP2b-Rep2	OBP4(C2C2dof)/col-OBP4-DAP-Seq(GSE60143)/Homer	WTTHACTTTTTB	1e-07	-17.3	0
SNAP2b-Rep2	TGA9(bZIP)/colamp-TGA9-DAP-Seq(GSE60143)/Homer	VTGACGTC	1e-07	-17.11	0
SNAP2b-Rep2	AT3G51470(DBP)/col-AT3G51470-DAP-Seq(GSE60143)/Homer	TTWHGGTGCACC	1e-07	-17.08	0
SNAP2b-Rep2	bZIP50(bZIP)/colamp-bZIP50-DAP-Seq(GSE60143)/Homer	GATGACGTCA	1e-07	-16.98	0
SNAP2b-Rep2	AT1G69570(C2C2dof)/col-AT1G69570-DAP-Seq(GSE60143)/Homer	WAAAAGTGHH	1e-07	-16.58	0
SNAP2b-Rep2	IDD2(C2H2)/colamp-IDD2-DAP-Seq(GSE60143)/Homer	HAVAAAAMGACAAAA	1e-07	-16.32	0
SNAP2b-Rep2	At5g66730(C2H2)/colamp-At5g66730-DAP-Seq(GSE60143)/Homer	TTTGTCKTTTTK	1e-07	-16.19	0
SNAP2b-Rep2	MYB93(MYB)/colamp-MYB93-DAP-Seq(GSE60143)/Homer	GGTAGGTGRD	1e-06	-15.86	0
SNAP2b-Rep2	MYB99(MYB)/colamp-MYB99-DAP-Seq(GSE60143)/Homer	GGTAGGTG	1e-06	-15.84	0
SNAP2b-Rep2	TGA1(bZIP)/colamp-TGA1-DAP-Seq(GSE60143)/Homer	TGACGTCAKC	1e-06	-15.8	0
SNAP2b-Rep2	MGP(C2H2)/colamp-MGP-DAP-Seq(GSE60143)/Homer	TTTTGTCGTTTW	1e-06	-15.67	0
SNAP2b-Rep2	At1g14580(C2H2)/colamp-At1g14580-DAP-Seq(GSE60143)/Homer	CASAAAAMGACAAAA	1e-06	-15.02	0
SNAP2b-Rep2	ATHB5(HB)/colamp-ATHB5-DAP-Seq(GSE60143)/Homer	AATGATTG	1e-06	-15.01	0
SNAP2b-Rep2	At3g11280(MYBrelated)/col-At3g11280-DAP-Seq(GSE60143)/Homer	GATAAGRT	1e-06	-14.94	0
SNAP2b-Rep2	bZIP18(bZIP)/colamp-bZIP18-DAP-Seq(GSE60143)/Homer	KGMCAGCTND	1e-06	-14.04	0
SNAP2b-Rep2	MYB107(MYB)/col-MYB107-DAP-Seq(GSE60143)/Homer	RGTWGGTRRR	1e-06	-13.96	0
SNAP2b-Rep2	AZF1(C2H2)/colamp-AZF1-DAP-Seq(GSE60143)/Homer	DKSWCACT	1e-05	-13.56	0
SNAP2b-Rep2	Unknown1/Arabidopsis-Promoters/Homer	RGGGTAWWWTHGTAA	1e-05	-13.39	0
SNAP2b-Rep2	MYB61(MYB)/colamp-MYB61-DAP-Seq(GSE60143)/Homer	HCYACCTACC	1e-05	-13.36	0
SNAP2b-Rep2	AT4G37180(G2like)/col-AT4G37180-DAP-Seq(GSE60143)/Homer	AGAATCTTNN	1e-05	-13.11	0
SNAP2b-Rep2	SPL14(SBP)/col-SPL14-DAP-Seq(GSE60143)/Homer	NNWHTGTACGGAHNH	1e-05	-12.92	0
SNAP2b-Rep2	bZIP42(bZIP)/colamp-bZIP42-DAP-Seq(GSE60143)/Homer	GCCACGTCAGCA	1e-05	-12.63	0
SNAP2b-Rep2	AT4G26030(C2H2)/col-AT4G26030-DAP-Seq(GSE60143)/Homer	BYYACCWACY	1e-05	-12.44	0
SNAP2b-Rep2	WRKY7(WRKY)/colamp-WRKY7-DAP-Seq(GSE60143)/Homer	AAAAGTCAACGSHWD	1e-05	-12.29	0
SNAP2b-Rep2	AT2G20400(G2like)/colamp-AT2G20400-DAP-Seq(GSE60143)/Homer	DNVGAATATTCBNHN	1e-05	-12.28	0
SNAP2b-Rep2	ANAC094(NAC)/col-ANAC094-DAP-Seq(GSE60143)/Homer	DVCGTRNNNNNYACG	1e-05	-12.23	0
SNAP2b-Rep2	At5g05790(MYBrelated)/col-At5g05790-DAP-Seq(GSE60143)/Homer	AYCTTATC	1e-05	-12.16	0
SNAP2b-Rep2	MYB30(MYB)/colamp-MYB30-DAP-Seq(GSE60143)/Homer	AGGTAGTTGG	1e-05	-12.14	0
SNAP2b-Rep2	GATA4(C2C2gata)/col-GATA4-DAP-Seq(GSE60143)/Homer	DDWTYAGATCTR	0.0001	-11.36	0
SNAP2b-Rep2	IDD7(C2H2)/col-IDD7-DAP-Seq(GSE60143)/Homer	TTTGTCKTTTTN	0.0001	-11.28	0
SNAP2b-Rep2	MYB3R1(MYB)/col-MYB3R1-DAP-Seq(GSE60143)/Homer	WWDTDACCGTTR	0.0001	-10.97	0
SNAP2b-Rep2	NUC(C2H2)/col-NUC-DAP-Seq(GSE60143)/Homer	HAVAAAACGACAAAA	0.0001	-10.95	0
SNAP2b-Rep2	At5g29000(G2like)/col-At5g29000-DAP-Seq(GSE60143)/Homer	RGAATATTCYHH	0.0001	-10.84	0
SNAP2b-Rep2	TINY(AP2EREBP)/col-TINY-DAP-Seq(GSE60143)/Homer	NNCACCGACA	0.0001	-10.72	0.0001
SNAP2b-Rep2	ATY19(MYB)/col-ATY19-DAP-Seq(GSE60143)/Homer	YYCACCWACCAT	0.0001	-10.68	0.0001
SNAP2b-Rep2	E2FA(E2FDP)/colamp-E2FA-DAP-Seq(GSE60143)/Homer	WWTGGCGCCAWWWNN	0.0001	-10.65	0.0001
SNAP2b-Rep2	MYB58(MYB)/colamp-MYB58-DAP-Seq(GSE60143)/Homer	YYYACCWACC	0.0001	-10.55	0.0001
SNAP2b-Rep2	GATA14(C2C2gata)/col-GATA14-DAP-Seq(GSE60143)/Homer	AYCAGATCTG	0.0001	-10.5	0.0001
SNAP2b-Rep2	ATHB7(Homeobox)/col-ATHB7-DAP-Seq(GSE60143)/Homer	AATGATTG	0.0001	-10.47	0.0001
SNAP2b-Rep2	JKD(C2H2)/col-JKD-DAP-Seq(GSE60143)/Homer	TTTTGTCGTTTT	0.0001	-10.41	0.0001
SNAP2b-Rep2	At1g36060(AP2EREBP)/colamp-At1g36060-DAP-Seq(GSE60143)/Homer	NNWWKGTCGGTG	0.0001	-10.37	0.0001
SNAP2b-Rep2	IDD5(C2H2)/colamp-IDD5-DAP-Seq(GSE60143)/Homer	TTTTGTCTTTTTBTK	0.0001	-10.27	0.0001
SNAP2b-Rep2	At2g44940(AP2EREBP)/colamp-At2g44940-DAP-Seq(GSE60143)/Homer	NYACCGACAHNNNNN	0.0001	-10.24	0.0001
SNAP2b-Rep2	At1g74840(MYBrelated)/col100-At1g74840-DAP-Seq(GSE60143)/Homer	YHTTATCCAWWT	0.0001	-10.09	0.0001
SNAP2b-Rep2	AT4G00250(GeBP)/col-AT4G00250-DAP-Seq(GSE60143)/Homer	WDTGGATAAKRT	0.0001	-9.929	0.0001
SNAP2b-Rep2	MYB63(MYB)/col-MYB63-DAP-Seq(GSE60143)/Homer	BHYACCWACCHH	0.0001	-9.757	0.0001
SNAP2b-Rep2	STZ(C2H2)/colamp-STZ-DAP-Seq(GSE60143)/Homer	HNBTCACT	0.0001	-9.24	0.0002
SNAP2b-Rep2	bHLH10(bHLH)/colamp-bHLH10-DAP-Seq(GSE60143)/Homer	YACCGACA	0.001	-9.101	0.0002
SNAP2b-Rep2	GATA12(C2C2gata)/col-GATA12-DAP-Seq(GSE60143)/Homer	YAGATCTRAW	0.001	-9.002	0.0003
SNAP2b-Rep2	ARF2(ARF)/col-ARF2-DAP-Seq(GSE60143)/Homer	TTGTCGGMWN	0.001	-8.885	0.0003
SNAP2b-Rep2	DEAR3(AP2EREBP)/colamp-DEAR3-DAP-Seq(GSE60143)/Homer	BCACCGACAWNNNNN	0.001	-8.737	0.0004
SNAP2b-Rep2	REM19(REM)/colamp-REM19-DAP-Seq(GSE60143)/Homer	AAAAAAAA	0.001	-8.698	0.0004
SNAP2b-Rep2	AT2G20110(CPP)/colamp-AT2G20110-DAP-Seq(GSE60143)/Homer	ATTYAAATHY	0.001	-8.68	0.0004
SNAP2b-Rep2	AT1G49560(G2like)/colamp-AT1G49560-DAP-Seq(GSE60143)/Homer	GAWTCTNWDA	0.001	-8.499	0.0004
SNAP2b-Rep2	VND6(NAC)/col-VND6-DAP-Seq(GSE60143)/Homer	DCTTNHTTTTYAMGY	0.001	-8.419	0.0005
SNAP2b-Rep2	MYB77(MYB)/col-MYB77-DAP-Seq(GSE60143)/Homer	NYAACBGYMC	0.001	-8.327	0.0005
SNAP2b-Rep2	Unknown3/Arabidopsis-Promoters/Homer	AYTAAACCGG	0.001	-8.316	0.0005
SNAP2b-Rep2	AT3G60490(AP2EREBP)/colamp-AT3G60490-DAP-Seq(GSE60143)/Homer	NNRCCGACANNNNNN	0.001	-8.278	0.0005
SNAP2b-Rep2	TCX2(CPP)/colamp-TCX2-DAP-Seq(GSE60143)/Homer	NNWWTTYRAAHN	0.001	-8.158	0.0006
SNAP2b-Rep2	At1g19210(AP2EREBP)/colamp-At1g19210-DAP-Seq(GSE60143)/Homer	HCACCGACCAHN	0.001	-8.142	0.0006
SNAP2b-Rep2	EIL4(EIL)/Tomato-EIL4-ChIP-Seq(GSE116581)/Homer	GATTCAWTGAAT	0.001	-8.141	0.0006
SNAP2b-Rep2	AtIDD11(C2H2)/colamp-AtIDD11-DAP-Seq(GSE60143)/Homer	TTTGTCGTTT	0.001	-8.122	0.0006
SNAP2b-Rep2	At5g04390(C2H2)/col200-At5g04390-DAP-Seq(GSE60143)/Homer	AGTGANDN	0.001	-8.068	0.0007
SNAP2b-Rep2	MYB94(MYB)/col-MYB94-DAP-Seq(GSE60143)/Homer	WGGTRGTTGGKA	0.001	-7.958	0.0007
SNAP2b-Rep2	At1g13300(G2like)/col-At1g13300-DAP-Seq(GSE60143)/Homer	GAATCTWAGATTCYN	0.001	-7.737	0.0009
SNAP2b-Rep2	MYB67(MYB)/col-MYB67-DAP-Seq(GSE60143)/Homer	YYYACCTAAC	0.001	-7.646	0.001
SNAP2b-Rep2	AtGRF6(GRF)/col-AtGRF6-DAP-Seq(GSE60143)/Homer	NTGTCAGADNNNNNN	0.001	-7.639	0.001
SNAP2b-Rep2	At1g19000(MYBrelated)/colamp-At1g19000-DAP-Seq(GSE60143)/Homer	WWTGGATAADDT	0.001	-7.496	0.0011
SNAP2b-Rep2	CEJ1(AP2EREBP)/col-CEJ1-DAP-Seq(GSE60143)/Homer	WWTGTCGGTG	0.001	-7.428	0.0012
SNAP2b-Rep2	GATA1(C2C2gata)/colamp-GATA1-DAP-Seq(GSE60143)/Homer	DDWWYYAGATCTRRW	0.001	-7.386	0.0013
SNAP2b-Rep2	At2g03500(G2like)/col-At2g03500-DAP-Seq(GSE60143)/Homer	WWAGAATATTCT	0.001	-7.237	0.0014
SNAP2b-Rep2	AT2G38300(G2like)/col-AT2G38300-DAP-Seq(GSE60143)/Homer	ADRGAATGTT	0.001	-7.163	0.0016
SNAP2b-Rep2	CBF1(AP2EREBP)/colamp-CBF1-DAP-Seq(GSE60143)/Homer	YRCCGACATN	0.001	-7.125	0.0016
SNAP2b-Rep2	SPL3(SBP)/colamp-SPL3-DAP-Seq(GSE60143)/Homer	WDTTGTACGGAH	0.001	-7.081	0.0017
SNAP2b-Rep2	FUS3(ABI3VP1)/col-FUS3-DAP-Seq(GSE60143)/Homer	DNNWTNTGCATGKNN	0.001	-6.987	0.0018
SNAP2b-Rep2	AT5G56840(MYBrelated)/colamp-AT5G56840-DAP-Seq(GSE60143)/Homer	TGGATAAGGT	0.01	-6.807	0.0022
SNAP2b-Rep2	SGR5(C2H2)/colamp-SGR5-DAP-Seq(GSE60143)/Homer	TTTGTCTTTTTT	0.01	-6.794	0.0022
SNAP2b-Rep2	AT3G10580(MYBrelated)/colamp-AT3G10580-DAP-Seq(GSE60143)/Homer	TACCTAACWNHW	0.01	-6.706	0.0024
SNAP2b-Rep2	At4g28140(AP2EREBP)/colamp-At4g28140-DAP-Seq(GSE60143)/Homer	DCCACCGACCAW	0.01	-6.67	0.0025
SNAP2b-Rep2	dof42(C2C2dof)/col-dof42-DAP-Seq(GSE60143)/Homer	AAAAAGGC	0.01	-6.604	0.0026
SNAP2b-Rep2	TGA3(bZIP)/colamp-TGA3-DAP-Seq(GSE60143)/Homer	WTGATGACGTCATCW	0.01	-6.541	0.0028
SNAP2b-Rep2	MYB121(MYB)/col-MYB121-DAP-Seq(GSE60143)/Homer	YNTACCTAACWW	0.01	-6.408	0.0032
SNAP2b-Rep2	PLT1(AP2EREBP)/colamp-PLT1-DAP-Seq(GSE60143)/Homer	GCACGAWTYCCGAGG	0.01	-6.179	0.004
SNAP2b-Rep2	AT2G15740(C2H2)/col-AT2G15740-DAP-Seq(GSE60143)/Homer	DHNDWATCGATD	0.01	-6.178	0.004
SNAP2b-Rep2	HDG7(HB)/col-HDG7-DAP-Seq(GSE60143)/Homer	WGCATTTAATGC	0.01	-6.154	0.0041
SNAP2b-Rep2	AT1G77200(AP2EREBP)/colamp-AT1G77200-DAP-Seq(GSE60143)/Homer	ACCGACAHWD	0.01	-6.053	0.0045
SNAP2b-Rep2	GATA11(C2C2gata)/col-GATA11-DAP-Seq(GSE60143)/Homer	DDHYYAGATCTR	0.01	-6.03	0.0046
SNAP2b-Rep2	SOL1(CPP)/colamp-SOL1-DAP-Seq(GSE60143)/Homer	ATTTAAATHN	0.01	-5.892	0.0052
SNAP2b-Rep2	RAP21(AP2EREBP)/colamp-RAP21-DAP-Seq(GSE60143)/Homer	BCACCGACAHNN	0.01	-5.833	0.0055
SNAP2b-Rep2	MYB56(MYB)/colamp-MYB56-DAP-Seq(GSE60143)/Homer	HTAACGRMHY	0.01	-5.685	0.0064
SNAP2b-Rep2	AT1G20910(ARID)/col-AT1G20910-DAP-Seq(GSE60143)/Homer	THAATTRAWN	0.01	-5.651	0.0066
SNAP2b-Rep2	CBF3(AP2EREBP)/colamp-CBF3-DAP-Seq(GSE60143)/Homer	YNRCCGACATNN	0.01	-5.545	0.0073
SNAP2b-Rep2	PHV(HB)/col-PHV-DAP-Seq(GSE60143)/Homer	RTAATSATTA	0.01	-5.479	0.0077
SNAP2b-Rep2	MYB40(MYB)/col-MYB40-DAP-Seq(GSE60143)/Homer	TGGTAGGTRARA	0.01	-5.455	0.0079
SNAP2b-Rep2	MYB74(MYB)/colamp-MYB74-DAP-Seq(GSE60143)/Homer	YYYACCTACCWH	0.01	-5.453	0.0079
SNAP2b-Rep2	MS188(MYB)/colamp-MS188-DAP-Seq(GSE60143)/Homer	WARKTAGGTRRA	0.01	-5.226	0.0099
SNAP2b-Rep2	AT3G16280(AP2EREBP)/colamp-AT3G16280-DAP-Seq(GSE60143)/Homer	HCACCGACAHHDHHN	0.01	-5.099	0.0111
SNAP2b-Rep2	EIN3(EIL)/col-EIN3-DAP-Seq(GSE60143)/Homer	ARATTCAATGWATYT	0.01	-5.039	0.0118
SNAP2b-Rep2	ANAC087(NAC)/col-ANAC087-DAP-Seq(GSE60143)/Homer	WVCKTGHNNNWCAMG	0.01	-4.9	0.0135
SNAP2b-Rep2	TGA5(bZIP)/col-TGA5-DAP-Seq(GSE60143)/Homer	NNGATGACGTCATCN	0.01	-4.887	0.0136
SNAP2b-Rep2	AT2G40260(G2like)/colamp-AT2G40260-DAP-Seq(GSE60143)/Homer	WAAAYATTCTTT	0.01	-4.88	0.0137
SNAP2b-Rep2	MYB4(MYB)/col200-MYB4-DAP-Seq(GSE60143)/Homer	WAGKTAGGTARR	0.01	-4.813	0.0146
SNAP2b-Rep2	CBF2(AP2EREBP)/colamp-CBF2-DAP-Seq(GSE60143)/Homer	YBRCCGACATNNNNN	0.01	-4.695	0.0163
SNAP2b-Rep2	HAT1(Homeobox)/col-HAT1-DAP-Seq(GSE60143)/Homer	SCAATCATTGNN	0.01	-4.694	0.0163
SNAP2b-Rep2	ANAC045(NAC)/col-ANAC045-DAP-Seq(GSE60143)/Homer	DNCKTVNNNNNNAMG	0.01	-4.623	0.0174
SNAP2b-Rep2	AT5G61620(MYBrelated)/colamp-AT5G61620-DAP-Seq(GSE60143)/Homer	CTTATCCA	0.1	-4.388	0.022
SNAP2b-Rep2	At5g47390(MYBrelated)/col-At5g47390-DAP-Seq(GSE60143)/Homer	CTTATCCA	0.1	-4.361	0.0225
SNAP2b-Rep2	SPL11(SBP)/col100-SPL11-DAP-Seq(GSE60143)/Homer	YTGTACTTBH	0.1	-4.335	0.023
SNAP2b-Rep2	ATHB15(HB)/col-ATHB15-DAP-Seq(GSE60143)/Homer	GYAATSATTA	0.1	-4.308	0.0236
SNAP2b-Rep2	WUS1(Homeobox)/colamp-WUS1-DAP-Seq(GSE60143)/Homer	CAWTCATTCA	0.1	-4.294	0.0238
SNAP2b-Rep2	At5g22890(C2H2)/col-At5g22890-DAP-Seq(GSE60143)/Homer	NSAGGTKWTATCTGD	0.1	-4.275	0.0242
SNAP2b-Rep2	MYB119(MYB)/colamp-MYB119-DAP-Seq(GSE60143)/Homer	YRACCGTTACDD	0.1	-4.181	0.0265
SNAP2b-Rep2	MYB55(MYB)/colamp-MYB55-DAP-Seq(GSE60143)/Homer	YACCWAMC	0.1	-4.173	0.0266
SNAP2b-Rep2	ANAC083(NAC)/col-ANAC083-DAP-Seq(GSE60143)/Homer	CKTRWNNNWYAMGTA	0.1	-4.067	0.0295
SNAP2b-Rep2	At4g32800(AP2EREBP)/colamp-At4g32800-DAP-Seq(GSE60143)/Homer	DYCACCGACAHWWWH	0.1	-4.047	0.03
SNAP2b-Rep2	BOS1(MYB)/col-BOS1-DAP-Seq(GSE60143)/Homer	NNRCCTAACT	0.1	-4.042	0.03
SNAP2b-Rep2	CRC(C2C2YABBY)/col-CRC-DAP-Seq(GSE60143)/Homer	TWATSATA	0.1	-4.016	0.0307
SNAP2b-Rep2	ERF38(AP2EREBP)/col-ERF38-DAP-Seq(GSE60143)/Homer	CACCGACA	0.1	-3.978	0.0318
SNAP2b-Rep2	RKD2(RWPRK)/colamp-RKD2-DAP-Seq(GSE60143)/Homer	GACKTTTCRDCTTCC	0.1	-3.859	0.0357
SNAP2b-Rep2	ANAC057(NAC)/colamp-ANAC057-DAP-Seq(GSE60143)/Homer	DVCKTGNNNNNCAMG	0.1	-3.835	0.0364
SNAP2c-Rep1	TCP20(TCP)/col-TCP20-DAP-Seq(GSE60143)/Homer	GGDCCCAC	1e-156	-360.6	0
SNAP2c-Rep1	At1g72010(TCP)/colamp-At1g72010-DAP-Seq(GSE60143)/Homer	GGDCCCAC	1e-150	-346.4	0
SNAP2c-Rep1	At1g69690(TCP)/colamp-At1g69690-DAP-Seq(GSE60143)/Homer	NHGTGGGGCCCACHW	1e-136	-313.6	0
SNAP2c-Rep1	At5g08330(TCP)/col-At5g08330-DAP-Seq(GSE60143)/Homer	GGRCCCAC	1e-133	-308.2	0
SNAP2c-Rep1	TCP7(TCP)/col-TCP7-DAP-Seq(GSE60143)/Homer	GTGGGSCCCACHHNN	1e-128	-296.1	0
SNAP2c-Rep1	At2g45680(TCP)/colamp-At2g45680-DAP-Seq(GSE60143)/Homer	GTGGGNCCCACNDND	1e-101	-234.8	0
SNAP2c-Rep1	TCP1(TCP)/col-TCP1-DAP-Seq(GSE60143)/Homer	GGGGGCCCMMCN	1e-85	-196.6	0
SNAP2c-Rep1	SPCH(bHLH)/Seedling-SPCH-ChIP-Seq(GSE57497)/Homer	WNBCACGTGA	1e-70	-161.6	0
SNAP2c-Rep1	E-box/Arabidopsis-Promoters/Homer	GCCACGTG	1e-58	-135.2	0
SNAP2c-Rep1	ABF1(bZIP)/Arabidopsis-ABF1-ChIP-Seq(GSE80564)/Homer	CACGTGGC	1e-57	-133.4	0
SNAP2c-Rep1	bZIP68(bZIP)/col-bZIP68-DAP-Seq(GSE60143)/Homer	WGCCACGTGK	1e-56	-130.9	0
SNAP2c-Rep1	AREB3(bZIP)/col-AREB3-DAP-Seq(GSE60143)/Homer	NKGMCACGTGDCMNN	1e-56	-130.4	0
SNAP2c-Rep1	bZIP28(bZIP)/col-bZIP28-DAP-Seq(GSE60143)/Homer	TGCCACGTSABH	1e-54	-124.6	0
SNAP2c-Rep1	bZIP53(bZIP)/colamp-bZIP53-DAP-Seq(GSE60143)/Homer	NDNHSACGTGKMNNN	1e-53	-123.9	0
SNAP2c-Rep1	TCP16(TCP)/colamp-TCP16-DAP-Seq(GSE60143)/Homer	GTGGDCCYNNNNNNN	1e-51	-118.1	0
SNAP2c-Rep1	bHLH34(bHLH)/colamp-bHLH34-DAP-Seq(GSE60143)/Homer	HGWGRHWGACACGTG	1e-50	-116.3	0
SNAP2c-Rep1	ABF2(bZIP)/col-ABF2-DAP-Seq(GSE60143)/Homer	KGMCACGTGDCMHHH	1e-50	-116.3	0
SNAP2c-Rep1	HY5(bZIP)/colamp-HY5-DAP-Seq(GSE60143)/Homer	RRTSACGTSD	1e-46	-107.8	0
SNAP2c-Rep1	At1g78700(BZR)/col-At1g78700-DAP-Seq(GSE60143)/Homer	NNNNCACGTGNNNNN	1e-46	-107.3	0
SNAP2c-Rep1	FRS9(ND)/col-FRS9-DAP-Seq(GSE60143)/Homer	RGAGAGAGAAAG	1e-46	-106.8	0
SNAP2c-Rep1	At4g36780(BZR)/col-At4g36780-DAP-Seq(GSE60143)/Homer	NNNNNNCACGTGNNN	1e-46	-106.8	0
SNAP2c-Rep1	PIF7(bHLH)/col-PIF7-DAP-Seq(GSE60143)/Homer	CCACGTGGNH	1e-45	-105.4	0
SNAP2c-Rep1	PIF4(bHLH)/Seedling-PIF4-ChIP-Seq(GSE35315)/Homer	NNBCACGTGN	1e-44	-102.7	0
SNAP2c-Rep1	ABI5(bZIP)/col-ABI5-DAP-Seq(GSE60143)/Homer	GCCACGTG	1e-43	-100.6	0
SNAP2c-Rep1	bZIP48(bZIP)/colamp-bZIP48-DAP-Seq(GSE60143)/Homer	DDWWKVTSACGTGGC	1e-43	-99.87	0
SNAP2c-Rep1	GBF6(bZIP)/colamp-GBF6-DAP-Seq(GSE60143)/Homer	WWTGMCACGTCABCW	1e-43	-99.52	0
SNAP2c-Rep1	bZIP16(bZIP)/colamp-bZIP16-DAP-Seq(GSE60143)/Homer	TGCCACGTGD	1e-42	-97.6	0
SNAP2c-Rep1	PIF5ox(bHLH)/Arabidopsis-PIF5ox-ChIP-Seq(GSE35062)/Homer	BCACGTGVDN	1e-41	-96.66	0
SNAP2c-Rep1	bZIP3(bZIP)/col-bZIP3-DAP-Seq(GSE60143)/Homer	DWKNHSACGTGGCAD	1e-40	-94.19	0
SNAP2c-Rep1	BIM2(bHLH)/col-BIM2-DAP-Seq(GSE60143)/Homer	NNNNCACGTGNN	1e-39	-91.88	0
SNAP2c-Rep1	IBL1(bHLH)/Seedling-IBL1-ChIP-Seq(GSE51120)/Homer	CACGTGCC	1e-39	-91.43	0
SNAP2c-Rep1	BPC6(BBRBPC)/col-BPC6-DAP-Seq(GSE60143)/Homer	YTYTCTCTCTCTCTA	1e-39	-91.35	0
SNAP2c-Rep1	GBF5(bZIP)/colamp-GBF5-DAP-Seq(GSE60143)/Homer	WKNWSACGTGGCAWN	1e-37	-85.72	0
SNAP2c-Rep1	ZIM(C2C2gata)/col-ZIM-DAP-Seq(GSE60143)/Homer	ATCSRACGGTYRAGA	1e-36	-83.32	0
SNAP2c-Rep1	ATAF1(NAC)/col-ATAF1-DAP-Seq(GSE60143)/Homer	YACGTMAY	1e-34	-78.97	0
SNAP2c-Rep1	ZML1(C2C2gata)/colamp-ZML1-DAP-Seq(GSE60143)/Homer	ATCWYRACCGTTSRW	1e-33	-77.2	0
SNAP2c-Rep1	AT5G59990(C2C2COlike)/colamp-AT5G59990-DAP-Seq(GSE60143)/Homer	TCTCAACCGTTCATT	1e-29	-67.47	0
SNAP2c-Rep1	WRKY55(WRKY)/col-WRKY55-DAP-Seq(GSE60143)/Homer	NCGTTGACTT	1e-29	-67.17	0
SNAP2c-Rep1	GBF3(bZIP)/Arabidopsis-GBF3-ChIP-Seq(GSE80564)/Homer	TGCCACGTSAYC	1e-29	-67.15	0
SNAP2c-Rep1	GAGA-repeat/Arabidopsis-Promoters/Homer	CTCTCTCTCY	1e-28	-66.72	0
SNAP2c-Rep1	At4g18890(BZR)/col-At4g18890-DAP-Seq(GSE60143)/Homer	NDBRCACGTGYR	1e-28	-64.67	0
SNAP2c-Rep1	BPC1(BBRBPC)/colamp-BPC1-DAP-Seq(GSE60143)/Homer	GARGAGAGAGAA	1e-27	-62.24	0
SNAP2c-Rep1	WRKY6(WRKY)/colamp-WRKY6-DAP-Seq(GSE60143)/Homer	NCGTTGACTWWD	1e-27	-62.22	0
SNAP2c-Rep1	WRKY25(WRKY)/colamp-WRKY25-DAP-Seq(GSE60143)/Homer	NNNNHRGTCAAMNNN	1e-26	-60.74	0
SNAP2c-Rep1	CAMTA1(CAMTA)/col-CAMTA1-DAP-Seq(GSE60143)/Homer	WWAACGCGTT	1e-26	-60.73	0
SNAP2c-Rep1	WRKY18(WRKY)/col-WRKY18-DAP-Seq(GSE60143)/Homer	NNNTTGACYWNNNNN	1e-26	-60.2	0
SNAP2c-Rep1	PTF1(TCP)/colamp-PTF1-DAP-Seq(GSE60143)/Homer	RDDGGGACCACA	1e-26	-60.11	0
SNAP2c-Rep1	bHLH74(bHLH)/col-bHLH74-DAP-Seq(GSE60143)/Homer	DRATCACGTGAB	1e-26	-60.01	0
SNAP2c-Rep1	NAP(NAC)/col-NAP-DAP-Seq(GSE60143)/Homer	ARGTTACGTRTN	1e-25	-59.7	0
SNAP2c-Rep1	GT3a(Trihelix)/col-GT3a-DAP-Seq(GSE60143)/Homer	WNACACGTGTYWWAW	1e-25	-58.85	0
SNAP2c-Rep1	TCP3(TCP)/colamp-TCP3-DAP-Seq(GSE60143)/Homer	WGTGGTCCCAAHWWW	1e-25	-58.23	0
SNAP2c-Rep1	ANAC047(NAC)/colamp-ANAC047-DAP-Seq(GSE60143)/Homer	WACACGTAACTT	1e-25	-57.65	0
SNAP2c-Rep1	FHY3(FAR1)/Arabidopsis-FHY3-ChIP-Seq(GSE30711)/Homer	HHCACGCGCBTN	1e-24	-57.37	0
SNAP2c-Rep1	WRKY75(WRKY)/col-WRKY75-DAP-Seq(GSE60143)/Homer	CGTTGACTWW	1e-24	-56.57	0
SNAP2c-Rep1	WRKY31(WRKY)/colamp-WRKY31-DAP-Seq(GSE60143)/Homer	NCGTTGACTWWK	1e-23	-54.5	0
SNAP2c-Rep1	WRKY15(WRKY)/col-WRKY15-DAP-Seq(GSE60143)/Homer	VGTTGACTWW	1e-23	-54.44	0
SNAP2c-Rep1	WRKY26(WRKY)/colamp-WRKY26-DAP-Seq(GSE60143)/Homer	CGTTGACTWDKN	1e-23	-53.95	0
SNAP2c-Rep1	WRKY20(WRKY)/col-WRKY20-DAP-Seq(GSE60143)/Homer	CKTTGACYWD	1e-22	-52.53	0
SNAP2c-Rep1	WRKY27(WRKY)/colamp-WRKY27-DAP-Seq(GSE60143)/Homer	NHGTTGACYTWD	1e-22	-51.65	0
SNAP2c-Rep1	NAM(NAC)/col-NAM-DAP-Seq(GSE60143)/Homer	RGTTRCGTRW	1e-22	-51.56	0
SNAP2c-Rep1	WRKY3(WRKY)/col-WRKY3-DAP-Seq(GSE60143)/Homer	NCKTTGACYDDN	1e-21	-50.53	0
SNAP2c-Rep1	WRKY29(WRKY)/colamp-WRKY29-DAP-Seq(GSE60143)/Homer	MGTTGACTTT	1e-21	-50.14	0
SNAP2c-Rep1	WRKY71(WRKY)/col-WRKY71-DAP-Seq(GSE60143)/Homer	CKTTGACYWW	1e-21	-48.4	0
SNAP2c-Rep1	WRKY40(WRKY)/colamp-WRKY40-DAP-Seq(GSE60143)/Homer	AHWAGTCAAC	1e-20	-46.91	0
SNAP2c-Rep1	TCP17(TCP)/col-TCP17-DAP-Seq(GSE60143)/Homer	GTGGTCCCCA	1e-20	-46.52	0
SNAP2c-Rep1	WRKY28(WRKY)/col-WRKY28-DAP-Seq(GSE60143)/Homer	BGTTGACTWH	1e-20	-46.21	0
SNAP2c-Rep1	FAR1(FAR1)/col-FAR1-DAP-Seq(GSE60143)/Homer	TKNNNYYCACGCGCY	1e-19	-45.12	0
SNAP2c-Rep1	WRKY42(WRKY)/colamp-WRKY42-DAP-Seq(GSE60143)/Homer	NAAAGTCAACGN	1e-18	-43.19	0
SNAP2c-Rep1	WRKY45(WRKY)/col-WRKY45-DAP-Seq(GSE60143)/Homer	HNNNKTTGACTWWNH	1e-18	-43.06	0
SNAP2c-Rep1	WRKY50(WRKY)/col-WRKY50-DAP-Seq(GSE60143)/Homer	NNTTGACTWNNGNNN	1e-18	-42.19	0
SNAP2c-Rep1	WRKY33(WRKY)/col-WRKY33-DAP-Seq(GSE60143)/Homer	CGTTGACYAW	1e-18	-42	0
SNAP2c-Rep1	BAM8(BES1)/col-BAM8-DAP-Seq(GSE60143)/Homer	NNWSACACGTGTSWN	1e-18	-41.64	0
SNAP2c-Rep1	MYB88(MYB)/col-MYB88-DAP-Seq(GSE60143)/Homer	HNACGCTCCT	1e-17	-40.75	0
SNAP2c-Rep1	WRKY43(WRKY)/colamp-WRKY43-DAP-Seq(GSE60143)/Homer	NCGTTGACTTTT	1e-17	-40.27	0
SNAP2c-Rep1	WRKY65(WRKY)/colamp-WRKY65-DAP-Seq(GSE60143)/Homer	AWWWAGTCAACG	1e-15	-36.07	0
SNAP2c-Rep1	BZR1(BZR)/col-BZR1-DAP-Seq(GSE60143)/Homer	NNCRCACGTGCG	1e-15	-36.06	0
SNAP2c-Rep1	WRKY30(WRKY)/colamp-WRKY30-DAP-Seq(GSE60143)/Homer	CGTTGACTTN	1e-15	-35.96	0
SNAP2c-Rep1	WRKY14(WRKY)/colamp-WRKY14-DAP-Seq(GSE60143)/Homer	NCGTTGACTTTN	1e-15	-35.26	0
SNAP2c-Rep1	WRKY22(WRKY)/colamp-WRKY22-DAP-Seq(GSE60143)/Homer	WWAAAGTCAACK	1e-14	-32.86	0
SNAP2c-Rep1	AT1G04880(ARID)/colamp-AT1G04880-DAP-Seq(GSE60143)/Homer	AAACTATATADTATA	1e-13	-31.87	0
SNAP2c-Rep1	WRKY24(WRKY)/colamp-WRKY24-DAP-Seq(GSE60143)/Homer	CGTTGACTWW	1e-13	-31.84	0
SNAP2c-Rep1	AT3G42860(zfGRF)/col-AT3G42860-DAP-Seq(GSE60143)/Homer	CGTTGACTTN	1e-13	-31.77	0
SNAP2c-Rep1	WRKY21(WRKY)/colamp-WRKY21-DAP-Seq(GSE60143)/Homer	DCGTTGACTTTT	1e-13	-30.83	0
SNAP2c-Rep1	WRKY47(WRKY)/colamp-WRKY47-DAP-Seq(GSE60143)/Homer	WAAGTCAACGBT	1e-13	-29.96	0
SNAP2c-Rep1	dof45(C2C2dof)/col-dof45-DAP-Seq(GSE60143)/Homer	NVAWAAAGTN	1e-12	-28.35	0
SNAP2c-Rep1	MYB96(MYB)/colamp-MYB96-DAP-Seq(GSE60143)/Homer	WGGTRGTTGG	1e-12	-28.33	0
SNAP2c-Rep1	ATHB13(Homeobox)/col-ATHB13-DAP-Seq(GSE60143)/Homer	CAATAATT	1e-11	-26.94	0
SNAP2c-Rep1	AT4G27900(C2C2COlike)/col-AT4G27900-DAP-Seq(GSE60143)/Homer	TCTCVACCGTTSATT	1e-11	-26.83	0
SNAP2c-Rep1	ANAC079(NAC)/colamp-ANAC079-DAP-Seq(GSE60143)/Homer	TACACGCAACCT	1e-11	-26.61	0
SNAP2c-Rep1	AT3G12130(C3H)/colamp-AT3G12130-DAP-Seq(GSE60143)/Homer	TMACTTTTTV	1e-11	-25.65	0
SNAP2c-Rep1	WRKY11(WRKY)/col-WRKY11-DAP-Seq(GSE60143)/Homer	SCGTTGACTTTN	1e-10	-24.9	0
SNAP2c-Rep1	WRKY46(WRKY)/colamp-WRKY46-DAP-Seq(GSE60143)/Homer	AAAGTCAACGSN	1e-10	-24.62	0
SNAP2c-Rep1	HDG1(Homeobox)/col100-HDG1-DAP-Seq(GSE60143)/Homer	DDYAATTAATGH	1e-10	-24.61	0
SNAP2c-Rep1	WRKY8(WRKY)/colamp-WRKY8-DAP-Seq(GSE60143)/Homer	CGTTGACTTT	1e-10	-23.67	0
SNAP2c-Rep1	bZIP44(bZIP)/colamp-bZIP44-DAP-Seq(GSE60143)/Homer	NDTGCCACGTCAGCH	1e-10	-23.57	0
SNAP2c-Rep1	dof24(C2C2dof)/col-dof24-DAP-Seq(GSE60143)/Homer	TWMCTTTTTG	1e-10	-23.3	0
SNAP2c-Rep1	OBP1(C2C2dof)/col-OBP1-DAP-Seq(GSE60143)/Homer	NHHACTTTWT	1e-09	-22.95	0
SNAP2c-Rep1	At3g12730(G2like)/colamp-At3g12730-DAP-Seq(GSE60143)/Homer	AAGATTCT	1e-09	-22.93	0
SNAP2c-Rep1	BBX31(Orphan)/col-BBX31-DAP-Seq(GSE60143)/Homer	NAAAAAGTDA	1e-09	-22.46	0
SNAP2c-Rep1	MGP(C2H2)/colamp-MGP-DAP-Seq(GSE60143)/Homer	TTTTGTCGTTTW	1e-09	-21.25	0
SNAP2c-Rep1	ATHB23(ZFHD)/col-ATHB23-DAP-Seq(GSE60143)/Homer	HTAATTARNN	1e-09	-21.07	0
SNAP2c-Rep1	AT2G28810(C2C2dof)/colamp-AT2G28810-DAP-Seq(GSE60143)/Homer	VAAAAAGTWA	1e-09	-21.01	0
SNAP2c-Rep1	At3g45610(C2C2dof)/col-At3g45610-DAP-Seq(GSE60143)/Homer	TWACTTTTTS	1e-09	-20.96	0
SNAP2c-Rep1	ATHB34(ZFHD)/colamp-ATHB34-DAP-Seq(GSE60143)/Homer	TRATTARS	1e-09	-20.74	0
SNAP2c-Rep1	At5g62940(C2C2dof)/col-At5g62940-DAP-Seq(GSE60143)/Homer	WHWHHACTTTTT	1e-08	-20.6	0
SNAP2c-Rep1	dof43(C2C2dof)/colamp-dof43-DAP-Seq(GSE60143)/Homer	NAAAAAGTDA	1e-08	-20.04	0
SNAP2c-Rep1	bHLH130(bHLH)/col-bHLH130-DAP-Seq(GSE60143)/Homer	GCAACTTG	1e-08	-20.03	0
SNAP2c-Rep1	AT4G12670(MYBrelated)/col-AT4G12670-DAP-Seq(GSE60143)/Homer	AGGGTTTAGGGTTTA	1e-08	-19.74	0
SNAP2c-Rep1	AT5G45580(G2like)/colamp-AT5G45580-DAP-Seq(GSE60143)/Homer	ADRGAATCTH	1e-08	-19.68	0
SNAP2c-Rep1	COG1(C2C2dof)/col-COG1-DAP-Seq(GSE60143)/Homer	DAAAAAGTGA	1e-08	-19.67	0
SNAP2c-Rep1	bHLH157(bHLH)/col-bHLH157-DAP-Seq(GSE60143)/Homer	KACACGTCTCTY	1e-08	-19.66	0
SNAP2c-Rep1	HAT5(Homeobox)/colamp-HAT5-DAP-Seq(GSE60143)/Homer	DCAATWATTG	1e-08	-19.53	0
SNAP2c-Rep1	IDD7(C2H2)/col-IDD7-DAP-Seq(GSE60143)/Homer	TTTGTCKTTTTN	1e-08	-19.48	0
SNAP2c-Rep1	bZIP42(bZIP)/colamp-bZIP42-DAP-Seq(GSE60143)/Homer	GCCACGTCAGCA	1e-08	-19.26	0
SNAP2c-Rep1	ATHB33(ZFHD)/col-ATHB33-DAP-Seq(GSE60143)/Homer	NGTRATTAAK	1e-08	-19.19	0
SNAP2c-Rep1	At5g66730(C2H2)/colamp-At5g66730-DAP-Seq(GSE60143)/Homer	TTTGTCKTTTTK	1e-08	-19.06	0
SNAP2c-Rep1	CAMTA5(CAMTA)/col-CAMTA5-DAP-Seq(GSE60143)/Homer	ACGCGTTTTANACRC	1e-08	-18.71	0
SNAP2c-Rep1	AtIDD11(C2H2)/colamp-AtIDD11-DAP-Seq(GSE60143)/Homer	TTTGTCGTTT	1e-08	-18.68	0
SNAP2c-Rep1	ANL2(HB)/col-ANL2-DAP-Seq(GSE60143)/Homer	CATTAATTGC	1e-08	-18.64	0
SNAP2c-Rep1	MYB3R5(MYB)/col-MYB3R5-DAP-Seq(GSE60143)/Homer	THYAACGGTHAWAWT	1e-07	-18.4	0
SNAP2c-Rep1	LMI1(HB)/colamp-LMI1-DAP-Seq(GSE60143)/Homer	AATTATTG	1e-07	-18.4	0
SNAP2c-Rep1	MYB30(MYB)/colamp-MYB30-DAP-Seq(GSE60143)/Homer	AGGTAGTTGG	1e-07	-18.15	0
SNAP2c-Rep1	ANAC038(NAC)/col-ANAC038-DAP-Seq(GSE60143)/Homer	ACACGTWAYC	1e-07	-18.09	0
SNAP2c-Rep1	Adof1(C2C2dof)/col-Adof1-DAP-Seq(GSE60143)/Homer	NRWAAAGYDV	1e-07	-18.02	0
SNAP2c-Rep1	AT5G02460(C2C2dof)/col-AT5G02460-DAP-Seq(GSE60143)/Homer	CHCCTTTT	1e-07	-17.88	0
SNAP2c-Rep1	ATHB24(ZFHD)/colamp-ATHB24-DAP-Seq(GSE60143)/Homer	TAATTAAS	1e-07	-17.69	0
SNAP2c-Rep1	AtHB32(ZFHD)/col200-AtHB32-DAP-Seq(GSE60143)/Homer	CGAATTAT	1e-07	-17.64	0
SNAP2c-Rep1	ATHB25(ZFHD)/colamp-ATHB25-DAP-Seq(GSE60143)/Homer	TAATTAVB	1e-07	-17.61	0
SNAP2c-Rep1	AT2G20110(CPP)/colamp-AT2G20110-DAP-Seq(GSE60143)/Homer	ATTYAAATHY	1e-07	-17.42	0
SNAP2c-Rep1	OBP3(C2C2dof)/col-OBP3-DAP-Seq(GSE60143)/Homer	NYWACTTTTT	1e-07	-17.4	0
SNAP2c-Rep1	At1g76110(ARID)/colamp-At1g76110-DAP-Seq(GSE60143)/Homer	ATTTAATG	1e-07	-17.23	0
SNAP2c-Rep1	bHLH122(bHLH)/col100-bHLH122-DAP-Seq(GSE60143)/Homer	NDDCAASTTGHHNWW	1e-07	-17.09	0
SNAP2c-Rep1	At1g25550(G2like)/colamp-At1g25550-DAP-Seq(GSE60143)/Homer	NAGATTCY	1e-07	-17	0
SNAP2c-Rep1	At4g38000(C2C2dof)/col-At4g38000-DAP-Seq(GSE60143)/Homer	WWWTWACTTTTT	1e-07	-16.64	0
SNAP2c-Rep1	TGA9(bZIP)/colamp-TGA9-DAP-Seq(GSE60143)/Homer	VTGACGTC	1e-07	-16.46	0
SNAP2c-Rep1	TGA6(bZIP)/colamp-TGA6-DAP-Seq(GSE60143)/Homer	TGACGTCABC	1e-07	-16.16	0
SNAP2c-Rep1	At3g04030(G2like)/col-At3g04030-DAP-Seq(GSE60143)/Homer	DRGAATCT	1e-06	-16.08	0
SNAP2c-Rep1	DAG2(C2C2dof)/col-DAG2-DAP-Seq(GSE60143)/Homer	WWTTHACTTTTT	1e-06	-15.84	0
SNAP2c-Rep1	ATHB21(HB)/colamp-ATHB21-DAP-Seq(GSE60143)/Homer	YCAATWAT	1e-06	-15.51	0
SNAP2c-Rep1	IDD4(C2H2)/col-IDD4-DAP-Seq(GSE60143)/Homer	TTTGTCTTTWTB	1e-06	-15.49	0
SNAP2c-Rep1	AT5G63260(C3H)/col-AT5G63260-DAP-Seq(GSE60143)/Homer	RAAAAAGTRA	1e-06	-15.29	0
SNAP2c-Rep1	ATHB20(Homeobox)/colamp-ATHB20-DAP-Seq(GSE60143)/Homer	CAATHATT	1e-06	-14.96	0
SNAP2c-Rep1	bZIP50(bZIP)/colamp-bZIP50-DAP-Seq(GSE60143)/Homer	GATGACGTCA	1e-06	-14.92	0
SNAP2c-Rep1	Unknown3/Arabidopsis-Promoters/Homer	AYTAAACCGG	1e-06	-14.81	0
SNAP2c-Rep1	TCX2(CPP)/colamp-TCX2-DAP-Seq(GSE60143)/Homer	NNWWTTYRAAHN	1e-06	-14.72	0
SNAP2c-Rep1	MYB94(MYB)/col-MYB94-DAP-Seq(GSE60143)/Homer	WGGTRGTTGGKA	1e-06	-14.7	0
SNAP2c-Rep1	ATHB40(HB)/col-ATHB40-DAP-Seq(GSE60143)/Homer	HCAATWATTG	1e-06	-14.64	0
SNAP2c-Rep1	ATHB6(Homeobox)/Arabidopsis-HB6-ChIP-Seq(GSE80564)/Homer	CAATNATTBN	1e-06	-14.49	0
SNAP2c-Rep1	TGA10(bZIP)/colamp-TGA10-DAP-Seq(GSE60143)/Homer	ATGACGTC	1e-06	-14.49	0
SNAP2c-Rep1	ANAC046(NAC)/colamp-ANAC046-DAP-Seq(GSE60143)/Homer	ACACGYWAYC	1e-06	-14.27	0
SNAP2c-Rep1	ATHB6(Homeobox)/col-ATHB6-DAP-Seq(GSE60143)/Homer	AATGATTG	1e-06	-14.1	0
SNAP2c-Rep1	MYB17(MYB)/colamp-MYB17-DAP-Seq(GSE60143)/Homer	GGTAGGTGRG	1e-06	-14.01	0
SNAP2c-Rep1	ATHB7(Homeobox)/col-ATHB7-DAP-Seq(GSE60143)/Homer	AATGATTG	1e-06	-14.01	0
SNAP2c-Rep1	BIM1(bHLH)/colamp-BIM1-DAP-Seq(GSE60143)/Homer	NNNNNNVTCACGTGM	1e-06	-13.83	0
SNAP2c-Rep1	bHLH18(bHLH)/col-bHLH18-DAP-Seq(GSE60143)/Homer	CACGTGTTYCACGTG	1e-05	-13.79	0
SNAP2c-Rep1	SOL1(CPP)/colamp-SOL1-DAP-Seq(GSE60143)/Homer	ATTTAAATHN	1e-05	-13.78	0
SNAP2c-Rep1	At3g24120(G2like)/col-At3g24120-DAP-Seq(GSE60143)/Homer	NWWAGMATMW	1e-05	-13.58	0
SNAP2c-Rep1	AT1G47655(C2C2dof)/colamp-AT1G47655-DAP-Seq(GSE60143)/Homer	YHACTTTTTS	1e-05	-13.08	0
SNAP2c-Rep1	bZIP52(bZIP)/colamp-bZIP52-DAP-Seq(GSE60143)/Homer	NDNHCAGCTGTCANN	1e-05	-13.05	0
SNAP2c-Rep1	ATHB18(Homeobox)/colamp-ATHB18-DAP-Seq(GSE60143)/Homer	YCAATSATTG	1e-05	-13	0
SNAP2c-Rep1	SPL9(SBP)/colamp-SPL9-DAP-Seq(GSE60143)/Homer	BTGTACTT	1e-05	-12.53	0
SNAP2c-Rep1	At2g01060(G2like)/colamp-At2g01060-DAP-Seq(GSE60143)/Homer	AGATKCBNWW	1e-05	-12.49	0
SNAP2c-Rep1	TGA2(bZIP)/colamp-TGA2-DAP-Seq(GSE60143)/Homer	ACGTCAYCHH	1e-05	-12.41	0
SNAP2c-Rep1	bHLH80(bHLH)/col-bHLH80-DAP-Seq(GSE60143)/Homer	NNNNDCAASTTGHNN	1e-05	-12.32	0
SNAP2c-Rep1	bHLH28(bHLH)/col-bHLH28-DAP-Seq(GSE60143)/Homer	NHHTGTACGGAH	1e-05	-12.29	0
SNAP2c-Rep1	IDD2(C2H2)/colamp-IDD2-DAP-Seq(GSE60143)/Homer	HAVAAAAMGACAAAA	1e-05	-12.2	0
SNAP2c-Rep1	SPL1(SBP)/colamp-SPL1-DAP-Seq(GSE60143)/Homer	HYGTACDTWH	1e-05	-12.03	0
SNAP2c-Rep1	bZIP69(bZIP)/col-bZIP69-DAP-Seq(GSE60143)/Homer	GACAGCTGKCAW	1e-05	-12.01	0
SNAP2c-Rep1	AT1G69570(C2C2dof)/col-AT1G69570-DAP-Seq(GSE60143)/Homer	WAAAAGTGHH	1e-05	-11.96	0
SNAP2c-Rep1	JKD(C2H2)/col-JKD-DAP-Seq(GSE60143)/Homer	TTTTGTCGTTTT	1e-05	-11.9	0
SNAP2c-Rep1	TGA4(bZIP)/colamp-TGA4-DAP-Seq(GSE60143)/Homer	RTGACGTCAKCW	1e-05	-11.87	0
SNAP2c-Rep1	MYB3(MYB)/Arabidopsis-MYB3-ChIP-Seq(GSE80564)/Homer	GKTAGGTRGG	1e-05	-11.85	0
SNAP2c-Rep1	ATHB15(HB)/col-ATHB15-DAP-Seq(GSE60143)/Homer	GYAATSATTA	1e-05	-11.84	0
SNAP2c-Rep1	At1g64620(C2C2dof)/colamp-At1g64620-DAP-Seq(GSE60143)/Homer	CACTTTTT	1e-05	-11.82	0
SNAP2c-Rep1	Replumless(BLH)/Arabidopsis-RPL.GFP-ChIP-Seq(GSE78727)/Homer	HGTCWHATCA	1e-05	-11.78	0
SNAP2c-Rep1	O2(bZIP)/Corn-O2-ChIP-Seq(GSE63991)/Homer	GCTGACGTGGCA	1e-05	-11.7	0
SNAP2c-Rep1	ATY13(MYB)/col-ATY13-DAP-Seq(GSE60143)/Homer	YYYAACYRHH	1e-05	-11.61	0
SNAP2c-Rep1	AT5G66940(C2C2dof)/col-AT5G66940-DAP-Seq(GSE60143)/Homer	NNHACTTTWT	0.0001	-11.5	0
SNAP2c-Rep1	NUC(C2H2)/col-NUC-DAP-Seq(GSE60143)/Homer	HAVAAAACGACAAAA	0.0001	-11.48	0
SNAP2c-Rep1	TGA1(bZIP)/colamp-TGA1-DAP-Seq(GSE60143)/Homer	TGACGTCAKC	0.0001	-11.01	0
SNAP2c-Rep1	SPL15(SBP)/colamp-SPL15-DAP-Seq(GSE60143)/Homer	WDWMMGTACADW	0.0001	-10.99	0
SNAP2c-Rep1	MYB107(MYB)/col-MYB107-DAP-Seq(GSE60143)/Homer	RGTWGGTRRR	0.0001	-10.84	0.0001
SNAP2c-Rep1	MYB13(MYB)/col-MYB13-DAP-Seq(GSE60143)/Homer	HYCACCWACCHH	0.0001	-10.74	0.0001
SNAP2c-Rep1	SPL14(SBP)/col-SPL14-DAP-Seq(GSE60143)/Homer	NNWHTGTACGGAHNH	0.0001	-10.71	0.0001
SNAP2c-Rep1	ANAC087(NAC)/col-ANAC087-DAP-Seq(GSE60143)/Homer	WVCKTGHNNNWCAMG	0.0001	-10.68	0.0001
SNAP2c-Rep1	KANADI1(Myb)/Seedling-KAN1-ChIP-Seq(GSE48081)/Homer	ARGAATAWWN	0.0001	-10.65	0.0001
SNAP2c-Rep1	MYB93(MYB)/colamp-MYB93-DAP-Seq(GSE60143)/Homer	GGTAGGTGRD	0.0001	-10.63	0.0001
SNAP2c-Rep1	GATA14(C2C2gata)/col-GATA14-DAP-Seq(GSE60143)/Homer	AYCAGATCTG	0.0001	-10.61	0.0001
SNAP2c-Rep1	WRKY17(WRKY)/colamp-WRKY17-DAP-Seq(GSE60143)/Homer	GCGTTGACTTTT	0.0001	-10.59	0.0001
SNAP2c-Rep1	SPL5(SBP)/colamp-SPL5-DAP-Seq(GSE60143)/Homer	NNHGTACGGHNN	0.0001	-10.59	0.0001
SNAP2c-Rep1	HAT2(Homeobox)/colamp-HAT2-DAP-Seq(GSE60143)/Homer	CYAATSATTR	0.0001	-10.58	0.0001
SNAP2c-Rep1	ATHB5(HB)/colamp-ATHB5-DAP-Seq(GSE60143)/Homer	AATGATTG	0.0001	-10.49	0.0001
SNAP2c-Rep1	OBP4(C2C2dof)/col-OBP4-DAP-Seq(GSE60143)/Homer	WTTHACTTTTTB	0.0001	-10.49	0.0001
SNAP2c-Rep1	MYB92(MYB)/colamp-MYB92-DAP-Seq(GSE60143)/Homer	GGTAGGTR	0.0001	-10.34	0.0001
SNAP2c-Rep1	At1g14580(C2H2)/colamp-At1g14580-DAP-Seq(GSE60143)/Homer	CASAAAAMGACAAAA	0.0001	-9.984	0.0001
SNAP2c-Rep1	At5g47390(MYBrelated)/col-At5g47390-DAP-Seq(GSE60143)/Homer	CTTATCCA	0.0001	-9.859	0.0001
SNAP2c-Rep1	Knotted(Homeobox)/Corn-KN1-ChIP-Seq(GSE39161)/Homer	GAYGNGACRGGN	0.0001	-9.833	0.0001
SNAP2c-Rep1	At5g04390(C2H2)/col200-At5g04390-DAP-Seq(GSE60143)/Homer	AGTGANDN	0.0001	-9.652	0.0002
SNAP2c-Rep1	AT1G20910(ARID)/col-AT1G20910-DAP-Seq(GSE60143)/Homer	THAATTRAWN	0.0001	-9.608	0.0002
SNAP2c-Rep1	AT3G52440(C2C2dof)/colamp-AT3G52440-DAP-Seq(GSE60143)/Homer	DTHACTTTTT	0.0001	-9.504	0.0002
SNAP2c-Rep1	MYB56(MYB)/colamp-MYB56-DAP-Seq(GSE60143)/Homer	HTAACGRMHY	0.0001	-9.503	0.0002
SNAP2c-Rep1	WRKY7(WRKY)/colamp-WRKY7-DAP-Seq(GSE60143)/Homer	AAAAGTCAACGSHWD	0.0001	-9.426	0.0002
SNAP2c-Rep1	CUC2(NAC)/colamp-CUC2-DAP-Seq(GSE60143)/Homer	TRCKTGTNNNWCAMG	0.0001	-9.227	0.0002
SNAP2c-Rep1	AT4G37180(G2like)/col-AT4G37180-DAP-Seq(GSE60143)/Homer	AGAATCTTNN	0.001	-9.185	0.0003
SNAP2c-Rep1	NLP7(RWPRK)/col-NLP7-DAP-Seq(GSE60143)/Homer	TGRCCYTTCR	0.001	-8.987	0.0003
SNAP2c-Rep1	VIP1(bZIP)/col-VIP1-DAP-Seq(GSE60143)/Homer	NTTGACAGCTGTCAN	0.001	-8.964	0.0003
SNAP2c-Rep1	CRC(C2C2YABBY)/col-CRC-DAP-Seq(GSE60143)/Homer	TWATSATA	0.001	-8.805	0.0004
SNAP2c-Rep1	ATHB53(HB)/col-ATHB53-DAP-Seq(GSE60143)/Homer	CAATAATT	0.001	-8.769	0.0004
SNAP2c-Rep1	MYB51(MYB)/col-MYB51-DAP-Seq(GSE60143)/Homer	GGTAGGTG	0.001	-8.464	0.0005
SNAP2c-Rep1	ANAC057(NAC)/colamp-ANAC057-DAP-Seq(GSE60143)/Homer	DVCKTGNNNNNCAMG	0.001	-8.323	0.0006
SNAP2c-Rep1	SPL13(SBP)/col-SPL13-DAP-Seq(GSE60143)/Homer	WAHTGTACGGAH	0.001	-7.953	0.0008
SNAP2c-Rep1	MYB3R4(MYB)/col-MYB3R4-DAP-Seq(GSE60143)/Homer	AWWTAACCGTTR	0.001	-7.278	0.0016
SNAP2c-Rep1	PHV(HB)/col-PHV-DAP-Seq(GSE60143)/Homer	RTAATSATTA	0.001	-7.087	0.002
SNAP2c-Rep1	KAN2(G2like)/colamp-KAN2-DAP-Seq(GSE60143)/Homer	ATATTCTY	0.001	-7.036	0.0021
SNAP2c-Rep1	BIM3(bHLH)/col-BIM3-DAP-Seq(GSE60143)/Homer	TWVTCACGTGAB	0.001	-6.931	0.0023
SNAP2c-Rep1	CUC3(NAC)/col-CUC3-DAP-Seq(GSE60143)/Homer	TRCKTGWNNNACAMG	0.01	-6.861	0.0025
SNAP2c-Rep1	VND6(NAC)/col-VND6-DAP-Seq(GSE60143)/Homer	DCTTNHTTTTYAMGY	0.01	-6.731	0.0028
SNAP2c-Rep1	SGR5(C2H2)/colamp-SGR5-DAP-Seq(GSE60143)/Homer	TTTGTCTTTTTT	0.01	-6.672	0.0029
SNAP2c-Rep1	At3g11280(MYBrelated)/col-At3g11280-DAP-Seq(GSE60143)/Homer	GATAAGRT	0.01	-6.655	0.003
SNAP2c-Rep1	ANAC017(NAC)/colamp-ANAC017-DAP-Seq(GSE60143)/Homer	TMCTTGNNNNNCAAG	0.01	-6.649	0.003
SNAP2c-Rep1	CDF3(C2C2dof)/colamp-CDF3-DAP-Seq(GSE60143)/Homer	AAAAGTRM	0.01	-6.489	0.0035
SNAP2c-Rep1	ANAC092(NAC)/colamp-ANAC092-DAP-Seq(GSE60143)/Homer	WRCKTGWNNNWCAMG	0.01	-6.476	0.0035
SNAP2c-Rep1	STZ(C2H2)/colamp-STZ-DAP-Seq(GSE60143)/Homer	HNBTCACT	0.01	-6.309	0.0041
SNAP2c-Rep1	bZIP18(bZIP)/colamp-bZIP18-DAP-Seq(GSE60143)/Homer	KGMCAGCTND	0.01	-6.297	0.0042
SNAP2c-Rep1	WUS1(Homeobox)/colamp-WUS1-DAP-Seq(GSE60143)/Homer	CAWTCATTCA	0.01	-6.289	0.0042
SNAP2c-Rep1	AT5G61620(MYBrelated)/colamp-AT5G61620-DAP-Seq(GSE60143)/Homer	CTTATCCA	0.01	-6.233	0.0044
SNAP2c-Rep1	At5g05790(MYBrelated)/col-At5g05790-DAP-Seq(GSE60143)/Homer	AYCTTATC	0.01	-6.172	0.0047
SNAP2c-Rep1	AT2G20400(G2like)/colamp-AT2G20400-DAP-Seq(GSE60143)/Homer	DNVGAATATTCBNHN	0.01	-6.101	0.005
SNAP2c-Rep1	E2FA(E2FDP)/colamp-E2FA-DAP-Seq(GSE60143)/Homer	WWTGGCGCCAWWWNN	0.01	-6.045	0.0052
SNAP2c-Rep1	ANAC094(NAC)/col-ANAC094-DAP-Seq(GSE60143)/Homer	DVCGTRNNNNNYACG	0.01	-6.019	0.0054
SNAP2c-Rep1	GATA1(C2C2gata)/colamp-GATA1-DAP-Seq(GSE60143)/Homer	DDWWYYAGATCTRRW	0.01	-5.984	0.0055
SNAP2c-Rep1	ANAC016(NAC)/col-ANAC016-DAP-Seq(GSE60143)/Homer	WNCTTGNNNNNCAMG	0.01	-5.874	0.0061
SNAP2c-Rep1	ANAC083(NAC)/col-ANAC083-DAP-Seq(GSE60143)/Homer	CKTRWNNNWYAMGTA	0.01	-5.826	0.0064
SNAP2c-Rep1	MYB61(MYB)/colamp-MYB61-DAP-Seq(GSE60143)/Homer	HCYACCTACC	0.01	-5.711	0.0072
SNAP2c-Rep1	ANAC070(NAC)/colamp-ANAC070-DAP-Seq(GSE60143)/Homer	CTTRHDNHNBAAGHW	0.01	-5.703	0.0072
SNAP2c-Rep1	GATA4(C2C2gata)/col-GATA4-DAP-Seq(GSE60143)/Homer	DDWTYAGATCTR	0.01	-5.245	0.0113
SNAP2c-Rep1	AT4G00250(GeBP)/col-AT4G00250-DAP-Seq(GSE60143)/Homer	WDTGGATAAKRT	0.01	-5.122	0.0127
SNAP2c-Rep1	At1g74840(MYBrelated)/col100-At1g74840-DAP-Seq(GSE60143)/Homer	YHTTATCCAWWT	0.01	-4.999	0.0143
SNAP2c-Rep1	AT2G38300(G2like)/col-AT2G38300-DAP-Seq(GSE60143)/Homer	ADRGAATGTT	0.01	-4.905	0.0157
SNAP2c-Rep1	IDD5(C2H2)/colamp-IDD5-DAP-Seq(GSE60143)/Homer	TTTTGTCTTTTTBTK	0.01	-4.844	0.0166
SNAP2c-Rep1	GATA12(C2C2gata)/col-GATA12-DAP-Seq(GSE60143)/Homer	YAGATCTRAW	0.01	-4.831	0.0167
SNAP2c-Rep1	At1g68670(G2like)/colamp-At1g68670-DAP-Seq(GSE60143)/Homer	WNWWHNRAAGATTCT	0.01	-4.758	0.0179
SNAP2c-Rep1	HAT1(Homeobox)/col-HAT1-DAP-Seq(GSE60143)/Homer	SCAATCATTGNN	0.01	-4.727	0.0184
SNAP2c-Rep1	ATY19(MYB)/col-ATY19-DAP-Seq(GSE60143)/Homer	YYCACCWACCAT	0.1	-4.603	0.0208
SNAP2c-Rep1	FUS3(ABI3VP1)/col-FUS3-DAP-Seq(GSE60143)/Homer	DNNWTNTGCATGKNN	0.1	-4.56	0.0216
SNAP2c-Rep1	MYB63(MYB)/col-MYB63-DAP-Seq(GSE60143)/Homer	BHYACCWACCHH	0.1	-4.163	0.032
SNAP2c-Rep1	Unknown1/Arabidopsis-Promoters/Homer	RGGGTAWWWTHGTAA	0.1	-4.077	0.0348
SNAP2c-Rep1	AZF1(C2H2)/colamp-AZF1-DAP-Seq(GSE60143)/Homer	DKSWCACT	0.1	-3.966	0.0387
SNAP2c-Rep1	AT3G51470(DBP)/col-AT3G51470-DAP-Seq(GSE60143)/Homer	TTWHGGTGCACC	0.1	-3.893	0.0414
SNAP2c-Rep1	AT1G19040(NAC)/col-AT1G19040-DAP-Seq(GSE60143)/Homer	CTTGNDNHNCAAGYW	0.1	-3.855	0.0429
SNAP2c-Rep2	TCP20(TCP)/col-TCP20-DAP-Seq(GSE60143)/Homer	GGDCCCAC	1e-73	-168.8	0
SNAP2c-Rep2	At1g69690(TCP)/colamp-At1g69690-DAP-Seq(GSE60143)/Homer	NHGTGGGGCCCACHW	1e-70	-161.9	0
SNAP2c-Rep2	At1g72010(TCP)/colamp-At1g72010-DAP-Seq(GSE60143)/Homer	GGDCCCAC	1e-66	-153.2	0
SNAP2c-Rep2	TCP7(TCP)/col-TCP7-DAP-Seq(GSE60143)/Homer	GTGGGSCCCACHHNN	1e-59	-137.4	0
SNAP2c-Rep2	At2g45680(TCP)/colamp-At2g45680-DAP-Seq(GSE60143)/Homer	GTGGGNCCCACNDND	1e-58	-134	0
SNAP2c-Rep2	At5g08330(TCP)/col-At5g08330-DAP-Seq(GSE60143)/Homer	GGRCCCAC	1e-57	-133	0
SNAP2c-Rep2	TCP1(TCP)/col-TCP1-DAP-Seq(GSE60143)/Homer	GGGGGCCCMMCN	1e-43	-99.76	0
SNAP2c-Rep2	SPCH(bHLH)/Seedling-SPCH-ChIP-Seq(GSE57497)/Homer	WNBCACGTGA	1e-36	-84.97	0
SNAP2c-Rep2	E-box/Arabidopsis-Promoters/Homer	GCCACGTG	1e-31	-72.98	0
SNAP2c-Rep2	HY5(bZIP)/colamp-HY5-DAP-Seq(GSE60143)/Homer	RRTSACGTSD	1e-28	-65.97	0
SNAP2c-Rep2	FHY3(FAR1)/Arabidopsis-FHY3-ChIP-Seq(GSE30711)/Homer	HHCACGCGCBTN	1e-28	-65.88	0
SNAP2c-Rep2	bZIP68(bZIP)/col-bZIP68-DAP-Seq(GSE60143)/Homer	WGCCACGTGK	1e-28	-65.49	0
SNAP2c-Rep2	ABF1(bZIP)/Arabidopsis-ABF1-ChIP-Seq(GSE80564)/Homer	CACGTGGC	1e-27	-63.14	0
SNAP2c-Rep2	bHLH34(bHLH)/colamp-bHLH34-DAP-Seq(GSE60143)/Homer	HGWGRHWGACACGTG	1e-26	-60.93	0
SNAP2c-Rep2	bZIP28(bZIP)/col-bZIP28-DAP-Seq(GSE60143)/Homer	TGCCACGTSABH	1e-26	-60.83	0
SNAP2c-Rep2	AREB3(bZIP)/col-AREB3-DAP-Seq(GSE60143)/Homer	NKGMCACGTGDCMNN	1e-26	-60.61	0
SNAP2c-Rep2	IBL1(bHLH)/Seedling-IBL1-ChIP-Seq(GSE51120)/Homer	CACGTGCC	1e-25	-59.4	0
SNAP2c-Rep2	ABI5(bZIP)/col-ABI5-DAP-Seq(GSE60143)/Homer	GCCACGTG	1e-25	-59.2	0
SNAP2c-Rep2	bZIP53(bZIP)/colamp-bZIP53-DAP-Seq(GSE60143)/Homer	NDNHSACGTGKMNNN	1e-24	-55.56	0
SNAP2c-Rep2	FRS9(ND)/col-FRS9-DAP-Seq(GSE60143)/Homer	RGAGAGAGAAAG	1e-23	-55.2	0
SNAP2c-Rep2	PIF7(bHLH)/col-PIF7-DAP-Seq(GSE60143)/Homer	CCACGTGGNH	1e-23	-55.09	0
SNAP2c-Rep2	FAR1(FAR1)/col-FAR1-DAP-Seq(GSE60143)/Homer	TKNNNYYCACGCGCY	1e-23	-54.13	0
SNAP2c-Rep2	BPC6(BBRBPC)/col-BPC6-DAP-Seq(GSE60143)/Homer	YTYTCTCTCTCTCTA	1e-23	-54.1	0
SNAP2c-Rep2	ABF2(bZIP)/col-ABF2-DAP-Seq(GSE60143)/Homer	KGMCACGTGDCMHHH	1e-23	-53.94	0
SNAP2c-Rep2	bZIP48(bZIP)/colamp-bZIP48-DAP-Seq(GSE60143)/Homer	DDWWKVTSACGTGGC	1e-21	-49.79	0
SNAP2c-Rep2	At4g36780(BZR)/col-At4g36780-DAP-Seq(GSE60143)/Homer	NNNNNNCACGTGNNN	1e-21	-49.33	0
SNAP2c-Rep2	bZIP16(bZIP)/colamp-bZIP16-DAP-Seq(GSE60143)/Homer	TGCCACGTGD	1e-20	-47.76	0
SNAP2c-Rep2	CAMTA1(CAMTA)/col-CAMTA1-DAP-Seq(GSE60143)/Homer	WWAACGCGTT	1e-20	-47.75	0
SNAP2c-Rep2	ZIM(C2C2gata)/col-ZIM-DAP-Seq(GSE60143)/Homer	ATCSRACGGTYRAGA	1e-19	-45.68	0
SNAP2c-Rep2	MYB88(MYB)/col-MYB88-DAP-Seq(GSE60143)/Homer	HNACGCTCCT	1e-18	-43.03	0
SNAP2c-Rep2	bZIP3(bZIP)/col-bZIP3-DAP-Seq(GSE60143)/Homer	DWKNHSACGTGGCAD	1e-18	-42.54	0
SNAP2c-Rep2	PTF1(TCP)/colamp-PTF1-DAP-Seq(GSE60143)/Homer	RDDGGGACCACA	1e-18	-42.25	0
SNAP2c-Rep2	BIM2(bHLH)/col-BIM2-DAP-Seq(GSE60143)/Homer	NNNNCACGTGNN	1e-17	-41.02	0
SNAP2c-Rep2	At1g78700(BZR)/col-At1g78700-DAP-Seq(GSE60143)/Homer	NNNNCACGTGNNNNN	1e-17	-40.95	0
SNAP2c-Rep2	GBF5(bZIP)/colamp-GBF5-DAP-Seq(GSE60143)/Homer	WKNWSACGTGGCAWN	1e-17	-40.91	0
SNAP2c-Rep2	WRKY6(WRKY)/colamp-WRKY6-DAP-Seq(GSE60143)/Homer	NCGTTGACTWWD	1e-17	-40.88	0
SNAP2c-Rep2	GBF6(bZIP)/colamp-GBF6-DAP-Seq(GSE60143)/Homer	WWTGMCACGTCABCW	1e-17	-40.63	0
SNAP2c-Rep2	WRKY55(WRKY)/col-WRKY55-DAP-Seq(GSE60143)/Homer	NCGTTGACTT	1e-17	-40.39	0
SNAP2c-Rep2	TCP3(TCP)/colamp-TCP3-DAP-Seq(GSE60143)/Homer	WGTGGTCCCAAHWWW	1e-17	-39.47	0
SNAP2c-Rep2	PIF4(bHLH)/Seedling-PIF4-ChIP-Seq(GSE35315)/Homer	NNBCACGTGN	1e-16	-38.22	0
SNAP2c-Rep2	GT3a(Trihelix)/col-GT3a-DAP-Seq(GSE60143)/Homer	WNACACGTGTYWWAW	1e-16	-38.03	0
SNAP2c-Rep2	PIF5ox(bHLH)/Arabidopsis-PIF5ox-ChIP-Seq(GSE35062)/Homer	BCACGTGVDN	1e-16	-37.8	0
SNAP2c-Rep2	TCP16(TCP)/colamp-TCP16-DAP-Seq(GSE60143)/Homer	GTGGDCCYNNNNNNN	1e-16	-37.61	0
SNAP2c-Rep2	WRKY29(WRKY)/colamp-WRKY29-DAP-Seq(GSE60143)/Homer	MGTTGACTTT	1e-16	-37.33	0
SNAP2c-Rep2	WRKY18(WRKY)/col-WRKY18-DAP-Seq(GSE60143)/Homer	NNNTTGACYWNNNNN	1e-16	-37.21	0
SNAP2c-Rep2	WRKY31(WRKY)/colamp-WRKY31-DAP-Seq(GSE60143)/Homer	NCGTTGACTWWK	1e-16	-37.11	0
SNAP2c-Rep2	ANAC047(NAC)/colamp-ANAC047-DAP-Seq(GSE60143)/Homer	WACACGTAACTT	1e-16	-37.04	0
SNAP2c-Rep2	ATAF1(NAC)/col-ATAF1-DAP-Seq(GSE60143)/Homer	YACGTMAY	1e-16	-36.92	0
SNAP2c-Rep2	AT5G59990(C2C2COlike)/colamp-AT5G59990-DAP-Seq(GSE60143)/Homer	TCTCAACCGTTCATT	1e-15	-36.36	0
SNAP2c-Rep2	WRKY25(WRKY)/colamp-WRKY25-DAP-Seq(GSE60143)/Homer	NNNNHRGTCAAMNNN	1e-15	-36.05	0
SNAP2c-Rep2	GBF3(bZIP)/Arabidopsis-GBF3-ChIP-Seq(GSE80564)/Homer	TGCCACGTSAYC	1e-15	-35.6	0
SNAP2c-Rep2	GAGA-repeat/Arabidopsis-Promoters/Homer	CTCTCTCTCY	1e-14	-34.47	0
SNAP2c-Rep2	At4g18890(BZR)/col-At4g18890-DAP-Seq(GSE60143)/Homer	NDBRCACGTGYR	1e-13	-32.15	0
SNAP2c-Rep2	ZML1(C2C2gata)/colamp-ZML1-DAP-Seq(GSE60143)/Homer	ATCWYRACCGTTSRW	1e-13	-31.73	0
SNAP2c-Rep2	bHLH74(bHLH)/col-bHLH74-DAP-Seq(GSE60143)/Homer	DRATCACGTGAB	1e-13	-31.46	0
SNAP2c-Rep2	WRKY40(WRKY)/colamp-WRKY40-DAP-Seq(GSE60143)/Homer	AHWAGTCAAC	1e-13	-31.27	0
SNAP2c-Rep2	NAM(NAC)/col-NAM-DAP-Seq(GSE60143)/Homer	RGTTRCGTRW	1e-13	-31.03	0
SNAP2c-Rep2	BPC1(BBRBPC)/colamp-BPC1-DAP-Seq(GSE60143)/Homer	GARGAGAGAGAA	1e-13	-29.95	0
SNAP2c-Rep2	WRKY24(WRKY)/colamp-WRKY24-DAP-Seq(GSE60143)/Homer	CGTTGACTWW	1e-12	-29.85	0
SNAP2c-Rep2	WRKY75(WRKY)/col-WRKY75-DAP-Seq(GSE60143)/Homer	CGTTGACTWW	1e-12	-29.38	0
SNAP2c-Rep2	NAP(NAC)/col-NAP-DAP-Seq(GSE60143)/Homer	ARGTTACGTRTN	1e-12	-28.38	0
SNAP2c-Rep2	WRKY26(WRKY)/colamp-WRKY26-DAP-Seq(GSE60143)/Homer	CGTTGACTWDKN	1e-12	-28.32	0
SNAP2c-Rep2	WRKY28(WRKY)/col-WRKY28-DAP-Seq(GSE60143)/Homer	BGTTGACTWH	1e-12	-28.09	0
SNAP2c-Rep2	WRKY3(WRKY)/col-WRKY3-DAP-Seq(GSE60143)/Homer	NCKTTGACYDDN	1e-11	-26.86	0
SNAP2c-Rep2	TCP17(TCP)/col-TCP17-DAP-Seq(GSE60143)/Homer	GTGGTCCCCA	1e-11	-26.52	0
SNAP2c-Rep2	WRKY42(WRKY)/colamp-WRKY42-DAP-Seq(GSE60143)/Homer	NAAAGTCAACGN	1e-11	-26.52	0
SNAP2c-Rep2	WRKY50(WRKY)/col-WRKY50-DAP-Seq(GSE60143)/Homer	NNTTGACTWNNGNNN	1e-10	-24.31	0
SNAP2c-Rep2	WRKY71(WRKY)/col-WRKY71-DAP-Seq(GSE60143)/Homer	CKTTGACYWW	1e-10	-23.59	0
SNAP2c-Rep2	BAM8(BES1)/col-BAM8-DAP-Seq(GSE60143)/Homer	NNWSACACGTGTSWN	1e-10	-23.25	0
SNAP2c-Rep2	WRKY14(WRKY)/colamp-WRKY14-DAP-Seq(GSE60143)/Homer	NCGTTGACTTTN	1e-10	-23.21	0
SNAP2c-Rep2	WRKY22(WRKY)/colamp-WRKY22-DAP-Seq(GSE60143)/Homer	WWAAAGTCAACK	1e-10	-23.15	0
SNAP2c-Rep2	WRKY15(WRKY)/col-WRKY15-DAP-Seq(GSE60143)/Homer	VGTTGACTWW	1e-10	-23.05	0
SNAP2c-Rep2	WRKY20(WRKY)/col-WRKY20-DAP-Seq(GSE60143)/Homer	CKTTGACYWD	1e-09	-22.5	0
SNAP2c-Rep2	WRKY33(WRKY)/col-WRKY33-DAP-Seq(GSE60143)/Homer	CGTTGACYAW	1e-09	-22.37	0
SNAP2c-Rep2	AT2G20110(CPP)/colamp-AT2G20110-DAP-Seq(GSE60143)/Homer	ATTYAAATHY	1e-09	-22.17	0
SNAP2c-Rep2	ATHB13(Homeobox)/col-ATHB13-DAP-Seq(GSE60143)/Homer	CAATAATT	1e-09	-21.95	0
SNAP2c-Rep2	WRKY27(WRKY)/colamp-WRKY27-DAP-Seq(GSE60143)/Homer	NHGTTGACYTWD	1e-09	-21.23	0
SNAP2c-Rep2	WRKY65(WRKY)/colamp-WRKY65-DAP-Seq(GSE60143)/Homer	AWWWAGTCAACG	1e-09	-20.95	0
SNAP2c-Rep2	AT3G12130(C3H)/colamp-AT3G12130-DAP-Seq(GSE60143)/Homer	TMACTTTTTV	1e-08	-20.45	0
SNAP2c-Rep2	WRKY45(WRKY)/col-WRKY45-DAP-Seq(GSE60143)/Homer	HNNNKTTGACTWWNH	1e-08	-19.45	0
SNAP2c-Rep2	dof24(C2C2dof)/col-dof24-DAP-Seq(GSE60143)/Homer	TWMCTTTTTG	1e-08	-18.52	0
SNAP2c-Rep2	OBP1(C2C2dof)/col-OBP1-DAP-Seq(GSE60143)/Homer	NHHACTTTWT	1e-07	-18.16	0
SNAP2c-Rep2	At5g62940(C2C2dof)/col-At5g62940-DAP-Seq(GSE60143)/Homer	WHWHHACTTTTT	1e-07	-18.15	0
SNAP2c-Rep2	TCX2(CPP)/colamp-TCX2-DAP-Seq(GSE60143)/Homer	NNWWTTYRAAHN	1e-07	-17.8	0
SNAP2c-Rep2	WRKY43(WRKY)/colamp-WRKY43-DAP-Seq(GSE60143)/Homer	NCGTTGACTTTT	1e-07	-17.66	0
SNAP2c-Rep2	dof45(C2C2dof)/col-dof45-DAP-Seq(GSE60143)/Homer	NVAWAAAGTN	1e-07	-17.21	0
SNAP2c-Rep2	AT1G04880(ARID)/colamp-AT1G04880-DAP-Seq(GSE60143)/Homer	AAACTATATADTATA	1e-07	-16.71	0
SNAP2c-Rep2	AT2G28810(C2C2dof)/colamp-AT2G28810-DAP-Seq(GSE60143)/Homer	VAAAAAGTWA	1e-07	-16.38	0
SNAP2c-Rep2	ATHB25(ZFHD)/colamp-ATHB25-DAP-Seq(GSE60143)/Homer	TAATTAVB	1e-07	-16.14	0
SNAP2c-Rep2	AT5G02460(C2C2dof)/col-AT5G02460-DAP-Seq(GSE60143)/Homer	CHCCTTTT	1e-06	-16.08	0
SNAP2c-Rep2	At3g45610(C2C2dof)/col-At3g45610-DAP-Seq(GSE60143)/Homer	TWACTTTTTS	1e-06	-16.02	0
SNAP2c-Rep2	dof43(C2C2dof)/colamp-dof43-DAP-Seq(GSE60143)/Homer	NAAAAAGTDA	1e-06	-15.82	0
SNAP2c-Rep2	BBX31(Orphan)/col-BBX31-DAP-Seq(GSE60143)/Homer	NAAAAAGTDA	1e-06	-15.44	0
SNAP2c-Rep2	ATHB23(ZFHD)/col-ATHB23-DAP-Seq(GSE60143)/Homer	HTAATTARNN	1e-06	-15.06	0
SNAP2c-Rep2	AT5G66940(C2C2dof)/col-AT5G66940-DAP-Seq(GSE60143)/Homer	NNHACTTTWT	1e-06	-14.86	0
SNAP2c-Rep2	OBP3(C2C2dof)/col-OBP3-DAP-Seq(GSE60143)/Homer	NYWACTTTTT	1e-06	-14.61	0
SNAP2c-Rep2	WRKY30(WRKY)/colamp-WRKY30-DAP-Seq(GSE60143)/Homer	CGTTGACTTN	1e-06	-14.58	0
SNAP2c-Rep2	ATHB34(ZFHD)/colamp-ATHB34-DAP-Seq(GSE60143)/Homer	TRATTARS	1e-06	-14.57	0
SNAP2c-Rep2	At1g64620(C2C2dof)/colamp-At1g64620-DAP-Seq(GSE60143)/Homer	CACTTTTT	1e-06	-14.49	0
SNAP2c-Rep2	HDG1(Homeobox)/col100-HDG1-DAP-Seq(GSE60143)/Homer	DDYAATTAATGH	1e-06	-14.05	0
SNAP2c-Rep2	DAG2(C2C2dof)/col-DAG2-DAP-Seq(GSE60143)/Homer	WWTTHACTTTTT	1e-06	-13.98	0
SNAP2c-Rep2	ATHB40(HB)/col-ATHB40-DAP-Seq(GSE60143)/Homer	HCAATWATTG	1e-06	-13.92	0
SNAP2c-Rep2	AT3G42860(zfGRF)/col-AT3G42860-DAP-Seq(GSE60143)/Homer	CGTTGACTTN	1e-05	-13.72	0
SNAP2c-Rep2	LMI1(HB)/colamp-LMI1-DAP-Seq(GSE60143)/Homer	AATTATTG	1e-05	-13.65	0
SNAP2c-Rep2	COG1(C2C2dof)/col-COG1-DAP-Seq(GSE60143)/Homer	DAAAAAGTGA	1e-05	-13.53	0
SNAP2c-Rep2	WRKY8(WRKY)/colamp-WRKY8-DAP-Seq(GSE60143)/Homer	CGTTGACTTT	1e-05	-13.14	0
SNAP2c-Rep2	GATA14(C2C2gata)/col-GATA14-DAP-Seq(GSE60143)/Homer	AYCAGATCTG	1e-05	-12.44	0
SNAP2c-Rep2	bZIP52(bZIP)/colamp-bZIP52-DAP-Seq(GSE60143)/Homer	NDNHCAGCTGTCANN	1e-05	-12.39	0
SNAP2c-Rep2	ATHB21(HB)/colamp-ATHB21-DAP-Seq(GSE60143)/Homer	YCAATWAT	1e-05	-12.3	0
SNAP2c-Rep2	ANAC079(NAC)/colamp-ANAC079-DAP-Seq(GSE60143)/Homer	TACACGCAACCT	1e-05	-12.2	0
SNAP2c-Rep2	AtHB32(ZFHD)/col200-AtHB32-DAP-Seq(GSE60143)/Homer	CGAATTAT	1e-05	-11.91	0
SNAP2c-Rep2	WRKY47(WRKY)/colamp-WRKY47-DAP-Seq(GSE60143)/Homer	WAAGTCAACGBT	1e-05	-11.9	0
SNAP2c-Rep2	OBP4(C2C2dof)/col-OBP4-DAP-Seq(GSE60143)/Homer	WTTHACTTTTTB	1e-05	-11.77	0
SNAP2c-Rep2	bZIP69(bZIP)/col-bZIP69-DAP-Seq(GSE60143)/Homer	GACAGCTGKCAW	1e-05	-11.73	0
SNAP2c-Rep2	AT3G52440(C2C2dof)/colamp-AT3G52440-DAP-Seq(GSE60143)/Homer	DTHACTTTTT	0.0001	-11.27	0.0001
SNAP2c-Rep2	ATHB33(ZFHD)/col-ATHB33-DAP-Seq(GSE60143)/Homer	NGTRATTAAK	0.0001	-11.24	0.0001
SNAP2c-Rep2	At4g38000(C2C2dof)/col-At4g38000-DAP-Seq(GSE60143)/Homer	WWWTWACTTTTT	0.0001	-11.22	0.0001
SNAP2c-Rep2	VND6(NAC)/col-VND6-DAP-Seq(GSE60143)/Homer	DCTTNHTTTTYAMGY	0.0001	-11.13	0.0001
SNAP2c-Rep2	CAMTA5(CAMTA)/col-CAMTA5-DAP-Seq(GSE60143)/Homer	ACGCGTTTTANACRC	0.0001	-11.11	0.0001
SNAP2c-Rep2	At3g04030(G2like)/col-At3g04030-DAP-Seq(GSE60143)/Homer	DRGAATCT	0.0001	-11	0.0001
SNAP2c-Rep2	SOL1(CPP)/colamp-SOL1-DAP-Seq(GSE60143)/Homer	ATTTAAATHN	0.0001	-10.98	0.0001
SNAP2c-Rep2	ATY13(MYB)/col-ATY13-DAP-Seq(GSE60143)/Homer	YYYAACYRHH	0.0001	-10.75	0.0001
SNAP2c-Rep2	AT1G47655(C2C2dof)/colamp-AT1G47655-DAP-Seq(GSE60143)/Homer	YHACTTTTTS	0.0001	-10.74	0.0001
SNAP2c-Rep2	ATHB6(Homeobox)/col-ATHB6-DAP-Seq(GSE60143)/Homer	AATGATTG	0.0001	-10.67	0.0001
SNAP2c-Rep2	ANAC016(NAC)/col-ANAC016-DAP-Seq(GSE60143)/Homer	WNCTTGNNNNNCAMG	0.0001	-10.31	0.0001
SNAP2c-Rep2	O2(bZIP)/Corn-O2-ChIP-Seq(GSE63991)/Homer	GCTGACGTGGCA	0.0001	-10.28	0.0001
SNAP2c-Rep2	ANAC094(NAC)/col-ANAC094-DAP-Seq(GSE60143)/Homer	DVCGTRNNNNNYACG	0.0001	-10.25	0.0001
SNAP2c-Rep2	At3g12730(G2like)/colamp-At3g12730-DAP-Seq(GSE60143)/Homer	AAGATTCT	0.0001	-9.976	0.0002
SNAP2c-Rep2	Unknown3/Arabidopsis-Promoters/Homer	AYTAAACCGG	0.0001	-9.961	0.0002
SNAP2c-Rep2	Adof1(C2C2dof)/col-Adof1-DAP-Seq(GSE60143)/Homer	NRWAAAGYDV	0.0001	-9.931	0.0002
SNAP2c-Rep2	ATHB24(ZFHD)/colamp-ATHB24-DAP-Seq(GSE60143)/Homer	TAATTAAS	0.0001	-9.912	0.0002
SNAP2c-Rep2	ATHB53(HB)/col-ATHB53-DAP-Seq(GSE60143)/Homer	CAATAATT	0.0001	-9.858	0.0002
SNAP2c-Rep2	VIP1(bZIP)/col-VIP1-DAP-Seq(GSE60143)/Homer	NTTGACAGCTGTCAN	0.0001	-9.821	0.0002
SNAP2c-Rep2	bZIP44(bZIP)/colamp-bZIP44-DAP-Seq(GSE60143)/Homer	NDTGCCACGTCAGCH	0.0001	-9.705	0.0002
SNAP2c-Rep2	bHLH18(bHLH)/col-bHLH18-DAP-Seq(GSE60143)/Homer	CACGTGTTYCACGTG	0.0001	-9.646	0.0002
SNAP2c-Rep2	ANAC057(NAC)/colamp-ANAC057-DAP-Seq(GSE60143)/Homer	DVCKTGNNNNNCAMG	0.0001	-9.521	0.0003
SNAP2c-Rep2	WRKY21(WRKY)/colamp-WRKY21-DAP-Seq(GSE60143)/Homer	DCGTTGACTTTT	0.0001	-9.502	0.0003
SNAP2c-Rep2	ATHB5(HB)/colamp-ATHB5-DAP-Seq(GSE60143)/Homer	AATGATTG	0.0001	-9.26	0.0003
SNAP2c-Rep2	BZR1(BZR)/col-BZR1-DAP-Seq(GSE60143)/Homer	NNCRCACGTGCG	0.001	-8.983	0.0005
SNAP2c-Rep2	AT5G63260(C3H)/col-AT5G63260-DAP-Seq(GSE60143)/Homer	RAAAAAGTRA	0.001	-8.931	0.0005
SNAP2c-Rep2	BIM1(bHLH)/colamp-BIM1-DAP-Seq(GSE60143)/Homer	NNNNNNVTCACGTGM	0.001	-8.875	0.0005
SNAP2c-Rep2	AT5G45580(G2like)/colamp-AT5G45580-DAP-Seq(GSE60143)/Homer	ADRGAATCTH	0.001	-8.791	0.0005
SNAP2c-Rep2	Knotted(Homeobox)/Corn-KN1-ChIP-Seq(GSE39161)/Homer	GAYGNGACRGGN	0.001	-8.741	0.0006
SNAP2c-Rep2	bHLH122(bHLH)/col100-bHLH122-DAP-Seq(GSE60143)/Homer	NDDCAASTTGHHNWW	0.001	-8.73	0.0006
SNAP2c-Rep2	IDD5(C2H2)/colamp-IDD5-DAP-Seq(GSE60143)/Homer	TTTTGTCTTTTTBTK	0.001	-8.634	0.0006
SNAP2c-Rep2	At1g76110(ARID)/colamp-At1g76110-DAP-Seq(GSE60143)/Homer	ATTTAATG	0.001	-8.57	0.0007
SNAP2c-Rep2	WRKY11(WRKY)/col-WRKY11-DAP-Seq(GSE60143)/Homer	SCGTTGACTTTN	0.001	-8.483	0.0007
SNAP2c-Rep2	SPL9(SBP)/colamp-SPL9-DAP-Seq(GSE60143)/Homer	BTGTACTT	0.001	-8.46	0.0007
SNAP2c-Rep2	TGA10(bZIP)/colamp-TGA10-DAP-Seq(GSE60143)/Homer	ATGACGTC	0.001	-8.265	0.0009
SNAP2c-Rep2	TGA6(bZIP)/colamp-TGA6-DAP-Seq(GSE60143)/Homer	TGACGTCABC	0.001	-8.206	0.0009
SNAP2c-Rep2	Replumless(BLH)/Arabidopsis-RPL.GFP-ChIP-Seq(GSE78727)/Homer	HGTCWHATCA	0.001	-7.626	0.0016
SNAP2c-Rep2	ANAC087(NAC)/col-ANAC087-DAP-Seq(GSE60143)/Homer	WVCKTGHNNNWCAMG	0.001	-7.611	0.0016
SNAP2c-Rep2	AT4G27900(C2C2COlike)/col-AT4G27900-DAP-Seq(GSE60143)/Homer	TCTCVACCGTTSATT	0.001	-7.335	0.0022
SNAP2c-Rep2	ANAC042(NAC)/col-ANAC042-DAP-Seq(GSE60143)/Homer	CGTNDHNDHNACGKY	0.001	-7.319	0.0022
SNAP2c-Rep2	CUC3(NAC)/col-CUC3-DAP-Seq(GSE60143)/Homer	TRCKTGWNNNACAMG	0.001	-7.283	0.0022
SNAP2c-Rep2	bHLH130(bHLH)/col-bHLH130-DAP-Seq(GSE60143)/Homer	GCAACTTG	0.001	-7.267	0.0023
SNAP2c-Rep2	ANAC070(NAC)/colamp-ANAC070-DAP-Seq(GSE60143)/Homer	CTTRHDNHNBAAGHW	0.001	-7.206	0.0024
SNAP2c-Rep2	ANAC083(NAC)/col-ANAC083-DAP-Seq(GSE60143)/Homer	CKTRWNNNWYAMGTA	0.001	-6.998	0.0029
SNAP2c-Rep2	IDD2(C2H2)/colamp-IDD2-DAP-Seq(GSE60143)/Homer	HAVAAAAMGACAAAA	0.001	-6.947	0.0031
SNAP2c-Rep2	At5g04390(C2H2)/col200-At5g04390-DAP-Seq(GSE60143)/Homer	AGTGANDN	0.001	-6.94	0.0031
SNAP2c-Rep2	bZIP42(bZIP)/colamp-bZIP42-DAP-Seq(GSE60143)/Homer	GCCACGTCAGCA	0.01	-6.892	0.0032
SNAP2c-Rep2	NLP7(RWPRK)/col-NLP7-DAP-Seq(GSE60143)/Homer	TGRCCYTTCR	0.01	-6.765	0.0036
SNAP2c-Rep2	MYB56(MYB)/colamp-MYB56-DAP-Seq(GSE60143)/Homer	HTAACGRMHY	0.01	-6.738	0.0037
SNAP2c-Rep2	WRKY46(WRKY)/colamp-WRKY46-DAP-Seq(GSE60143)/Homer	AAAGTCAACGSN	0.01	-6.737	0.0037
SNAP2c-Rep2	SPL1(SBP)/colamp-SPL1-DAP-Seq(GSE60143)/Homer	HYGTACDTWH	0.01	-6.587	0.0042
SNAP2c-Rep2	AT1G20910(ARID)/col-AT1G20910-DAP-Seq(GSE60143)/Homer	THAATTRAWN	0.01	-6.552	0.0044
SNAP2c-Rep2	ANAC092(NAC)/colamp-ANAC092-DAP-Seq(GSE60143)/Homer	WRCKTGWNNNWCAMG	0.01	-6.55	0.0044
SNAP2c-Rep2	HAT5(Homeobox)/colamp-HAT5-DAP-Seq(GSE60143)/Homer	DCAATWATTG	0.01	-6.494	0.0046
SNAP2c-Rep2	MYB3R5(MYB)/col-MYB3R5-DAP-Seq(GSE60143)/Homer	THYAACGGTHAWAWT	0.01	-6.481	0.0046
SNAP2c-Rep2	bHLH80(bHLH)/col-bHLH80-DAP-Seq(GSE60143)/Homer	NNNNDCAASTTGHNN	0.01	-6.436	0.0048
SNAP2c-Rep2	E2FA(E2FDP)/colamp-E2FA-DAP-Seq(GSE60143)/Homer	WWTGGCGCCAWWWNN	0.01	-6.435	0.0048
SNAP2c-Rep2	bHLH157(bHLH)/col-bHLH157-DAP-Seq(GSE60143)/Homer	KACACGTCTCTY	0.01	-6.422	0.0048
SNAP2c-Rep2	CUC1(NAC)/col-CUC1-DAP-Seq(GSE60143)/Homer	TACTTGTNNNACAAG	0.01	-6.41	0.0048
SNAP2c-Rep2	VND1(NAC)/col-VND1-DAP-Seq(GSE60143)/Homer	CTTRWDNHWYAAGYW	0.01	-6.397	0.0048
SNAP2c-Rep2	At5g66730(C2H2)/colamp-At5g66730-DAP-Seq(GSE60143)/Homer	TTTGTCKTTTTK	0.01	-6.396	0.0048
SNAP2c-Rep2	MYB96(MYB)/colamp-MYB96-DAP-Seq(GSE60143)/Homer	WGGTRGTTGG	0.01	-6.314	0.0052
SNAP2c-Rep2	MYB17(MYB)/colamp-MYB17-DAP-Seq(GSE60143)/Homer	GGTAGGTGRG	0.01	-6.262	0.0055
SNAP2c-Rep2	At1g25550(G2like)/colamp-At1g25550-DAP-Seq(GSE60143)/Homer	NAGATTCY	0.01	-6.104	0.0063
SNAP2c-Rep2	CDF3(C2C2dof)/colamp-CDF3-DAP-Seq(GSE60143)/Homer	AAAAGTRM	0.01	-6.097	0.0064
SNAP2c-Rep2	IDD4(C2H2)/col-IDD4-DAP-Seq(GSE60143)/Homer	TTTGTCTTTWTB	0.01	-5.993	0.007
SNAP2c-Rep2	ANL2(HB)/col-ANL2-DAP-Seq(GSE60143)/Homer	CATTAATTGC	0.01	-5.918	0.0075
SNAP2c-Rep2	SPL5(SBP)/colamp-SPL5-DAP-Seq(GSE60143)/Homer	NNHGTACGGHNN	0.01	-5.916	0.0075
SNAP2c-Rep2	GATA1(C2C2gata)/colamp-GATA1-DAP-Seq(GSE60143)/Homer	DDWWYYAGATCTRRW	0.01	-5.897	0.0076
SNAP2c-Rep2	ANAC045(NAC)/col-ANAC045-DAP-Seq(GSE60143)/Homer	DNCKTVNNNNNNAMG	0.01	-5.885	0.0076
SNAP2c-Rep2	CUC2(NAC)/colamp-CUC2-DAP-Seq(GSE60143)/Homer	TRCKTGTNNNWCAMG	0.01	-5.885	0.0076
SNAP2c-Rep2	ANAC017(NAC)/colamp-ANAC017-DAP-Seq(GSE60143)/Homer	TMCTTGNNNNNCAAG	0.01	-5.865	0.0077
SNAP2c-Rep2	At3g24120(G2like)/col-At3g24120-DAP-Seq(GSE60143)/Homer	NWWAGMATMW	0.01	-5.853	0.0078
SNAP2c-Rep2	ATHB6(Homeobox)/Arabidopsis-HB6-ChIP-Seq(GSE80564)/Homer	CAATNATTBN	0.01	-5.8	0.0081
SNAP2c-Rep2	TGA9(bZIP)/colamp-TGA9-DAP-Seq(GSE60143)/Homer	VTGACGTC	0.01	-5.76	0.0084
SNAP2c-Rep2	TGA4(bZIP)/colamp-TGA4-DAP-Seq(GSE60143)/Homer	RTGACGTCAKCW	0.01	-5.753	0.0084
SNAP2c-Rep2	GATA12(C2C2gata)/col-GATA12-DAP-Seq(GSE60143)/Homer	YAGATCTRAW	0.01	-5.587	0.0099
SNAP2c-Rep2	ATHB20(Homeobox)/colamp-ATHB20-DAP-Seq(GSE60143)/Homer	CAATHATT	0.01	-5.513	0.0106
SNAP2c-Rep2	MYB3R4(MYB)/col-MYB3R4-DAP-Seq(GSE60143)/Homer	AWWTAACCGTTR	0.01	-5.369	0.0122
SNAP2c-Rep2	SPL14(SBP)/col-SPL14-DAP-Seq(GSE60143)/Homer	NNWHTGTACGGAHNH	0.01	-4.878	0.0198
SNAP2c-Rep2	AT4G12670(MYBrelated)/col-AT4G12670-DAP-Seq(GSE60143)/Homer	AGGGTTTAGGGTTTA	0.01	-4.754	0.0224
SNAP2c-Rep2	SPL13(SBP)/col-SPL13-DAP-Seq(GSE60143)/Homer	WAHTGTACGGAH	0.01	-4.754	0.0224
SNAP2c-Rep2	AT4G00250(GeBP)/col-AT4G00250-DAP-Seq(GSE60143)/Homer	WDTGGATAAKRT	0.01	-4.739	0.0225
SNAP2c-Rep2	ATHB7(Homeobox)/col-ATHB7-DAP-Seq(GSE60143)/Homer	AATGATTG	0.01	-4.715	0.0229
SNAP2c-Rep2	AT2G20400(G2like)/colamp-AT2G20400-DAP-Seq(GSE60143)/Homer	DNVGAATATTCBNHN	0.01	-4.644	0.0245
SNAP2c-Rep2	MYB13(MYB)/col-MYB13-DAP-Seq(GSE60143)/Homer	HYCACCWACCHH	0.01	-4.616	0.025
SNAP2c-Rep2	EIN3(EIL)/col-EIN3-DAP-Seq(GSE60143)/Homer	ARATTCAATGWATYT	0.1	-4.569	0.0261
SNAP2c-Rep2	GATA11(C2C2gata)/col-GATA11-DAP-Seq(GSE60143)/Homer	DDHYYAGATCTR	0.1	-4.548	0.0265
SNAP2c-Rep2	MYB92(MYB)/colamp-MYB92-DAP-Seq(GSE60143)/Homer	GGTAGGTR	0.1	-4.39	0.0309
SNAP2c-Rep2	ATHB18(Homeobox)/colamp-ATHB18-DAP-Seq(GSE60143)/Homer	YCAATSATTG	0.1	-4.34	0.0323
SNAP2c-Rep2	TGA2(bZIP)/colamp-TGA2-DAP-Seq(GSE60143)/Homer	ACGTCAYCHH	0.1	-4.302	0.0334
SNAP2c-Rep2	ANAC053(NAC)/colamp-ANAC053-DAP-Seq(GSE60143)/Homer	TDCTTGNNNNNCAAG	0.1	-4.283	0.0339
SNAP2c-Rep2	NST1(NAC)/colamp-NST1-DAP-Seq(GSE60143)/Homer	WRCTTRWWNWWYAAG	0.1	-4.282	0.0339
SNAP2c-Rep2	MYB3(MYB)/Arabidopsis-MYB3-ChIP-Seq(GSE80564)/Homer	GKTAGGTRGG	0.1	-4.255	0.0345
SNAP2c-Rep2	TGA1(bZIP)/colamp-TGA1-DAP-Seq(GSE60143)/Homer	TGACGTCAKC	0.1	-4.173	0.0373
SNAP2c-Rep2	BIM3(bHLH)/col-BIM3-DAP-Seq(GSE60143)/Homer	TWVTCACGTGAB	0.1	-4.158	0.0377
SNAP2c-Rep2	CRC(C2C2YABBY)/col-CRC-DAP-Seq(GSE60143)/Homer	TWATSATA	0.1	-4.074	0.0408
SNAP2c-Rep2	STZ(C2H2)/colamp-STZ-DAP-Seq(GSE60143)/Homer	HNBTCACT	0.1	-4.061	0.0411
SNAP2c-Rep2	HAT1(Homeobox)/col-HAT1-DAP-Seq(GSE60143)/Homer	SCAATCATTGNN	0.1	-4.041	0.0418
SNAP2c-Rep2	AT4G37180(G2like)/col-AT4G37180-DAP-Seq(GSE60143)/Homer	AGAATCTTNN	0.1	-4.02	0.0425
SNAP2c-Rep2	FEA4(bZIP)/Corn-FEA4-ChIP-Seq(GSE61954)/Homer	TGACGTCACS	0.1	-3.932	0.0461
SNAP2c-Rep2	ANAC046(NAC)/colamp-ANAC046-DAP-Seq(GSE60143)/Homer	ACACGYWAYC	0.1	-3.862	0.0492
SNAP2c-Rep2	JKD(C2H2)/col-JKD-DAP-Seq(GSE60143)/Homer	TTTTGTCGTTTT	0.1	-3.862	0.0492
SNAP2c-Rep2	SPL15(SBP)/colamp-SPL15-DAP-Seq(GSE60143)/Homer	WDWMMGTACADW	0.1	-3.86	0.0492
SNAP2d-Rep1	At1g69690(TCP)/colamp-At1g69690-DAP-Seq(GSE60143)/Homer	NHGTGGGGCCCACHW	1e-99	-229.9	0
SNAP2d-Rep1	TCP20(TCP)/col-TCP20-DAP-Seq(GSE60143)/Homer	GGDCCCAC	1e-95	-220.7	0
SNAP2d-Rep1	At1g72010(TCP)/colamp-At1g72010-DAP-Seq(GSE60143)/Homer	GGDCCCAC	1e-95	-220.3	0
SNAP2d-Rep1	TCP7(TCP)/col-TCP7-DAP-Seq(GSE60143)/Homer	GTGGGSCCCACHHNN	1e-92	-213.5	0
SNAP2d-Rep1	At5g08330(TCP)/col-At5g08330-DAP-Seq(GSE60143)/Homer	GGRCCCAC	1e-89	-205.8	0
SNAP2d-Rep1	At2g45680(TCP)/colamp-At2g45680-DAP-Seq(GSE60143)/Homer	GTGGGNCCCACNDND	1e-89	-205	0
SNAP2d-Rep1	TCP1(TCP)/col-TCP1-DAP-Seq(GSE60143)/Homer	GGGGGCCCMMCN	1e-75	-173.1	0
SNAP2d-Rep1	E-box/Arabidopsis-Promoters/Homer	GCCACGTG	1e-65	-150.6	0
SNAP2d-Rep1	ABF1(bZIP)/Arabidopsis-ABF1-ChIP-Seq(GSE80564)/Homer	CACGTGGC	1e-58	-133.9	0
SNAP2d-Rep1	SPCH(bHLH)/Seedling-SPCH-ChIP-Seq(GSE57497)/Homer	WNBCACGTGA	1e-55	-127.3	0
SNAP2d-Rep1	bZIP68(bZIP)/col-bZIP68-DAP-Seq(GSE60143)/Homer	WGCCACGTGK	1e-55	-126.9	0
SNAP2d-Rep1	IBL1(bHLH)/Seedling-IBL1-ChIP-Seq(GSE51120)/Homer	CACGTGCC	1e-50	-115.9	0
SNAP2d-Rep1	bHLH34(bHLH)/colamp-bHLH34-DAP-Seq(GSE60143)/Homer	HGWGRHWGACACGTG	1e-50	-115.5	0
SNAP2d-Rep1	ABI5(bZIP)/col-ABI5-DAP-Seq(GSE60143)/Homer	GCCACGTG	1e-49	-114.7	0
SNAP2d-Rep1	PIF4(bHLH)/Seedling-PIF4-ChIP-Seq(GSE35315)/Homer	NNBCACGTGN	1e-49	-113.4	0
SNAP2d-Rep1	bZIP53(bZIP)/colamp-bZIP53-DAP-Seq(GSE60143)/Homer	NDNHSACGTGKMNNN	1e-49	-113	0
SNAP2d-Rep1	At1g78700(BZR)/col-At1g78700-DAP-Seq(GSE60143)/Homer	NNNNCACGTGNNNNN	1e-48	-111.3	0
SNAP2d-Rep1	At4g36780(BZR)/col-At4g36780-DAP-Seq(GSE60143)/Homer	NNNNNNCACGTGNNN	1e-48	-111.1	0
SNAP2d-Rep1	ABF2(bZIP)/col-ABF2-DAP-Seq(GSE60143)/Homer	KGMCACGTGDCMHHH	1e-47	-110.3	0
SNAP2d-Rep1	AREB3(bZIP)/col-AREB3-DAP-Seq(GSE60143)/Homer	NKGMCACGTGDCMNN	1e-46	-106.5	0
SNAP2d-Rep1	bZIP28(bZIP)/col-bZIP28-DAP-Seq(GSE60143)/Homer	TGCCACGTSABH	1e-45	-104.9	0
SNAP2d-Rep1	ZIM(C2C2gata)/col-ZIM-DAP-Seq(GSE60143)/Homer	ATCSRACGGTYRAGA	1e-43	-100.3	0
SNAP2d-Rep1	PIF5ox(bHLH)/Arabidopsis-PIF5ox-ChIP-Seq(GSE35062)/Homer	BCACGTGVDN	1e-43	-99.7	0
SNAP2d-Rep1	bZIP16(bZIP)/colamp-bZIP16-DAP-Seq(GSE60143)/Homer	TGCCACGTGD	1e-43	-99.08	0
SNAP2d-Rep1	TCP16(TCP)/colamp-TCP16-DAP-Seq(GSE60143)/Homer	GTGGDCCYNNNNNNN	1e-41	-96.67	0
SNAP2d-Rep1	BIM2(bHLH)/col-BIM2-DAP-Seq(GSE60143)/Homer	NNNNCACGTGNN	1e-41	-95.63	0
SNAP2d-Rep1	bZIP48(bZIP)/colamp-bZIP48-DAP-Seq(GSE60143)/Homer	DDWWKVTSACGTGGC	1e-39	-91.08	0
SNAP2d-Rep1	GBF6(bZIP)/colamp-GBF6-DAP-Seq(GSE60143)/Homer	WWTGMCACGTCABCW	1e-39	-90.32	0
SNAP2d-Rep1	bZIP3(bZIP)/col-bZIP3-DAP-Seq(GSE60143)/Homer	DWKNHSACGTGGCAD	1e-38	-88.55	0
SNAP2d-Rep1	HY5(bZIP)/colamp-HY5-DAP-Seq(GSE60143)/Homer	RRTSACGTSD	1e-37	-87.27	0
SNAP2d-Rep1	GBF5(bZIP)/colamp-GBF5-DAP-Seq(GSE60143)/Homer	WKNWSACGTGGCAWN	1e-35	-81.92	0
SNAP2d-Rep1	AT5G59990(C2C2COlike)/colamp-AT5G59990-DAP-Seq(GSE60143)/Homer	TCTCAACCGTTCATT	1e-34	-79.92	0
SNAP2d-Rep1	At4g18890(BZR)/col-At4g18890-DAP-Seq(GSE60143)/Homer	NDBRCACGTGYR	1e-34	-79.43	0
SNAP2d-Rep1	BAM8(BES1)/col-BAM8-DAP-Seq(GSE60143)/Homer	NNWSACACGTGTSWN	1e-34	-78.78	0
SNAP2d-Rep1	WRKY18(WRKY)/col-WRKY18-DAP-Seq(GSE60143)/Homer	NNNTTGACYWNNNNN	1e-33	-77.44	0
SNAP2d-Rep1	PIF7(bHLH)/col-PIF7-DAP-Seq(GSE60143)/Homer	CCACGTGGNH	1e-33	-76.94	0
SNAP2d-Rep1	WRKY25(WRKY)/colamp-WRKY25-DAP-Seq(GSE60143)/Homer	NNNNHRGTCAAMNNN	1e-31	-72.37	0
SNAP2d-Rep1	GT3a(Trihelix)/col-GT3a-DAP-Seq(GSE60143)/Homer	WNACACGTGTYWWAW	1e-29	-67.98	0
SNAP2d-Rep1	WRKY55(WRKY)/col-WRKY55-DAP-Seq(GSE60143)/Homer	NCGTTGACTT	1e-29	-67.8	0
SNAP2d-Rep1	GBF3(bZIP)/Arabidopsis-GBF3-ChIP-Seq(GSE80564)/Homer	TGCCACGTSAYC	1e-28	-64.51	0
SNAP2d-Rep1	ZML1(C2C2gata)/colamp-ZML1-DAP-Seq(GSE60143)/Homer	ATCWYRACCGTTSRW	1e-27	-63.22	0
SNAP2d-Rep1	PTF1(TCP)/colamp-PTF1-DAP-Seq(GSE60143)/Homer	RDDGGGACCACA	1e-27	-62.2	0
SNAP2d-Rep1	WRKY50(WRKY)/col-WRKY50-DAP-Seq(GSE60143)/Homer	NNTTGACTWNNGNNN	1e-25	-58.17	0
SNAP2d-Rep1	WRKY75(WRKY)/col-WRKY75-DAP-Seq(GSE60143)/Homer	CGTTGACTWW	1e-25	-58.12	0
SNAP2d-Rep1	ATAF1(NAC)/col-ATAF1-DAP-Seq(GSE60143)/Homer	YACGTMAY	1e-24	-57.3	0
SNAP2d-Rep1	CAMTA1(CAMTA)/col-CAMTA1-DAP-Seq(GSE60143)/Homer	WWAACGCGTT	1e-24	-55.64	0
SNAP2d-Rep1	WRKY20(WRKY)/col-WRKY20-DAP-Seq(GSE60143)/Homer	CKTTGACYWD	1e-23	-55.02	0
SNAP2d-Rep1	WRKY40(WRKY)/colamp-WRKY40-DAP-Seq(GSE60143)/Homer	AHWAGTCAAC	1e-23	-54.34	0
SNAP2d-Rep1	WRKY31(WRKY)/colamp-WRKY31-DAP-Seq(GSE60143)/Homer	NCGTTGACTWWK	1e-23	-53.85	0
SNAP2d-Rep1	WRKY15(WRKY)/col-WRKY15-DAP-Seq(GSE60143)/Homer	VGTTGACTWW	1e-22	-52.91	0
SNAP2d-Rep1	At3g12730(G2like)/colamp-At3g12730-DAP-Seq(GSE60143)/Homer	AAGATTCT	1e-22	-51	0
SNAP2d-Rep1	WRKY3(WRKY)/col-WRKY3-DAP-Seq(GSE60143)/Homer	NCKTTGACYDDN	1e-21	-50.36	0
SNAP2d-Rep1	WRKY24(WRKY)/colamp-WRKY24-DAP-Seq(GSE60143)/Homer	CGTTGACTWW	1e-21	-49.75	0
SNAP2d-Rep1	WRKY6(WRKY)/colamp-WRKY6-DAP-Seq(GSE60143)/Homer	NCGTTGACTWWD	1e-21	-49.69	0
SNAP2d-Rep1	bHLH74(bHLH)/col-bHLH74-DAP-Seq(GSE60143)/Homer	DRATCACGTGAB	1e-21	-49.36	0
SNAP2d-Rep1	TCP17(TCP)/col-TCP17-DAP-Seq(GSE60143)/Homer	GTGGTCCCCA	1e-21	-49.32	0
SNAP2d-Rep1	WRKY26(WRKY)/colamp-WRKY26-DAP-Seq(GSE60143)/Homer	CGTTGACTWDKN	1e-21	-49.28	0
SNAP2d-Rep1	TCP3(TCP)/colamp-TCP3-DAP-Seq(GSE60143)/Homer	WGTGGTCCCAAHWWW	1e-21	-48.54	0
SNAP2d-Rep1	WRKY28(WRKY)/col-WRKY28-DAP-Seq(GSE60143)/Homer	BGTTGACTWH	1e-21	-48.51	0
SNAP2d-Rep1	WRKY33(WRKY)/col-WRKY33-DAP-Seq(GSE60143)/Homer	CGTTGACYAW	1e-20	-48.32	0
SNAP2d-Rep1	WRKY43(WRKY)/colamp-WRKY43-DAP-Seq(GSE60143)/Homer	NCGTTGACTTTT	1e-20	-47.28	0
SNAP2d-Rep1	WRKY29(WRKY)/colamp-WRKY29-DAP-Seq(GSE60143)/Homer	MGTTGACTTT	1e-20	-46.85	0
SNAP2d-Rep1	WRKY71(WRKY)/col-WRKY71-DAP-Seq(GSE60143)/Homer	CKTTGACYWW	1e-19	-45.65	0
SNAP2d-Rep1	FHY3(FAR1)/Arabidopsis-FHY3-ChIP-Seq(GSE30711)/Homer	HHCACGCGCBTN	1e-18	-42.99	0
SNAP2d-Rep1	WRKY27(WRKY)/colamp-WRKY27-DAP-Seq(GSE60143)/Homer	NHGTTGACYTWD	1e-18	-42.94	0
SNAP2d-Rep1	WRKY65(WRKY)/colamp-WRKY65-DAP-Seq(GSE60143)/Homer	AWWWAGTCAACG	1e-17	-40.99	0
SNAP2d-Rep1	AT1G04880(ARID)/colamp-AT1G04880-DAP-Seq(GSE60143)/Homer	AAACTATATADTATA	1e-17	-40.9	0
SNAP2d-Rep1	WRKY14(WRKY)/colamp-WRKY14-DAP-Seq(GSE60143)/Homer	NCGTTGACTTTN	1e-17	-40.89	0
SNAP2d-Rep1	CAMTA5(CAMTA)/col-CAMTA5-DAP-Seq(GSE60143)/Homer	ACGCGTTTTANACRC	1e-17	-39.77	0
SNAP2d-Rep1	WRKY45(WRKY)/col-WRKY45-DAP-Seq(GSE60143)/Homer	HNNNKTTGACTWWNH	1e-16	-37.83	0
SNAP2d-Rep1	WRKY22(WRKY)/colamp-WRKY22-DAP-Seq(GSE60143)/Homer	WWAAAGTCAACK	1e-16	-37.22	0
SNAP2d-Rep1	BZR1(BZR)/col-BZR1-DAP-Seq(GSE60143)/Homer	NNCRCACGTGCG	1e-15	-36.18	0
SNAP2d-Rep1	MYB88(MYB)/col-MYB88-DAP-Seq(GSE60143)/Homer	HNACGCTCCT	1e-15	-35.6	0
SNAP2d-Rep1	At3g04030(G2like)/col-At3g04030-DAP-Seq(GSE60143)/Homer	DRGAATCT	1e-14	-32.81	0
SNAP2d-Rep1	WRKY8(WRKY)/colamp-WRKY8-DAP-Seq(GSE60143)/Homer	CGTTGACTTT	1e-13	-32.13	0
SNAP2d-Rep1	WRKY21(WRKY)/colamp-WRKY21-DAP-Seq(GSE60143)/Homer	DCGTTGACTTTT	1e-13	-31.84	0
SNAP2d-Rep1	FAR1(FAR1)/col-FAR1-DAP-Seq(GSE60143)/Homer	TKNNNYYCACGCGCY	1e-12	-28.56	0
SNAP2d-Rep1	WRKY42(WRKY)/colamp-WRKY42-DAP-Seq(GSE60143)/Homer	NAAAGTCAACGN	1e-12	-28.38	0
SNAP2d-Rep1	At1g25550(G2like)/colamp-At1g25550-DAP-Seq(GSE60143)/Homer	NAGATTCY	1e-12	-27.75	0
SNAP2d-Rep1	SPL5(SBP)/colamp-SPL5-DAP-Seq(GSE60143)/Homer	NNHGTACGGHNN	1e-11	-26.59	0
SNAP2d-Rep1	ATHB34(ZFHD)/colamp-ATHB34-DAP-Seq(GSE60143)/Homer	TRATTARS	1e-11	-26.35	0
SNAP2d-Rep1	AT5G45580(G2like)/colamp-AT5G45580-DAP-Seq(GSE60143)/Homer	ADRGAATCTH	1e-11	-26.32	0
SNAP2d-Rep1	WRKY47(WRKY)/colamp-WRKY47-DAP-Seq(GSE60143)/Homer	WAAGTCAACGBT	1e-11	-25.99	0
SNAP2d-Rep1	SPL9(SBP)/colamp-SPL9-DAP-Seq(GSE60143)/Homer	BTGTACTT	1e-11	-25.91	0
SNAP2d-Rep1	ATHB23(ZFHD)/col-ATHB23-DAP-Seq(GSE60143)/Homer	HTAATTARNN	1e-11	-25.81	0
SNAP2d-Rep1	BIM1(bHLH)/colamp-BIM1-DAP-Seq(GSE60143)/Homer	NNNNNNVTCACGTGM	1e-11	-25.5	0
SNAP2d-Rep1	HDG1(Homeobox)/col100-HDG1-DAP-Seq(GSE60143)/Homer	DDYAATTAATGH	1e-11	-25.44	0
SNAP2d-Rep1	ATHB13(Homeobox)/col-ATHB13-DAP-Seq(GSE60143)/Homer	CAATAATT	1e-11	-25.36	0
SNAP2d-Rep1	WRKY11(WRKY)/col-WRKY11-DAP-Seq(GSE60143)/Homer	SCGTTGACTTTN	1e-10	-25.14	0
SNAP2d-Rep1	AT3G42860(zfGRF)/col-AT3G42860-DAP-Seq(GSE60143)/Homer	CGTTGACTTN	1e-10	-23.51	0
SNAP2d-Rep1	ANAC047(NAC)/colamp-ANAC047-DAP-Seq(GSE60143)/Homer	WACACGTAACTT	1e-10	-23.11	0
SNAP2d-Rep1	WRKY30(WRKY)/colamp-WRKY30-DAP-Seq(GSE60143)/Homer	CGTTGACTTN	1e-09	-23.02	0
SNAP2d-Rep1	At5g62940(C2C2dof)/col-At5g62940-DAP-Seq(GSE60143)/Homer	WHWHHACTTTTT	1e-09	-22.97	0
SNAP2d-Rep1	ATHB33(ZFHD)/col-ATHB33-DAP-Seq(GSE60143)/Homer	NGTRATTAAK	1e-09	-22.95	0
SNAP2d-Rep1	dof45(C2C2dof)/col-dof45-DAP-Seq(GSE60143)/Homer	NVAWAAAGTN	1e-09	-22.7	0
SNAP2d-Rep1	ATHB24(ZFHD)/colamp-ATHB24-DAP-Seq(GSE60143)/Homer	TAATTAAS	1e-09	-22.68	0
SNAP2d-Rep1	FRS9(ND)/col-FRS9-DAP-Seq(GSE60143)/Homer	RGAGAGAGAAAG	1e-09	-22.52	0
SNAP2d-Rep1	BPC1(BBRBPC)/colamp-BPC1-DAP-Seq(GSE60143)/Homer	GARGAGAGAGAA	1e-09	-22.46	0
SNAP2d-Rep1	KANADI1(Myb)/Seedling-KAN1-ChIP-Seq(GSE48081)/Homer	ARGAATAWWN	1e-09	-21.1	0
SNAP2d-Rep1	bHLH122(bHLH)/col100-bHLH122-DAP-Seq(GSE60143)/Homer	NDDCAASTTGHHNWW	1e-08	-20.65	0
SNAP2d-Rep1	Knotted(Homeobox)/Corn-KN1-ChIP-Seq(GSE39161)/Homer	GAYGNGACRGGN	1e-08	-20.51	0
SNAP2d-Rep1	SPL1(SBP)/colamp-SPL1-DAP-Seq(GSE60143)/Homer	HYGTACDTWH	1e-08	-20.16	0
SNAP2d-Rep1	MYB96(MYB)/colamp-MYB96-DAP-Seq(GSE60143)/Homer	WGGTRGTTGG	1e-08	-20.02	0
SNAP2d-Rep1	NAP(NAC)/col-NAP-DAP-Seq(GSE60143)/Homer	ARGTTACGTRTN	1e-08	-19.61	0
SNAP2d-Rep1	ATHB25(ZFHD)/colamp-ATHB25-DAP-Seq(GSE60143)/Homer	TAATTAVB	1e-08	-19.54	0
SNAP2d-Rep1	BPC6(BBRBPC)/col-BPC6-DAP-Seq(GSE60143)/Homer	YTYTCTCTCTCTCTA	1e-08	-19.25	0
SNAP2d-Rep1	At2g01060(G2like)/colamp-At2g01060-DAP-Seq(GSE60143)/Homer	AGATKCBNWW	1e-08	-19.1	0
SNAP2d-Rep1	NAM(NAC)/col-NAM-DAP-Seq(GSE60143)/Homer	RGTTRCGTRW	1e-08	-18.82	0
SNAP2d-Rep1	bHLH80(bHLH)/col-bHLH80-DAP-Seq(GSE60143)/Homer	NNNNDCAASTTGHNN	1e-08	-18.62	0
SNAP2d-Rep1	BBX31(Orphan)/col-BBX31-DAP-Seq(GSE60143)/Homer	NAAAAAGTDA	1e-07	-18.18	0
SNAP2d-Rep1	MYB3R5(MYB)/col-MYB3R5-DAP-Seq(GSE60143)/Homer	THYAACGGTHAWAWT	1e-07	-18.15	0
SNAP2d-Rep1	At1g76110(ARID)/colamp-At1g76110-DAP-Seq(GSE60143)/Homer	ATTTAATG	1e-07	-18.11	0
SNAP2d-Rep1	NLP7(RWPRK)/col-NLP7-DAP-Seq(GSE60143)/Homer	TGRCCYTTCR	1e-07	-17.64	0
SNAP2d-Rep1	HAT5(Homeobox)/colamp-HAT5-DAP-Seq(GSE60143)/Homer	DCAATWATTG	1e-07	-17.57	0
SNAP2d-Rep1	AT2G20400(G2like)/colamp-AT2G20400-DAP-Seq(GSE60143)/Homer	DNVGAATATTCBNHN	1e-07	-17.53	0
SNAP2d-Rep1	dof43(C2C2dof)/colamp-dof43-DAP-Seq(GSE60143)/Homer	NAAAAAGTDA	1e-07	-17.52	0
SNAP2d-Rep1	bHLH130(bHLH)/col-bHLH130-DAP-Seq(GSE60143)/Homer	GCAACTTG	1e-07	-17.47	0
SNAP2d-Rep1	At3g45610(C2C2dof)/col-At3g45610-DAP-Seq(GSE60143)/Homer	TWACTTTTTS	1e-07	-17.4	0
SNAP2d-Rep1	SPL15(SBP)/colamp-SPL15-DAP-Seq(GSE60143)/Homer	WDWMMGTACADW	1e-07	-17.36	0
SNAP2d-Rep1	At3g24120(G2like)/col-At3g24120-DAP-Seq(GSE60143)/Homer	NWWAGMATMW	1e-07	-17.01	0
SNAP2d-Rep1	BIM3(bHLH)/col-BIM3-DAP-Seq(GSE60143)/Homer	TWVTCACGTGAB	1e-07	-17	0
SNAP2d-Rep1	bZIP52(bZIP)/colamp-bZIP52-DAP-Seq(GSE60143)/Homer	NDNHCAGCTGTCANN	1e-07	-16.96	0
SNAP2d-Rep1	OBP3(C2C2dof)/col-OBP3-DAP-Seq(GSE60143)/Homer	NYWACTTTTT	1e-07	-16.52	0
SNAP2d-Rep1	bHLH28(bHLH)/col-bHLH28-DAP-Seq(GSE60143)/Homer	NHHTGTACGGAH	1e-07	-16.34	0
SNAP2d-Rep1	GATA1(C2C2gata)/colamp-GATA1-DAP-Seq(GSE60143)/Homer	DDWWYYAGATCTRRW	1e-07	-16.31	0
SNAP2d-Rep1	GAGA-repeat/Arabidopsis-Promoters/Homer	CTCTCTCTCY	1e-07	-16.25	0
SNAP2d-Rep1	Adof1(C2C2dof)/col-Adof1-DAP-Seq(GSE60143)/Homer	NRWAAAGYDV	1e-07	-16.25	0
SNAP2d-Rep1	AT3G12130(C3H)/colamp-AT3G12130-DAP-Seq(GSE60143)/Homer	TMACTTTTTV	1e-06	-15.99	0
SNAP2d-Rep1	Replumless(BLH)/Arabidopsis-RPL.GFP-ChIP-Seq(GSE78727)/Homer	HGTCWHATCA	1e-06	-15.95	0
SNAP2d-Rep1	AT4G37180(G2like)/col-AT4G37180-DAP-Seq(GSE60143)/Homer	AGAATCTTNN	1e-06	-15.56	0
SNAP2d-Rep1	ATHB40(HB)/col-ATHB40-DAP-Seq(GSE60143)/Homer	HCAATWATTG	1e-06	-15.54	0
SNAP2d-Rep1	OBP1(C2C2dof)/col-OBP1-DAP-Seq(GSE60143)/Homer	NHHACTTTWT	1e-06	-15.51	0
SNAP2d-Rep1	TGA6(bZIP)/colamp-TGA6-DAP-Seq(GSE60143)/Homer	TGACGTCABC	1e-06	-15.44	0
SNAP2d-Rep1	AT1G47655(C2C2dof)/colamp-AT1G47655-DAP-Seq(GSE60143)/Homer	YHACTTTTTS	1e-06	-15.43	0
SNAP2d-Rep1	AT2G28810(C2C2dof)/colamp-AT2G28810-DAP-Seq(GSE60143)/Homer	VAAAAAGTWA	1e-06	-15.43	0
SNAP2d-Rep1	LMI1(HB)/colamp-LMI1-DAP-Seq(GSE60143)/Homer	AATTATTG	1e-06	-15.29	0
SNAP2d-Rep1	TGA4(bZIP)/colamp-TGA4-DAP-Seq(GSE60143)/Homer	RTGACGTCAKCW	1e-06	-14.53	0
SNAP2d-Rep1	At3g11280(MYBrelated)/col-At3g11280-DAP-Seq(GSE60143)/Homer	GATAAGRT	1e-06	-14.17	0
SNAP2d-Rep1	AtHB32(ZFHD)/col200-AtHB32-DAP-Seq(GSE60143)/Homer	CGAATTAT	1e-05	-13.74	0
SNAP2d-Rep1	At1g68670(G2like)/colamp-At1g68670-DAP-Seq(GSE60143)/Homer	WNWWHNRAAGATTCT	1e-05	-13.41	0
SNAP2d-Rep1	TGA2(bZIP)/colamp-TGA2-DAP-Seq(GSE60143)/Homer	ACGTCAYCHH	1e-05	-12.95	0
SNAP2d-Rep1	bHLH157(bHLH)/col-bHLH157-DAP-Seq(GSE60143)/Homer	KACACGTCTCTY	1e-05	-12.9	0
SNAP2d-Rep1	At5g05790(MYBrelated)/col-At5g05790-DAP-Seq(GSE60143)/Homer	AYCTTATC	1e-05	-12.87	0
SNAP2d-Rep1	AT1G20910(ARID)/col-AT1G20910-DAP-Seq(GSE60143)/Homer	THAATTRAWN	1e-05	-12.87	0
SNAP2d-Rep1	ATY13(MYB)/col-ATY13-DAP-Seq(GSE60143)/Homer	YYYAACYRHH	1e-05	-12.76	0
SNAP2d-Rep1	ATHB20(Homeobox)/colamp-ATHB20-DAP-Seq(GSE60143)/Homer	CAATHATT	1e-05	-12.59	0
SNAP2d-Rep1	ANAC079(NAC)/colamp-ANAC079-DAP-Seq(GSE60143)/Homer	TACACGCAACCT	1e-05	-12.49	0
SNAP2d-Rep1	bZIP44(bZIP)/colamp-bZIP44-DAP-Seq(GSE60143)/Homer	NDTGCCACGTCAGCH	1e-05	-12.39	0
SNAP2d-Rep1	AT5G02460(C2C2dof)/col-AT5G02460-DAP-Seq(GSE60143)/Homer	CHCCTTTT	1e-05	-12.23	0
SNAP2d-Rep1	At5g29000(G2like)/col-At5g29000-DAP-Seq(GSE60143)/Homer	RGAATATTCYHH	1e-05	-12.21	0
SNAP2d-Rep1	MYB3R4(MYB)/col-MYB3R4-DAP-Seq(GSE60143)/Homer	AWWTAACCGTTR	1e-05	-12.14	0
SNAP2d-Rep1	GATA14(C2C2gata)/col-GATA14-DAP-Seq(GSE60143)/Homer	AYCAGATCTG	1e-05	-12.08	0
SNAP2d-Rep1	WRKY46(WRKY)/colamp-WRKY46-DAP-Seq(GSE60143)/Homer	AAAGTCAACGSN	1e-05	-11.95	0
SNAP2d-Rep1	MYB3R1(MYB)/col-MYB3R1-DAP-Seq(GSE60143)/Homer	WWDTDACCGTTR	1e-05	-11.57	0
SNAP2d-Rep1	AT5G63260(C3H)/col-AT5G63260-DAP-Seq(GSE60143)/Homer	RAAAAAGTRA	1e-05	-11.55	0
SNAP2d-Rep1	ATHB6(Homeobox)/col-ATHB6-DAP-Seq(GSE60143)/Homer	AATGATTG	0.0001	-11.41	0
SNAP2d-Rep1	SPL14(SBP)/col-SPL14-DAP-Seq(GSE60143)/Homer	NNWHTGTACGGAHNH	0.0001	-11.32	0
SNAP2d-Rep1	bZIP18(bZIP)/colamp-bZIP18-DAP-Seq(GSE60143)/Homer	KGMCAGCTND	0.0001	-11.3	0
SNAP2d-Rep1	TGA1(bZIP)/colamp-TGA1-DAP-Seq(GSE60143)/Homer	TGACGTCAKC	0.0001	-11.11	0
SNAP2d-Rep1	ATHB21(HB)/colamp-ATHB21-DAP-Seq(GSE60143)/Homer	YCAATWAT	0.0001	-11.02	0.0001
SNAP2d-Rep1	IDD7(C2H2)/col-IDD7-DAP-Seq(GSE60143)/Homer	TTTGTCKTTTTN	0.0001	-10.94	0.0001
SNAP2d-Rep1	AT5G66940(C2C2dof)/col-AT5G66940-DAP-Seq(GSE60143)/Homer	NNHACTTTWT	0.0001	-10.84	0.0001
SNAP2d-Rep1	At1g14580(C2H2)/colamp-At1g14580-DAP-Seq(GSE60143)/Homer	CASAAAAMGACAAAA	0.0001	-10.83	0.0001
SNAP2d-Rep1	KAN2(G2like)/colamp-KAN2-DAP-Seq(GSE60143)/Homer	ATATTCTY	0.0001	-10.8	0.0001
SNAP2d-Rep1	TGA9(bZIP)/colamp-TGA9-DAP-Seq(GSE60143)/Homer	VTGACGTC	0.0001	-10.74	0.0001
SNAP2d-Rep1	TGA10(bZIP)/colamp-TGA10-DAP-Seq(GSE60143)/Homer	ATGACGTC	0.0001	-10.7	0.0001
SNAP2d-Rep1	MYB30(MYB)/colamp-MYB30-DAP-Seq(GSE60143)/Homer	AGGTAGTTGG	0.0001	-10.69	0.0001
SNAP2d-Rep1	ATHB7(Homeobox)/col-ATHB7-DAP-Seq(GSE60143)/Homer	AATGATTG	0.0001	-10.54	0.0001
SNAP2d-Rep1	FEA4(bZIP)/Corn-FEA4-ChIP-Seq(GSE61954)/Homer	TGACGTCACS	0.0001	-10.39	0.0001
SNAP2d-Rep1	MYB56(MYB)/colamp-MYB56-DAP-Seq(GSE60143)/Homer	HTAACGRMHY	0.0001	-10.35	0.0001
SNAP2d-Rep1	AT5G61620(MYBrelated)/colamp-AT5G61620-DAP-Seq(GSE60143)/Homer	CTTATCCA	0.0001	-10.33	0.0001
SNAP2d-Rep1	ATHB6(Homeobox)/Arabidopsis-HB6-ChIP-Seq(GSE80564)/Homer	CAATNATTBN	0.0001	-10.19	0.0001
SNAP2d-Rep1	At5g47390(MYBrelated)/col-At5g47390-DAP-Seq(GSE60143)/Homer	CTTATCCA	0.0001	-10.06	0.0001
SNAP2d-Rep1	At5g66730(C2H2)/colamp-At5g66730-DAP-Seq(GSE60143)/Homer	TTTGTCKTTTTK	0.0001	-9.638	0.0002
SNAP2d-Rep1	dof24(C2C2dof)/col-dof24-DAP-Seq(GSE60143)/Homer	TWMCTTTTTG	0.0001	-9.554	0.0002
SNAP2d-Rep1	At5g08520(MYBrelated)/colamp-At5g08520-DAP-Seq(GSE60143)/Homer	ADBSTTATCY	0.0001	-9.519	0.0002
SNAP2d-Rep1	TCX2(CPP)/colamp-TCX2-DAP-Seq(GSE60143)/Homer	NNWWTTYRAAHN	0.0001	-9.408	0.0002
SNAP2d-Rep1	At4g38000(C2C2dof)/col-At4g38000-DAP-Seq(GSE60143)/Homer	WWWTWACTTTTT	0.0001	-9.384	0.0002
SNAP2d-Rep1	MYB13(MYB)/col-MYB13-DAP-Seq(GSE60143)/Homer	HYCACCWACCHH	0.0001	-9.236	0.0003
SNAP2d-Rep1	At1g49010(MYBrelated)/col-At1g49010-DAP-Seq(GSE60143)/Homer	RGATAASNTT	0.001	-9.18	0.0003
SNAP2d-Rep1	AT3G52440(C2C2dof)/colamp-AT3G52440-DAP-Seq(GSE60143)/Homer	DTHACTTTTT	0.001	-8.976	0.0004
SNAP2d-Rep1	AT3G51470(DBP)/col-AT3G51470-DAP-Seq(GSE60143)/Homer	TTWHGGTGCACC	0.001	-8.95	0.0004
SNAP2d-Rep1	SPL13(SBP)/col-SPL13-DAP-Seq(GSE60143)/Homer	WAHTGTACGGAH	0.001	-8.947	0.0004
SNAP2d-Rep1	bZIP50(bZIP)/colamp-bZIP50-DAP-Seq(GSE60143)/Homer	GATGACGTCA	0.001	-8.932	0.0004
SNAP2d-Rep1	O2(bZIP)/Corn-O2-ChIP-Seq(GSE63991)/Homer	GCTGACGTGGCA	0.001	-8.926	0.0004
SNAP2d-Rep1	Unknown3/Arabidopsis-Promoters/Homer	AYTAAACCGG	0.001	-8.816	0.0004
SNAP2d-Rep1	ATHB5(HB)/colamp-ATHB5-DAP-Seq(GSE60143)/Homer	AATGATTG	0.001	-8.758	0.0004
SNAP2d-Rep1	MYB51(MYB)/col-MYB51-DAP-Seq(GSE60143)/Homer	GGTAGGTG	0.001	-8.724	0.0004
SNAP2d-Rep1	MYB3(MYB)/Arabidopsis-MYB3-ChIP-Seq(GSE80564)/Homer	GKTAGGTRGG	0.001	-8.72	0.0004
SNAP2d-Rep1	AT2G20110(CPP)/colamp-AT2G20110-DAP-Seq(GSE60143)/Homer	ATTYAAATHY	0.001	-8.697	0.0004
SNAP2d-Rep1	At1g74840(MYBrelated)/col100-At1g74840-DAP-Seq(GSE60143)/Homer	YHTTATCCAWWT	0.001	-8.656	0.0005
SNAP2d-Rep1	MYB17(MYB)/colamp-MYB17-DAP-Seq(GSE60143)/Homer	GGTAGGTGRG	0.001	-8.643	0.0005
SNAP2d-Rep1	GATA19(C2C2gata)/colamp-GATA19-DAP-Seq(GSE60143)/Homer	ATCSGATCVG	0.001	-8.534	0.0005
SNAP2d-Rep1	bZIP69(bZIP)/col-bZIP69-DAP-Seq(GSE60143)/Homer	GACAGCTGKCAW	0.001	-8.509	0.0005
SNAP2d-Rep1	GATA11(C2C2gata)/col-GATA11-DAP-Seq(GSE60143)/Homer	DDHYYAGATCTR	0.001	-8.237	0.0007
SNAP2d-Rep1	GATA12(C2C2gata)/col-GATA12-DAP-Seq(GSE60143)/Homer	YAGATCTRAW	0.001	-8.221	0.0007
SNAP2d-Rep1	AT4G00250(GeBP)/col-AT4G00250-DAP-Seq(GSE60143)/Homer	WDTGGATAAKRT	0.001	-8.215	0.0007
SNAP2d-Rep1	SPL11(SBP)/col100-SPL11-DAP-Seq(GSE60143)/Homer	YTGTACTTBH	0.001	-8.209	0.0007
SNAP2d-Rep1	At2g03500(G2like)/col-At2g03500-DAP-Seq(GSE60143)/Homer	WWAGAATATTCT	0.001	-8.173	0.0007
SNAP2d-Rep1	AT2G38300(G2like)/col-AT2G38300-DAP-Seq(GSE60143)/Homer	ADRGAATGTT	0.001	-8.165	0.0007
SNAP2d-Rep1	WRKY7(WRKY)/colamp-WRKY7-DAP-Seq(GSE60143)/Homer	AAAAGTCAACGSHWD	0.001	-8.021	0.0008
SNAP2d-Rep1	ATHB18(Homeobox)/colamp-ATHB18-DAP-Seq(GSE60143)/Homer	YCAATSATTG	0.001	-7.942	0.0009
SNAP2d-Rep1	AtIDD11(C2H2)/colamp-AtIDD11-DAP-Seq(GSE60143)/Homer	TTTGTCGTTT	0.001	-7.695	0.0011
SNAP2d-Rep1	IDD4(C2H2)/col-IDD4-DAP-Seq(GSE60143)/Homer	TTTGTCTTTWTB	0.001	-7.593	0.0012
SNAP2d-Rep1	DAG2(C2C2dof)/col-DAG2-DAP-Seq(GSE60143)/Homer	WWTTHACTTTTT	0.001	-7.453	0.0014
SNAP2d-Rep1	bZIP42(bZIP)/colamp-bZIP42-DAP-Seq(GSE60143)/Homer	GCCACGTCAGCA	0.001	-7.451	0.0014
SNAP2d-Rep1	HAT2(Homeobox)/colamp-HAT2-DAP-Seq(GSE60143)/Homer	CYAATSATTR	0.001	-7.391	0.0015
SNAP2d-Rep1	WRKY17(WRKY)/colamp-WRKY17-DAP-Seq(GSE60143)/Homer	GCGTTGACTTTT	0.001	-7.208	0.0018
SNAP2d-Rep1	AT1G49560(G2like)/colamp-AT1G49560-DAP-Seq(GSE60143)/Homer	GAWTCTNWDA	0.001	-7.049	0.0021
SNAP2d-Rep1	E2FA(E2FDP)/colamp-E2FA-DAP-Seq(GSE60143)/Homer	WWTGGCGCCAWWWNN	0.001	-7.024	0.0021
SNAP2d-Rep1	AT2G15740(C2H2)/col-AT2G15740-DAP-Seq(GSE60143)/Homer	DHNDWATCGATD	0.001	-7.02	0.0021
SNAP2d-Rep1	EIN3(EIL)/col-EIN3-DAP-Seq(GSE60143)/Homer	ARATTCAATGWATYT	0.001	-6.971	0.0022
SNAP2d-Rep1	MGP(C2H2)/colamp-MGP-DAP-Seq(GSE60143)/Homer	TTTTGTCGTTTW	0.001	-6.927	0.0023
SNAP2d-Rep1	ATHB53(HB)/col-ATHB53-DAP-Seq(GSE60143)/Homer	CAATAATT	0.001	-6.926	0.0023
SNAP2d-Rep1	GATA4(C2C2gata)/col-GATA4-DAP-Seq(GSE60143)/Homer	DDWTYAGATCTR	0.01	-6.843	0.0025
SNAP2d-Rep1	AtGRF6(GRF)/col-AtGRF6-DAP-Seq(GSE60143)/Homer	NTGTCAGADNNNNNN	0.01	-6.796	0.0026
SNAP2d-Rep1	ATHB15(HB)/col-ATHB15-DAP-Seq(GSE60143)/Homer	GYAATSATTA	0.01	-6.772	0.0027
SNAP2d-Rep1	MYB10(MYB)/col-MYB10-DAP-Seq(GSE60143)/Homer	YCCACCTACCHH	0.01	-6.707	0.0028
SNAP2d-Rep1	COG1(C2C2dof)/col-COG1-DAP-Seq(GSE60143)/Homer	DAAAAAGTGA	0.01	-6.57	0.0032
SNAP2d-Rep1	MYB101(MYB)/colamp-MYB101-DAP-Seq(GSE60143)/Homer	TAACNRMY	0.01	-6.486	0.0035
SNAP2d-Rep1	At1g19000(MYBrelated)/colamp-At1g19000-DAP-Seq(GSE60143)/Homer	WWTGGATAADDT	0.01	-6.446	0.0036
SNAP2d-Rep1	ANL2(HB)/col-ANL2-DAP-Seq(GSE60143)/Homer	CATTAATTGC	0.01	-6.293	0.0042
SNAP2d-Rep1	IDD2(C2H2)/colamp-IDD2-DAP-Seq(GSE60143)/Homer	HAVAAAAMGACAAAA	0.01	-6.188	0.0047
SNAP2d-Rep1	AT2G40260(G2like)/colamp-AT2G40260-DAP-Seq(GSE60143)/Homer	WAAAYATTCTTT	0.01	-6.131	0.0049
SNAP2d-Rep1	AT5G56840(MYBrelated)/colamp-AT5G56840-DAP-Seq(GSE60143)/Homer	TGGATAAGGT	0.01	-5.973	0.0057
SNAP2d-Rep1	SOL1(CPP)/colamp-SOL1-DAP-Seq(GSE60143)/Homer	ATTTAAATHN	0.01	-5.879	0.0063
SNAP2d-Rep1	At1g64620(C2C2dof)/colamp-At1g64620-DAP-Seq(GSE60143)/Homer	CACTTTTT	0.01	-5.866	0.0063
SNAP2d-Rep1	MYB63(MYB)/col-MYB63-DAP-Seq(GSE60143)/Homer	BHYACCWACCHH	0.01	-5.831	0.0065
SNAP2d-Rep1	MYB92(MYB)/colamp-MYB92-DAP-Seq(GSE60143)/Homer	GGTAGGTR	0.01	-5.733	0.0072
SNAP2d-Rep1	MYB107(MYB)/col-MYB107-DAP-Seq(GSE60143)/Homer	RGTWGGTRRR	0.01	-5.71	0.0073
SNAP2d-Rep1	AT4G27900(C2C2COlike)/col-AT4G27900-DAP-Seq(GSE60143)/Homer	TCTCVACCGTTSATT	0.01	-5.699	0.0073
SNAP2d-Rep1	bHLH18(bHLH)/col-bHLH18-DAP-Seq(GSE60143)/Homer	CACGTGTTYCACGTG	0.01	-5.657	0.0076
SNAP2d-Rep1	OBP4(C2C2dof)/col-OBP4-DAP-Seq(GSE60143)/Homer	WTTHACTTTTTB	0.01	-5.45	0.0093
SNAP2d-Rep1	IDD5(C2H2)/colamp-IDD5-DAP-Seq(GSE60143)/Homer	TTTTGTCTTTTTBTK	0.01	-5.14	0.0127
SNAP2d-Rep1	MYB94(MYB)/col-MYB94-DAP-Seq(GSE60143)/Homer	WGGTRGTTGGKA	0.01	-5.119	0.0129
SNAP2d-Rep1	VIP1(bZIP)/col-VIP1-DAP-Seq(GSE60143)/Homer	NTTGACAGCTGTCAN	0.01	-5.002	0.0144
SNAP2d-Rep1	REM19(REM)/colamp-REM19-DAP-Seq(GSE60143)/Homer	AAAAAAAA	0.01	-4.836	0.017
SNAP2d-Rep1	GATA6(C2C2gata)/col200-GATA6-DAP-Seq(GSE60143)/Homer	TAGATCTARAHH	0.01	-4.729	0.0188
SNAP2d-Rep1	VND6(NAC)/col-VND6-DAP-Seq(GSE60143)/Homer	DCTTNHTTTTYAMGY	0.1	-4.566	0.022
SNAP2d-Rep1	ATY19(MYB)/col-ATY19-DAP-Seq(GSE60143)/Homer	YYCACCWACCAT	0.1	-4.483	0.0238
SNAP2d-Rep1	ANAC038(NAC)/col-ANAC038-DAP-Seq(GSE60143)/Homer	ACACGTWAYC	0.1	-4.472	0.024
SNAP2d-Rep1	AT1G69570(C2C2dof)/col-AT1G69570-DAP-Seq(GSE60143)/Homer	WAAAAGTGHH	0.1	-4.447	0.0245
SNAP2d-Rep1	GATA20(C2C2gata)/colamp-GATA20-DAP-Seq(GSE60143)/Homer	TNGATCNDNM	0.1	-4.411	0.0253
SNAP2d-Rep1	AT4G26030(C2H2)/col-AT4G26030-DAP-Seq(GSE60143)/Homer	BYYACCWACY	0.1	-4.352	0.0267
SNAP2d-Rep1	HDG7(HB)/col-HDG7-DAP-Seq(GSE60143)/Homer	WGCATTTAATGC	0.1	-4.142	0.0328
SNAP2d-Rep1	ANAC045(NAC)/col-ANAC045-DAP-Seq(GSE60143)/Homer	DNCKTVNNNNNNAMG	0.1	-4.07	0.0351
SNAP2d-Rep1	CDF3(C2C2dof)/colamp-CDF3-DAP-Seq(GSE60143)/Homer	AAAAGTRM	0.1	-4.054	0.0356
SNAP2d-Rep1	MYB39(MYB)/col-MYB39-DAP-Seq(GSE60143)/Homer	WWAARKTAGGTGRAA	0.1	-4.038	0.036
SNAP2d-Rep1	NUC(C2H2)/col-NUC-DAP-Seq(GSE60143)/Homer	HAVAAAACGACAAAA	0.1	-3.918	0.0404
SNAP2d-Rep1	ANAC094(NAC)/col-ANAC094-DAP-Seq(GSE60143)/Homer	DVCGTRNNNNNYACG	0.1	-3.847	0.0432
SNAP2d-Rep1	EIL4(EIL)/Tomato-EIL4-ChIP-Seq(GSE116581)/Homer	GATTCAWTGAAT	0.1	-3.847	0.0432
SNAP2d-Rep1	MYB58(MYB)/colamp-MYB58-DAP-Seq(GSE60143)/Homer	YYYACCWACC	0.1	-3.819	0.0441
SNAP2d-Rep1	ANAC046(NAC)/colamp-ANAC046-DAP-Seq(GSE60143)/Homer	ACACGYWAYC	0.1	-3.818	0.0441
SNAP2d-Rep1	CRC(C2C2YABBY)/col-CRC-DAP-Seq(GSE60143)/Homer	TWATSATA	0.1	-3.808	0.0442
SNAP2d-Rep1	ARF2(ARF)/col-ARF2-DAP-Seq(GSE60143)/Homer	TTGTCGGMWN	0.1	-3.708	0.0487
SNAP2d-Rep1	MYB93(MYB)/colamp-MYB93-DAP-Seq(GSE60143)/Homer	GGTAGGTGRD	0.1	-3.692	0.0492
SNAP2d-Rep2	TCP20(TCP)/col-TCP20-DAP-Seq(GSE60143)/Homer	GGDCCCAC	1e-128	-295.6	0
SNAP2d-Rep2	At1g72010(TCP)/colamp-At1g72010-DAP-Seq(GSE60143)/Homer	GGDCCCAC	1e-125	-288.8	0
SNAP2d-Rep2	At1g69690(TCP)/colamp-At1g69690-DAP-Seq(GSE60143)/Homer	NHGTGGGGCCCACHW	1e-123	-284.5	0
SNAP2d-Rep2	At5g08330(TCP)/col-At5g08330-DAP-Seq(GSE60143)/Homer	GGRCCCAC	1e-118	-272	0
SNAP2d-Rep2	TCP7(TCP)/col-TCP7-DAP-Seq(GSE60143)/Homer	GTGGGSCCCACHHNN	1e-108	-249.9	0
SNAP2d-Rep2	At2g45680(TCP)/colamp-At2g45680-DAP-Seq(GSE60143)/Homer	GTGGGNCCCACNDND	1e-95	-219.6	0
SNAP2d-Rep2	TCP1(TCP)/col-TCP1-DAP-Seq(GSE60143)/Homer	GGGGGCCCMMCN	1e-83	-191.7	0
SNAP2d-Rep2	SPCH(bHLH)/Seedling-SPCH-ChIP-Seq(GSE57497)/Homer	WNBCACGTGA	1e-71	-165	0
SNAP2d-Rep2	E-box/Arabidopsis-Promoters/Homer	GCCACGTG	1e-71	-164.3	0
SNAP2d-Rep2	ABF1(bZIP)/Arabidopsis-ABF1-ChIP-Seq(GSE80564)/Homer	CACGTGGC	1e-70	-161.7	0
SNAP2d-Rep2	IBL1(bHLH)/Seedling-IBL1-ChIP-Seq(GSE51120)/Homer	CACGTGCC	1e-68	-157.2	0
SNAP2d-Rep2	PIF5ox(bHLH)/Arabidopsis-PIF5ox-ChIP-Seq(GSE35062)/Homer	BCACGTGVDN	1e-61	-142.3	0
SNAP2d-Rep2	PIF4(bHLH)/Seedling-PIF4-ChIP-Seq(GSE35315)/Homer	NNBCACGTGN	1e-60	-140.1	0
SNAP2d-Rep2	At1g78700(BZR)/col-At1g78700-DAP-Seq(GSE60143)/Homer	NNNNCACGTGNNNNN	1e-58	-135.8	0
SNAP2d-Rep2	bZIP68(bZIP)/col-bZIP68-DAP-Seq(GSE60143)/Homer	WGCCACGTGK	1e-58	-134.2	0
SNAP2d-Rep2	ABI5(bZIP)/col-ABI5-DAP-Seq(GSE60143)/Homer	GCCACGTG	1e-56	-130.9	0
SNAP2d-Rep2	At4g36780(BZR)/col-At4g36780-DAP-Seq(GSE60143)/Homer	NNNNNNCACGTGNNN	1e-56	-130.9	0
SNAP2d-Rep2	AREB3(bZIP)/col-AREB3-DAP-Seq(GSE60143)/Homer	NKGMCACGTGDCMNN	1e-56	-129	0
SNAP2d-Rep2	bHLH34(bHLH)/colamp-bHLH34-DAP-Seq(GSE60143)/Homer	HGWGRHWGACACGTG	1e-55	-127.7	0
SNAP2d-Rep2	bZIP53(bZIP)/colamp-bZIP53-DAP-Seq(GSE60143)/Homer	NDNHSACGTGKMNNN	1e-52	-121.4	0
SNAP2d-Rep2	BIM2(bHLH)/col-BIM2-DAP-Seq(GSE60143)/Homer	NNNNCACGTGNN	1e-52	-120.8	0
SNAP2d-Rep2	bZIP48(bZIP)/colamp-bZIP48-DAP-Seq(GSE60143)/Homer	DDWWKVTSACGTGGC	1e-51	-118.7	0
SNAP2d-Rep2	bZIP28(bZIP)/col-bZIP28-DAP-Seq(GSE60143)/Homer	TGCCACGTSABH	1e-51	-118.5	0
SNAP2d-Rep2	bZIP16(bZIP)/colamp-bZIP16-DAP-Seq(GSE60143)/Homer	TGCCACGTGD	1e-51	-117.5	0
SNAP2d-Rep2	WRKY31(WRKY)/colamp-WRKY31-DAP-Seq(GSE60143)/Homer	NCGTTGACTWWK	1e-50	-116	0
SNAP2d-Rep2	bZIP3(bZIP)/col-bZIP3-DAP-Seq(GSE60143)/Homer	DWKNHSACGTGGCAD	1e-49	-114.8	0
SNAP2d-Rep2	ABF2(bZIP)/col-ABF2-DAP-Seq(GSE60143)/Homer	KGMCACGTGDCMHHH	1e-49	-112.9	0
SNAP2d-Rep2	TCP16(TCP)/colamp-TCP16-DAP-Seq(GSE60143)/Homer	GTGGDCCYNNNNNNN	1e-47	-109.1	0
SNAP2d-Rep2	WRKY20(WRKY)/col-WRKY20-DAP-Seq(GSE60143)/Homer	CKTTGACYWD	1e-47	-109.1	0
SNAP2d-Rep2	WRKY25(WRKY)/colamp-WRKY25-DAP-Seq(GSE60143)/Homer	NNNNHRGTCAAMNNN	1e-47	-108.4	0
SNAP2d-Rep2	WRKY6(WRKY)/colamp-WRKY6-DAP-Seq(GSE60143)/Homer	NCGTTGACTWWD	1e-46	-106.8	0
SNAP2d-Rep2	HY5(bZIP)/colamp-HY5-DAP-Seq(GSE60143)/Homer	RRTSACGTSD	1e-46	-106.1	0
SNAP2d-Rep2	WRKY75(WRKY)/col-WRKY75-DAP-Seq(GSE60143)/Homer	CGTTGACTWW	1e-45	-105.3	0
SNAP2d-Rep2	GBF5(bZIP)/colamp-GBF5-DAP-Seq(GSE60143)/Homer	WKNWSACGTGGCAWN	1e-45	-104.4	0
SNAP2d-Rep2	GBF6(bZIP)/colamp-GBF6-DAP-Seq(GSE60143)/Homer	WWTGMCACGTCABCW	1e-44	-103.5	0
SNAP2d-Rep2	ZIM(C2C2gata)/col-ZIM-DAP-Seq(GSE60143)/Homer	ATCSRACGGTYRAGA	1e-44	-103.1	0
SNAP2d-Rep2	WRKY55(WRKY)/col-WRKY55-DAP-Seq(GSE60143)/Homer	NCGTTGACTT	1e-44	-102.1	0
SNAP2d-Rep2	WRKY3(WRKY)/col-WRKY3-DAP-Seq(GSE60143)/Homer	NCKTTGACYDDN	1e-44	-102.1	0
SNAP2d-Rep2	WRKY18(WRKY)/col-WRKY18-DAP-Seq(GSE60143)/Homer	NNNTTGACYWNNNNN	1e-44	-101.7	0
SNAP2d-Rep2	WRKY33(WRKY)/col-WRKY33-DAP-Seq(GSE60143)/Homer	CGTTGACYAW	1e-42	-98.79	0
SNAP2d-Rep2	PTF1(TCP)/colamp-PTF1-DAP-Seq(GSE60143)/Homer	RDDGGGACCACA	1e-42	-98.34	0
SNAP2d-Rep2	At4g18890(BZR)/col-At4g18890-DAP-Seq(GSE60143)/Homer	NDBRCACGTGYR	1e-42	-98.14	0
SNAP2d-Rep2	WRKY26(WRKY)/colamp-WRKY26-DAP-Seq(GSE60143)/Homer	CGTTGACTWDKN	1e-41	-95.76	0
SNAP2d-Rep2	TCP3(TCP)/colamp-TCP3-DAP-Seq(GSE60143)/Homer	WGTGGTCCCAAHWWW	1e-40	-94.3	0
SNAP2d-Rep2	PIF7(bHLH)/col-PIF7-DAP-Seq(GSE60143)/Homer	CCACGTGGNH	1e-40	-94.13	0
SNAP2d-Rep2	WRKY15(WRKY)/col-WRKY15-DAP-Seq(GSE60143)/Homer	VGTTGACTWW	1e-40	-92.89	0
SNAP2d-Rep2	WRKY24(WRKY)/colamp-WRKY24-DAP-Seq(GSE60143)/Homer	CGTTGACTWW	1e-40	-92.51	0
SNAP2d-Rep2	CAMTA1(CAMTA)/col-CAMTA1-DAP-Seq(GSE60143)/Homer	WWAACGCGTT	1e-39	-90.01	0
SNAP2d-Rep2	WRKY28(WRKY)/col-WRKY28-DAP-Seq(GSE60143)/Homer	BGTTGACTWH	1e-36	-84.62	0
SNAP2d-Rep2	WRKY40(WRKY)/colamp-WRKY40-DAP-Seq(GSE60143)/Homer	AHWAGTCAAC	1e-36	-84.54	0
SNAP2d-Rep2	ZML1(C2C2gata)/colamp-ZML1-DAP-Seq(GSE60143)/Homer	ATCWYRACCGTTSRW	1e-36	-84.1	0
SNAP2d-Rep2	GBF3(bZIP)/Arabidopsis-GBF3-ChIP-Seq(GSE80564)/Homer	TGCCACGTSAYC	1e-36	-83.36	0
SNAP2d-Rep2	WRKY71(WRKY)/col-WRKY71-DAP-Seq(GSE60143)/Homer	CKTTGACYWW	1e-35	-82.69	0
SNAP2d-Rep2	AT5G59990(C2C2COlike)/colamp-AT5G59990-DAP-Seq(GSE60143)/Homer	TCTCAACCGTTCATT	1e-34	-80.22	0
SNAP2d-Rep2	WRKY43(WRKY)/colamp-WRKY43-DAP-Seq(GSE60143)/Homer	NCGTTGACTTTT	1e-33	-76.33	0
SNAP2d-Rep2	WRKY29(WRKY)/colamp-WRKY29-DAP-Seq(GSE60143)/Homer	MGTTGACTTT	1e-33	-76.24	0
SNAP2d-Rep2	ATAF1(NAC)/col-ATAF1-DAP-Seq(GSE60143)/Homer	YACGTMAY	1e-32	-75.56	0
SNAP2d-Rep2	FHY3(FAR1)/Arabidopsis-FHY3-ChIP-Seq(GSE30711)/Homer	HHCACGCGCBTN	1e-32	-74.5	0
SNAP2d-Rep2	BAM8(BES1)/col-BAM8-DAP-Seq(GSE60143)/Homer	NNWSACACGTGTSWN	1e-31	-73.17	0
SNAP2d-Rep2	WRKY27(WRKY)/colamp-WRKY27-DAP-Seq(GSE60143)/Homer	NHGTTGACYTWD	1e-29	-68.89	0
SNAP2d-Rep2	WRKY42(WRKY)/colamp-WRKY42-DAP-Seq(GSE60143)/Homer	NAAAGTCAACGN	1e-29	-68.17	0
SNAP2d-Rep2	WRKY14(WRKY)/colamp-WRKY14-DAP-Seq(GSE60143)/Homer	NCGTTGACTTTN	1e-28	-66.57	0
SNAP2d-Rep2	TCP17(TCP)/col-TCP17-DAP-Seq(GSE60143)/Homer	GTGGTCCCCA	1e-28	-65.03	0
SNAP2d-Rep2	FAR1(FAR1)/col-FAR1-DAP-Seq(GSE60143)/Homer	TKNNNYYCACGCGCY	1e-27	-63.86	0
SNAP2d-Rep2	WRKY50(WRKY)/col-WRKY50-DAP-Seq(GSE60143)/Homer	NNTTGACTWNNGNNN	1e-27	-62.68	0
SNAP2d-Rep2	bHLH74(bHLH)/col-bHLH74-DAP-Seq(GSE60143)/Homer	DRATCACGTGAB	1e-26	-62.13	0
SNAP2d-Rep2	WRKY65(WRKY)/colamp-WRKY65-DAP-Seq(GSE60143)/Homer	AWWWAGTCAACG	1e-25	-59.56	0
SNAP2d-Rep2	WRKY45(WRKY)/col-WRKY45-DAP-Seq(GSE60143)/Homer	HNNNKTTGACTWWNH	1e-25	-58.64	0
SNAP2d-Rep2	WRKY22(WRKY)/colamp-WRKY22-DAP-Seq(GSE60143)/Homer	WWAAAGTCAACK	1e-23	-54.76	0
SNAP2d-Rep2	GT3a(Trihelix)/col-GT3a-DAP-Seq(GSE60143)/Homer	WNACACGTGTYWWAW	1e-23	-54.47	0
SNAP2d-Rep2	WRKY47(WRKY)/colamp-WRKY47-DAP-Seq(GSE60143)/Homer	WAAGTCAACGBT	1e-23	-53.96	0
SNAP2d-Rep2	CAMTA5(CAMTA)/col-CAMTA5-DAP-Seq(GSE60143)/Homer	ACGCGTTTTANACRC	1e-21	-48.95	0
SNAP2d-Rep2	At3g12730(G2like)/colamp-At3g12730-DAP-Seq(GSE60143)/Homer	AAGATTCT	1e-20	-46.17	0
SNAP2d-Rep2	bHLH130(bHLH)/col-bHLH130-DAP-Seq(GSE60143)/Homer	GCAACTTG	1e-19	-45.74	0
SNAP2d-Rep2	NAP(NAC)/col-NAP-DAP-Seq(GSE60143)/Homer	ARGTTACGTRTN	1e-19	-45.48	0
SNAP2d-Rep2	bHLH122(bHLH)/col100-bHLH122-DAP-Seq(GSE60143)/Homer	NDDCAASTTGHHNWW	1e-19	-45.27	0
SNAP2d-Rep2	ANAC047(NAC)/colamp-ANAC047-DAP-Seq(GSE60143)/Homer	WACACGTAACTT	1e-19	-45.01	0
SNAP2d-Rep2	BZR1(BZR)/col-BZR1-DAP-Seq(GSE60143)/Homer	NNCRCACGTGCG	1e-19	-44.75	0
SNAP2d-Rep2	NAM(NAC)/col-NAM-DAP-Seq(GSE60143)/Homer	RGTTRCGTRW	1e-19	-44.74	0
SNAP2d-Rep2	WRKY30(WRKY)/colamp-WRKY30-DAP-Seq(GSE60143)/Homer	CGTTGACTTN	1e-19	-44.5	0
SNAP2d-Rep2	AT3G42860(zfGRF)/col-AT3G42860-DAP-Seq(GSE60143)/Homer	CGTTGACTTN	1e-18	-42.78	0
SNAP2d-Rep2	WRKY8(WRKY)/colamp-WRKY8-DAP-Seq(GSE60143)/Homer	CGTTGACTTT	1e-18	-42.17	0
SNAP2d-Rep2	bHLH80(bHLH)/col-bHLH80-DAP-Seq(GSE60143)/Homer	NNNNDCAASTTGHNN	1e-17	-40.19	0
SNAP2d-Rep2	BPC6(BBRBPC)/col-BPC6-DAP-Seq(GSE60143)/Homer	YTYTCTCTCTCTCTA	1e-17	-39.46	0
SNAP2d-Rep2	AT1G04880(ARID)/colamp-AT1G04880-DAP-Seq(GSE60143)/Homer	AAACTATATADTATA	1e-17	-39.33	0
SNAP2d-Rep2	FRS9(ND)/col-FRS9-DAP-Seq(GSE60143)/Homer	RGAGAGAGAAAG	1e-17	-39.31	0
SNAP2d-Rep2	ATHB13(Homeobox)/col-ATHB13-DAP-Seq(GSE60143)/Homer	CAATAATT	1e-16	-38.86	0
SNAP2d-Rep2	MYB88(MYB)/col-MYB88-DAP-Seq(GSE60143)/Homer	HNACGCTCCT	1e-16	-38.62	0
SNAP2d-Rep2	ATHB34(ZFHD)/colamp-ATHB34-DAP-Seq(GSE60143)/Homer	TRATTARS	1e-16	-37.09	0
SNAP2d-Rep2	WRKY21(WRKY)/colamp-WRKY21-DAP-Seq(GSE60143)/Homer	DCGTTGACTTTT	1e-14	-34.03	0
SNAP2d-Rep2	BIM1(bHLH)/colamp-BIM1-DAP-Seq(GSE60143)/Homer	NNNNNNVTCACGTGM	1e-14	-32.79	0
SNAP2d-Rep2	ATHB23(ZFHD)/col-ATHB23-DAP-Seq(GSE60143)/Homer	HTAATTARNN	1e-14	-32.29	0
SNAP2d-Rep2	HDG1(Homeobox)/col100-HDG1-DAP-Seq(GSE60143)/Homer	DDYAATTAATGH	1e-13	-32.22	0
SNAP2d-Rep2	ATHB33(ZFHD)/col-ATHB33-DAP-Seq(GSE60143)/Homer	NGTRATTAAK	1e-13	-31.21	0
SNAP2d-Rep2	GAGA-repeat/Arabidopsis-Promoters/Homer	CTCTCTCTCY	1e-13	-30.87	0
SNAP2d-Rep2	AT5G45580(G2like)/colamp-AT5G45580-DAP-Seq(GSE60143)/Homer	ADRGAATCTH	1e-12	-29.25	0
SNAP2d-Rep2	BIM3(bHLH)/col-BIM3-DAP-Seq(GSE60143)/Homer	TWVTCACGTGAB	1e-12	-29.04	0
SNAP2d-Rep2	dof45(C2C2dof)/col-dof45-DAP-Seq(GSE60143)/Homer	NVAWAAAGTN	1e-12	-27.78	0
SNAP2d-Rep2	ATHB24(ZFHD)/colamp-ATHB24-DAP-Seq(GSE60143)/Homer	TAATTAAS	1e-11	-27.48	0
SNAP2d-Rep2	ATHB25(ZFHD)/colamp-ATHB25-DAP-Seq(GSE60143)/Homer	TAATTAVB	1e-11	-27.11	0
SNAP2d-Rep2	WRKY11(WRKY)/col-WRKY11-DAP-Seq(GSE60143)/Homer	SCGTTGACTTTN	1e-11	-27.08	0
SNAP2d-Rep2	At5g62940(C2C2dof)/col-At5g62940-DAP-Seq(GSE60143)/Homer	WHWHHACTTTTT	1e-11	-26.92	0
SNAP2d-Rep2	OBP1(C2C2dof)/col-OBP1-DAP-Seq(GSE60143)/Homer	NHHACTTTWT	1e-11	-26.62	0
SNAP2d-Rep2	bZIP44(bZIP)/colamp-bZIP44-DAP-Seq(GSE60143)/Homer	NDTGCCACGTCAGCH	1e-11	-26.21	0
SNAP2d-Rep2	NLP7(RWPRK)/col-NLP7-DAP-Seq(GSE60143)/Homer	TGRCCYTTCR	1e-11	-26.11	0
SNAP2d-Rep2	AT3G12130(C3H)/colamp-AT3G12130-DAP-Seq(GSE60143)/Homer	TMACTTTTTV	1e-11	-26.11	0
SNAP2d-Rep2	OBP3(C2C2dof)/col-OBP3-DAP-Seq(GSE60143)/Homer	NYWACTTTTT	1e-10	-25.01	0
SNAP2d-Rep2	At1g76110(ARID)/colamp-At1g76110-DAP-Seq(GSE60143)/Homer	ATTTAATG	1e-10	-23.14	0
SNAP2d-Rep2	AT2G28810(C2C2dof)/colamp-AT2G28810-DAP-Seq(GSE60143)/Homer	VAAAAAGTWA	1e-10	-23.06	0
SNAP2d-Rep2	AT4G27900(C2C2COlike)/col-AT4G27900-DAP-Seq(GSE60143)/Homer	TCTCVACCGTTSATT	1e-09	-22.89	0
SNAP2d-Rep2	AtHB32(ZFHD)/col200-AtHB32-DAP-Seq(GSE60143)/Homer	CGAATTAT	1e-09	-22.05	0
SNAP2d-Rep2	LMI1(HB)/colamp-LMI1-DAP-Seq(GSE60143)/Homer	AATTATTG	1e-09	-22.04	0
SNAP2d-Rep2	dof24(C2C2dof)/col-dof24-DAP-Seq(GSE60143)/Homer	TWMCTTTTTG	1e-09	-21.88	0
SNAP2d-Rep2	ATHB40(HB)/col-ATHB40-DAP-Seq(GSE60143)/Homer	HCAATWATTG	1e-09	-21.57	0
SNAP2d-Rep2	AT5G02460(C2C2dof)/col-AT5G02460-DAP-Seq(GSE60143)/Homer	CHCCTTTT	1e-09	-21.53	0
SNAP2d-Rep2	At3g04030(G2like)/col-At3g04030-DAP-Seq(GSE60143)/Homer	DRGAATCT	1e-09	-21.35	0
SNAP2d-Rep2	ATHB20(Homeobox)/colamp-ATHB20-DAP-Seq(GSE60143)/Homer	CAATHATT	1e-09	-21.16	0
SNAP2d-Rep2	BPC1(BBRBPC)/colamp-BPC1-DAP-Seq(GSE60143)/Homer	GARGAGAGAGAA	1e-09	-21.02	0
SNAP2d-Rep2	BBX31(Orphan)/col-BBX31-DAP-Seq(GSE60143)/Homer	NAAAAAGTDA	1e-09	-20.94	0
SNAP2d-Rep2	ATHB5(HB)/colamp-ATHB5-DAP-Seq(GSE60143)/Homer	AATGATTG	1e-09	-20.94	0
SNAP2d-Rep2	WRKY46(WRKY)/colamp-WRKY46-DAP-Seq(GSE60143)/Homer	AAAGTCAACGSN	1e-08	-20.18	0
SNAP2d-Rep2	MYB3R5(MYB)/col-MYB3R5-DAP-Seq(GSE60143)/Homer	THYAACGGTHAWAWT	1e-08	-19.7	0
SNAP2d-Rep2	ATHB6(Homeobox)/Arabidopsis-HB6-ChIP-Seq(GSE80564)/Homer	CAATNATTBN	1e-08	-19.55	0
SNAP2d-Rep2	dof43(C2C2dof)/colamp-dof43-DAP-Seq(GSE60143)/Homer	NAAAAAGTDA	1e-08	-19.43	0
SNAP2d-Rep2	ATHB21(HB)/colamp-ATHB21-DAP-Seq(GSE60143)/Homer	YCAATWAT	1e-08	-19.4	0
SNAP2d-Rep2	ANL2(HB)/col-ANL2-DAP-Seq(GSE60143)/Homer	CATTAATTGC	1e-07	-18.11	0
SNAP2d-Rep2	ANAC079(NAC)/colamp-ANAC079-DAP-Seq(GSE60143)/Homer	TACACGCAACCT	1e-07	-18	0
SNAP2d-Rep2	GATA14(C2C2gata)/col-GATA14-DAP-Seq(GSE60143)/Homer	AYCAGATCTG	1e-07	-17.99	0
SNAP2d-Rep2	AT5G63260(C3H)/col-AT5G63260-DAP-Seq(GSE60143)/Homer	RAAAAAGTRA	1e-07	-17.47	0
SNAP2d-Rep2	KANADI1(Myb)/Seedling-KAN1-ChIP-Seq(GSE48081)/Homer	ARGAATAWWN	1e-07	-17.33	0
SNAP2d-Rep2	At2g01060(G2like)/colamp-At2g01060-DAP-Seq(GSE60143)/Homer	AGATKCBNWW	1e-07	-17.18	0
SNAP2d-Rep2	At1g68670(G2like)/colamp-At1g68670-DAP-Seq(GSE60143)/Homer	WNWWHNRAAGATTCT	1e-07	-17.07	0
SNAP2d-Rep2	At3g45610(C2C2dof)/col-At3g45610-DAP-Seq(GSE60143)/Homer	TWACTTTTTS	1e-07	-16.83	0
SNAP2d-Rep2	AT1G20910(ARID)/col-AT1G20910-DAP-Seq(GSE60143)/Homer	THAATTRAWN	1e-07	-16.63	0
SNAP2d-Rep2	SPL9(SBP)/colamp-SPL9-DAP-Seq(GSE60143)/Homer	BTGTACTT	1e-07	-16.63	0
SNAP2d-Rep2	MYB3R4(MYB)/col-MYB3R4-DAP-Seq(GSE60143)/Homer	AWWTAACCGTTR	1e-07	-16.42	0
[truncated: 113 more rows]
