# Supplementary material for: The NAC transcription factors SNAP1/2/3/4 are central regulators mediating high nitrogen responses in mature nodules of soybean
Source: Nat Commun. 2023 Aug 5;14:4711. doi: 10.1038/s41467-023-40392-w (PMC10404276; doi:10.1038/s41467-023-40392-w)
Supplement: Supplementary file 4 — Supplementary Data 1-14 [file 41467_2023_40392_MOESM4_ESM.zip › Supplementary Dataset1-14/Supplementary_Data_13.xlsx]

## Sheet: Supplementary_Data_13
Supplementary Data 13. Summary of SNAP directly activated N-responsive genes.
group	5HN snap1/2/3/4 vs WT			WT 5HN vs 5LN			nodule senescence gene
Gene	log2(FC)	Pvalue	FDR	log2(FC)	Pvalue	FDR
Glyma.04G187700	-1.68278	2.1472e-21	1.51238e-19	2.59139	3.77931e-42	1.29745e-40	Yes
Glyma.17G146400	-1.69094	6.74586e-10	1.31732e-08	1.892	4.43369e-07	1.86876e-06	Yes
Glyma.16G053800	-1.42897	7.52114e-27	8.57542e-25	3.21202	1.82819e-117	4.99466e-115	Yes
Glyma.04G055100	-2.02214	2.80253e-11	6.59579e-10	3.30806	8.15262e-21	1.06881e-19	No
Glyma.16G011400	-1.48283	2.81981e-16	1.22497e-14	3.34023	1.53942e-87	2.04565e-85	Yes
Glyma.05G176100	-2.48064	0.00445574	0.0205656	4.39396	3.9818e-05	0.000129548	No
Glyma.13G242100	-1.43496	4.88375e-13	1.44726e-11	1.27076	3.13751e-16	3.04386e-15	Yes
Glyma.15G234200	-1.23384	1.01977e-10	2.2375e-09	1.26934	1.12196e-09	6.3324e-09	Yes
Glyma.03G022800	-1.21463	8.12041e-12	2.07302e-10	2.38542	5.64405e-55	2.97573e-53	Yes
Glyma.04G046800	-2.51665	9.54838e-23	7.85396e-21	2.63602	7.04411e-33	1.65285e-31	Yes
Glyma.06G085300	-2.6072	3.73141e-07	4.67237e-06	2.51779	0.00224763	0.00544021	Yes
Glyma.11G007800	-1.20831	1.42908e-08	2.25498e-07	1.05107	3.21034e-08	1.55225e-07	No
Glyma.06G151200	-1.4972	6.3894e-13	1.86922e-11	1.70744	2.81288e-16	2.73504e-15	Yes
Glyma.01G058600	-5.71371	0.00360017	0.0172149	5.44081	0.00814792	0.0175269	No
Glyma.13G213300	-2.22722	3.17657e-22	2.44081e-20	3.47477	1.14479e-40	3.69627e-39	Yes
Glyma.10G278400	-1.35619	5.37713e-16	2.26014e-14	2.07971	3.41816e-25	5.63938e-24	Yes
Glyma.06G238200	-1.42346	5.66316e-31	8.30882e-29	1.23338	5.26492e-27	9.47444e-26	Yes
Glyma.19G246000	-1.06633	2.22135e-15	8.70624e-14	1.31305	2.68128e-15	2.42707e-14	Yes
Glyma.13G162700	-3.34785	2.40653e-18	1.31783e-16	4.6053	2.69983e-30	5.6435e-29	Yes
Glyma.01G166000	-1.21265	1.43868e-21	1.02635e-19	1.54793	7.5558e-37	2.10249e-35	No
Glyma.18G286000	-1.36672	1.7697e-33	2.95305e-31	1.79109	3.05922e-67	2.34808e-65	Yes
Glyma.10G223200	-3.17975	1.0732e-51	4.34648e-49	5.27861	5.10511e-58	2.97681e-56	Yes
Glyma.01G131800	-1.09162	5.94492e-13	1.74444e-11	1.63547	4.4335e-32	1.0041e-30	Yes
Glyma.13G205200	-2.41744	8.57279e-49	3.05789e-46	3.39634	1.29537e-91	1.96154e-89	Yes
Glyma.11G105800	-1.80243	2.11001e-10	4.41772e-09	1.88574	2.22294e-14	1.88468e-13	Yes
Glyma.13G162900	-1.52458	2.68937e-28	3.40596e-26	1.88528	2.31848e-32	5.30941e-31	Yes
Glyma.09G150400	-2.28978	1.48615e-23	1.31921e-21	4.65958	4.37203e-11	2.81998e-10	Yes
Glyma.17G042100	-1.24148	1.25936e-33	2.11052e-31	1.0076	1.67697e-41	5.57581e-40	Yes
Glyma.07G023500	-1.82969	3.92313e-39	8.42715e-37	1.99289	2.12903e-63	1.47739e-61	No
Glyma.07G120800	-1.85147	6.71082e-14	2.23196e-12	4.0738	4.29762e-35	1.10606e-33	Yes
Glyma.15G082400	-2.26647	0.00035991	0.00234669	3.9876	1.94164e-47	8.01015e-46	Yes
Glyma.05G155600	-1.37098	7.52383e-39	1.60729e-36	1.76878	2.09986e-85	2.6294e-83	No
Glyma.08G133600	-1.31479	1.40979e-12	3.97193e-11	1.71732	2.37135e-18	2.65e-17	Yes
Glyma.08G218300	-5.8911	0.0128598	0.0496192	5.61931	0.0254267	0.0482243	No
Glyma.07G168900	-1.85567	3.72566e-26	4.13867e-24	2.61356	3.32475e-55	1.76483e-53	No
Glyma.07G144600	-2.11442	9.87207e-08	1.35007e-06	1.724	3.34231e-07	1.43255e-06	No
Glyma.17G109300	-1.73044	4.36624e-27	5.03737e-25	2.27824	1.75886e-47	7.27144e-46	Yes
Glyma.16G151500	-2.64223	4.74807e-119	1.42004e-115	3.37213	1.33902e-249	3.73663e-246	Yes
Glyma.11G051600	-1.44634	6.22112e-21	4.16312e-19	1.38958	1.24398e-29	2.53918e-28	No
Glyma.02G070600	-1.89346	1.3085e-13	4.20451e-12	1.76452	9.7556e-11	6.09226e-10	Yes
Glyma.09G203500	-1.33166	1.26918e-05	0.0001198	5.58549	0	0	Yes
Glyma.08G208800	-6.57143	2.17217e-41	5.41373e-39	4.59043	2.03689e-37	5.78743e-36	No
Glyma.13G195900	-1.46513	8.30839e-18	4.31859e-16	1.25496	2.737e-13	2.13559e-12	Yes
Glyma.05G186700	-1.11385	3.17902e-07	4.02607e-06	2.27616	5.77524e-17	5.87418e-16	Yes
Glyma.20G091300	-1.41079	8.09891e-07	9.51316e-06	4.42384	2.62858e-25	4.35511e-24	No
Glyma.13G321800	-1.81426	0.000154007	0.00111546	1.04916	0.0145287	0.0293635	No
Glyma.09G185200	-1.16338	2.44991e-22	1.9127e-20	1.62163	8.8459e-69	7.14032e-67	No
Glyma.10G142700	-1.92601	1.30553e-45	3.93482e-43	4.3676	8.22429e-119	2.31156e-116	Yes
Glyma.02G261900	-1.07451	1.02841e-34	1.83416e-32	1.26168	1.38856e-47	5.77108e-46	Yes
Glyma.13G069300	-1.33141	2.00855e-13	6.26241e-12	2.22204	8.57585e-27	1.52917e-25	No
Glyma.14G092800	-1.90778	9.47083e-58	4.78216e-55	2.05168	5.09521e-69	4.15573e-67	Yes
Glyma.13G279900	-1.19608	7.53908e-17	3.51884e-15	2.19105	1.37906e-60	8.81787e-59	Yes
Glyma.02G290900	-1.13871	5.39103e-09	9.18104e-08	1.29801	3.33003e-12	2.37969e-11	No
Glyma.03G219300	-1.61735	1.92212e-23	1.68316e-21	1.94829	2.66463e-39	8.15845e-38	Yes
Glyma.18G235600	-1.5939	1.20958e-10	2.61996e-09	2.12223	1.68038e-17	1.76618e-16	Yes
Glyma.01G157300	-1.2361	6.52263e-28	7.87578e-26	1.85218	4.61477e-43	1.63158e-41	Yes
Glyma.06G248900	-2.14475	2.33464e-11	5.58246e-10	3.58042	6.54661e-109	1.49569e-106	Yes
Glyma.10G010300	-1.92892	1.65821e-18	9.23655e-17	2.07798	3.17061e-21	4.25668e-20	Yes
Glyma.13G117700	-1.22824	2.70839e-15	1.04882e-13	1.56477	9.75975e-24	1.4988e-22	Yes
Glyma.11G231400	-1.40949	1.26022e-09	2.37852e-08	1.20062	2.53473e-08	1.23908e-07	No
Glyma.17G038000	-1.24299	1.23906e-18	6.99197e-17	1.51144	3.89135e-23	5.78271e-22	Yes
Glyma.13G093800	-1.59207	9.62721e-61	5.75856e-58	1.52629	6.84056e-51	3.19536e-49	Yes
Glyma.15G202100	-2.64742	1.08416e-72	9.80287e-70	2.25038	6.17302e-36	1.64845e-34	Yes
Glyma.04G165800	-2.23174	0.000792641	0.00468999	1.90538	7.30957e-08	3.39359e-07	No
Glyma.01G051300	-1.74576	7.30667e-30	1.01458e-27	2.73543	6.66267e-88	8.94493e-86	Yes
Glyma.01G083300	-4.91347	7.21564e-20	4.5249e-18	2.73819	8.62412e-08	3.96805e-07	Yes
Glyma.05G227200	-6.30865	0.000512636	0.00320387	6.03259	0.00143962	0.0036218	Yes
Glyma.20G168600	-3.93441	4.22129e-44	1.18075e-41	5.17237	4.97742e-06	1.83902e-05	No
Glyma.10G257200	-1.60618	3.36848e-06	3.54442e-05	2.51624	3.91984e-12	2.78133e-11	Yes
Glyma.06G210200	-1.90372	0.00252158	0.0127245	1.70727	0.00252646	0.00606214	No
Glyma.17G106600	-1.19841	1.04256e-19	6.47517e-18	2.54418	4.3209e-85	5.35902e-83	Yes
Glyma.05G198900	-1.12694	0.000219433	0.00152458	1.13174	0.000200411	0.000586448	Yes
Glyma.15G107300	-2.01034	6.66777e-32	1.02875e-29	1.95878	2.35557e-30	4.9318e-29	Yes
Glyma.14G009700	-1.53011	3.04403e-64	2.00596e-61	1.86849	2.52307e-56	1.40016e-54	No
Glyma.08G298900	-1.4096	2.81567e-35	5.13958e-33	1.99829	1.80906e-68	1.43944e-66	Yes
Glyma.15G272800	-1.81626	3.42542e-23	2.92704e-21	1.81246	8.48155e-24	1.30558e-22	No
Glyma.15G099500	-1.30519	3.04881e-14	1.06121e-12	1.24505	2.39376e-14	2.02467e-13	Yes
Glyma.07G021800	-1.9191	7.84274e-34	1.32576e-31	1.5464	2.98761e-26	5.19449e-25	Yes
Glyma.17G039300	-2.2738	8.44144e-40	1.89713e-37	2.42777	9.42486e-50	4.23717e-48	Yes
Glyma.09G266100	-3.74338	6.82942e-06	6.7754e-05	4.67971	5.19265e-05	0.000165917	No
Glyma.17G213700	-1.11793	1.5856e-09	2.94826e-08	2.64771	4.71295e-33	1.10986e-31	Yes
Glyma.03G247100	-1.16069	1.2389e-13	3.99739e-12	1.25226	5.31913e-17	5.41872e-16	Yes
Glyma.15G077000	-1.03522	2.04983e-05	0.00018487	1.25506	4.08275e-08	1.95448e-07	Yes
Glyma.17G057600	-2.37155	2.12189e-22	1.67681e-20	1.28157	6.05974e-08	2.8417e-07	Yes
Glyma.05G111700	-1.08724	1.12432e-06	1.28456e-05	2.36158	8.55608e-21	1.12096e-19	Yes
Glyma.14G152800	-1.91917	4.88208e-05	0.00040347	2.45343	2.54386e-07	1.10697e-06	No
Glyma.12G058600	-3.21646	2.35172e-07	3.03568e-06	3.07463	0.000203295	0.000594352	No
Glyma.01G137500	-2.92779	4.93354e-41	1.1914e-38	2.1137	1.69521e-10	1.03305e-09	Yes
Glyma.16G073400	-2.13962	1.12286e-10	2.44851e-09	1.93237	8.6123e-15	7.53899e-14	Yes
Glyma.13G103100	-2.78187	2.40107e-69	1.76139e-66	3.13289	2.28901e-59	1.39295e-57	Yes
Glyma.16G217900	-2.3615	1.76366e-38	3.6669e-36	1.55732	4.25555e-21	5.67619e-20	Yes
Glyma.08G148800	-1.25397	1.67467e-10	3.55993e-09	1.20815	2.18322e-06	8.43326e-06	Yes
Glyma.02G095500	-1.00394	3.31604e-22	2.53296e-20	1.34421	1.85324e-37	5.27331e-36	Yes
Glyma.15G110300	-1.41498	2.51151e-17	1.24233e-15	1.64358	1.85593e-22	2.66375e-21	Yes
Glyma.15G013300	-1.14669	8.55682e-21	5.67729e-19	1.73112	8.73839e-45	3.29211e-43	Yes
Glyma.05G225900	-1.27708	2.83724e-11	6.6694e-10	2.75906	1.64999e-45	6.38867e-44	Yes
Glyma.13G222600	-3.58819	3.86531e-17	1.87386e-15	5.20158	3.75689e-40	1.19038e-38	Yes
Glyma.05G212300	-1.14837	2.37e-08	3.60789e-07	1.34095	2.03316e-10	1.23054e-09	No
Glyma.20G005100	-1.66091	2.5631e-22	1.98909e-20	1.80698	2.9167e-36	7.90218e-35	Yes
Glyma.14G084700	-1.26494	3.21668e-14	1.11565e-12	3.00314	1.1885e-58	7.05658e-57	Yes
Glyma.13G209600	-1.14185	2.41059e-05	0.000213397	1.75761	4.62022e-08	2.19911e-07	Yes
Glyma.12G035800	-2.55037	1.64453e-25	1.72343e-23	3.53904	1.59865e-42	5.56401e-41	No
Glyma.12G111932	-1.03238	1.53507e-18	8.5752e-17	1.78615	1.70172e-59	1.04042e-57	No
Glyma.06G055200	-2.58592	4.85617e-28	5.99391e-26	3.49039	7.18912e-36	1.91586e-34	Yes
Glyma.14G010700	-4.26985	4.14659e-140	2.30313e-136	3.78631	1.53588e-187	1.57905e-184	Yes
Glyma.13G318400	-1.53295	4.26105e-06	4.40494e-05	1.34533	0.00108757	0.00279718	No
Glyma.05G197400	-1.20111	2.71114e-34	4.62321e-32	2.02044	1.03931e-43	3.76308e-42	Yes
Glyma.11G077400	-1.34566	2.31131e-21	1.61917e-19	1.96058	1.77839e-48	7.6518e-47	Yes
Glyma.09G062000	-1.0049	2.09103e-09	3.81149e-08	1.6675	1.8213e-18	2.0553e-17	Yes
Glyma.08G341400	-1.02931	0.00344126	0.0165543	2.04519	1.65818e-10	1.01143e-09	Yes
Glyma.13G208000	-4.03209	1.09323e-96	2.02404e-93	3.38142	2.07836e-64	1.4817e-62	Yes
Glyma.17G135100	-1.86039	1.94791e-31	2.91288e-29	1.45196	1.2899e-19	1.56551e-18	Yes
Glyma.06G148400	-4.23607	8.85995e-07	1.03322e-05	1.91187	0.00278795	0.00663919	Yes
Glyma.05G200101	-6.40258	2.27283e-06	2.45944e-05	7.9502	1.48768e-07	6.66829e-07	No
Glyma.15G263600	-1.00602	4.62044e-11	1.06172e-09	1.21508	1.57738e-16	1.56132e-15	Yes
Glyma.02G239500	-1.43422	7.87772e-32	1.20112e-29	2.46289	8.23242e-104	1.69276e-101	Yes
Glyma.13G009300	-1.15216	6.34148e-09	1.06458e-07	1.99185	3.34127e-24	5.26358e-23	Yes
Glyma.17G226500	-1.03499	1.81498e-08	2.83009e-07	1.42848	1.26918e-14	1.09676e-13	Yes
Glyma.02G038400	-2.6462	1.64144e-08	2.56818e-07	1.2838	0.000616965	0.00165838	No
Glyma.20G237200	-1.00089	1.64307e-07	2.16699e-06	3.86733	1.34397e-93	2.13439e-91	Yes
Glyma.11G157100	-2.09841	4.76085e-15	1.7971e-13	1.95557	6.28486e-16	5.97123e-15	Yes
Glyma.01G036900	-1.28395	5.76286e-15	2.16483e-13	1.26263	1.2084e-08	6.12559e-08	Yes
Glyma.08G218400	-1.94075	6.35498e-79	7.05947e-76	1.81468	8.09301e-63	5.53726e-61	Yes
Glyma.10G234400	-1.88267	2.75193e-10	5.66412e-09	1.35426	5.1227e-06	1.88805e-05	No
Glyma.18G267200	-1.02445	7.45706e-26	8.03132e-24	1.03241	1.63726e-30	3.4494e-29	Yes
Glyma.15G089600	-3.55035	3.86061e-53	1.64946e-50	3.54068	1.23169e-68	9.8808e-67	Yes
Glyma.02G289900	-1.09133	2.56476e-11	6.08779e-10	1.75054	3.69577e-26	6.38239e-25	Yes
Glyma.12G185400	-1.69178	1.18176e-26	1.33567e-24	1.75647	8.29355e-40	2.59625e-38	Yes
Glyma.07G168500	-1.52536	2.08979e-43	5.80364e-41	3.22085	3.6805e-185	3.59474e-182	Yes
Glyma.13G329900	-1.07402	2.08306e-11	5.00551e-10	1.23864	3.99545e-10	2.35401e-09	Yes
Glyma.06G178000	-1.64966	4.24252e-13	1.26592e-11	2.54894	1.27371e-27	2.36395e-26	Yes
Glyma.11G112800	-2.08025	3.73302e-12	9.98209e-11	1.70544	1.7018e-06	6.65592e-06	Yes
Glyma.10G051100	-1.35916	1.23778e-34	2.19749e-32	1.08561	1.10841e-14	9.62936e-14	Yes
Glyma.09G005700	-1.26988	5.51753e-17	2.6354e-15	1.40924	2.20276e-20	2.81601e-19	Yes
Glyma.20G131500	-1.23051	4.64845e-21	3.14316e-19	1.07403	3.80277e-16	3.66469e-15	Yes
Glyma.17G230700	-2.29462	3.68899e-93	5.97617e-90	3.30764	1.65829e-248	4.04913e-245	Yes
Glyma.03G241900	-1.80412	6.46288e-25	6.443e-23	1.18014	6.31115e-13	4.7756e-12	No
Glyma.10G013700	-1.0512	2.72679e-27	3.1933e-25	1.7315	2.31268e-60	1.46437e-58	Yes
Glyma.04G079300	-2.3416	1.724e-12	4.78096e-11	2.71024	2.32399e-12	1.68541e-11	Yes
Glyma.09G157700	-1.01044	0.00018165	0.00128668	1.50695	5.66047e-07	2.34959e-06	Yes
Glyma.08G059700	-2.37005	6.49432e-71	5.61109e-68	1.70514	2.02521e-39	6.22508e-38	Yes
Glyma.05G196300	-1.14224	2.06153e-11	4.96606e-10	1.51085	1.33064e-12	9.84757e-12	Yes
Glyma.18G294300	-1.48939	0.00473267	0.0215849	3.48892	1.60661e-08	8.04295e-08	Yes
Glyma.15G203900	-1.05486	1.05157e-25	1.11403e-23	1.53137	4.35487e-53	2.1701e-51	No
Glyma.02G150600	-1.51776	1.59054e-06	1.77294e-05	2.8232	5.89088e-09	3.08318e-08	Yes
Glyma.07G052700	-1.98063	1.30198e-13	4.19048e-12	2.18757	7.89888e-15	6.93625e-14	Yes
Glyma.16G031900	-1.50063	1.06558e-10	2.33275e-09	1.96374	3.66127e-12	2.60497e-11	Yes
Glyma.02G070000	-1.56124	1.6638e-12	4.63386e-11	2.45037	1.8149e-21	2.47399e-20	Yes
Glyma.02G208000	-1.18004	6.20151e-18	3.24952e-16	1.3936	9.31935e-29	1.83051e-27	No
Glyma.08G314700	-6.85141	1.13018e-08	1.81351e-07	2.74147	0.00187445	0.0046095	Yes
Glyma.02G148200	-2.62936	5.49573e-45	1.60657e-42	2.9929	1.9513e-68	1.54946e-66	Yes
Glyma.08G360300	-7.08088	3.96078e-07	4.93574e-06	7.76752	7.05136e-08	3.27955e-07	No
Glyma.06G292100	-1.24862	0.00459384	0.0210897	3.18573	1.05178e-13	8.4532e-13	No
Glyma.03G158600	-4.15178	0.00163941	0.00876999	6.66731	4.3355e-05	0.000140296	No
Glyma.11G159021	-1.34912	4.40312e-16	1.87301e-14	1.49552	1.25642e-16	1.25219e-15	No
Glyma.U031105	-1.52163	7.11036e-12	1.8308e-10	1.52274	2.08695e-14	1.77362e-13	No
Glyma.02G102800	-2.51508	4.03354e-49	1.47947e-46	2.63753	1.93864e-43	6.92945e-42	Yes
Glyma.16G161500	-2.21279	1.26908e-34	2.24282e-32	2.08699	2.85777e-24	4.51283e-23	Yes
Glyma.05G129200	-1.83421	2.52111e-09	4.53379e-08	2.21587	8.40766e-09	4.32939e-08	Yes
Glyma.19G132900	-1.01873	1.94616e-15	7.68188e-14	1.34637	3.9288e-22	5.54317e-21	Yes
Glyma.14G080100	-1.22157	9.33516e-08	1.28387e-06	1.29474	3.43401e-07	1.46864e-06	Yes
Glyma.04G194800	-1.34391	4.19785e-06	4.34654e-05	1.79187	1.55744e-09	8.6824e-09	No
Glyma.13G270100	-2.35224	4.8598e-46	1.53617e-43	2.87656	2.15001e-24	3.42284e-23	Yes
Glyma.12G084900	-2.26822	7.34789e-35	1.32262e-32	3.07801	1.54019e-72	1.41249e-70	No
Glyma.16G212400	-1.99283	0.00259076	0.0130208	2.60194	4.82345e-05	0.000154893	Yes
Glyma.13G370000	-1.05619	2.636e-21	1.83341e-19	1.06239	9.28982e-20	1.13773e-18	Yes
Glyma.01G080500	-1.46402	1.28218e-19	7.88784e-18	1.07264	1.15106e-11	7.83578e-11	No
Glyma.04G057100	-1.34152	2.86384e-12	7.73238e-11	1.00308	1.44999e-06	5.71916e-06	Yes
Glyma.01G102300	-1.91652	3.05619e-21	2.10682e-19	3.35731	2.65448e-44	9.80202e-43	Yes
Glyma.12G173500	-1.01211	3.11509e-14	1.08235e-12	1.67069	2.41094e-30	5.04501e-29	Yes
Glyma.12G112000	-1.15162	2.28299e-15	8.92984e-14	1.03364	5.57416e-13	4.23432e-12	Yes
Glyma.08G119900	-1.21484	4.313e-07	5.32855e-06	1.50237	1.44614e-12	1.0668e-11	Yes
Glyma.14G077500	-1.00323	1.48419e-19	9.05892e-18	2.43745	6.48288e-98	1.13575e-95	Yes
Glyma.16G212900	-1.11209	3.49064e-24	3.27817e-22	2.72854	4.07386e-151	2.09418e-148	Yes
Glyma.19G244800	-1.50784	1.35832e-17	6.92157e-16	1.94278	2.6656e-27	4.87316e-26	Yes
Glyma.04G195700	-1.05733	2.84876e-19	1.69358e-17	1.24565	3.56683e-43	1.26566e-41	Yes
Glyma.03G067800	-3.99348	5.60828e-22	4.18522e-20	3.17092	3.43667e-14	2.86704e-13	Yes
Glyma.01G190600	-1.91976	2.36698e-29	3.14089e-27	3.20272	3.37618e-121	1.01462e-118	No
Glyma.11G221200	-1.14511	3.18842e-08	4.76791e-07	2.06094	1.71276e-29	3.4833e-28	Yes
Glyma.07G021300	-1.16909	6.6257e-15	2.48176e-13	1.6096	0.000121259	0.000367748	Yes
Glyma.18G201850	-1.41127	1.1808e-08	1.88539e-07	2.54809	3.87412e-20	4.8761e-19	No
Glyma.12G207400	-2.29247	4.68057e-43	1.26375e-40	3.43435	6.82182e-31	1.46437e-29	Yes
Glyma.10G029600	-1.19265	1.54749e-09	2.88569e-08	2.43596	1.9914e-24	3.17811e-23	No
Glyma.19G047800	-2.85593	3.58285e-51	1.40708e-48	2.16224	2.94044e-31	6.39984e-30	No
Glyma.06G003550	-2.2854	5.42616e-16	2.27583e-14	3.09054	3.46354e-20	4.38334e-19	No
Glyma.19G247500	-2.20829	4.68157e-25	4.7649e-23	1.88067	2.14849e-20	2.74933e-19	Yes
Glyma.08G045700	-2.06781	1.46616e-53	6.47778e-51	2.72723	7.10106e-67	5.39736e-65	Yes
Glyma.10G094900	-1.25729	1.13036e-19	6.99815e-18	1.53009	2.8182e-28	5.40243e-27	Yes
Glyma.04G247300	-9.91814	6.48958e-41	1.54794e-38	8.05586	2.34828e-71	2.07563e-69	Yes
Glyma.17G248200	-1.03931	3.27335e-05	0.000280759	1.86408	3.98601e-08	1.90981e-07	Yes
Glyma.16G127700	-2.68201	7.09193e-18	3.70611e-16	5.82563	3.63717e-32	8.26146e-31	Yes
Glyma.11G180750	-8.98781	6.87074e-12	1.77262e-10	3.80275	2.51624e-06	9.64524e-06	No
Glyma.08G280300	-3.30041	0.00411019	0.0192419	1.81176	0.0163888	0.0326405	Yes
Glyma.20G134000	-2.87275	2.38914e-41	5.91024e-39	3.49294	3.75576e-57	2.12652e-55	Yes
Glyma.07G229100	-1.91556	1.46504e-08	2.3061e-07	3.84921	7.06581e-27	1.26569e-25	Yes
Glyma.17G173000	-1.9945	2.67325e-31	3.98223e-29	1.97504	3.72905e-23	5.54996e-22	Yes
Glyma.04G009400	-1.09138	6.27113e-26	6.79169e-24	1.55207	4.14347e-45	1.58238e-43	Yes
Glyma.08G271402	-1.02553	5.34447e-46	1.67575e-43	2.02738	2.9487e-148	1.42222e-145	No
Glyma.10G204200	-1.07165	4.48023e-12	1.18176e-10	1.05171	5.95415e-12	4.16354e-11	No
Glyma.08G172300	-3.24315	1.76216e-37	3.53159e-35	3.67049	1.74894e-50	8.07653e-49	Yes
Glyma.20G190800	-1.5992	6.23099e-22	4.59698e-20	2.62703	1.6425e-55	8.86313e-54	Yes
Glyma.08G060400	-1.87329	0.00049944	0.00313197	5.00078	0.00460882	0.0104904	No
Glyma.12G005100	-3.25158	8.07905e-10	1.56665e-08	3.04078	2.58897e-07	1.12497e-06	Yes
Glyma.10G194200	-1.24331	3.10442e-12	8.34138e-11	3.04894	6.10345e-70	5.16125e-68	Yes
Glyma.10G211300	-1.74199	7.54673e-43	2.02356e-40	2.51372	8.16558e-94	1.31281e-91	Yes
Glyma.13G010100	-1.03965	2.0914e-23	1.8191e-21	1.61033	4.90528e-55	2.58972e-53	Yes
Glyma.10G053200	-1.89865	1.36559e-19	8.37448e-18	3.52069	6.45507e-59	3.8679e-57	Yes
Glyma.13G360600	-1.50688	1.74681e-21	1.23934e-19	1.21451	1.55621e-11	1.0468e-10	Yes
Glyma.15G040700	-3.44687	6.57691e-17	3.10348e-15	3.51851	2.59745e-17	2.69814e-16	Yes
Glyma.01G090400	-1.4547	0.000216281	0.00150672	3.39254	1.16306e-14	1.00762e-13	Yes
Glyma.13G254300	-1.8522	6.93793e-58	3.59662e-55	2.47303	3.09145e-119	8.81584e-117	Yes
Glyma.04G041200	-1.05027	1.20023e-17	6.14013e-16	2.79933	3.42607e-109	8.01494e-107	Yes
Glyma.04G228800	-1.62943	1.00973e-11	2.54757e-10	1.82783	2.85753e-12	2.05368e-11	No
Glyma.18G029300	-1.31023	2.89978e-12	7.82398e-11	1.85269	5.23323e-25	8.56523e-24	Yes
Glyma.07G129300	-1.25313	2.01031e-08	3.10162e-07	1.83108	6.63184e-18	7.18903e-17	Yes
Glyma.09G280200	-1.15683	1.40451e-13	4.48335e-12	2.05641	3.4614e-39	1.05401e-37	No
Glyma.12G001800	-1.25517	1.1832e-88	1.76934e-85	1.83561	3.60896e-108	8.01107e-106	Yes
Glyma.12G129900	-1.14148	1.25944e-09	2.37819e-08	1.98167	8.972e-28	1.67712e-26	Yes
Glyma.13G099800	-1.26356	5.71212e-14	1.92617e-12	1.87612	9.20284e-29	1.80944e-27	Yes
Glyma.04G232200	-1.20558	1.14147e-09	2.16806e-08	1.91659	1.66587e-18	1.88699e-17	Yes
Glyma.19G197800	-1.49406	0.00474033	0.0216091	2.19184	0.000191188	0.000561477	No
Glyma.02G021600	-2.01397	2.1222e-83	2.66165e-80	2.29274	5.9967e-117	1.62694e-114	Yes
Glyma.03G086600	-1.0276	4.6296e-06	4.75181e-05	1.00637	9.79926e-08	4.48025e-07	No
