# Supplementary material for: The NAC transcription factors SNAP1/2/3/4 are central regulators mediating high nitrogen responses in mature nodules of soybean
Source: Nat Commun. 2023 Aug 5;14:4711. doi: 10.1038/s41467-023-40392-w (PMC10404276; doi:10.1038/s41467-023-40392-w)
Supplement: Supplementary file 4 — Supplementary Data 1-14 [file 41467_2023_40392_MOESM4_ESM.zip › Supplementary Dataset1-14/Supplementary_Data_14.xlsx]

## Sheet: Supplementary_Data_14
Supplementary Data 14. GO enrichment analysis of SNAP directly regulated genes.
GO_acc	Aspect	Description	pvalue	FDR	entries
GO:0042180	BP	cellular ketone metabolic process	3e-07	8.5e-05	// Glyma.04G094600 // Glyma.04G149300 // Glyma.09G203500 // Glyma.14G121400 // Glyma.09G026800
GO:0031323	BP	regulation of cellular metabolic process	1.1e-05	0.00028	// Glyma.15G110300 // Glyma.08G119900 // Glyma.05G127600 // Glyma.09G005700 // Glyma.19G244800 // Glyma.02G070000 // Glyma.10G194200 // Glyma.16G031900 // Glyma.14G084700 // Glyma.03G219300 // Glyma.08G148800 // Glyma.06G148400 // Glyma.06G125600 // Glyma.07G229100 // Glyma.03G158600 // Glyma.03G192200 // Glyma.08G011300 // Glyma.10G223200 // Glyma.05G186700 // Glyma.03G112100 // Glyma.13G279900 …
GO:0080090	BP	regulation of primary metabolic process	1.1e-05	0.00028	// Glyma.15G110300 // Glyma.08G119900 // Glyma.05G127600 // Glyma.09G005700 // Glyma.19G244800 // Glyma.02G070000 // Glyma.10G194200 // Glyma.16G031900 // Glyma.14G084700 // Glyma.03G219300 // Glyma.08G148800 // Glyma.06G148400 // Glyma.06G125600 // Glyma.07G229100 // Glyma.03G158600 // Glyma.03G192200 // Glyma.08G011300 // Glyma.10G223200 // Glyma.05G186700 // Glyma.03G112100 // Glyma.13G279900 …
GO:0031326	BP	regulation of cellular biosynthetic process	7.2e-06	0.00028	// Glyma.15G110300 // Glyma.08G119900 // Glyma.05G127600 // Glyma.09G005700 // Glyma.19G244800 // Glyma.02G070000 // Glyma.10G194200 // Glyma.16G031900 // Glyma.14G084700 // Glyma.03G219300 // Glyma.08G148800 // Glyma.06G148400 // Glyma.06G125600 // Glyma.07G229100 // Glyma.03G158600 // Glyma.03G192200 // Glyma.08G011300 // Glyma.10G223200 // Glyma.05G186700 // Glyma.03G112100 // Glyma.13G279900 …
GO:0010468	BP	regulation of gene expression	1e-05	0.00028	// Glyma.15G110300 // Glyma.08G119900 // Glyma.05G127600 // Glyma.09G005700 // Glyma.19G244800 // Glyma.02G070000 // Glyma.10G194200 // Glyma.16G031900 // Glyma.14G084700 // Glyma.03G219300 // Glyma.08G148800 // Glyma.06G148400 // Glyma.06G125600 // Glyma.07G229100 // Glyma.03G158600 // Glyma.03G192200 // Glyma.08G011300 // Glyma.10G223200 // Glyma.05G186700 // Glyma.03G112100 // Glyma.13G279900 …
GO:0019219	BP	regulation of nucleobase, nucleoside, nucleotide and nucleic acid metabolic process	6.8e-06	0.00028	// Glyma.15G110300 // Glyma.08G119900 // Glyma.05G127600 // Glyma.09G005700 // Glyma.19G244800 // Glyma.02G070000 // Glyma.10G194200 // Glyma.16G031900 // Glyma.14G084700 // Glyma.03G219300 // Glyma.08G148800 // Glyma.06G148400 // Glyma.06G125600 // Glyma.07G229100 // Glyma.03G158600 // Glyma.03G192200 // Glyma.08G011300 // Glyma.10G223200 // Glyma.05G186700 // Glyma.03G112100 // Glyma.13G279900 …
GO:0009889	BP	regulation of biosynthetic process	7.2e-06	0.00028	// Glyma.15G110300 // Glyma.08G119900 // Glyma.05G127600 // Glyma.09G005700 // Glyma.19G244800 // Glyma.02G070000 // Glyma.10G194200 // Glyma.16G031900 // Glyma.14G084700 // Glyma.03G219300 // Glyma.08G148800 // Glyma.06G148400 // Glyma.06G125600 // Glyma.07G229100 // Glyma.03G158600 // Glyma.03G192200 // Glyma.08G011300 // Glyma.10G223200 // Glyma.05G186700 // Glyma.03G112100 // Glyma.13G279900 …
GO:0051171	BP	regulation of nitrogen compound metabolic process	7.9e-06	0.00028	// Glyma.15G110300 // Glyma.08G119900 // Glyma.05G127600 // Glyma.09G005700 // Glyma.19G244800 // Glyma.02G070000 // Glyma.10G194200 // Glyma.16G031900 // Glyma.14G084700 // Glyma.03G219300 // Glyma.08G148800 // Glyma.06G148400 // Glyma.06G125600 // Glyma.07G229100 // Glyma.03G158600 // Glyma.03G192200 // Glyma.08G011300 // Glyma.10G223200 // Glyma.05G186700 // Glyma.03G112100 // Glyma.13G279900 …
GO:0051252	BP	regulation of RNA metabolic process	5.8e-06	0.00028	// Glyma.15G110300 // Glyma.08G119900 // Glyma.05G127600 // Glyma.09G005700 // Glyma.19G244800 // Glyma.02G070000 // Glyma.10G194200 // Glyma.16G031900 // Glyma.14G084700 // Glyma.03G219300 // Glyma.08G148800 // Glyma.06G148400 // Glyma.06G125600 // Glyma.07G229100 // Glyma.03G158600 // Glyma.03G192200 // Glyma.08G011300 // Glyma.10G223200 // Glyma.05G186700 // Glyma.03G112100 // Glyma.13G279900 …
GO:0006355	BP	regulation of transcription, DNA-dependent	5.7e-06	0.00028	// Glyma.15G110300 // Glyma.08G119900 // Glyma.05G127600 // Glyma.09G005700 // Glyma.19G244800 // Glyma.02G070000 // Glyma.10G194200 // Glyma.16G031900 // Glyma.14G084700 // Glyma.03G219300 // Glyma.08G148800 // Glyma.06G148400 // Glyma.06G125600 // Glyma.07G229100 // Glyma.03G158600 // Glyma.03G192200 // Glyma.08G011300 // Glyma.10G223200 // Glyma.05G186700 // Glyma.03G112100 // Glyma.13G279900 …
GO:0010556	BP	regulation of macromolecule biosynthetic process	7.2e-06	0.00028	// Glyma.15G110300 // Glyma.08G119900 // Glyma.05G127600 // Glyma.09G005700 // Glyma.19G244800 // Glyma.02G070000 // Glyma.10G194200 // Glyma.16G031900 // Glyma.14G084700 // Glyma.03G219300 // Glyma.08G148800 // Glyma.06G148400 // Glyma.06G125600 // Glyma.07G229100 // Glyma.03G158600 // Glyma.03G192200 // Glyma.08G011300 // Glyma.10G223200 // Glyma.05G186700 // Glyma.03G112100 // Glyma.13G279900 …
GO:0060255	BP	regulation of macromolecule metabolic process	1.5e-05	0.00037	// Glyma.15G110300 // Glyma.08G119900 // Glyma.05G127600 // Glyma.09G005700 // Glyma.19G244800 // Glyma.02G070000 // Glyma.10G194200 // Glyma.16G031900 // Glyma.14G084700 // Glyma.03G219300 // Glyma.08G148800 // Glyma.06G148400 // Glyma.06G125600 // Glyma.07G229100 // Glyma.03G158600 // Glyma.03G192200 // Glyma.08G011300 // Glyma.10G223200 // Glyma.05G186700 // Glyma.03G112100 // Glyma.13G279900 …
GO:0019222	BP	regulation of metabolic process	1.7e-05	0.00039	// Glyma.15G110300 // Glyma.08G119900 // Glyma.05G127600 // Glyma.09G005700 // Glyma.19G244800 // Glyma.02G070000 // Glyma.10G194200 // Glyma.16G031900 // Glyma.14G084700 // Glyma.03G219300 // Glyma.08G148800 // Glyma.06G148400 // Glyma.06G125600 // Glyma.07G229100 // Glyma.03G158600 // Glyma.03G192200 // Glyma.08G011300 // Glyma.10G223200 // Glyma.05G186700 // Glyma.03G112100 // Glyma.13G279900 …
GO:0032774	BP	RNA biosynthetic process	5.6e-05	0.0011	// Glyma.15G110300 // Glyma.08G119900 // Glyma.05G127600 // Glyma.09G005700 // Glyma.19G244800 // Glyma.02G070000 // Glyma.10G194200 // Glyma.16G031900 // Glyma.14G084700 // Glyma.03G219300 // Glyma.08G148800 // Glyma.06G148400 // Glyma.06G125600 // Glyma.07G229100 // Glyma.03G158600 // Glyma.03G192200 // Glyma.08G011300 // Glyma.10G223200 // Glyma.05G186700 // Glyma.03G112100 // Glyma.13G279900 …
GO:0006351	BP	transcription, DNA-dependent	5.4e-05	0.0011	// Glyma.15G110300 // Glyma.08G119900 // Glyma.05G127600 // Glyma.09G005700 // Glyma.19G244800 // Glyma.02G070000 // Glyma.10G194200 // Glyma.16G031900 // Glyma.14G084700 // Glyma.03G219300 // Glyma.08G148800 // Glyma.06G148400 // Glyma.06G125600 // Glyma.07G229100 // Glyma.03G158600 // Glyma.03G192200 // Glyma.08G011300 // Glyma.10G223200 // Glyma.05G186700 // Glyma.03G112100 // Glyma.13G279900 …
GO:0050794	BP	regulation of cellular process	0.00047	0.0085	// Glyma.18G267200 // Glyma.15G110300 // Glyma.08G119900 // Glyma.13G370000 // Glyma.05G127600 // Glyma.09G005700 // Glyma.19G244800 // Glyma.02G070000 // Glyma.10G194200 // Glyma.16G031900 // Glyma.14G084700 // Glyma.03G219300 // Glyma.08G148800 // Glyma.06G148400 // Glyma.06G125600 // Glyma.07G229100 // Glyma.03G158600 // Glyma.03G192200 // Glyma.08G011300 // Glyma.10G223200 // Glyma.05G186700 …
GO:0016070	BP	RNA metabolic process	0.00058	0.0097	// Glyma.15G110300 // Glyma.08G119900 // Glyma.10G025300 // Glyma.19G254900 // Glyma.05G127600 // Glyma.09G005700 // Glyma.19G244800 // Glyma.02G070000 // Glyma.10G194200 // Glyma.16G031900 // Glyma.14G084700 // Glyma.03G219300 // Glyma.08G148800 // Glyma.06G148400 // Glyma.06G125600 // Glyma.07G229100 // Glyma.03G158600 // Glyma.03G192200 // Glyma.08G011300 // Glyma.10G223200 // Glyma.05G186700 …
GO:0050789	BP	regulation of biological process	0.00076	0.012	// Glyma.18G267200 // Glyma.15G110300 // Glyma.08G119900 // Glyma.13G370000 // Glyma.05G127600 // Glyma.09G005700 // Glyma.19G244800 // Glyma.02G070000 // Glyma.10G194200 // Glyma.16G031900 // Glyma.14G084700 // Glyma.03G219300 // Glyma.08G148800 // Glyma.06G148400 // Glyma.06G125600 // Glyma.07G229100 // Glyma.03G158600 // Glyma.03G192200 // Glyma.08G011300 // Glyma.10G223200 // Glyma.05G186700 …
GO:0008152	BP	metabolic process	0.00096	0.015	// Glyma.10G211300 // Glyma.15G110300 // Glyma.08G119900 // Glyma.10G025300 // Glyma.17G230700 // Glyma.15G015100 // Glyma.08G107500 // Glyma.03G158600 // Glyma.14G077500 // Glyma.01G058600 // Glyma.05G176100 // Glyma.10G223200 // Glyma.02G070600 // Glyma.19G187600 // Glyma.18G201850 // Glyma.07G129300 // Glyma.01G083300 // Glyma.02G150600 // Glyma.01G051300 // Glyma.14G121400 // Glyma.12G054100 …
GO:0065007	BP	biological regulation	0.0015	0.022	// Glyma.18G267200 // Glyma.15G110300 // Glyma.08G119900 // Glyma.13G370000 // Glyma.05G127600 // Glyma.09G005700 // Glyma.19G244800 // Glyma.02G070000 // Glyma.10G194200 // Glyma.16G031900 // Glyma.14G084700 // Glyma.03G219300 // Glyma.08G148800 // Glyma.06G148400 // Glyma.06G125600 // Glyma.07G229100 // Glyma.03G158600 // Glyma.03G192200 // Glyma.08G011300 // Glyma.10G223200 // Glyma.05G186700 …
GO:0003700	MF	transcription factor activity	1.9e-05	0.0034	// Glyma.15G110300 // Glyma.08G119900 // Glyma.05G127600 // Glyma.09G005700 // Glyma.19G244800 // Glyma.10G194200 // Glyma.16G031900 // Glyma.14G084700 // Glyma.03G219300 // Glyma.08G148800 // Glyma.06G148400 // Glyma.06G125600 // Glyma.04G041200 // Glyma.09G280200 // Glyma.08G011300 // Glyma.10G223200 // Glyma.05G186700 // Glyma.03G112100 // Glyma.15G077000 // Glyma.03G247100 // Glyma.10G029600 …
GO:0003677	MF	DNA binding	4.5e-05	0.0041	// Glyma.15G110300 // Glyma.08G119900 // Glyma.05G127600 // Glyma.09G005700 // Glyma.19G244800 // Glyma.02G070000 // Glyma.05G227200 // Glyma.10G194200 // Glyma.16G031900 // Glyma.14G084700 // Glyma.03G219300 // Glyma.08G148800 // Glyma.06G148400 // Glyma.06G125600 // Glyma.07G229100 // Glyma.04G041200 // Glyma.09G280200 // Glyma.08G011300 // Glyma.10G223200 // Glyma.05G186700 // Glyma.03G112100 …
GO:0043565	MF	sequence-specific DNA binding	8e-05	0.0048	// Glyma.03G219300 // Glyma.08G148800 // Glyma.06G125600 // Glyma.15G110300 // Glyma.08G119900 // Glyma.09G280200 // Glyma.05G127600 // Glyma.10G029600 // Glyma.09G005700 // Glyma.19G244800 // Glyma.08G011300 // Glyma.10G066100 // Glyma.16G031900 // Glyma.03G247100
