# Supplementary material for: The NAC transcription factors SNAP1/2/3/4 are central regulators mediating high nitrogen responses in mature nodules of soybean
Source: Nat Commun. 2023 Aug 5;14:4711. doi: 10.1038/s41467-023-40392-w (PMC10404276; doi:10.1038/s41467-023-40392-w)
Supplement: Supplementary file 4 — Supplementary Data 1-14 [file 41467_2023_40392_MOESM4_ESM.zip › Supplementary Dataset1-14/Supplementary_Data_2.xlsx]

## Sheet: Supplementary_Data_2
Supplementary Data 2. Co-expression modules for all DEGs in mature nodules in time-series HN and LN treatment.
Group	1HN			3HN			5HN			3HN2LN			Module
Gene id	log2(FC)	Pvalue	FDR	log2(FC)	Pvalue	FDR	log2(FC)	Pvalue	FDR	log2(FC)	Pvalue	FDR
Glyma.01G001300	-0.17523	0.626905	0.985579	-0.86838	5.35293e-07	5.92637e-06	-1.05753	1.13978e-07	1.11963e-06	0.0873062	0.627269	0.83443	turquoise
Glyma.01G001600	-0.159648	0.653266	0.987078	-0.0794402	0.736372	0.842561	1.46758	9.04827e-09	1.11217e-07	0.184355	0.407044	0.687345	NA
Glyma.01G002400	-0.0768449	0.883495	0.996657	-1.88509	2.20162e-11	5.34631e-10	-2.0446	4.72944e-11	8.97553e-10	0.277688	0.291489	0.589916	turquoise
Glyma.01G002600	-0.392357	0.383999	0.961162	-1.04417	5.18968e-06	4.66863e-05	-1.54254	2.08109e-10	3.52899e-09	0.400516	0.0951183	0.32845	turquoise
Glyma.01G003000	-0.162128	0.664556	0.987274	-1.33487	0.000151785	0.000936021	-0.0941367	0.826562	0.885994	0.944307	0.0142992	0.10431	turquoise
Glyma.01G003200	0.20566	0.665509	0.987783	-1.13935	0.00837549	0.0291693	-1.02368	0.0829018	0.155029	0.860402	0.0861758	0.310988	turquoise
Glyma.01G003600	-0.315674	0.360876	0.954908	-0.597206	0.0120649	0.0392851	1.68405	2.38198e-05	0.000137474	0.496742	0.127815	0.386464	green
Glyma.01G003700	-0.60778	0.181683	0.900923	-0.932239	4.28638e-05	0.000307287	-1.00246	4.8805e-06	3.33268e-05	0.161972	0.400136	0.681769	turquoise
Glyma.01G003800	-0.210885	0.530413	0.976657	-0.320208	0.120145	0.241089	1.1589	7.12989e-05	0.000365678	0.346479	0.189639	0.475578	green
Glyma.01G004200	0.042726	0.935938	0.999176	0.547667	0.0224361	0.065149	-0.972878	2.09816e-05	0.000122771	-1.44118	4.89687e-08	5.46259e-06	red
Glyma.01G004600	-0.872298	0.159386	0.885206	-1.18019	0.0360723	0.0953054	-2.10077	7.95882e-06	5.16251e-05	0.149203	0.765671	0.905369	turquoise
Glyma.01G004900	-1.37499	0.0310063	0.614882	-0.607177	0.122356	0.244362	-2.35511	3.57746e-05	0.000197919	-0.150311	0.761096	0.903032	NA
Glyma.01G005100	5.45803	0.000199882	0.0455323	4.79456	5.59995e-34	1.11918e-31	-1.24471	0.0185928	0.0449496	-3.2516	1.56504e-10	3.52435e-08	blue
Glyma.01G005200	-0.260964	0.389228	0.962682	0.707265	0.000638151	0.00327768	-1.76249	1.97386e-12	4.72199e-11	-0.702131	0.00064053	0.0116661	turquoise
Glyma.01G005600	-0.983768	0.0990378	0.820618	-1.43989	2.23044e-05	0.000172007	-2.99508	7.74184e-10	1.17994e-08	0.451701	0.171364	0.45088	turquoise
Glyma.01G005800	-1.27214	0.000197558	0.0452784	-0.20141	0.67299	0.798505	-1.56213	0.0035225	0.0109477	0.227241	0.531026	0.776634	NA
Glyma.01G006000	1.5255	0.150669	0.878918	4.22616	2.83821e-30	4.36172e-28	2.01824	9.30031e-09	1.13943e-07	-1.33558	8.89427e-05	0.00259163	blue
Glyma.01G006200	-0.0332311	0.953723	0.999257	1.3853	1.79811e-26	2.05763e-24	-0.187527	0.458425	0.586903	-0.291408	0.248479	0.545537	brown
Glyma.01G006300	0.734693	0.416081	0.966897	2.78693	0.00194971	0.00857764	0.706036	0.124466	0.215088	-0.395163	0.464276	0.729855	blue
Glyma.01G006800	-0.518064	0.103254	0.82982	-1.25009	3.28295e-09	5.5856e-08	-2.04855	5.86095e-17	2.57646e-15	-0.737987	0.00200382	0.027297	turquoise
Glyma.01G007000	-0.598282	0.0736842	0.774945	-0.494607	0.0249592	0.070984	-1.34225	7.39791e-09	9.2608e-08	0.702031	9.21789e-05	0.00267099	turquoise
Glyma.01G007400	0.509997	0.0937397	0.811339	-0.726971	0.000133246	0.000834751	-1.47532	2.82497e-09	3.86335e-08	-0.935737	3.50735e-05	0.00126146	yellow
Glyma.01G007800	-0.0526793	0.929527	0.998956	-2.16165	1.15931e-10	2.51918e-09	-3.04885	1.77649e-07	1.68032e-06	0.316589	0.518403	0.768849	turquoise
Glyma.01G008000	-0.721098	0.115997	0.843861	-1.60287	5.16074e-08	7.04578e-07	-1.3181	0.000110707	0.00053921	0.313117	0.372313	0.660266	turquoise
Glyma.01G008100	-0.276248	0.671218	0.988257	2.111	2.66346e-05	0.000201136	0.549436	0.278942	0.4035	-0.187433	0.746245	0.895778	blue
Glyma.01G008200	-0.483886	0.215496	0.919043	2.51081	1.79616e-11	4.42226e-10	-1.20667	0.000327979	0.00139614	-0.589105	0.072887	0.283203	red
Glyma.01G008700	0.123197	0.758916	0.994893	-0.828736	0.00271529	0.0113677	-1.34924	6.36257e-07	5.32379e-06	-0.227058	0.378094	0.664217	turquoise
Glyma.01G009000	0.703962	0.463268	0.973185	3.54063	7.21832e-12	1.88282e-10	1.98874	0.00567273	0.0164214	0.333025	0.66318	0.854346	blue
Glyma.01G009200	-0.276836	0.51849	0.976504	-1.54025	1.26745e-17	6.53196e-16	-3.43301	9.44992e-21	6.65731e-19	0.0561521	0.838862	0.937119	turquoise
Glyma.01G009600	-0.683515	0.00951095	0.376732	-0.281147	0.104417	0.216971	-2.3598	3.6664e-37	1.25476e-34	-0.233115	0.126107	0.383088	turquoise
Glyma.01G010000	-0.633246	0.310987	0.946645	-1.76601	1.1578e-12	3.41082e-11	-2.19111	4.65446e-07	4.0021e-06	-0.22156	0.570303	0.800874	turquoise
Glyma.01G010200	0.21008	0.693748	0.991871	-0.213454	0.494932	0.656348	-2.98671	1.10842e-08	1.33585e-07	-2.19945	5.4328e-09	8.14286e-07	yellow
Glyma.01G010400	-0.19129	0.552978	0.97841	-0.0725021	0.6264	0.763934	1.28365	5.22631e-08	5.50131e-07	0.207217	0.16384	0.440851	green
Glyma.01G010500	1.72085	2.32181e-10	1.53433e-06	-1.18926	3.34567e-05	0.000246107	-1.30887	5.18473e-07	4.41224e-06	-0.833004	0.045912	0.214898	turquoise
Glyma.01G010700	1.99144	0.00417498	0.24597	3.60862	7.48456e-19	4.46858e-17	2.612	6.66511e-16	2.60872e-14	-0.694111	0.113985	0.362568	blue
Glyma.01G011600	-0.500787	0.548581	0.978086	1.03308	0.0359355	0.0950267	0.130898	0.837773	0.893599	-1.36079	0.00134742	0.0203447	NA
Glyma.01G011700	-1.04069	0.0315096	0.61853	1.16643	0.0471258	0.117755	1.07191	0.00221317	0.00734943	0.793075	0.0707621	0.278806	NA
Glyma.01G012300	0.0263938	0.933002	0.999107	1.49474	2.44334e-06	2.37389e-05	1.35256	4.5482e-15	1.607e-13	0.00120346	0.995111	0.997929	blue
Glyma.01G012400	0.617325	0.139689	0.870311	1.73696	1.61836e-11	4.00303e-10	1.96717	5.51088e-26	7.00017e-24	0.223949	0.242629	0.539131	blue
Glyma.01G014000	1.48206	2.18399e-05	0.00995349	-0.666656	0.000168785	0.00102702	-1.1233	1.75718e-08	2.03767e-07	-0.639171	0.126607	0.384005	yellow
Glyma.01G014100	-0.578118	0.75728	0.994243	-1.53052	0.120498	0.241559	-3.08667	0.00540034	0.0157374	-0.383325	0.56019	0.794746	NA
Glyma.01G014200	0.221449	0.516798	0.97635	1.19125	0.000295216	0.00167516	0.875742	0.00183934	0.00625911	-0.484612	0.0630803	0.261385	blue
Glyma.01G014700	0.444501	0.131661	0.864337	0.055212	0.767462	0.863676	-1.45399	1.24176e-09	1.81893e-08	-0.670541	0.000536493	0.0102524	yellow
Glyma.01G015400	-0.295249	0.49549	0.973185	-1.0306	5.09108e-05	0.000357392	-1.03915	8.47382e-07	6.9075e-06	0.319967	0.1272	0.385249	turquoise
Glyma.01G016600	-0.0411375	0.928319	0.998859	1.23948	6.45024e-05	0.000441589	0.735906	0.0474041	0.0979885	0.366658	0.327498	0.623949	blue
Glyma.01G016700	0.484512	0.158874	0.885048	1.18744	4.90056e-07	5.4869e-06	0.041226	0.867984	0.914399	-0.28902	0.348267	0.641512	blue
Glyma.01G016800	-0.101436	0.763113	0.995066	1.06452	9.17127e-05	0.000600449	-0.282688	0.140185	0.236488	-0.520194	0.0021951	0.029067	blue
Glyma.01G017000	0.139615	0.807043	0.996044	0.775055	8.20921e-11	1.82389e-09	-2.00559	1.55552e-15	5.82407e-14	-1.2181	1.58265e-09	2.80276e-07	black
Glyma.01G017700	0.237611	0.602753	0.981553	1.65365	6.24579e-24	5.58565e-22	0.346669	0.23364	0.352448	-0.340028	0.226967	0.522527	blue
Glyma.01G017800	-0.217557	0.589318	0.980851	-0.279224	0.219551	0.373739	-1.07787	0.000528301	0.00211658	-0.122353	0.654338	0.848593	red
Glyma.01G018000	-0.293897	0.444886	0.971307	1.51656	3.3522e-18	1.86049e-16	0.56375	0.00593229	0.0170523	0.189884	0.356372	0.647821	brown
Glyma.01G018100	0.507976	0.337858	0.95172	-0.568221	0.182597	0.326717	-2.85763	3.26995e-09	4.41502e-08	-0.841918	0.00484642	0.0505583	turquoise
Glyma.01G018300	0.190243	0.747074	0.992478	-0.0322059	0.899715	0.944819	1.26499	0.00103854	0.00381935	0.510463	0.182048	0.465794	NA
Glyma.01G018900	NA	NA	NA	5.87884	0.0051148	0.0193008	5.32655	0.013533	0.0344142	NA	NA	NA	NA
Glyma.01G019200	0.302728	0.332525	0.950898	2.68944	0.000120831	0.000765313	2.06313	3.24497e-11	6.35339e-10	-0.663517	0.0173161	0.118033	blue
Glyma.01G019300	-0.652079	0.212807	0.91825	-1.04398	3.84829e-05	0.000278554	-2.76822	5.65474e-23	5.19208e-21	-0.0511589	0.769791	0.907652	turquoise
Glyma.01G019500	0.418318	0.551306	0.97841	1.58423	7.43059e-08	9.82643e-07	0.696404	0.0449162	0.0936452	-0.637126	0.0894327	0.317317	blue
Glyma.01G019700	-0.452221	0.0846074	0.798276	-0.46907	0.0037282	0.0148005	-1.16351	9.14158e-09	1.12197e-07	-0.0780405	0.568012	0.799654	turquoise
Glyma.01G020200	-0.557268	0.126661	0.856914	-0.243227	0.571371	0.720523	-1.23556	7.90596e-07	6.49189e-06	-0.114673	0.71855	0.881331	red
Glyma.01G021100	-1.5349	0.0960585	0.814665	1.98469	0.124532	0.247569	-6.37913	0.0139637	0.0353252	NA	NA	NA	NA
Glyma.01G021200	0.416822	0.492333	0.973185	-1.27609	0.0161313	0.0499318	-0.953857	0.0513323	0.104775	0.846201	0.0219504	0.136511	NA
Glyma.01G022300	1.1573	0.0665628	0.753416	-1.72052	2.13971e-05	0.00016567	-0.181155	0.606928	0.717911	-0.340985	0.525936	0.773836	yellow
Glyma.01G022500	0.50929	0.315594	0.947188	1.66534	2.13569e-08	3.12743e-07	-0.143853	0.696622	0.790102	-0.506878	0.172599	0.452578	blue
Glyma.01G023000	-0.13314	0.661911	0.987078	1.33582	0.00419622	0.0163685	2.11743	8.32172e-09	1.03051e-07	0.672965	0.008433	0.0744361	blue
Glyma.01G023300	0.0651288	0.881738	0.996657	-0.995072	7.75653e-05	0.000519572	-2.15832	1.07019e-12	2.66005e-11	0.211976	0.391287	0.674793	turquoise
Glyma.01G023700	-0.217483	0.607842	0.982993	-0.186267	0.288384	0.451133	1.05925	1.9582e-09	2.76148e-08	0.518439	0.0045856	0.0488003	green
Glyma.01G024000	1.1407	0.000323636	0.0588631	0.0781109	0.781299	0.872095	-1.07052	0.000115449	0.000559939	-0.131996	0.718938	0.881599	turquoise
Glyma.01G024500	1.73736	0.00383259	0.236333	-2.06093	0.00104695	0.0049994	-0.513867	0.463397	0.591477	0.347836	0.559309	0.7944	NA
Glyma.01G024600	-0.485711	0.0870224	0.801648	-0.306605	0.110411	0.226262	1.18854	2.00788e-07	1.87774e-06	0.351258	0.104275	0.344319	green
Glyma.01G025200	0.0880376	0.889585	0.996657	1.86686	3.39661e-07	3.93764e-06	0.337251	0.482759	0.609761	-1.5184	0.00508193	0.0521943	blue
Glyma.01G025300	-0.328053	0.50674	0.975143	-0.659535	0.115591	0.234124	0.833808	0.0168835	0.0414481	1.34386	1.13698e-06	7.68117e-05	grey
Glyma.01G025400	NA	NA	NA	-3.34367	0.00800944	0.0281177	3.03964	0.0764088	0.145188	NA	NA	NA	NA
Glyma.01G025800	0.600011	0.269694	0.936389	2.48313	2.46801e-25	2.55622e-23	1.72589	5.72334e-06	3.84841e-05	-0.536237	0.0934767	0.325123	blue
Glyma.01G026200	-0.0612231	0.827017	0.996044	0.670441	0.00338655	0.013686	-1.48039	7.85854e-06	5.10706e-05	-1.33754	3.91521e-07	3.10502e-05	black
Glyma.01G026800	-0.151471	0.697386	0.992129	-0.529702	0.0666927	0.154489	-1.28633	6.4327e-07	5.38029e-06	0.427532	0.0163109	0.113644	turquoise
Glyma.01G027900	-0.0400151	0.928124	0.998859	2.14149	1.57697e-10	3.36829e-09	0.850115	0.283839	0.409126	1.08776	0.119293	0.371737	brown
Glyma.01G028400	-0.67197	0.403407	0.964653	-1.27825	0.0197354	0.0587576	0.25617	0.748818	0.829705	2.25078	2.25802e-05	0.000878198	turquoise
Glyma.01G028500	-0.738564	0.0509487	0.708247	-0.411297	0.069721	0.159559	-2.35801	1.34269e-13	3.82137e-12	0.67208	3.3046e-05	0.00120075	turquoise
Glyma.01G028600	-0.50057	0.444556	0.971307	-2.80486	6.09097e-09	9.89265e-08	-1.91125	0.0155479	0.0386527	0.34166	0.61635	0.828587	turquoise
Glyma.01G029900	0.785887	0.635676	0.986542	-3.26028	0.00362862	0.0144821	0.546635	0.721221	0.809273	NA	NA	NA	NA
Glyma.01G030000	-0.5796	0.436789	0.970203	-1.68535	0.124991	0.248206	-5.55942	6.25415e-05	0.000325521	0.284307	0.698453	0.871842	turquoise
Glyma.01G030300	0.652469	0.0350691	0.640629	-0.436247	0.161844	0.299995	-1.07052	1.26353e-07	1.22823e-06	-0.212436	0.347711	0.641165	yellow
Glyma.01G030400	0.609211	0.242355	0.926998	2.01415	5.33499e-10	1.03748e-08	0.932406	0.0145549	0.036568	-0.168033	0.643556	0.843213	blue
Glyma.01G030900	0.793466	0.204265	0.912677	-1.75879	2.13252e-10	4.45871e-09	-1.89906	3.74408e-12	8.54688e-11	-0.425434	0.306138	0.603748	turquoise
Glyma.01G031300	0.906891	0.109008	0.836128	-1.3949	0.00588842	0.0216875	-3.51083	1.33677e-08	1.58839e-07	1.3352	6.90407e-05	0.00214904	NA
Glyma.01G031700	-0.526378	0.112505	0.841341	-0.961535	6.59965e-07	7.15407e-06	-1.40923	3.30521e-09	4.45682e-08	0.781818	0.0151541	0.10823	turquoise
Glyma.01G031900	0.692421	0.142342	0.873058	1.371	1.09e-07	1.39549e-06	0.209502	0.43646	0.565885	-0.443895	0.113771	0.362227	blue
Glyma.01G032000	-0.64213	0.249654	0.932614	-1.91081	1.04059e-09	1.93436e-08	-3.72031	1.40731e-11	2.93289e-10	0.311011	0.387783	0.672396	turquoise
Glyma.01G032600	0.242786	0.739451	0.992319	3.07211	8.63169e-08	1.12886e-06	-1.30985	0.154822	0.255762	-0.877978	0.242303	0.538827	brown
Glyma.01G033700	-0.428423	0.344592	0.952972	-0.65111	0.0272739	0.0762358	-3.40688	4.14121e-23	3.84501e-21	0.00543639	0.983035	0.99341	turquoise
Glyma.01G033800	0.70098	0.411447	0.966163	-2.3767	8.50618e-06	7.28864e-05	-1.52796	0.262829	0.385184	0.984356	0.211759	0.503877	turquoise
Glyma.01G034100	0.273818	0.714896	0.992129	-1.7581	0.0155892	0.0485775	-0.0720872	0.939826	0.961465	1.51668	0.0506502	0.228148	NA
Glyma.01G034300	0.0468369	0.913625	0.998395	-0.511262	0.0283842	0.0787003	-1.35094	8.6071e-07	7.00374e-06	-0.0206137	0.935408	0.975798	turquoise
Glyma.01G034600	0.00140682	0.997125	0.999916	-1.17426	0.00339249	0.0137068	-1.05122	0.028793	0.0649092	0.672566	0.112835	0.360198	turquoise
Glyma.01G034900	-0.814662	0.253239	0.933646	-1.30116	0.0102301	0.0344527	-3.57775	1.43935e-06	1.10829e-05	0.233426	0.598764	0.818309	turquoise
Glyma.01G035000	-1.92582	0.232214	0.923586	-2.37713	0.00103493	0.00495011	-2.82129	0.0823222	0.15414	0.4634	0.568608	0.799778	NA
Glyma.01G035100	-0.809574	0.0323836	0.621816	-1.41089	1.02736e-14	3.87366e-13	-1.38743	4.78895e-08	5.08749e-07	0.597131	0.00734489	0.0678868	turquoise
Glyma.01G035500	0.455551	0.636981	0.986542	-2.06998	0.0324644	0.0877223	-3.59063	1.71528e-05	0.000102555	0.686086	0.171718	0.451361	turquoise
Glyma.01G035600	-0.317421	0.625836	0.985579	-2.44395	2.15051e-10	4.48971e-09	-2.98626	3.74301e-14	1.14644e-12	0.368062	0.250779	0.547726	turquoise
Glyma.01G036000	-0.356999	0.491233	0.973185	0.587478	0.565179	0.715364	-5.45843	4.28657e-13	1.12631e-11	-1.41047	0.0074671	0.068703	red
Glyma.01G036300	-0.171313	0.627864	0.985579	-0.443292	0.047399	0.118238	-1.63068	8.25804e-07	6.7516e-06	-0.18968	0.346401	0.64017	turquoise
Glyma.01G036600	-0.485983	0.227684	0.920779	1.67953	1.08186e-26	1.26175e-24	0.740068	0.0172109	0.0421619	-0.672117	0.00742099	0.0683822	blue
Glyma.01G036900	1.14402	0.00354531	0.228571	0.143156	0.858599	0.921089	-2.5075	8.87032e-11	1.60682e-09	-2.26035	8.82796e-25	2.92775e-21	yellow
Glyma.01G037000	0.10018	0.957957	0.999257	-3.86356	0.0069834	0.0250866	NA	NA	NA	NA	NA	NA	NA
Glyma.01G037100	-0.449778	0.53951	0.977159	-3.3451	5.9156e-10	1.1436e-08	-0.834904	0.257293	0.379178	0.934084	0.137291	0.400649	turquoise
Glyma.01G037200	0.416614	0.0912704	0.805616	-1.0486	8.89021e-06	7.57653e-05	-0.564747	0.000433356	0.00178037	-0.530805	0.00326597	0.038596	yellow
Glyma.01G037900	0.642884	0.0639196	0.744261	-0.920022	6.05619e-07	6.6257e-06	-1.05721	4.7065e-05	0.00025298	0.0532002	0.904341	0.964365	turquoise
Glyma.01G038100	0.295297	0.402255	0.964653	0.502056	0.0267666	0.0751056	1.21134	5.04063e-13	1.31031e-11	0.0522098	0.779361	0.912594	green
Glyma.01G038400	-0.177511	0.701894	0.992129	-0.928593	3.85734e-09	6.46759e-08	-1.01547	1.46057e-05	8.90756e-05	0.528191	0.00932226	0.079385	turquoise
Glyma.01G038600	-0.475739	0.211249	0.916816	-0.9619	2.99387e-09	5.13895e-08	-1.07839	2.7613e-07	2.50483e-06	-0.553405	0.0453205	0.213127	yellow
Glyma.01G038700	-0.0123053	0.972571	0.999257	0.739687	0.0276723	0.0770981	1.07631	1.90968e-08	2.20401e-07	0.189042	0.379815	0.665643	blue
Glyma.01G038900	-0.251482	0.643418	0.987078	1.63684	1.19428e-06	1.23757e-05	0.582477	0.18185	0.289999	-0.854213	0.0444024	0.210301	blue
Glyma.01G039600	-0.550867	0.751575	0.993205	-2.18148	0.0135695	0.0432983	-2.0528	0.307971	0.43572	2.6953	0.00194255	0.0267117	NA
Glyma.01G039800	0.0997867	0.776656	0.99565	-1.56744	7.08352e-07	7.63775e-06	0.199291	0.313473	0.441513	-0.43655	0.0290053	0.161944	turquoise
Glyma.01G039900	-0.3815	0.652899	0.987078	-0.824341	0.394072	0.561496	1.74678	0.00475485	0.0140984	-0.429643	0.563209	0.796592	green
Glyma.01G040000	0.0374024	0.924872	0.998859	1.07224	3.65341e-11	8.60188e-10	0.652503	0.00757844	0.021007	0.153533	0.458298	0.725848	brown
Glyma.01G040300	1.33848	0.085151	0.798627	3.00949	2.14401e-08	3.13853e-07	0.0837077	0.852153	0.903838	-1.00126	0.0339151	0.178576	NA
Glyma.01G040400	1.10144	0.0201075	0.522867	1.40442	8.64677e-09	1.36126e-07	0.581393	0.00510555	0.014988	-0.755387	0.000166749	0.00420689	blue
Glyma.01G040700	-0.221908	0.562737	0.979483	-0.394811	0.454922	0.619778	-3.01343	2.05867e-08	2.35952e-07	0.480797	0.0622584	0.259364	turquoise
Glyma.01G040900	0.470772	0.152246	0.880994	0.369748	0.137656	0.266225	1.13288	3.3154e-09	4.46911e-08	-0.334158	0.111284	0.357421	blue
Glyma.01G041200	-0.382007	0.407594	0.96583	-1.47281	5.1361e-06	4.62532e-05	-1.26736	3.2376e-05	0.000181028	0.456509	0.156875	0.429329	turquoise
Glyma.01G041400	-0.268191	0.625258	0.985579	-3.65045	0.000182261	0.0010971	-2.97299	0.00212962	0.00710902	-0.769148	0.0538034	0.237199	turquoise
Glyma.01G041700	-0.849751	0.00973979	0.380943	-1.25559	4.4155e-10	8.68593e-09	-0.79293	0.00838593	0.0229004	0.450951	0.0981016	0.333319	turquoise
Glyma.01G043400	0.0493633	0.858359	0.996044	-0.358377	0.0818439	0.180444	-1.8868	3.5985e-51	3.38668e-48	-0.207062	0.187495	0.47286	NA
Glyma.01G044800	0.108903	0.918042	0.998717	-2.06714	0.00230275	0.00988662	-2.41607	0.00279893	0.00897782	-0.187692	0.803953	0.922907	NA
Glyma.01G045100	0.190254	0.535654	0.977159	1.06393	1.30589e-07	1.65104e-06	0.575469	0.000185204	0.000848372	-0.349114	0.0332924	0.17648	blue
Glyma.01G045400	-0.739033	0.262862	0.936389	-1.784	0.103981	0.216227	-3.40589	0.000900035	0.00337472	0.47104	0.276996	0.575425	turquoise
Glyma.01G045500	0.0248755	0.964922	0.999257	1.36945	0.00236525	0.0101151	0.481449	0.310131	0.437968	-0.15625	0.774824	0.910056	NA
Glyma.01G046000	-0.0390001	0.913212	0.998395	-1.99158	1.76481e-25	1.8504e-23	-0.750727	0.0979719	0.177573	-0.359576	0.404299	0.685406	turquoise
Glyma.01G046300	0.0632367	0.898415	0.996727	-3.35308	9.71444e-13	2.87976e-11	-1.47653	0.0302746	0.0676271	0.0902646	0.874502	0.951862	turquoise
Glyma.01G046700	0.741989	0.0438725	0.683545	-1.01086	2.65378e-05	0.000200548	-1.2396	2.14491e-12	5.1017e-11	-0.383247	0.0307003	0.167561	turquoise
Glyma.01G046900	0.669902	0.134516	0.866171	1.64825	3.30734e-17	1.61642e-15	1.33413	4.90797e-09	6.3972e-08	0.0127939	0.957665	0.984073	blue
Glyma.01G048000	0.235853	0.509556	0.975951	-0.492312	0.149123	0.282385	-1.43835	9.77176e-07	7.84355e-06	-0.380075	0.200205	0.48936	NA
Glyma.01G048700	0.668109	0.229462	0.921407	0.273392	0.534868	0.69057	1.19155	0.0071366	0.0199641	-1.48636	2.12689e-05	0.000835211	blue
Glyma.01G050100	-0.743629	0.280756	0.936488	-1.77308	1.13847e-09	2.0998e-08	-5.31721	2.31972e-24	2.50809e-22	-0.295189	0.654998	0.84899	turquoise
Glyma.01G050900	1.71348	0.0313611	0.618342	1.7753	0.000244552	0.00141791	1.97612	0.00019153	0.000873773	-0.307	0.719518	0.881984	blue
Glyma.01G051300	1.36092	0.0153767	0.467606	3.26534	6.08628e-68	9.96488e-65	3.44529	6.56363e-49	5.03333e-46	0.250189	0.399675	0.681367	blue
Glyma.01G052300	-0.373485	0.528825	0.976602	-1.15277	0.00263846	0.0110919	0.295951	0.376614	0.507256	0.716056	0.0616851	0.257711	NA
Glyma.01G052700	0.553049	0.168842	0.891417	1.31814	5.98156e-06	5.31363e-05	0.771255	0.00209488	0.00700831	-0.939849	0.000318066	0.00689446	blue
Glyma.01G053100	-0.240704	0.553386	0.97841	-1.33968	0.000164582	0.00100547	-1.78894	5.791e-07	4.887e-06	0.874518	0.00193577	0.0266386	turquoise
Glyma.01G053300	-0.630508	0.0783131	0.781554	-0.778082	0.00136002	0.0062854	-1.34996	1.9751e-05	0.000116078	0.599647	0.0258304	0.150771	turquoise
Glyma.01G054400	-0.761625	0.0528603	0.711443	-0.579731	0.0231377	0.066758	-1.01892	1.56308e-05	9.45753e-05	0.458033	0.0384205	0.192318	turquoise
Glyma.01G054500	-0.322857	0.646303	0.987078	-1.46878	0.00365055	0.0145531	-2.32542	5.42261e-05	0.000286343	-0.0617828	0.906866	0.965247	turquoise
Glyma.01G056100	-0.530873	0.389583	0.962682	-1.13629	0.000923031	0.00448698	-2.0329	5.8947e-11	1.1009e-09	-0.417394	0.188712	0.474493	turquoise
Glyma.01G056900	-0.0219293	0.951141	0.999257	0.495863	0.00930354	0.0318285	-1.53981	1.34254e-08	1.5948e-07	-0.0551524	0.757736	0.901146	turquoise
Glyma.01G057100	0.384382	0.325507	0.949581	-1.23998	2.30036e-09	4.04311e-08	-1.87674	7.85957e-09	9.79431e-08	-0.236341	0.452202	0.720987	turquoise
Glyma.01G057700	0.659628	0.0870624	0.801648	1.53259	2.10958e-06	2.08166e-05	1.05246	3.79123e-05	0.000208465	-0.241081	0.39816	0.680091	brown
Glyma.01G058300	-0.59644	0.0661902	0.751343	-0.257482	0.21584	0.369221	-1.12412	4.79708e-07	4.11108e-06	0.0885074	0.589859	0.812915	turquoise
Glyma.01G058400	-3.74868	0.000610655	0.0846591	-3.5068	0.000520488	0.00274352	-7.88228	6.706e-08	6.90957e-07	1.06478	0.0281362	0.158965	turquoise
Glyma.01G058500	-0.756846	0.0216923	0.540264	-1.47972	4.54016e-09	7.5261e-08	-0.626244	0.0405842	0.0860606	0.361706	0.228178	0.523664	turquoise
Glyma.01G061000	-2.28044	0.000654278	0.0897833	-4.01244	0.00702997	0.0252348	-2.42587	0.000880746	0.0033126	0.390345	0.547085	0.786856	turquoise
Glyma.01G061100	-1.3299	0.012975	0.430238	-1.62507	3.8724e-23	3.28375e-21	-1.50759	1.19372e-05	7.42782e-05	1.17464	1.27872e-05	0.000556383	turquoise
Glyma.01G062100	-1.03862	0.132398	0.865873	-1.03705	0.00101183	0.00485323	0.367673	0.419876	0.549737	0.909867	0.0298351	0.164587	turquoise
Glyma.01G062200	-0.0339445	0.946348	0.999257	-1.21023	2.74787e-05	0.000206668	-0.0135948	0.974715	0.984558	0.469219	0.0758504	0.28987	turquoise
Glyma.01G062400	-1.22031	0.190369	0.907351	-3.66467	0.0218485	0.0637878	-6.0601	0.00282909	0.00906462	NA	NA	NA	NA
Glyma.01G063000	0.156339	0.648522	0.987078	-0.945777	0.000121267	0.00076755	-1.22093	1.11114e-08	1.33871e-07	0.210915	0.297229	0.595601	turquoise
Glyma.01G063100	-0.117716	0.863895	0.996378	4.01812	5.63959e-06	5.03929e-05	1.21028	0.12233	0.212103	-0.974088	0.242862	0.53944	blue
Glyma.01G063800	-0.0986325	0.948316	0.999257	-0.0294338	0.981169	0.989963	-4.39053	0.00150461	0.00526633	-0.811428	0.356704	0.648053	NA
Glyma.01G064600	0.696666	0.0873901	0.802459	1.63709	4.14145e-10	8.19606e-09	1.49669	1.64543e-08	1.92044e-07	-0.65284	0.00588713	0.0580612	blue
Glyma.01G065000	-0.456509	0.56479	0.979483	2.17465	0.00204455	0.00893211	1.33083	0.131697	0.224875	0.956596	0.306172	0.603748	NA
Glyma.01G067100	1.29151	0.000234595	0.0500091	-1.44513	2.66796e-06	2.57009e-05	-1.0709	6.7693e-06	4.46934e-05	0.0586487	0.801925	0.922161	turquoise
Glyma.01G068000	0.0576619	0.860616	0.996044	-0.706709	3.17997e-05	0.00023541	1.24075	1.86777e-05	0.000110523	0.215306	0.280382	0.578737	green
Glyma.01G068900	0.10527	0.904896	0.99748	-1.36633	0.110909	0.227007	2.6502	4.39828e-05	0.000238113	NA	NA	NA	green
Glyma.01G069000	0.731525	0.0481519	0.705397	1.208	0.00362221	0.0144646	1.24087	0.0164125	0.0404669	0.757238	0.00299592	0.0364314	blue
Glyma.01G069150	NA	NA	NA	-3.30736	0.0752605	0.169082	-6.0832	0.00146582	0.00514754	1.27299	0.0805196	0.298775	turquoise
Glyma.01G069300	1.34368	0.237455	0.92465	5.65411	1.81399e-11	4.46356e-10	0.277572	0.721745	0.809586	-0.197406	0.789303	0.91661	NA
Glyma.01G070200	-0.511343	0.287494	0.938897	-0.893411	0.124667	0.247745	-3.79027	5.02974e-10	7.91043e-09	-1.93733	0.000213669	0.00506489	NA
Glyma.01G071000	-1.00775	0.427262	0.969531	-6.8434	6.82417e-05	0.000464129	-0.503762	0.843631	0.897891	2.11129	0.079438	0.296529	NA
Glyma.01G071300	-0.319638	0.235099	0.924056	-1.15898	1.59867e-05	0.00012821	-0.230312	0.357867	0.488151	0.737855	2.01909e-05	0.000803253	turquoise
Glyma.01G071400	-0.13075	0.809332	0.996044	-0.78577	0.0205882	0.0607822	1.19649	0.0150538	0.0376117	2.1756	2.1286e-22	4.31408e-19	turquoise
Glyma.01G074500	0.125209	0.72269	0.992129	0.833502	0.00436628	0.0169097	1.12654	0.00145095	0.00510354	0.196506	0.430672	0.704833	brown
Glyma.01G076200	0.758758	0.190153	0.907351	1.80429	7.8573e-05	0.00052533	3.67735	3.50608e-24	3.73231e-22	-0.148232	0.728405	0.886089	blue
Glyma.01G076700	0.152224	0.84125	0.996044	-1.0356	0.208445	0.360015	-4.73528	8.03548e-05	0.000406535	-0.944572	0.0881294	0.314738	NA
Glyma.01G076900	0.232333	0.861985	0.99629	3.90655	0.00192541	0.0084839	1.8046	0.151885	0.251915	NA	NA	NA	NA
Glyma.01G077000	NA	NA	NA	-2.68056	5.38683e-11	1.23286e-09	-3.46978	1.03059e-06	8.23126e-06	2.16811	8.65668e-05	0.00254681	turquoise
Glyma.01G077700	-0.60612	0.0746997	0.774945	0.484055	0.182614	0.326717	1.4711	3.08487e-08	3.42011e-07	1.2593	1.24365e-11	3.66512e-09	brown
Glyma.01G078200	0.934205	0.251745	0.933646	0.919404	0.123531	0.246028	1.91636	1.52711e-05	9.26558e-05	0.0707801	0.898705	0.962142	NA
Glyma.01G078300	-0.637633	0.0470407	0.699611	-0.851876	0.00419143	0.0163527	-1.19735	0.000247369	0.00109195	1.06711	8.09433e-05	0.00242637	turquoise
Glyma.01G078700	-0.0174415	0.979176	0.99936	1.34437	7.63961e-05	0.000512465	0.597653	0.0415623	0.0878111	0.66854	0.0930223	0.324431	blue
Glyma.01G078800	-0.613618	0.542222	0.9776	0.970109	0.588156	0.734456	-1.48425	0.0152339	0.0379965	-0.700197	0.426853	0.702084	NA
Glyma.01G079100	0.516377	0.0917776	0.805989	1.15225	0.000646847	0.00331315	0.431453	0.0715317	0.137626	-0.715005	3.0101e-05	0.00111484	blue
Glyma.01G080500	1.37493	0.00705927	0.32858	1.96613	1.66714e-13	5.45073e-12	1.51948	4.26752e-12	9.64091e-11	-0.254016	0.112281	0.359246	blue
Glyma.01G081300	-0.311205	0.659864	0.987078	-2.53587	3.41992e-55	2.79966e-52	-0.938768	0.0527535	0.107211	0.687374	0.0919007	0.322324	turquoise
Glyma.01G081600	-0.0105098	0.986422	0.999811	-1.58503	7.47398e-15	2.86631e-13	-2.81446	1.83308e-20	1.24235e-18	-0.0473358	0.875557	0.952389	turquoise
Glyma.01G081900	0.223497	0.443436	0.971063	-0.434667	0.220674	0.375021	-1.84599	0.00011637	0.000563847	-0.785415	0.018358	0.122385	turquoise
Glyma.01G082000	-0.54586	0.65485	0.987078	-7.51888	1.33777e-06	1.37223e-05	-3.57702	0.0143551	0.0361605	-0.680767	0.371012	0.659117	NA
Glyma.01G082500	-0.0899658	0.848294	0.996044	-0.0409466	0.876033	0.930738	-1.21667	2.23452e-05	0.000129796	-0.815088	0.000266059	0.00599142	yellow
Glyma.01G083300	-0.457474	0.296132	0.944056	1.17981	0.00902802	0.0310732	0.411313	0.36798	0.498644	0.269993	0.511993	0.764458	blue
Glyma.01G084000	-0.0570591	0.898301	0.996727	2.84094	2.74909e-22	2.15517e-20	0.692795	0.0150862	0.0376813	-0.540414	0.0185839	0.123243	blue
Glyma.01G084500	-0.105277	0.693247	0.991871	-0.168579	0.436239	0.601914	-1.1157	9.68996e-08	9.64338e-07	0.0410386	0.769943	0.907749	NA
Glyma.01G084600	0.512204	0.243126	0.927081	-1.22059	1.62731e-07	2.01199e-06	-1.5193	3.087e-07	2.77354e-06	0.12404	0.589451	0.812614	turquoise
Glyma.01G084800	-0.490945	0.196578	0.910543	-0.871077	0.00134659	0.00622872	-2.32884	3.17856e-10	5.20459e-09	0.325364	0.16973	0.44867	turquoise
Glyma.01G085200	NA	NA	NA	-1.41506	0.504552	0.664757	-5.74455	0.00830407	0.0227098	NA	NA	NA	NA
Glyma.01G085302	0.885983	0.220777	0.919339	-0.527958	0.505364	0.665401	1.9535	0.00359059	0.0111276	NA	NA	NA	green
Glyma.01G085500	-0.667808	0.673078	0.988738	-5.66045	0.000532956	0.00280161	-0.186382	0.933983	0.957997	NA	NA	NA	NA
Glyma.01G085700	0.436024	0.648859	0.987078	1.52642	0.0356024	0.0943099	-2.16775	8.49783e-05	0.000426875	-0.212801	0.656348	0.850141	NA
Glyma.01G085800	-0.520924	0.493141	0.973185	-3.25302	1.07229e-07	1.37489e-06	-2.59938	0.0245074	0.0566829	0.678968	0.224708	0.519947	turquoise
Glyma.01G086000	-0.427105	0.330031	0.950898	-0.180586	0.394477	0.56181	1.12724	2.32764e-06	1.71661e-05	0.506293	0.0146331	0.106002	green
Glyma.01G086700	0.27079	0.38773	0.961922	0.455325	0.0187758	0.0564413	-0.831328	1.04711e-05	6.59984e-05	-1.06955	3.14868e-09	5.01602e-07	black
Glyma.01G087700	-0.164078	0.564118	0.979483	-0.458582	0.000615966	0.00317908	-1.00464	9.26341e-09	1.13558e-07	0.0574406	0.677408	0.861964	turquoise
Glyma.01G088300	0.371173	0.404512	0.964653	0.560156	0.320969	0.486464	1.03675	0.00948417	0.0254003	-0.103909	0.824171	0.931454	brown
Glyma.01G089800	0.133342	0.591289	0.980851	1.98155	0.0149654	0.0469322	0.211625	0.531002	0.653786	-0.0263125	0.907149	0.965286	grey
Glyma.01G090002	0.645122	0.552015	0.97841	0.254968	0.482011	0.644575	1.1975	3.08408e-05	0.000173169	0.260738	0.444917	0.715874	NA
Glyma.01G090102	0.216123	0.608763	0.983156	0.470023	0.486995	0.649261	1.36529	3.81745e-05	0.000209795	0.975942	0.0019829	0.0271133	NA
Glyma.01G090400	0.286852	0.542692	0.9776	1.67473	0.000167234	0.00101918	0.440206	0.0833845	0.155819	0.613689	0.0960761	0.32994	blue
Glyma.01G090700	-0.592311	0.34035	0.95172	-1.72901	0.000137379	0.000856988	-2.2358	2.87142e-05	0.000162262	0.690695	0.0558425	0.242458	turquoise
Glyma.01G090900	0.245722	0.554966	0.978726	0.31329	0.293634	0.456992	1.26718	9.03607e-05	0.000450987	0.102959	0.801148	0.921856	blue
Glyma.01G091000	-0.220652	0.826881	0.996044	-2.288	0.00163666	0.00737338	-0.00663273	0.992874	0.995928	-0.670763	0.362559	0.652453	NA
Glyma.01G091300	-0.441356	0.623984	0.985579	3.6424	0.000240297	0.00139782	-0.646728	0.318646	0.446958	-0.247853	0.651734	0.847414	brown
Glyma.01G091400	-0.564965	0.321117	0.94905	0.213008	0.555582	0.707741	-1.72225	0.00669127	0.0188918	-0.935047	0.0686512	0.274071	yellow
Glyma.01G091800	0.456434	0.208395	0.915958	1.93909	1.17048e-27	1.47415e-25	0.347846	0.262282	0.384628	-0.294958	0.325702	0.622188	brown
Glyma.01G092300	-0.741472	0.245887	0.928517	-3.41246	6.03134e-22	4.56847e-20	-2.64852	1.22829e-15	4.66638e-14	-0.75862	0.0213903	0.134217	turquoise
Glyma.01G094700	-0.166778	0.75249	0.993564	-0.666059	0.246569	0.404923	-2.43415	3.34758e-06	2.37735e-05	-0.277252	0.445748	0.716461	turquoise
Glyma.01G095800	-0.628097	0.344486	0.952972	1.45279	0.0077462	0.0273446	-0.0715435	0.918646	0.948467	-0.0843425	0.892433	0.959814	NA
Glyma.01G095900	0.610195	0.660599	0.987078	-5.7599	0.00572945	0.0211922	-0.644551	0.66209	0.763497	NA	NA	NA	NA
Glyma.01G095966	0.567659	0.662135	0.987078	-5.7599	0.00572945	0.0211922	-0.644551	0.66209	0.763497	NA	NA	NA	NA
Glyma.01G096000	0.975428	0.091583	0.805989	2.06381	9.15931e-36	2.04137e-33	1.59879	2.62953e-11	5.26288e-10	-0.403613	0.145339	0.412423	blue
Glyma.01G096200	6.39709	0.0123472	0.421314	2.79311	0.0330415	0.0888868	4.56367	0.000300272	0.00129469	NA	NA	NA	NA
Glyma.01G096700	-0.820193	0.105936	0.832732	-0.987674	0.00303336	0.0124867	-1.70345	0.000130929	0.000624736	0.497499	0.0795096	0.296705	turquoise
Glyma.01G097100	0.146682	0.559823	0.979194	0.681321	0.0324952	0.0877943	1.11734	1.55572e-09	2.23124e-08	0.657102	0.00673541	0.0637557	NA
Glyma.01G097400	0.512217	0.592227	0.980851	3.3089	3.86375e-08	5.38736e-07	-1.85084	0.133797	0.227771	-0.883374	0.221063	0.51564	NA
Glyma.01G097900	-0.202985	0.656678	0.987078	1.95878	4.72606e-11	1.09577e-09	-0.909604	0.00925418	0.0248858	0.106632	0.727944	0.885854	brown
Glyma.01G098200	0.415893	0.76829	0.995554	3.2536	0.00115459	0.00544174	0.790283	0.0796897	0.150209	0.885046	0.197926	0.48646	blue
Glyma.01G098700	-0.0245585	0.949647	0.999257	-0.18606	0.642543	0.776351	1.14576	0.000122988	0.000591512	-0.0106774	0.975416	0.990833	green
Glyma.01G101100	1.75705	0.000396648	0.0652577	-2.06515	2.25857e-13	7.23985e-12	0.414351	0.29773	0.424723	-0.386099	0.329499	0.625609	turquoise
Glyma.01G102300	0.948772	0.0665253	0.753416	2.38725	1.81744e-30	2.86543e-28	0.74288	0.0148914	0.037269	-1.3734	1.08182e-06	7.39059e-05	blue
Glyma.01G102700	-1.32894	0.373162	0.958158	-2.26335	0.155531	0.291293	5.00519	0.000317178	0.00135755	NA	NA	NA	NA
Glyma.01G102900	-0.317415	0.513245	0.976179	-0.43888	0.174544	0.316459	-1.34924	3.35122e-05	0.000186675	0.100189	0.738326	0.891323	NA
Glyma.01G104100	-0.662773	0.214916	0.919043	-0.953067	0.165267	0.304371	-2.1403	0.000396849	0.00164914	0.480507	0.304745	0.602684	NA
Glyma.01G105200	-0.740619	0.163818	0.88839	1.61433	0.000398671	0.00217633	-0.832465	0.0779179	0.14746	-0.622304	0.273853	0.572321	brown
Glyma.01G105300	-2.96203	0.0281682	0.59592	0.518245	0.839544	0.908707	-7.27445	2.05622e-05	0.000120453	-0.107273	0.912239	0.966828	NA
Glyma.01G105400	-0.999581	0.120757	0.847912	-0.114504	0.788701	0.876772	1.29211	0.00747976	0.0207682	-0.494559	0.359835	0.650632	blue
Glyma.01G105600	0.899492	0.0548616	0.720175	1.89252	2.58171e-20	1.70389e-18	1.20316	0.000206183	0.000932202	-0.51021	0.061401	0.257143	blue
Glyma.01G106500	0.280793	0.540048	0.977159	-1.74422	2.31515e-06	2.26144e-05	0.816929	0.0399986	0.0850503	-0.245957	0.541065	0.782699	turquoise
Glyma.01G106700	-0.191911	0.497773	0.973185	0.0779171	0.606643	0.749164	-1.32085	2.17034e-14	6.91338e-13	0.0698133	0.665163	0.855411	turquoise
Glyma.01G106800	0.014412	0.967162	0.999257	-1.11777	0.000117636	0.00074797	-0.15939	0.425378	0.555062	-0.235739	0.303171	0.601081	yellow
Glyma.01G108200	0.690686	0.0806653	0.789383	1.03709	1.663e-09	2.98702e-08	0.304074	0.163334	0.266875	-0.416098	0.105169	0.345999	NA
Glyma.01G109200	-0.167366	0.664844	0.987448	-1.21159	0.00255162	0.010794	-0.475944	0.0801456	0.150859	0.212682	0.49448	0.752235	NA
Glyma.01G109700	0.270233	0.527317	0.976602	-0.169142	0.660189	0.789192	1.43296	5.06166e-07	4.31815e-06	0.668923	0.00323195	0.0383555	green
Glyma.01G109800	1.01579	0.0976169	0.817864	-1.44036	2.18029e-08	3.18725e-07	-1.70958	1.1802e-06	9.30299e-06	-0.22621	0.670538	0.858302	turquoise
Glyma.01G110050	NA	NA	NA	-3.54175	0.00200163	0.00876979	-1.14764	0.312679	0.440634	NA	NA	NA	NA
Glyma.01G110500	0.466255	0.304884	0.945363	-0.89203	5.34858e-05	0.000373926	-1.00458	0.000655215	0.00255653	-0.362258	0.122071	0.376724	turquoise
Glyma.01G111000	0.233414	0.80575	0.996044	-2.763	0.00719084	0.0257449	-2.51185	0.249466	0.370291	0.353512	0.768352	0.906835	NA
Glyma.01G111500	-0.983033	0.0503132	0.708247	-1.27311	9.09798e-06	7.73192e-05	-1.201	0.0176877	0.0431384	0.376186	0.357293	0.648561	turquoise
Glyma.01G111900	0.121998	0.75252	0.993564	-1.07893	4.89568e-08	6.70541e-07	-1.27173	1.05032e-06	8.3674e-06	0.248755	0.279352	0.577988	turquoise
Glyma.01G112300	0.520434	0.298498	0.944705	-0.674158	0.00105517	0.00503391	-1.20618	1.58538e-09	2.2693e-08	-0.661836	0.0401099	0.197924	turquoise
Glyma.01G112600	-0.545381	0.415803	0.966897	-5.22059	6.10668e-23	5.08719e-21	-4.76198	1.28585e-34	3.67221e-32	-1.06435	0.00144269	0.0213553	turquoise
Glyma.01G112700	-0.714404	0.0127724	0.427178	0.409622	0.0292823	0.0806546	-1.38646	4.19664e-12	9.49115e-11	-1.0545	5.14829e-10	1.01477e-07	yellow
Glyma.01G112900	-0.00973185	0.981007	0.999409	1.4564	1.27857e-12	3.74843e-11	-1.26157	0.0895489	0.165052	-0.973594	0.244946	0.54152	black
Glyma.01G113000	-0.356206	0.0990655	0.820618	-0.261224	0.241121	0.398768	-1.35268	3.98623e-10	6.38814e-09	-0.412497	0.157995	0.431101	turquoise
Glyma.01G113200	-2.88811	0.183031	0.901625	-3.14596	0.00510016	0.0192677	-1.38007	0.576224	0.692272	NA	NA	NA	NA
Glyma.01G114000	-0.299089	0.55854	0.979194	1.41554	0.00458166	0.0176089	-0.250372	0.595849	0.708802	-0.380905	0.465024	0.730263	NA
Glyma.01G114400	1.2184	0.0194361	0.517556	-1.57747	0.00169313	0.00758203	0.806334	0.103684	0.18586	-1.02342	5.31026e-05	0.00175474	yellow
Glyma.01G114800	0.253935	0.618412	0.985048	1.50649	2.21819e-20	1.47311e-18	0.884022	0.0012647	0.0045257	-0.121059	0.607223	0.823673	brown
Glyma.01G114900	1.06602	0.0901426	0.805125	3.46587	7.243e-21	4.95703e-19	2.08358	4.15854e-06	2.88693e-05	-0.51512	0.364984	0.65462	blue
Glyma.01G115500	0.120837	0.662371	0.987078	-0.15447	0.567322	0.717308	-1.30743	1.1427e-05	7.1253e-05	0.369463	0.299933	0.598111	turquoise
Glyma.01G115600	0.766028	0.181232	0.900793	-0.772031	0.102066	0.213338	-1.81522	5.87135e-06	3.93928e-05	0.0781924	0.857561	0.946071	turquoise
Glyma.01G116300	-0.727216	0.115219	0.84309	-0.851655	0.00256694	0.010848	-1.39436	5.16989e-08	5.45023e-07	-0.113178	0.520283	0.769832	turquoise
Glyma.01G116700	0.25082	0.654017	0.987078	-0.96148	0.00297932	0.0122894	-3.36447	1.49214e-18	7.98314e-17	-0.374009	0.107805	0.351173	turquoise
Glyma.01G118000	0.587111	0.555628	0.978879	-1.19349	6.07107e-08	8.15524e-07	-4.9157	6.30868e-91	2.61243e-87	-1.51424	5.35867e-08	5.87055e-06	yellow
Glyma.01G119500	0.556267	0.159916	0.885486	1.10352	4.46172e-10	8.76065e-09	0.636468	0.0110544	0.0289155	0.357394	0.161897	0.437624	brown
Glyma.01G120400	-0.158716	0.667878	0.987967	-0.575234	0.059239	0.140667	-1.58048	6.42362e-08	6.65171e-07	0.166972	0.588566	0.812206	turquoise
Glyma.01G120800	0.496411	0.291337	0.940906	-1.17507	0.0184733	0.0557035	-1.28574	3.35885e-05	0.000187074	-0.405541	0.169178	0.447813	turquoise
Glyma.01G120950	0.474287	0.421368	0.967525	2.2231	6.80684e-12	1.78946e-10	-0.496931	0.346598	0.476357	-0.53386	0.216196	0.509462	brown
Glyma.01G121200	-0.453869	0.665899	0.987922	0.463434	0.743667	0.847786	-7.33193	9.76706e-06	6.19663e-05	-1.43773	0.087953	0.314402	NA
Glyma.01G121209	-0.914123	0.126109	0.855832	0.869759	0.0879668	0.190545	-2.31638	3.72575e-10	6.00791e-09	-1.09842	0.00267819	0.0336559	red
Glyma.01G121800	2.08786	0.153205	0.881024	5.89137	1.99765e-07	2.42411e-06	5.80976	4.93087e-09	6.42503e-08	NA	NA	NA	NA
Glyma.01G122000	6.03011	0.00370782	0.232987	5.83754	0.00591745	0.0217718	0.751579	0.762876	0.840424	NA	NA	NA	NA
Glyma.01G122502	-0.783972	0.034588	0.63701	-0.684272	0.00383159	0.0151516	-1.97916	7.65142e-19	4.24844e-17	-0.144186	0.324674	0.621168	turquoise
Glyma.01G122800	-0.0669182	0.890445	0.996657	-0.897356	0.000824711	0.00407559	-1.32246	0.000139179	0.000659279	-0.121426	0.578501	0.806369	turquoise
Glyma.01G123100	1.82076	0.0484761	0.705397	4.43917	7.0614e-13	2.1334e-11	2.22412	3.68953e-10	5.95647e-09	-0.963153	0.160165	0.434486	blue
Glyma.01G123400	-1.17645	0.240975	0.926646	-4.06828	0.000931487	0.00452344	-2.35357	0.00103509	0.00380871	-1.26345	0.0653291	0.266764	NA
Glyma.01G124500	0.410631	0.376354	0.959479	-0.286846	0.387406	0.554687	1.32171	1.95615e-08	2.25512e-07	0.376397	0.123668	0.379281	green
Glyma.01G124700	-0.285063	0.547965	0.978086	1.01382	1.08103e-06	1.12873e-05	0.12261	0.571961	0.688634	-0.668877	0.000240335	0.00554565	blue
Glyma.01G125000	-0.661919	0.0314831	0.61853	-0.664038	0.0162632	0.0502765	-1.07455	0.0018429	0.00626969	0.184646	0.335716	0.630787	NA
Glyma.01G125200	-0.429907	0.457133	0.972794	-1.71937	7.489e-14	2.55039e-12	-1.04911	0.0816959	0.153189	0.165141	0.765038	0.905001	turquoise
Glyma.01G125800	0.182283	0.749852	0.992915	-1.56105	0.00182726	0.00810573	-3.72453	1.10328e-14	3.67552e-13	1.01181	0.00219022	0.0290234	turquoise
Glyma.01G126200	-0.917831	0.0615711	0.737911	1.40674	0.000671353	0.0034225	0.703198	0.00789967	0.0217489	0.165321	0.616469	0.828631	brown
Glyma.01G126600	-0.588986	0.228904	0.921407	-1.08043	0.0172775	0.0527458	-1.21752	4.28555e-05	0.000232679	-0.833101	0.0139599	0.102814	yellow
Glyma.01G126700	NA	NA	NA	-7.70047	8.00879e-06	6.89715e-05	NA	NA	NA	NA	NA	NA	NA
Glyma.01G127100	-0.563455	0.283383	0.937356	-2.37942	1.48988e-08	2.24346e-07	-1.58697	0.000236253	0.00104937	-1.4996	2.61627e-07	2.25637e-05	yellow
Glyma.01G127200	0.125199	0.734082	0.992319	-1.19059	3.56881e-06	3.33965e-05	-0.503964	0.0101687	0.0269219	-0.17069	0.346442	0.64017	turquoise
Glyma.01G127400	0.189621	0.713654	0.992129	-3.78678	1.76477e-16	8.03471e-15	-2.05635	0.000155685	0.000727559	0.654615	0.137806	0.401349	turquoise
Glyma.01G127500	0.034402	0.935756	0.999176	-1.20841	0.000909711	0.00443134	-2.19701	1.72886e-10	2.97557e-09	0.625874	0.0248759	0.147453	turquoise
Glyma.01G127600	0.806346	0.578172	0.979483	2.41048	0.0501894	0.123534	3.89035	0.000209795	0.000946363	NA	NA	NA	NA
Glyma.01G127900	0.9404	0.0953195	0.814665	1.48727	0.00117439	0.00551428	1.11914	0.000773956	0.00295935	-0.236685	0.491777	0.750366	blue
Glyma.01G128000	-0.0665356	0.845935	0.996044	-0.902029	9.62784e-07	1.01337e-05	-1.42626	9.72403e-10	1.45474e-08	-0.144015	0.512039	0.764496	turquoise
Glyma.01G128300	-1.18897	0.0792282	0.784565	-3.0164	5.03068e-25	4.99186e-23	-4.31528	2.21641e-13	6.11061e-12	0.228147	0.621023	0.830949	turquoise
Glyma.01G129400	0.592716	0.164052	0.88839	1.82123	2.74116e-24	2.53121e-22	0.541913	0.0503439	0.103154	-0.359395	0.132397	0.39345	brown
Glyma.01G129700	-0.156259	0.779832	0.99565	-2.00145	5.96146e-11	1.35346e-09	-2.73616	9.26017e-16	3.57709e-14	-0.288446	0.407068	0.687352	turquoise
Glyma.01G130500	0.0856712	0.801782	0.995898	1.50253	6.58534e-06	5.80516e-05	-0.273978	0.175757	0.282405	-0.143763	0.549705	0.788123	blue
Glyma.01G130800	-0.159724	0.720011	0.992129	1.33047	0.00948309	0.032357	-1.15602	0.00715235	0.0199999	-0.073175	0.817007	0.928223	yellow
Glyma.01G131100	0.126901	0.739891	0.992319	0.494689	0.00275098	0.0114923	-2.33044	9.47656e-29	1.52102e-26	-1.22889	5.62005e-08	6.08383e-06	yellow
Glyma.01G131200	-1.59118	0.205812	0.913913	-2.19995	0.00101591	0.00487117	-4.2602	3.93336e-12	8.93965e-11	0.117234	0.771893	0.908673	turquoise
Glyma.01G131300	-0.268093	0.422296	0.968035	-1.13156	4.45689e-10	8.75924e-09	-1.14546	0.00142949	0.00503704	0.337515	0.207922	0.499486	turquoise
Glyma.01G131500	0.334853	0.365512	0.956336	0.00438597	0.977013	0.987545	-1.29835	5.42685e-12	1.2082e-10	-0.435559	0.0680591	0.273118	yellow
Glyma.01G131800	0.667107	0.169411	0.891417	1.8466	2.26898e-14	8.2413e-13	0.44783	0.151224	0.250989	-0.876738	0.000423593	0.00854706	blue
Glyma.01G131900	-0.0827927	0.928897	0.998859	0.580044	0.454824	0.61972	0.42262	0.604642	0.715992	2.30147	3.48506e-05	0.00125561	NA
Glyma.01G132000	0.760572	0.000722037	0.0944844	1.50808	2.41842e-20	1.60109e-18	1.20966	7.05854e-11	1.30488e-09	0.164463	0.347575	0.641077	blue
Glyma.01G132100	1.20879	0.385528	0.961532	1.28735	2.03256e-09	3.60968e-08	1.22447	5.34605e-08	5.61166e-07	0.00914474	0.973501	0.990012	green
Glyma.01G132300	0.0158331	0.968304	0.999257	1.13765	2.31653e-08	3.37136e-07	0.702061	0.000640599	0.00250825	-0.179703	0.464958	0.730263	blue
Glyma.01G133000	-0.187155	0.645992	0.987078	1.3305	2.98529e-06	2.84935e-05	0.817783	0.0258112	0.0592216	-0.0427313	0.92891	0.973426	NA
Glyma.01G133100	0.558678	0.567588	0.979483	-0.0603733	0.906484	0.948391	-1.79415	0.000592884	0.00234246	-1.75178	0.000931177	0.0155048	NA
Glyma.01G133300	0.0971626	0.832686	0.996044	-1.95253	2.55101e-05	0.000193641	-1.05811	0.126628	0.218104	0.0466653	0.928159	0.973108	NA
Glyma.01G133600	-0.384211	0.550051	0.97841	-3.09887	3.11066e-08	4.41099e-07	-1.41972	0.0489202	0.100655	0.17111	0.789545	0.91671	turquoise
Glyma.01G133900	-0.697494	0.0184244	0.507776	0.459024	0.146993	0.279421	-1.71517	1.51057e-05	9.17731e-05	-0.374395	0.227335	0.522828	turquoise
Glyma.01G134000	-0.456842	0.255234	0.933761	-1.50323	0.000610434	0.00315503	-4.37437	2.87538e-18	1.46999e-16	0.626406	0.0562858	0.243896	turquoise
Glyma.01G134300	-0.157474	0.803288	0.995963	-0.50625	0.255285	0.414826	-1.65901	1.27706e-10	2.24832e-09	-0.752737	0.00288059	0.0354185	turquoise
Glyma.01G134600	0.184933	0.71234	0.992129	1.47972	1.17997e-12	3.46893e-11	0.572103	0.158732	0.260889	-1.09138	9.45689e-06	0.000434505	blue
Glyma.01G135200	0.4566	0.1769	0.895928	-0.231887	0.427441	0.59331	-1.52387	4.46408e-06	3.07635e-05	-1.30268	4.42921e-10	8.87814e-08	yellow
Glyma.01G135800	0.0213774	0.972388	0.999257	1.40192	1.02955e-06	1.07816e-05	0.676855	0.0907909	0.166917	0.179976	0.662084	0.853691	brown
Glyma.01G137000	1.08963	0.121229	0.847912	-1.54444	0.00180823	0.00803343	-0.937016	0.17474	0.281122	0.0251656	0.964294	0.986596	turquoise
Glyma.01G137600	0.133695	0.86746	0.996378	2.62215	7.3586e-07	7.91831e-06	0.722697	0.289504	0.415628	-0.376564	0.524831	0.773304	NA
Glyma.01G137700	1.05687	0.00690851	0.323805	-1.86327	4.08107e-08	5.67365e-07	-1.22255	3.59446e-07	3.17506e-06	-0.322073	0.0774967	0.292696	turquoise
Glyma.01G140002	1.15491	0.0316839	0.619767	-0.128272	0.768236	0.8642	1.80357	0.000968086	0.00359376	0.478874	0.444784	0.715832	green
Glyma.01G141100	-0.609805	0.206975	0.914861	0.555708	0.0541687	0.13107	-0.56763	0.0957302	0.174227	-1.22055	7.41174e-06	0.000357763	black
Glyma.01G141900	0.17223	0.789834	0.995898	-2.30105	6.21855e-07	6.77894e-06	0.00775078	0.98768	0.992787	-0.531754	0.42231	0.698743	yellow
Glyma.01G142900	-0.6859	0.202963	0.911379	0.50206	0.280033	0.441983	-1.93839	5.32022e-07	4.51734e-06	-1.20832	0.00276563	0.0343983	red
Glyma.01G143000	-1.03572	0.315172	0.947148	-2.14326	0.00671802	0.0242849	-1.0958	0.257465	0.379364	NA	NA	NA	turquoise
Glyma.01G143800	0.142376	0.843449	0.996044	3.52244	5.17502e-21	3.57623e-19	2.61044	1.88149e-11	3.83428e-10	-0.614707	0.190408	0.476522	blue
Glyma.01G143900	-0.751638	0.486192	0.973185	2.69932	8.06725e-05	0.000537089	-0.452374	0.598664	0.711107	0.332998	0.637238	0.840327	NA
Glyma.01G144300	0.835975	0.157604	0.884703	1.98942	2.08729e-12	5.93149e-11	1.73996	1.17872e-09	1.73334e-08	-0.226745	0.442158	0.714249	blue
Glyma.01G144500	0.0198744	0.965048	0.999257	-0.805486	0.0035787	0.0143313	-1.71088	0.000130321	0.000622444	0.186387	0.58324	0.809111	turquoise
Glyma.01G144700	7.15933	3.99705e-05	0.0153867	1.13212	0.523976	0.681614	0.6992	0.524026	0.647856	NA	NA	NA	NA
Glyma.01G146500	0.938133	0.0940142	0.812304	3.65325	2.37163e-10	4.9128e-09	1.75012	8.24059e-05	0.000416169	-0.2704	0.524949	0.773304	blue
Glyma.01G147400	-0.317791	0.477415	0.973185	-0.218183	0.630206	0.766803	1.78162	1.08412e-06	8.6184e-06	0.362888	0.241633	0.538059	green
Glyma.01G147500	-0.248643	0.548717	0.978086	-0.829873	0.0145265	0.045782	-1.15286	0.000945347	0.00351945	0.398914	0.170479	0.449757	NA
Glyma.01G148201	-0.042257	0.961834	0.999257	0.0250604	0.962624	0.979303	1.33996	0.00811021	0.0222443	0.296264	0.614403	0.827622	NA
Glyma.01G148401	-0.741824	0.736951	0.992319	-0.598709	0.539122	0.694273	2.3115	0.00264733	0.00856588	NA	NA	NA	NA
Glyma.01G148700	-0.553872	0.30214	0.945305	-1.19543	2.17194e-11	5.28629e-10	-1.40311	0.000218327	0.000980045	0.80526	0.0184403	0.122709	turquoise
Glyma.01G149300	0.10547	0.734225	0.992319	-1.61508	1.06906e-20	7.2466e-19	-1.42819	5.13583e-06	3.48761e-05	-0.162305	0.438431	0.711526	turquoise
Glyma.01G149500	-0.256129	0.585393	0.980234	-1.26182	2.86054e-06	2.74195e-05	0.103318	0.724478	0.811727	-0.251697	0.298742	0.596951	turquoise
Glyma.01G150000	-0.827407	0.39436	0.96378	0.444563	0.788525	0.876667	-6.48886	0.000470796	0.00191378	NA	NA	NA	NA
Glyma.01G150900	0.0768948	0.86406	0.996378	-0.245988	0.545733	0.69971	1.05877	0.0204571	0.0487191	1.45914	4.41269e-05	0.00151724	NA
Glyma.01G151532	0.674621	0.215782	0.919043	1.11337	0.00162081	0.00731434	0.76181	0.0189844	0.0457366	-0.303079	0.346921	0.640362	NA
Glyma.01G151600	1.65138	0.00479168	0.267592	3.77843	5.39501e-38	1.48168e-35	2.11376	5.03322e-16	1.9945e-14	-0.558663	0.0246463	0.146652	blue
Glyma.01G151700	-0.215866	0.72108	0.992129	-1.1347	0.00761155	0.0269442	-0.547022	0.276816	0.401111	1.36688	0.0011089	0.01765	turquoise
Glyma.01G152100	-0.0718093	0.867131	0.996378	-1.34065	1.27726e-10	2.75579e-09	-2.37548	1.41216e-15	5.30649e-14	0.714214	0.0237549	0.143342	turquoise
Glyma.01G152300	-0.221868	0.870585	0.996378	-2.68769	0.000738846	0.00370808	-1.65222	0.0686182	0.132966	1.71386	0.00570729	0.0568102	NA
Glyma.01G153200	0.289618	0.28831	0.939146	-0.194284	0.214874	0.368191	-1.28593	1.87914e-10	3.21683e-09	-0.407706	0.0179258	0.120655	yellow
Glyma.01G153300	0.0165208	0.966209	0.999257	1.6416	3.17775e-14	1.12753e-12	-1.44443	0.00172933	0.00593401	-0.388071	0.672218	0.859166	black
Glyma.01G154400	-0.37729	0.386416	0.961648	-0.366581	0.408952	0.575682	-2.46763	9.87897e-09	1.20533e-07	0.0442857	0.912914	0.966932	NA
Glyma.01G154900	-0.310091	0.415344	0.966897	-0.710813	0.0619037	0.145864	-2.58481	8.39793e-15	2.86221e-13	-0.13861	0.53276	0.777787	NA
Glyma.01G155500	-0.0257768	0.972791	0.999257	-2.03988	0.00156782	0.00710764	-1.0823	0.0972443	0.176509	1.12637	0.0197293	0.127773	turquoise
Glyma.01G156700	1.23034	0.000126143	0.0331687	-1.68972	4.11331e-10	8.14685e-09	-2.11433	1.34927e-12	3.29831e-11	0.652782	0.0180458	0.121172	turquoise
Glyma.01G156800	-0.379974	0.279496	0.936389	-1.28292	6.33881e-14	2.18491e-12	-1.62344	2.25671e-25	2.6931e-23	0.143844	0.320173	0.617432	turquoise
Glyma.01G156900	-0.58987	0.21719	0.919339	-0.792978	0.0213046	0.0624983	-1.85677	5.86006e-26	7.42095e-24	0.0387591	0.831227	0.934582	turquoise
Glyma.01G157000	0.308458	0.313006	0.946985	-0.152324	0.677487	0.801952	-1.29115	0.00216545	0.00721353	-0.611605	0.400938	0.682538	turquoise
Glyma.01G157300	0.914524	0.0540341	0.717019	1.43802	6.47237e-13	1.96942e-11	1.05885	1.01972e-07	1.01093e-06	0.00841618	0.976345	0.991234	blue
Glyma.01G157400	-0.0125782	0.972696	0.999257	1.41428	2.66965e-24	2.47053e-22	0.0498472	0.883501	0.925145	-0.923066	0.000660075	0.0119568	black
Glyma.01G157500	0.149443	0.626307	0.985579	0.77054	5.65381e-05	0.00039275	1.12219	2.45076e-06	1.80067e-05	0.552032	0.0101405	0.0837523	blue
Glyma.01G157700	NA	NA	NA	6.27648	3.2411e-07	3.77341e-06	1.15941	0.254861	0.37633	NA	NA	NA	NA
Glyma.01G158150	0.389426	0.505324	0.974471	-0.473224	0.369756	0.53717	1.21812	0.0137526	0.0348934	0.715516	0.224968	0.520323	NA
Glyma.01G158200	0.502451	0.101197	0.826522	1.28008	8.75473e-10	1.65038e-08	1.24821	5.14058e-13	1.33545e-11	0.277359	0.0451312	0.212553	blue
Glyma.01G158300	0.52647	0.163462	0.888306	1.02203	4.09381e-05	0.000294722	1.41692	1.38013e-26	1.90504e-24	-0.0119633	0.93672	0.976384	blue
Glyma.01G158600	-0.672276	0.154459	0.881024	-1.75176	3.51291e-05	0.000257164	0.153838	0.79043	0.860251	1.3521	2.26573e-05	0.000879326	turquoise
Glyma.01G159200	-0.310753	0.429669	0.969669	-0.815549	0.000667944	0.00340728	-1.68107	1.45792e-10	2.54093e-09	0.391882	0.0490602	0.223777	turquoise
Glyma.01G159700	0.508736	0.169532	0.891417	-0.805044	4.98216e-06	4.49906e-05	-2.2232	5.19103e-15	1.82324e-13	-0.0986495	0.624788	0.832711	turquoise
Glyma.01G160000	-0.805107	0.2389	0.925122	-2.2681	1.70273e-06	1.71113e-05	-2.42939	0.000148309	0.000697973	0.680302	0.187929	0.473272	turquoise
Glyma.01G160300	-0.0524938	0.9059	0.99748	-1.77468	2.05637e-09	3.64892e-08	-3.27812	3.8333e-18	1.92408e-16	0.472397	0.096745	0.330751	turquoise
Glyma.01G161500	1.52312	0.13628	0.866598	2.85185	1.11125e-28	1.50652e-26	0.691718	1.59961e-08	1.87171e-07	-0.81408	2.86727e-07	2.42132e-05	blue
Glyma.01G161600	0.561	0.100146	0.824672	1.25894	3.79377e-13	1.18574e-11	0.251053	0.241947	0.361803	-0.52428	0.0313999	0.170158	blue
Glyma.01G161700	-0.421853	0.278201	0.936389	0.171207	0.398782	0.565745	-1.00501	7.17031e-06	4.71156e-05	-0.482904	0.0310447	0.168961	NA
Glyma.01G162200	0.220737	0.45753	0.972794	1.07228	5.37442e-12	1.43618e-10	0.971624	2.2829e-13	6.28139e-12	-0.150847	0.291922	0.590422	blue
Glyma.01G162300	0.145466	0.705051	0.992129	-1.37136	3.84561e-07	4.40301e-06	-1.35422	2.19446e-07	2.03704e-06	-0.548203	0.103935	0.343922	turquoise
Glyma.01G162600	-0.0170937	0.982972	0.999515	-2.19414	0.00443185	0.0171213	-1.44519	0.111829	0.197495	0.905269	0.203832	0.493824	turquoise
Glyma.01G162700	-0.129699	0.610588	0.983613	-0.702651	3.43697e-05	0.000251995	-1.02965	5.68173e-15	1.98549e-13	-0.253358	0.0847375	0.307782	turquoise
Glyma.01G163100	-0.905262	0.221301	0.919339	-4.08747	1.84363e-38	5.41252e-36	-3.48689	2.09823e-13	5.80413e-12	0.821436	0.0377003	0.190201	turquoise
Glyma.01G164000	-0.201636	0.467099	0.973185	-0.529105	0.0114049	0.0375594	-1.24897	3.4487e-06	2.4424e-05	0.0718713	0.562529	0.796152	turquoise
Glyma.01G164200	-0.399088	0.158778	0.885048	-0.615426	0.00167733	0.00752551	-1.24428	1.88006e-24	2.05509e-22	0.142643	0.223415	0.518375	turquoise
Glyma.01G164500	-0.449891	0.454723	0.97233	-1.22137	3.45945e-08	4.86827e-07	-0.53833	0.213582	0.328814	0.385627	0.234763	0.53078	turquoise
Glyma.01G164800	0.638784	0.0879076	0.803597	1.47562	2.47337e-17	1.23434e-15	0.307758	0.363339	0.493744	-0.923356	0.000268144	0.00602722	blue
Glyma.01G165200	2.905	0.0928535	0.807466	-4.33449	4.4314e-05	0.000316086	-2.21181	0.237121	0.356309	NA	NA	NA	NA
Glyma.01G165300	0.105728	0.85176	0.996044	-0.912727	0.131977	0.258341	-1.57996	4.61841e-13	1.20585e-11	-1.19921	4.77449e-10	9.51792e-08	yellow
Glyma.01G165400	-0.189195	0.687232	0.990056	-1.03045	0.0177429	0.0539191	-1.0099	0.00937775	0.0251707	0.16723	0.60351	0.820819	turquoise
Glyma.01G166000	0.879153	0.0992876	0.820841	2.61848	6.50864e-26	6.96147e-24	2.13418	3.28756e-13	8.84011e-12	-0.516728	0.0542152	0.238319	blue
Glyma.01G167000	-0.068687	0.923421	0.998859	2.37692	0.000594577	0.00308402	1.10757	0.0972955	0.176579	-0.13661	0.841	0.938087	blue
Glyma.01G167400	NA	NA	NA	2.03672	0.290243	0.453329	7.25827	5.96253e-06	3.99141e-05	NA	NA	NA	NA
Glyma.01G168100	-0.306733	0.515931	0.97631	-1.32823	3.75805e-05	0.000273091	-1.55437	0.000979434	0.00363101	1.12562	0.0014805	0.0217432	turquoise
Glyma.01G168200	-0.294786	0.508863	0.975837	-1.2806	0.00109999	0.00521905	-1.92488	8.43411e-05	0.000424318	0.70374	0.0971547	0.33132	turquoise
Glyma.01G168400	-1.96832	0.000908599	0.10754	-3.6473	4.83055e-07	5.41707e-06	-3.93254	6.20698e-11	1.1552e-09	-0.677248	0.245684	0.542574	turquoise
Glyma.01G168500	-0.0402542	0.931388	0.999057	-1.05887	0.00383711	0.015172	-0.690644	0.192651	0.30315	-0.158285	0.722203	0.88334	turquoise
Glyma.01G168700	0.86862	0.0704263	0.764623	0.403356	0.184587	0.329143	1.08309	0.0196195	0.0470213	0.15977	0.763635	0.904339	green
Glyma.01G169200	0.162269	0.81345	0.996044	1.50637	0.00817157	0.028582	-0.108499	0.796048	0.863982	-0.871847	0.0359737	0.185022	NA
Glyma.01G169400	0.408436	0.310151	0.946544	1.2796	9.0494e-09	1.41783e-07	1.34303	7.21363e-10	1.10309e-08	-0.143496	0.57118	0.801247	blue
Glyma.01G169500	-1.28877	0.0788832	0.782854	-1.23383	0.0574291	0.137189	-3.61012	0.000622295	0.00244467	0.673025	0.214349	0.507565	NA
Glyma.01G169800	0.866202	0.0291899	0.601419	1.04556	1.23806e-06	1.27765e-05	0.822589	0.00116198	0.00421454	-0.230194	0.303438	0.601321	blue
Glyma.01G170200	-0.481384	0.713321	0.992129	-2.75793	5.05936e-14	1.75384e-12	-4.11306	2.65513e-05	0.000151424	0.149096	0.862724	0.948125	turquoise
Glyma.01G171800	-0.311002	0.348601	0.953362	0.681256	0.00953312	0.0325095	-1.20078	2.36315e-07	2.17462e-06	-0.695223	0.00146014	0.0215344	NA
Glyma.01G171900	-0.434471	0.286762	0.938366	-2.14344	1.92287e-07	2.34205e-06	-2.92844	1.71863e-07	1.62819e-06	0.763233	0.00772218	0.070235	turquoise
Glyma.01G172000	-0.00669898	0.984062	0.999661	0.608538	0.0610616	0.144231	1.52821	4.79817e-08	5.09467e-07	0.362734	0.14803	0.416464	NA
Glyma.01G172200	-0.166455	0.65292	0.987078	-1.32238	8.97152e-09	1.40691e-07	-2.31948	3.90899e-17	1.75756e-15	-0.0431186	0.833406	0.935151	turquoise
Glyma.01G172500	-0.60305	0.0563062	0.72213	0.861982	0.00273151	0.0114244	-1.12042	3.13506e-06	2.24685e-05	-0.130407	0.457749	0.72528	turquoise
Glyma.01G172700	0.237839	0.521507	0.976602	-0.794186	0.00725014	0.0259143	-1.17098	6.62745e-06	4.38827e-05	0.255192	0.219718	0.514077	turquoise
Glyma.01G173600	NA	NA	NA	-5.49134	0.049766	0.122697	-6.93974	5.69246e-05	0.00029884	NA	NA	NA	NA
Glyma.01G174000	-0.1264	0.784059	0.995728	-0.354207	0.0618308	0.145741	1.08571	0.000816922	0.00310685	0.4664	0.0749502	0.287751	green
Glyma.01G174400	0.408956	0.617937	0.985048	-3.18667	2.82798e-12	7.89405e-11	2.82095	0.108837	0.193223	0.372707	0.749886	0.897699	turquoise
Glyma.01G175200	-2.18788	0.000491051	0.0743136	-4.87117	4.64097e-06	4.21779e-05	-3.81137	7.19884e-13	1.82662e-11	-0.740152	0.0767197	0.291139	turquoise
Glyma.01G175300	-0.531652	0.377918	0.959623	-1.75941	0.000791233	0.00393757	-1.75203	0.0146018	0.0366638	0.987166	0.0766762	0.291062	turquoise
Glyma.01G175500	0.376046	0.612649	0.984158	1.91369	0.000222149	0.00130383	2.0963	0.000456667	0.00186351	-0.613323	0.336127	0.631104	blue
Glyma.01G176300	-0.500007	0.2061	0.914052	-0.950522	0.00320909	0.0130862	-1.41579	2.46917e-05	0.000142071	-0.108378	0.730019	0.887006	turquoise
Glyma.01G176400	-0.123026	0.776586	0.99565	-0.379915	0.107706	0.221999	1.74904	3.10438e-06	2.22672e-05	0.628124	0.0256961	0.150225	green
Glyma.01G176500	NA	NA	NA	-3.74478	0.00459286	0.0176461	-1.89153	0.289721	0.415824	NA	NA	NA	NA
Glyma.01G177400	0.40984	0.539672	0.977159	1.40278	0.000870581	0.00426563	0.950368	0.00231854	0.00764781	-0.220205	0.505918	0.760088	blue
Glyma.01G177500	-0.318589	0.510834	0.976042	1.47258	1.17925e-05	9.74558e-05	-0.451481	0.277069	0.401351	-0.261721	0.539952	0.782193	red
Glyma.01G177900	0.414331	0.300871	0.9448	2.07317	1.51562e-49	8.16687e-47	0.39513	0.0871876	0.161534	-0.483266	0.0159074	0.111815	blue
Glyma.01G178500	1.08959	0.0322261	0.621481	4.24929	7.27527e-89	3.44112e-85	2.81881	2.30147e-18	1.20333e-16	-0.270293	0.430873	0.705063	blue
Glyma.01G178700	-0.764504	0.304717	0.945363	-1.45989	5.47148e-07	6.04819e-06	-3.29811	3.6637e-08	3.99562e-07	-1.08721	6.57304e-05	0.00206006	turquoise
Glyma.01G178800	-0.734388	0.462866	0.973185	2.33479	0.00294726	0.0121761	2.45514	3.40441e-05	0.000189281	0.366788	0.665634	0.855655	NA
Glyma.01G179300	0.13495	0.824879	0.996044	-0.692914	0.0218313	0.0637537	-2.87099	1.22405e-22	1.07617e-20	-0.0898266	0.709845	0.877733	turquoise
Glyma.01G179400	0.471277	0.521994	0.976602	2.39154	2.92229e-06	2.79235e-05	2.99026	2.0141e-07	1.88313e-06	-0.140077	0.861302	0.947468	blue
Glyma.01G179900	0.115821	0.677844	0.989295	1.1081	4.02986e-20	2.63919e-18	0.24166	0.250104	0.370937	-0.107154	0.588643	0.812282	brown
Glyma.01G180200	0.416083	0.360494	0.954908	-0.441103	0.173924	0.315659	-2.04386	1.14924e-08	1.38183e-07	-0.493447	0.100941	0.33821	NA
Glyma.01G180366	-0.349793	0.5299	0.976602	-1.49557	7.55106e-08	9.97644e-07	-2.55876	1.19244e-06	9.38582e-06	-0.60216	0.0242835	0.145299	turquoise
Glyma.01G180500	0.237311	0.537249	0.977159	1.41708	4.45785e-05	0.000317707	1.36773	4.82204e-05	0.00025852	0.279969	0.491162	0.749774	brown
Glyma.01G180900	-0.211642	0.680296	0.989537	0.0754339	0.82996	0.903018	-1.07656	0.000317412	0.00135842	-0.959278	0.00110522	0.0176067	turquoise
Glyma.01G181000	-0.227571	0.567807	0.979483	-0.120792	0.785976	0.87507	1.05586	0.00626226	0.0178595	-0.0916181	0.79181	0.917594	green
Glyma.01G181800	0.354647	0.458002	0.972794	2.20516	2.43183e-32	4.38646e-30	0.218921	0.465838	0.593695	-0.872913	0.00124191	0.0192137	blue
Glyma.01G181900	0.0716351	0.895117	0.996726	2.14784	4.1107e-05	0.000295738	0.537316	0.384648	0.515262	-0.205438	0.740378	0.892555	brown
Glyma.01G182200	-0.635925	0.324558	0.949581	0.621282	0.00182533	0.00809821	-1.08148	0.000816966	0.00310685	-1.10123	2.58439e-06	0.000152806	black
Glyma.01G182400	0.56555	0.205354	0.91353	1.18292	2.26487e-09	3.98237e-08	0.729719	0.00380846	0.0116908	-0.915106	9.91845e-05	0.00282463	blue
Glyma.01G183100	0.511413	0.397181	0.964653	-1.76181	9.60617e-23	7.82347e-21	-2.32248	3.09088e-10	5.07307e-09	-0.150141	0.674994	0.860988	turquoise
Glyma.01G183200	1.38202	0.567183	0.979483	NA	NA	NA	6.77213	0.000104916	0.000514575	NA	NA	NA	NA
Glyma.01G183300	1.27381	0.00113047	0.120169	-1.06031	1.9183e-07	2.33782e-06	-1.38983	2.70952e-19	1.57365e-17	-0.75494	0.036558	0.186664	turquoise
Glyma.01G183700	0.221646	0.648997	0.987078	1.55324	5.91086e-09	9.61848e-08	-0.653782	0.0251666	0.0579616	-0.430638	0.190347	0.476469	brown
Glyma.01G183800	0.0326184	0.92813	0.998859	0.246595	0.173536	0.31521	1.30596	6.26804e-12	1.3799e-10	0.175578	0.413166	0.691821	blue
Glyma.01G184300	0.0933169	0.83409	0.996044	-1.22836	0.00231976	0.0099476	-1.05342	0.0204128	0.0486277	0.824634	0.0144592	0.105098	turquoise
Glyma.01G184500	0.105005	0.837472	0.996044	1.17716	0.000333633	0.001868	1.14644	0.00299712	0.00952501	0.643787	0.105083	0.345831	NA
Glyma.01G184600	-0.30467	0.58365	0.980064	-2.72532	3.25616e-24	2.99377e-22	-1.53096	0.00978393	0.0260749	0.191039	0.706433	0.876402	turquoise
Glyma.01G184900	NA	NA	NA	-6.30818	0.000856858	0.00420856	-5.93264	0.110782	0.195937	NA	NA	NA	NA
Glyma.01G185800	0.405551	0.172805	0.892266	1.46981	7.94506e-08	1.0458e-06	0.858468	0.0115235	0.0299986	-0.686022	0.00445624	0.0479835	blue
Glyma.01G186100	-0.129389	0.795531	0.995898	-2.03622	1.15258e-07	1.46943e-06	-1.23651	0.0122952	0.031713	0.812083	0.0674817	0.271662	turquoise
Glyma.01G186300	-1.23559	0.00954096	0.377168	-0.795268	0.0498697	0.122903	-1.55444	0.000234524	0.00104225	1.16858	0.0200457	0.129043	turquoise
Glyma.01G186500	-1.54602	0.0370226	0.648184	-8.19633	7.44984e-09	1.1891e-07	-0.712655	0.508594	0.634096	1.69485	0.0229802	0.140219	turquoise
Glyma.01G186800	-0.949347	0.152755	0.881024	-1.41703	9.58299e-06	8.11172e-05	-3.95372	2.51235e-14	7.91088e-13	0.998693	0.00178919	0.0251624	turquoise
Glyma.01G187100	0.517367	0.760939	0.995066	0.171188	0.895112	0.942236	3.77107	3.40531e-05	0.000189306	NA	NA	NA	green
Glyma.01G187200	-0.916904	0.065442	0.749324	-1.19276	4.72782e-05	0.000334705	-2.17306	8.38351e-13	2.10784e-11	0.41514	0.108393	0.352309	turquoise
Glyma.01G187400	0.11508	0.85855	0.996044	-2.5551	3.34853e-15	1.34475e-13	-1.22089	0.0263981	0.0603613	0.532749	0.268089	0.565501	turquoise
Glyma.01G187500	1.04564	0.105096	0.832056	2.17929	0.000180837	0.00108991	2.90693	5.97624e-12	1.32058e-10	0.108612	0.845912	0.940673	blue
Glyma.01G187700	-0.340352	0.309326	0.946444	-1.20194	1.64121e-09	2.95287e-08	-0.293089	0.0575427	0.115063	-0.306171	0.132824	0.393995	yellow
Glyma.01G187800	0.179849	0.632322	0.986199	1.51951	3.48821e-06	3.27286e-05	1.23059	1.31026e-06	1.01944e-05	-0.240865	0.299767	0.597978	blue
Glyma.01G189000	-1.12159	0.22074	0.919339	-7.17765	2.4542e-20	1.62225e-18	-4.64796	1.67128e-08	1.94677e-07	-0.76246	0.0120402	0.0938512	turquoise
Glyma.01G189300	NA	NA	NA	-4.45988	0.200275	0.349764	-6.02017	0.0055836	0.0161985	NA	NA	NA	NA
Glyma.01G189500	-0.32521	0.614922	0.984835	-1.19626	0.000309274	0.00174539	-2.5125	7.36272e-08	7.51701e-07	0.485506	0.143968	0.410224	turquoise
Glyma.01G189700	-0.610191	0.273915	0.936389	-2.04818	0.000398038	0.00217371	-1.12709	0.322191	0.450533	0.924962	0.255367	0.553011	turquoise
Glyma.01G190000	0.0402026	0.940382	0.999257	-1.51589	0.000712685	0.00359842	-5.12926	4.03054e-09	5.35465e-08	1.20786	0.00540357	0.0545606	turquoise
Glyma.01G190300	-0.267696	0.459056	0.973185	0.18273	0.184628	0.329183	-1.09668	2.17688e-10	3.67636e-09	-0.416254	0.00195609	0.0268271	NA
Glyma.01G190402	NA	NA	NA	-2.68143	0.00331108	0.0134289	-4.40711	0.00278493	0.00894334	0.314952	0.662698	0.854211	NA
Glyma.01G190600	0.411135	0.312018	0.946985	1.18149	0.00164803	0.00741438	1.4033	0.000385168	0.00160622	0.606589	0.0987066	0.334254	green
Glyma.01G190900	-0.495652	0.496496	0.973185	-2.12315	1.91804e-10	4.03404e-09	-4.21811	0.0015073	0.00527397	0.946453	0.387924	0.672458	turquoise
Glyma.01G191200	-0.175255	0.674789	0.988738	-1.02821	0.00186119	0.00823671	-1.01759	0.000978235	0.00362689	0.79508	0.00994942	0.0828291	turquoise
Glyma.01G192200	0.520572	0.207788	0.915525	1.26043	1.22382e-06	1.26418e-05	1.21721	6.03361e-09	7.69011e-08	0.389934	0.0905619	0.319176	blue
Glyma.01G192500	-1.30089	0.00132269	0.131573	-0.897246	3.91292e-05	0.000282752	-3.27117	1.05048e-31	2.2895e-29	-0.492256	0.00230203	0.0301253	turquoise
Glyma.01G192550	1.16467	0.424672	0.96882	-1.1982	0.537972	0.693233	-3.44177	0.0159712	0.0395342	-0.273404	0.609216	0.824791	NA
Glyma.01G192600	0.243246	0.507896	0.975493	1.63275	1.7289e-18	9.99964e-17	1.47795	3.21154e-12	7.42131e-11	0.545887	0.0231917	0.140974	brown
Glyma.01G192800	0.174029	0.808566	0.996044	1.78869	0.00030321	0.00171503	2.16925	1.45803e-09	2.10593e-08	0.373522	0.438709	0.711882	blue
Glyma.01G193100	-0.38056	0.790277	0.995898	-4.50058	0.000798932	0.00397078	-6.87908	0.0044421	0.013318	0.50249	0.688264	0.867039	NA
Glyma.01G193500	-0.304216	0.608937	0.983318	-1.67505	1.19425e-05	9.86191e-05	-0.552699	0.399621	0.529939	0.646396	0.267301	0.564872	NA
Glyma.01G193600	0.900699	0.00269675	0.195835	0.353877	0.159128	0.296347	-1.20809	4.66923e-05	0.000251173	-1.23148	0.000572208	0.0107447	yellow
Glyma.01G193700	0.0802405	0.754434	0.993688	-0.356424	0.0629078	0.147625	-1.64915	1.62803e-16	6.81664e-15	-0.588696	0.000473402	0.00926512	red
Glyma.01G194200	-0.378938	0.236347	0.924632	-0.206052	0.593327	0.738519	2.06338	3.4052e-08	3.7314e-07	0.254787	0.474881	0.736863	green
Glyma.01G194700	-0.266427	0.563107	0.979483	-0.590476	0.0221473	0.0644597	-1.88018	2.97078e-12	6.8996e-11	0.115784	0.624726	0.832711	turquoise
Glyma.01G195000	-0.747905	0.490746	0.973185	-4.02734	0.00125398	0.00584416	-5.09453	1.89292e-05	0.000111852	-1.19972	0.0930885	0.324569	NA
Glyma.01G195200	-0.0899227	0.801306	0.995898	-0.563588	0.0848348	0.185301	-1.77999	3.65147e-10	5.90193e-09	0.724524	0.0128833	0.0980547	turquoise
Glyma.01G195300	-1.19712	0.00979901	0.381698	0.527555	0.170288	0.310915	-1.27133	0.000804961	0.00306599	-0.407352	0.182152	0.465929	NA
Glyma.01G195500	-0.539014	0.109389	0.83669	-0.198058	0.318541	0.483645	-1.75984	4.2324e-17	1.89065e-15	-0.527413	0.00403081	0.0448317	turquoise
Glyma.01G195600	-0.326511	0.37587	0.959335	0.260669	0.219713	0.373894	-1.03249	0.00155595	0.00542265	-0.296798	0.310054	0.607819	turquoise
Glyma.01G195800	-0.92739	0.0874965	0.802484	-0.0661541	0.899137	0.944442	-0.056076	0.874781	0.919364	1.04629	0.000986347	0.0161576	turquoise
Glyma.01G195900	-0.708189	0.230056	0.921812	0.476581	0.274267	0.435645	-1.43928	0.0168744	0.0414282	-0.155786	0.680642	0.86373	NA
Glyma.01G196100	-0.351264	0.263846	0.936389	-1.5818	3.3637e-07	3.90269e-06	-3.00017	6.39852e-18	3.12088e-16	-0.967404	0.00106232	0.0170274	turquoise
Glyma.01G196800	-1.04896	0.433952	0.970203	-1.74856	0.0188905	0.0567222	-9.06696	5.57464e-09	7.16468e-08	0.246074	0.773573	0.909612	turquoise
Glyma.01G197300	0.914227	0.340624	0.951894	-2.64193	0.00226549	0.00975814	-1.88965	0.030917	0.0688283	0.708137	0.302214	0.600232	NA
Glyma.01G197400	NA	NA	NA	-5.90819	0.023058	0.0665507	-5.36235	0.0176664	0.0431018	NA	NA	NA	NA
Glyma.01G197500	-0.0950115	0.86943	0.996378	-2.9392	2.63126e-09	4.56625e-08	-1.30847	0.0502509	0.102999	0.650473	0.171497	0.451072	turquoise
Glyma.01G197600	0.125342	0.79359	0.995898	-1.34291	1.94574e-10	4.08826e-09	-1.00052	0.000790003	0.0030154	0.332967	0.233381	0.529345	turquoise
Glyma.01G197700	-0.455319	0.492735	0.973185	-1.96538	8.01917e-08	1.05491e-06	-1.48678	0.000856611	0.00323504	0.389237	0.314044	0.611666	turquoise
Glyma.01G197800	-0.241224	0.545144	0.9776	-1.07789	3.01064e-08	4.28056e-07	-2.06131	1.04761e-11	2.23847e-10	0.2953	0.167657	0.446022	turquoise
Glyma.01G197900	0.643303	0.07315	0.774059	NA	NA	NA	-2.25887	0.000427417	0.00176008	0.0216487	0.925681	0.972095	turquoise
Glyma.01G198100	0.66619	0.612106	0.984158	-3.44883	0.0105122	0.0352082	-3.81666	0.0106572	0.0280165	-0.322486	0.739067	0.891804	NA
Glyma.01G198200	-0.965575	0.487777	0.973185	-5.46523	0.0125944	0.0406962	-4.20809	0.00437217	0.0131378	-0.255968	0.761086	0.903032	NA
Glyma.01G198400	NA	NA	NA	-2.40301	0.269019	0.429811	-5.65875	0.00844592	0.0230353	NA	NA	NA	NA
Glyma.01G198800	0.029938	0.93704	0.999257	0.967606	9.10043e-10	1.70659e-08	1.04648	7.12472e-07	5.89362e-06	-0.0136	0.945306	0.979346	blue
Glyma.01G199600	0.0215317	0.954084	0.999257	-0.603642	0.0457951	0.115107	-1.19186	0.00717308	0.0200389	0.969921	0.000738207	0.0130794	turquoise
Glyma.01G199800	-0.272492	0.593387	0.980851	0.239162	0.635234	0.770492	-1.85341	0.0102008	0.0269948	-0.164718	0.729392	0.886758	turquoise
Glyma.01G200200	0.32685	0.244413	0.928208	0.607653	3.73494e-05	0.00027155	1.45885	1.05677e-20	7.37957e-19	0.0806377	0.580188	0.807394	NA
Glyma.01G200400	-0.161173	0.781188	0.995728	-1.12868	0.114023	0.231832	-1.93325	1.64182e-06	1.25162e-05	-2.11787	3.31015e-07	2.71365e-05	NA
Glyma.01G200532	1.35424	0.0163245	0.481587	-0.319488	0.137668	0.266235	-0.531563	0.0119886	0.0310275	-1.23761	2.9614e-05	0.00110127	yellow
Glyma.01G200800	0.0170435	0.961305	0.999257	-0.938633	0.000179123	0.00108019	-2.2563	6.44759e-37	2.15318e-34	-0.834766	1.06112e-05	0.000477337	turquoise
Glyma.01G201800	0.603392	0.503353	0.974326	-1.61505	0.00439665	0.0170064	0.492307	0.389727	0.52018	0.280167	0.647241	0.845247	NA
Glyma.01G202100	NA	NA	NA	2.74257	0.00013638	0.000851882	-0.123577	0.933476	0.957625	NA	NA	NA	NA
Glyma.01G202200	0.91765	0.0572261	0.724523	-1.97665	0.0100497	0.0339554	-0.856102	0.00116741	0.0042298	-0.156474	0.506673	0.760749	yellow
Glyma.01G202400	0.355701	0.858808	0.996044	-0.663787	0.392922	0.560195	-3.92577	0.00498015	0.0146583	-0.343058	0.606336	0.82305	NA
Glyma.01G202500	-0.0320361	0.917408	0.998551	1.2413	9.88196e-14	3.31755e-12	0.600221	0.00285883	0.00914516	0.046821	0.772969	0.909305	blue
Glyma.01G203100	0.646686	0.0585788	0.730359	1.60115	1.17512e-10	2.55223e-09	0.98852	0.00015624	0.000729988	-0.317157	0.187827	0.473105	blue
Glyma.01G203300	0.56021	0.161153	0.887097	1.51155	3.44838e-06	3.2412e-05	0.945877	0.000769722	0.00294749	-0.0260687	0.927423	0.972929	blue
Glyma.01G203400	-0.0977445	0.84477	0.996044	3.28884	6.31742e-26	6.77396e-24	2.06525	2.71783e-11	5.42388e-10	0.348293	0.236247	0.532402	brown
Glyma.01G203500	1.77422	6.94434e-08	0.000125156	-1.56917	5.41166e-12	1.44522e-10	-1.99018	8.60915e-09	1.06103e-07	-1.00151	0.0346317	0.180718	turquoise
Glyma.01G204400	-0.18981	0.621116	0.985288	0.860737	0.258171	0.418144	-2.81109	1.0602e-16	4.53075e-15	-0.492376	0.147785	0.416071	red
Glyma.01G204700	-0.875409	0.662919	0.987078	-0.82715	0.510264	0.669382	-6.44258	0.012829	0.0328845	NA	NA	NA	NA
Glyma.01G204800	0.0858536	0.850414	0.996044	2.71298	6.91071e-17	3.26144e-15	1.11589	0.00692197	0.0194529	-0.263601	0.411545	0.691056	blue
Glyma.01G205700	0.28621	0.5226	0.976602	1.23692	2.48905e-07	2.96548e-06	0.256118	0.437667	0.566926	0.0860243	0.776055	0.910564	brown
Glyma.01G205900	0.293545	0.483756	0.973185	0.513316	0.0354526	0.0939891	-1.27164	2.78226e-10	4.59566e-09	-0.443918	0.0623108	0.259493	red
Glyma.01G206100	-0.859813	0.391356	0.962682	-3.48611	0.00616301	0.0225409	-6.11695	0.0256	0.0588191	NA	NA	NA	NA
Glyma.01G206600	-0.0986709	0.805747	0.996044	1.91558	2.17726e-16	9.84626e-15	0.815366	0.0353554	0.0768175	-0.136307	0.726208	0.885277	blue
Glyma.01G206700	-0.0965667	0.88131	0.996657	1.34902	3.69442e-09	6.2309e-08	-0.512904	0.0764926	0.145301	0.440835	0.0953682	0.328737	blue
Glyma.01G206800	-0.0572752	0.922567	0.998859	0.75461	0.161532	0.299606	-1.69933	0.00569589	0.0164746	-0.272538	0.550742	0.788866	red
Glyma.01G206900	-0.772578	0.286982	0.938366	1.14641	0.0326893	0.0881788	-1.86234	0.000392919	0.00163525	0.262464	0.64076	0.842089	turquoise
Glyma.01G207100	0.715447	0.35664	0.954284	2.93393	6.84452e-11	1.53673e-09	2.13385	6.64127e-10	1.02274e-08	-0.0337579	0.946312	0.979451	blue
Glyma.01G207300	-0.394576	0.247724	0.92988	-1.19806	0.000527633	0.00277671	-1.13427	0.00248126	0.00810962	0.437082	0.0810095	0.299849	turquoise
Glyma.01G208200	0.145852	0.600173	0.981177	-0.00324846	0.987796	0.993373	-1.06306	0.000545432	0.00217721	0.0416929	0.876404	0.95275	red
Glyma.01G208300	-0.0544537	0.900085	0.9969	-0.201333	0.680707	0.804069	-1.30741	0.00534782	0.0156107	-0.0573029	0.889494	0.958613	NA
Glyma.01G208800	0.529807	0.357936	0.954908	1.48192	0.000103279	0.000667653	0.500826	0.123339	0.213506	0.100127	0.760107	0.902669	NA
Glyma.01G209500	-0.00854162	0.985164	0.999805	-1.55186	1.02226e-06	1.07131e-05	-2.1403	6.54912e-13	1.67925e-11	0.714056	0.00263789	0.0333369	turquoise
Glyma.01G209600	-0.646789	0.27585	0.936389	-2.0198	1.14717e-05	9.51816e-05	-2.74932	4.52824e-07	3.90693e-06	-0.708737	0.0573509	0.246876	turquoise
Glyma.01G209633	0.519053	0.552029	0.97841	-2.57046	0.000116515	0.000742172	-3.33004	0.000609672	0.00240146	-0.730579	0.261779	0.559426	turquoise
Glyma.01G209666	0.726148	0.46496	0.973185	-4.70143	0.000316498	0.00178356	-5.05557	0.000708581	0.00273869	NA	NA	NA	turquoise
Glyma.01G209700	-0.597259	0.114611	0.84309	-1.56864	1.19912e-06	1.24137e-05	-2.48518	3.08953e-18	1.57171e-16	0.229023	0.397646	0.67994	turquoise
Glyma.01G210100	2.61951	0.278508	0.936389	-5.61763	0.00829877	0.028959	-4.90638	0.140437	0.236807	NA	NA	NA	NA
Glyma.01G210200	0.744805	0.208151	0.915906	2.6943	2.2927e-37	5.95109e-35	1.45741	8.32132e-07	6.79522e-06	-0.0850111	0.752827	0.89904	blue
Glyma.01G210400	1.39481	0.000953577	0.110231	-0.933509	3.54293e-06	3.31762e-05	-3.03758	4.54234e-41	1.88098e-38	-2.10732	8.0812e-18	7.19049e-15	yellow
Glyma.01G210700	0.085891	0.899069	0.996727	-1.01355	0.138854	0.267994	-2.71101	9.23197e-05	0.000459558	-0.122619	0.804463	0.923113	NA
Glyma.01G210800	-0.0758245	0.835638	0.996044	-1.10396	8.01582e-05	0.000533916	-2.16567	2.61171e-09	3.60382e-08	0.508012	0.0131364	0.0992602	turquoise
Glyma.01G211000	0.307334	0.868932	0.996378	-4.37958	1.92744e-06	1.92017e-05	-1.30957	0.148013	0.246827	0.455727	0.522316	0.771348	NA
Glyma.01G211300	0.409109	0.526354	0.976602	3.27587	2.45431e-59	2.42971e-56	1.84834	2.04143e-10	3.46599e-09	-0.108507	0.700483	0.872787	blue
Glyma.01G211800	-0.237643	0.622161	0.985447	-0.031875	0.927426	0.959524	-1.71934	3.58764e-05	0.000198429	-1.22913	0.00112366	0.0178382	yellow
Glyma.01G211900	-0.116193	0.727888	0.992129	-0.984919	2.01514e-06	1.99726e-05	-1.44411	5.35302e-11	1.00807e-09	-0.0354923	0.846969	0.940902	turquoise
Glyma.01G212800	0.769376	0.00590066	0.29737	-0.799602	0.00729141	0.0260262	-1.02393	2.27076e-07	2.09987e-06	0.0907917	0.831947	0.934641	turquoise
Glyma.01G212900	-0.265795	0.460658	0.973185	0.17042	0.520843	0.678742	1.55308	1.19714e-06	9.41923e-06	0.84004	0.00156748	0.0227459	NA
Glyma.01G213000	0.259263	0.500616	0.97367	1.46114	3.42694e-08	4.82732e-07	0.243975	0.507541	0.63304	-0.447802	0.253364	0.550734	blue
Glyma.01G213600	-0.459672	0.571526	0.979483	-2.48	1.7692e-13	5.75347e-12	-3.3652	6.04913e-09	7.70752e-08	-0.219771	0.693357	0.869551	turquoise
Glyma.01G214200	-0.697443	0.533546	0.977159	-2.64607	0.0105073	0.0351967	0.708266	0.347838	0.477712	NA	NA	NA	NA
Glyma.01G214300	-0.277788	0.86414	0.996378	-3.01739	0.00381416	0.0150953	-6.20372	7.52689e-08	7.66196e-07	-1.53434	0.0136371	0.101529	NA
Glyma.01G214600	-0.0370759	0.887389	0.996657	1.32936	0.00153992	0.0069983	0.556106	0.0359412	0.077886	-0.108148	0.706328	0.876402	blue
Glyma.01G214800	0.30274	0.473374	0.973185	1.01209	1.99483e-10	4.1852e-09	0.619101	0.000334399	0.00142011	0.0620461	0.727249	0.885746	blue
Glyma.01G215100	0.325233	0.202511	0.911282	0.305605	0.13509	0.262599	-0.306381	0.403081	0.533407	-1.34964	7.47732e-09	1.08677e-06	black
Glyma.01G215400	-0.636737	0.143661	0.874061	-1.87307	2.47665e-12	6.98249e-11	-2.68827	3.73134e-15	1.33088e-13	0.193443	0.447114	0.71751	turquoise
Glyma.01G215500	-0.557274	0.331497	0.950898	-1.97591	1.43716e-18	8.3566e-17	-2.12882	5.19306e-10	8.16108e-09	0.625451	0.0469563	0.217759	turquoise
Glyma.01G215700	-0.364079	0.483306	0.973185	-0.971088	3.01096e-05	0.000224315	-2.01671	7.60226e-08	7.72729e-07	0.07597	0.810464	0.925175	turquoise
Glyma.01G216000	1.01323	0.102	0.8279	1.87269	0.021037	0.0618925	-3.0611	9.18356e-09	1.12679e-07	-0.80372	0.264905	0.562351	turquoise
Glyma.01G216600	0.669037	0.106064	0.832732	0.0488221	0.892796	0.940798	-2.06064	6.98705e-08	7.1706e-07	-0.96484	0.0240951	0.144527	yellow
Glyma.01G216800	-0.359565	0.400343	0.964653	1.34841	3.25988e-05	0.000240496	-1.20089	0.000115368	0.000559608	0.0131638	0.963334	0.986298	brown
Glyma.01G216900	-0.810382	0.199714	0.911031	-0.510874	0.528127	0.685025	-2.75971	0.018845	0.0454655	0.187089	0.754607	0.899694	NA
Glyma.01G217200	0.787877	0.271058	0.936389	-2.43344	0.00849972	0.029533	-3.15882	1.99291e-09	2.80797e-08	-0.155619	0.718895	0.881599	turquoise
Glyma.01G217600	0.19928	0.591875	0.980851	1.6409	1.2282e-08	1.88749e-07	-1.20408	0.000309023	0.00132745	-1.01064	5.55987e-06	0.000282099	black
Glyma.01G217700	0.0997539	0.79624	0.995898	1.84924	9.29881e-17	4.34513e-15	0.18044	0.705656	0.797261	-1.42269	6.48294e-17	5.14139e-14	blue
Glyma.01G217800	-0.421678	0.352654	0.953933	-1.73769	0.000143106	0.000889066	-1.99295	0.00353019	0.0109699	0.0794037	0.891265	0.959292	turquoise
Glyma.01G218100	-0.171627	0.752283	0.993498	-1.35778	0.000647275	0.00331455	-1.2199	0.00133808	0.00474886	0.0500563	0.867721	0.949536	turquoise
Glyma.01G218200	0.595464	0.438999	0.970363	3.32296	1.09987e-26	1.27793e-24	2.11227	2.73629e-09	3.75571e-08	-0.732393	0.0799905	0.29789	blue
Glyma.01G218600	0.210998	0.623137	0.985579	1.7637	1.34354e-21	9.86088e-20	0.840447	0.00523874	0.0153271	-0.225051	0.345639	0.639577	NA
Glyma.01G218700	-0.191171	0.765651	0.995286	-1.74139	5.35809e-05	0.000374468	-1.81845	0.0364523	0.0787674	0.781825	0.321983	0.618777	turquoise
Glyma.01G219100	-0.233356	0.63824	0.986542	-1.11478	0.000269918	0.00154728	-0.413681	0.398543	0.529031	0.414462	0.129942	0.38955	NA
Glyma.01G219400	0.150122	0.905114	0.99748	-1.13347	0.372983	0.540272	1.45428	0.000654924	0.00255588	0.142122	0.825122	0.931772	green
Glyma.01G220600	0.374206	0.344968	0.952972	0.563693	0.0494776	0.122149	2.0239	6.99472e-12	1.53174e-10	0.228014	0.269759	0.567231	blue
Glyma.01G220700	-0.286305	0.512398	0.976179	-0.814753	0.00263356	0.0110757	-1.63592	1.16051e-11	2.45941e-10	0.422307	0.0531683	0.235392	turquoise
Glyma.01G220900	-0.0812704	0.721842	0.992129	0.400728	0.0404915	0.104629	-2.05526	3.76663e-21	2.80533e-19	-0.0875185	0.692664	0.869278	turquoise
Glyma.01G221000	-1.15681	0.109966	0.83669	0.140193	0.891748	0.940247	-2.68137	0.0109526	0.0286891	-0.153386	0.785902	0.915328	turquoise
Glyma.01G221300	-1.07402	0.0905575	0.805497	0.422465	0.501315	0.661988	-1.78587	0.0144972	0.0364544	-0.118391	0.763224	0.904099	turquoise
Glyma.01G221500	0.240238	0.276369	0.936389	0.556728	0.00121589	0.00568743	1.14648	5.45607e-09	7.03193e-08	0.472651	1.12684e-05	0.000500708	brown
Glyma.01G222300	1.21453	0.0093623	0.374586	-2.16063	0.000192794	0.0011509	-1.72308	0.0115471	0.0300473	0.574102	0.199497	0.488479	turquoise
Glyma.01G223000	-0.547839	0.0629168	0.739594	-0.835706	0.00195943	0.00861287	-1.77959	4.64187e-13	1.21122e-11	-0.505627	0.00570613	0.0568102	turquoise
Glyma.01G223400	-0.307385	0.480529	0.973185	0.763716	0.00026413	0.00151943	1.47238	1.06038e-06	8.44102e-06	0.743292	0.0120713	0.0939165	blue
Glyma.01G223800	-0.465641	0.293225	0.942334	-0.676594	0.0646951	0.150816	-1.09858	0.00373797	0.0115128	0.360984	0.226376	0.521895	turquoise
Glyma.01G224000	-0.226824	0.793502	0.995898	-1.19916	0.0702909	0.160569	-4.6085	0.000326467	0.00139084	0.329343	0.547764	0.787183	NA
Glyma.01G224400	1.13799	0.0156856	0.471518	3.21561	2.22454e-11	5.39274e-10	1.77829	2.17491e-09	3.04342e-08	-0.719296	0.0409555	0.200251	blue
Glyma.01G224600	1.51468	0.325502	0.949581	-6.03927	0.00280548	0.0116901	NA	NA	NA	NA	NA	NA	NA
Glyma.01G224800	1.42089	0.00434022	0.252331	-0.529795	0.1166	0.235707	-0.757872	0.00570703	0.0164988	-1.25728	8.58813e-15	4.41273e-12	yellow
Glyma.01G225000	0.480806	0.418885	0.967473	-0.76538	0.492607	0.654283	-0.53959	0.451401	0.580333	1.97627	0.000920462	0.0153893	NA
Glyma.01G225100	2.19956	0.0948257	0.813994	1.37537	0.00113596	0.00536416	-2.67155	0.00100788	0.00372346	-2.9015	4.20855e-09	6.64641e-07	brown
Glyma.01G225500	-0.507612	0.529137	0.976602	1.8592	0.000205148	0.00121595	2.34368	2.87921e-05	0.000162635	1.33909	0.0196544	0.127378	blue
Glyma.01G225600	-0.486884	0.189571	0.907351	-1.0129	0.000816022	0.00404016	-1.761	2.39014e-23	2.26489e-21	-0.0193998	0.933473	0.975034	turquoise
Glyma.01G225800	0.607959	0.0657085	0.750602	1.87747	3.38956e-33	6.44153e-31	2.2743	1.05216e-10	1.88383e-09	-0.16616	0.597834	0.818033	blue
Glyma.01G226000	-0.0206048	0.966985	0.999257	-1.10244	1.23503e-05	0.00010171	-1.77796	2.95991e-09	4.02661e-08	0.0851046	0.772987	0.909305	turquoise
Glyma.01G226100	-0.768831	0.0705034	0.76481	-0.563158	0.0856026	0.186595	0.0692465	0.857889	0.907644	1.04541	0.00144966	0.0214197	turquoise
Glyma.01G226200	0.0109092	0.988199	0.999811	-1.90693	0.00248336	0.0105398	-1.67057	0.00399131	0.0121601	1.3076	5.12619e-05	0.00170473	NA
Glyma.01G226600	-0.243657	0.5682	0.979483	0.535366	0.261576	0.421814	1.49687	1.37264e-05	8.40966e-05	1.05012	0.0261262	0.151832	green
Glyma.01G227500	-0.151932	0.664067	0.987104	-1.9629	4.35553e-08	6.0355e-07	0.405215	0.323947	0.452464	0.709018	0.0141621	0.103787	turquoise
Glyma.01G229000	0.240047	0.600889	0.98137	1.08396	8.27273e-05	0.000549143	1.10481	3.85072e-08	4.17648e-07	-0.326427	0.12278	0.377826	blue
Glyma.01G229066	-0.86035	0.263068	0.936389	-1.91261	0.10402	0.216286	3.44203	0.000559971	0.00222815	NA	NA	NA	turquoise
Glyma.01G229600	-0.143306	0.804257	0.996044	-1.68022	0.00130277	0.00604375	-4.10185	4.55001e-12	1.02289e-10	0.946894	9.79841e-05	0.00280357	turquoise
Glyma.01G229800	-0.542527	0.435573	0.970203	-0.644795	0.113945	0.231706	-1.15859	0.0121818	0.0314552	-0.946351	0.0554218	0.241241	NA
Glyma.01G230200	-0.147973	0.762623	0.995066	1.19707	9.42523e-14	3.17423e-12	-0.330775	0.139844	0.236056	-0.107547	0.49716	0.754039	brown
Glyma.01G230800	0.881977	0.677557	0.989252	6.08285	0.00243913	0.0103842	-1.6036	0.337592	0.466861	NA	NA	NA	NA
Glyma.01G231000	1.37705	1.95324e-05	0.00939923	0.490665	0.439378	0.604912	0.350044	0.74065	0.823611	-0.684812	0.0720306	0.281604	black
Glyma.01G231600	-0.459642	0.296545	0.944056	-0.290688	0.347463	0.514309	-1.00304	7.31978e-06	4.7976e-05	-0.376721	0.123826	0.379555	turquoise
Glyma.01G231800	-0.509206	0.436679	0.970203	1.25959	0.126755	0.250767	-3.62163	1.36729e-08	1.62187e-07	-0.464662	0.469748	0.73338	red
Glyma.01G232000	-0.108942	0.908293	0.997797	-0.110428	0.887798	0.9379	-3.75633	0.000285122	0.00123918	-0.303722	0.621269	0.831055	red
Glyma.01G232400	-0.202213	0.546042	0.9776	-0.400674	0.151219	0.285249	-1.24242	0.00147068	0.00516209	-1.10536	0.000140672	0.00371068	yellow
Glyma.01G232500	1.16946	0.00253017	0.188929	-0.797599	0.000299878	0.00169845	-2.12335	8.04933e-12	1.74697e-10	-0.157217	0.837915	0.936892	turquoise
Glyma.01G232901	-0.386484	0.700996	0.992129	0.715455	0.226631	0.38226	1.39922	0.0163173	0.040261	-0.0540471	0.939763	0.977594	NA
Glyma.01G233400	-0.501064	0.468545	0.973185	-0.0716493	0.962395	0.979164	-2.36352	0.00245436	0.00803679	-1.80709	0.0218035	0.135906	NA
Glyma.01G234000	0.0742893	0.853415	0.996044	1.40738	1.96971e-08	2.9052e-07	0.590496	0.0216881	0.0511827	-0.32549	0.161257	0.436535	blue
Glyma.01G234500	0.170199	0.571086	0.979483	0.305922	0.086118	0.18744	-2.2295	1.10236e-33	2.83532e-31	-0.561182	2.68754e-07	2.30151e-05	turquoise
Glyma.01G235300	-0.707827	0.15063	0.878821	-1.55229	0.00095121	0.00460241	-0.679801	0.0514801	0.105004	0.312969	0.367796	0.656892	NA
Glyma.01G236200	0.996761	0.0701204	0.76372	-1.48219	0.0113772	0.0374916	-1.48783	0.00609075	0.0174419	-0.620365	0.217685	0.511468	turquoise
Glyma.01G236300	0.086758	0.866074	0.996378	-1.93631	1.06721e-06	1.1154e-05	-3.45082	7.01925e-13	1.78543e-11	1.16321	0.000939292	0.0156091	turquoise
Glyma.01G236800	0.389236	0.424888	0.96882	-1.10136	0.00785743	0.0276775	-2.47673	0.000397931	0.00165262	-0.417344	0.203903	0.493923	NA
Glyma.01G238600	-0.673793	0.407838	0.96583	-2.6167	2.91977e-10	5.95551e-09	-0.0937107	0.729383	0.815282	-0.121519	0.672535	0.859359	turquoise
Glyma.01G238800	0.707428	0.0302274	0.608217	-0.927345	0.00115695	0.00545226	-1.48034	7.71677e-11	1.41645e-09	-1.58895	2.10083e-18	2.07136e-15	yellow
Glyma.01G239300	-7.42247	4.09194e-06	0.00300455	-2.34573	0.501071	0.661789	-6.798	0.00557008	0.0161717	0.648024	0.69715	0.871253	NA
Glyma.01G239400	-0.307095	0.64591	0.987078	NA	NA	NA	-2.5217	0.000638122	0.00249949	-1.19045	0.0669182	0.270505	NA
Glyma.01G239800	-0.769388	0.0572309	0.724523	-1.43599	0.000698658	0.00353809	-2.35064	0.000333983	0.00141848	0.57236	0.118625	0.370868	turquoise
Glyma.01G240900	0.0592221	0.917271	0.998551	-1.0099	0.141111	0.271243	1.58748	0.000143226	0.000675821	0.684855	0.0873802	0.313545	NA
Glyma.01G241400	-0.78861	0.142329	0.873058	-1.60768	0.0023475	0.0100524	-1.67706	0.000737606	0.0028379	-0.269469	0.53029	0.776312	turquoise
Glyma.01G241700	1.49551	0.0113841	0.407976	1.57307	0.0158542	0.0492466	0.839019	0.00558196	0.016196	0.16843	0.659588	0.85213	blue
Glyma.01G242000	-0.329414	0.312964	0.946985	1.92185	2.15105e-11	5.24144e-10	0.372065	0.43065	0.560088	-0.516874	0.149953	0.419156	blue
Glyma.01G242800	-0.285129	0.215496	0.919043	-0.304279	0.0633815	0.148467	-1.18238	9.17108e-12	1.97593e-10	-0.163317	0.243517	0.539915	turquoise
Glyma.01G243400	-0.905068	0.243983	0.927705	-4.15833	7.45247e-14	2.54202e-12	-3.32967	3.46237e-09	4.65207e-08	-0.650646	0.150785	0.420066	turquoise
Glyma.01G243800	-0.366737	0.349155	0.953362	-0.917232	0.00416308	0.0162645	-1.1531	1.2129e-05	7.53691e-05	0.0216541	0.905169	0.964751	turquoise
Glyma.01G244000	-0.576458	0.282821	0.937356	-0.343977	0.425556	0.591546	-1.73901	0.00105526	0.00387292	-0.461601	0.386031	0.671121	turquoise
Glyma.01G244132	-0.00700141	0.992912	0.999811	1.58759	0.000965461	0.00466183	-1.08021	0.173543	0.279617	-0.87133	0.242547	0.539042	black
Glyma.01G244200	-0.487064	0.472172	0.973185	1.6154	0.000826514	0.00408213	-1.88755	0.00780767	0.02154	-1.49825	0.025182	0.148459	NA
Glyma.01G244700	-0.546511	0.273087	0.936389	-1.02164	0.000154585	0.000951219	-0.464696	0.134194	0.228279	0.0694884	0.782326	0.9138	turquoise
Glyma.01G245300	-0.308718	0.654081	0.987078	-1.50397	0.00155444	0.00705824	0.322085	0.50082	0.626801	-0.193146	0.681834	0.864383	NA
Glyma.02G000100	0.51303	0.152308	0.881014	0.630777	0.00298864	0.0123219	1.10107	1.04562e-14	3.50317e-13	-0.088828	0.560686	0.794937	NA
Glyma.02G000400	0.597657	0.0918468	0.806049	1.06059	1.7516e-06	1.75609e-05	0.875891	1.63708e-07	1.55807e-06	-0.349057	0.0518656	0.231706	blue
Glyma.02G000500	-0.176238	0.77454	0.99565	-2.29398	0.000271324	0.0015543	-3.26526	4.77926e-09	6.25503e-08	0.427456	0.389767	0.673569	turquoise
Glyma.02G000700	-0.60108	0.190794	0.907351	-1.97619	0.00435169	0.0168667	-3.06029	0.00210208	0.00702844	0.515412	0.219121	0.513341	NA
Glyma.02G000800	0.176965	0.755974	0.993865	-0.254305	0.452788	0.617799	-1.48193	0.00250726	0.00818169	-0.0331426	0.929251	0.973472	yellow
Glyma.02G001500	-0.0284113	0.963479	0.999257	-3.73467	0.0156682	0.04877	-3.13789	2.85927e-07	2.58576e-06	-2.0373	0.00410368	0.0453381	NA
Glyma.02G002100	0.266546	0.783419	0.995728	1.88799	0.00026622	0.00153062	-1.31657	8.48215e-05	0.000426269	-0.262338	0.450454	0.719923	red
Glyma.02G002500	-0.46081	0.399953	0.964653	-1.85387	4.96661e-06	4.48597e-05	-3.30257	1.07729e-23	1.07237e-21	0.0484391	0.880615	0.954896	turquoise
Glyma.02G002700	-0.650524	0.404901	0.964927	-1.42819	0.329508	0.495787	-6.49594	0.000789804	0.00301491	1.05635	0.297175	0.595601	NA
Glyma.02G002900	0.02566	0.956703	0.999257	-0.823279	0.000356012	0.00197409	-1.37086	0.000336098	0.00142572	0.335533	0.307003	0.604292	turquoise
Glyma.02G003200	0.883585	0.0154139	0.467606	1.53609	4.81823e-09	7.95606e-08	0.983665	8.53202e-05	0.000428351	-0.552007	0.000597242	0.0110768	blue
Glyma.02G003800	-0.0636122	0.935755	0.999176	-2.89916	1.24729e-08	1.9113e-07	-3.00715	4.48075e-05	0.000242071	1.22654	0.00947056	0.0801179	turquoise
Glyma.02G004600	-2.27191	0.289595	0.940183	-1.36591	0.0542723	0.131257	-7.25557	3.24912e-06	2.31457e-05	1.16226	0.228879	0.524482	NA
Glyma.02G004800	-0.564913	0.321704	0.949581	-0.212071	0.568715	0.718495	-1.15532	0.00251777	0.00821016	0.160896	0.61361	0.827209	turquoise
Glyma.02G005100	0.129947	0.626419	0.985579	0.19015	0.443708	0.608943	-1.10172	0.000815167	0.00310115	0.0606943	0.874009	0.951698	NA
Glyma.02G005800	-2.94496	0.00885509	0.367401	-7.56724	9.09532e-06	7.73121e-05	-0.847711	0.237728	0.357066	-1.30482	0.122664	0.377713	NA
Glyma.02G006200	-0.0960647	0.892623	0.996676	-0.0859376	0.755129	0.855446	-1.12415	0.00223659	0.00741412	-1.33801	0.00373816	0.0423779	yellow
Glyma.02G006600	-0.520046	0.478992	0.973185	-1.39807	0.0122571	0.0398209	-2.84046	1.55161e-05	9.39496e-05	0.759739	0.134919	0.396743	turquoise
Glyma.02G007700	0.656075	0.130854	0.863065	1.29612	3.83525e-13	1.19782e-11	0.894194	1.62172e-07	1.54523e-06	-0.111495	0.525794	0.773728	blue
Glyma.02G007800	-0.394721	0.384709	0.961265	-0.388647	0.120833	0.24206	-1.06401	1.00453e-05	6.35464e-05	0.125843	0.627241	0.834422	turquoise
Glyma.02G008100	-0.518246	0.431745	0.970168	-1.72906	4.7362e-07	5.31686e-06	-2.90434	2.37093e-08	2.68398e-07	0.749562	0.000928223	0.0154835	turquoise
Glyma.02G008200	0.0187669	0.963318	0.999257	-0.716379	0.0111475	0.0368773	-2.27472	6.09954e-11	1.13571e-09	-0.353358	0.236021	0.53214	turquoise
Glyma.02G008400	0.803774	0.580714	0.979483	7.90128	2.74235e-07	3.24726e-06	1.80325	0.188688	0.298182	NA	NA	NA	NA
Glyma.02G008500	1.05286	0.000534229	0.078163	-0.131677	0.630095	0.766772	-1.91501	6.49583e-17	2.84648e-15	-0.413567	0.507324	0.761195	turquoise
Glyma.02G008800	0.194479	0.665549	0.987783	1.25709	1.48597e-12	4.32079e-11	0.6236	0.000196335	0.000893335	-0.202378	0.195049	0.48238	blue
Glyma.02G008900	-0.142165	0.846874	0.996044	1.10223	0.0386841	0.100953	-1.57358	0.00761112	0.021082	-0.497694	0.337888	0.632777	NA
Glyma.02G009300	0.0555125	0.953088	0.999257	-0.917226	0.0574548	0.137234	-2.61632	1.40005e-08	1.65788e-07	0.0977389	0.799861	0.921368	turquoise
Glyma.02G009400	0.224496	0.612355	0.984158	-0.724211	0.0457901	0.115101	1.14293	0.00245275	0.00803258	-0.423098	0.262183	0.559601	green
Glyma.02G009500	-0.0199019	0.966902	0.999257	-1.45805	0.00420366	0.016393	-2.59324	7.15314e-05	0.000366712	-0.720693	0.0749409	0.287751	turquoise
Glyma.02G009600	-0.302438	0.347634	0.953362	-0.476879	0.0339957	0.0909536	-1.04915	1.85646e-15	6.8578e-14	0.133345	0.38067	0.666257	turquoise
Glyma.02G009751	NA	NA	NA	-1.40025	0.629069	0.766001	3.55576	1.41133e-07	1.35914e-06	NA	NA	NA	NA
Glyma.02G010000	-1.06833	0.372465	0.957756	-1.24146	0.605074	0.748183	-3.32722	0.000345419	0.00146151	-1.79932	0.0285614	0.160331	NA
Glyma.02G010100	-0.01183	0.975654	0.999257	-0.309704	0.381897	0.549166	-1.47157	0.00537879	0.0156845	0.0662209	0.895203	0.961007	turquoise
Glyma.02G011100	0.287077	0.291379	0.940906	0.56699	0.00180422	0.00802214	1.16958	2.9336e-12	6.82857e-11	-0.0599195	0.750352	0.897965	green
Glyma.02G011200	-0.820776	0.259719	0.935397	-0.00306939	0.994765	0.997107	1.08526	0.00179459	0.00612546	0.633724	0.0604279	0.254822	green
Glyma.02G011900	-0.706294	0.558574	0.979194	-4.15745	0.0018274	0.00810573	-2.84802	0.028965	0.0652261	0.474864	0.606125	0.822898	turquoise
Glyma.02G012300	-0.244831	0.567723	0.979483	-1.65586	3.42686e-07	3.96947e-06	-1.54721	1.79468e-06	1.35592e-05	-0.108248	0.69151	0.868727	turquoise
Glyma.02G012700	-0.172106	0.625308	0.985579	1.10288	0.000136683	0.000853147	0.58499	0.0251521	0.0579314	-0.230859	0.273986	0.572533	brown
Glyma.02G013300	0.284959	0.660035	0.987078	-5.03631	1.0916e-41	3.93799e-39	-4.63639	6.4988e-19	3.63669e-17	-1.11362	0.0144676	0.105108	turquoise
Glyma.02G013500	-0.0198474	0.963813	0.999257	-1.68242	2.76039e-14	9.89116e-13	0.651403	0.0371927	0.0800786	0.117492	0.617711	0.829222	turquoise
Glyma.02G014200	0.282745	0.449349	0.972082	0.914429	8.23009e-06	7.06772e-05	1.64049	3.80641e-18	1.9129e-16	0.154899	0.390499	0.674275	blue
Glyma.02G014300	0.951336	0.0263957	0.583382	-1.25418	0.0689166	0.158291	-2.88061	7.19138e-06	4.72315e-05	-0.275852	0.612318	0.826466	turquoise
Glyma.02G014500	0.748974	0.263248	0.936389	-2.4268	0.000356242	0.00197511	-1.32386	0.0628044	0.123585	0.606981	0.35361	0.646006	turquoise
Glyma.02G014600	NA	NA	NA	-6.1299	0.00187292	0.00828176	-4.97892	0.204507	0.317629	NA	NA	NA	NA
Glyma.02G014666	-0.15505	0.839251	0.996044	-2.76922	0.00172649	0.00770873	-0.726242	0.445222	0.574243	NA	NA	NA	NA
Glyma.02G014800	0.353286	0.367395	0.956336	1.54888	2.59558e-09	4.50985e-08	0.631092	0.02446	0.0565954	0.0734202	0.76717	0.906114	brown
Glyma.02G015200	-0.158611	0.679449	0.989537	1.18957	4.28017e-10	8.43921e-09	0.695762	0.00295159	0.00939905	-0.123607	0.56816	0.799654	blue
Glyma.02G015300	0.182654	0.584288	0.980064	-0.265911	0.114174	0.232006	-1.55621	2.07579e-17	9.63658e-16	-0.07005	0.683901	0.865214	turquoise
Glyma.02G016100	-0.0177166	0.945923	0.999257	0.265815	0.104785	0.217483	-1.08712	0.000145502	0.000685545	-0.436209	0.04622	0.215731	yellow
Glyma.02G016500	-0.418178	0.602927	0.981687	-3.16829	7.76518e-16	3.33222e-14	-4.57319	2.68518e-11	5.36389e-10	1.02407	0.0217371	0.135647	turquoise
Glyma.02G017851	-0.159356	0.835013	0.996044	-1.28039	0.00322203	0.013129	-0.113292	0.674655	0.773248	0.277084	0.335937	0.631054	turquoise
Glyma.02G018600	-0.460912	0.518192	0.976504	-1.79765	1.81173e-05	0.000143193	-0.879101	0.107196	0.190883	-0.447681	0.240984	0.537109	turquoise
Glyma.02G019100	-0.0860501	0.829976	0.996044	-0.518634	0.0360878	0.0953346	0.0242393	0.946682	0.966306	1.22457	3.86669e-07	3.08667e-05	turquoise
Glyma.02G019300	0.271008	0.718485	0.992129	-1.45429	0.000640972	0.00328781	-0.688425	0.170179	0.275374	-0.104104	0.852601	0.943481	NA
Glyma.02G020000	-0.409356	0.395351	0.964094	1.55947	8.19395e-16	3.50561e-14	0.829779	2.75743e-05	0.00015659	0.123741	0.488528	0.747944	brown
Glyma.02G020200	0.0433693	0.946068	0.999257	-0.950695	0.00515393	0.0194191	-2.15211	0.000189544	0.000866242	-0.217857	0.553141	0.790594	turquoise
Glyma.02G020400	0.0158038	0.970101	0.999257	0.67405	0.00329131	0.0133673	1.24221	5.84179e-09	7.46401e-08	0.115585	0.63599	0.83959	blue
Glyma.02G021400	0.566849	0.0353651	0.641375	-0.468504	0.146073	0.278222	-1.84784	9.15626e-26	1.13862e-23	-1.19303	1.27772e-06	8.42902e-05	yellow
Glyma.02G021500	-1.03319	0.0136337	0.442019	-0.910028	0.0566978	0.135869	-2.43031	1.94188e-09	2.74167e-08	0.45904	0.118084	0.36996	turquoise
Glyma.02G021600	1.39234	0.0101322	0.387036	2.20136	8.85583e-19	5.23589e-17	1.81792	4.27215e-18	2.13401e-16	-0.354414	0.0956345	0.329171	blue
Glyma.02G021900	0.865558	0.0381729	0.65502	1.12027	9.55709e-08	1.23936e-06	0.473147	0.00861988	0.0234403	-0.332273	0.0672514	0.271214	blue
Glyma.02G022000	0.744451	0.193048	0.908006	1.8444	1.32269e-15	5.54188e-14	1.34915	3.2307e-11	6.33698e-10	-0.497402	0.0126125	0.0968055	blue
Glyma.02G022100	1.74108	0.0231668	0.555694	1.40785	0.0430973	0.109844	1.3855	0.00777219	0.0214621	-1.06639	0.100351	0.337316	NA
Glyma.02G022400	0.0428512	0.904328	0.997443	0.634634	0.0111836	0.0369713	1.19493	7.75678e-07	6.38172e-06	0.252801	0.232097	0.52791	green
Glyma.02G022700	-0.536947	0.226919	0.920107	-1.39917	0.000270517	0.00155051	-2.74251	4.90739e-05	0.000262416	0.919162	0.0572567	0.246667	turquoise
Glyma.02G023400	-0.843585	0.17916	0.899356	-0.639894	0.160612	0.298264	-2.10057	0.000137639	0.000653176	0.870469	0.0138694	0.102465	turquoise
Glyma.02G023500	0.541778	0.235888	0.924207	1.67217	1.90299e-19	1.18955e-17	0.744013	0.00185343	0.00630238	-0.337372	0.12982	0.389396	blue
Glyma.02G023800	1.44763	0.00012727	0.033199	0.957072	0.0138496	0.0440433	1.22966	1.37823e-07	1.33036e-06	-0.352794	0.0236515	0.14286	blue
Glyma.02G023900	1.04618	0.00878595	0.366312	1.12504	0.0140308	0.0445329	1.94931	3.69866e-16	1.4928e-14	-0.336487	0.23564	0.531818	blue
Glyma.02G024100	-0.575908	0.350267	0.953552	-2.5607	2.61909e-05	0.000198208	-2.9045	2.18264e-05	0.000127193	1.21514	0.00078382	0.013692	turquoise
Glyma.02G024200	1.48067	0.00036334	0.0634644	1.40201	1.16746e-08	1.79934e-07	1.06397	5.19205e-07	4.41666e-06	-0.699915	0.000930225	0.0155048	blue
Glyma.02G024600	-0.0140758	0.963869	0.999257	-0.497203	0.05559	0.133729	-1.16348	9.38647e-06	5.98082e-05	0.226947	0.296005	0.594842	turquoise
Glyma.02G025700	-0.0312341	0.940304	0.999257	3.12724	3.09583e-18	1.72948e-16	1.33547	0.00437677	0.0131487	-0.245186	0.633191	0.837453	brown
Glyma.02G026400	-0.941407	0.0263421	0.58318	-1.71801	5.11858e-16	2.24401e-14	-2.60583	7.33297e-20	4.55943e-18	-0.649652	0.00146825	0.0216155	turquoise
Glyma.02G026900	0.122077	0.810282	0.996044	-1.57912	1.60482e-08	2.40549e-07	-1.60692	3.22074e-06	2.29831e-05	0.295767	0.476268	0.737942	turquoise
Glyma.02G027400	0.0294431	0.91084	0.998073	-0.169182	0.517292	0.675677	-1.10456	0.00101524	0.00374578	0.251252	0.289761	0.588341	turquoise
Glyma.02G027600	0.835342	0.0235988	0.560658	1.13127	3.45791e-10	6.94339e-09	0.88378	5.41443e-09	6.98261e-08	-0.301104	0.032315	0.173136	blue
Glyma.02G028000	-1.18183	0.295675	0.943846	-0.747466	0.303503	0.467838	-3.56829	0.0105943	0.0278725	0.595528	0.255388	0.55302	NA
Glyma.02G028600	1.13075	0.00544178	0.287897	-0.881758	0.188558	0.334475	-0.0847439	0.83248	0.889809	-1.58903	1.2186e-07	1.19504e-05	yellow
Glyma.02G028700	0.411397	0.10693	0.833291	-0.239661	0.46	0.624139	-0.476863	0.181024	0.289021	-1.44069	9.37184e-15	4.74853e-12	black
Glyma.02G028800	0.473459	0.397673	0.964653	-2.50307	1.40215e-24	1.3353e-22	-4.02966	2.3896e-14	7.55368e-13	-2.01705	1.30331e-17	1.13205e-14	yellow
Glyma.02G028900	-0.403197	0.328204	0.950106	-0.960204	0.0029403	0.012152	-1.43389	0.00269776	0.00870386	0.656856	0.145758	0.413099	turquoise
Glyma.02G029400	-1.35208	0.0175821	0.498557	1.3284	0.00469844	0.0179896	-0.103738	0.861594	0.910239	-0.734606	0.108336	0.352246	black
Glyma.02G029700	-0.0432809	0.91963	0.998776	-0.928267	0.000189871	0.001136	-2.24009	1.56695e-16	6.58088e-15	0.279674	0.233975	0.529948	turquoise
Glyma.02G030800	0.372563	0.319051	0.947905	1.20263	1.12056e-07	1.4316e-06	1.52423	5.61248e-16	2.21768e-14	0.126922	0.393406	0.676368	blue
Glyma.02G030900	-0.686507	0.0370819	0.648184	-0.667346	0.000337172	0.00188435	-1.28232	1.04799e-13	3.01998e-12	0.308068	0.118471	0.370632	turquoise
Glyma.02G031000	-0.0782411	0.873596	0.996538	-0.944043	0.000254469	0.00146961	-3.18926	2.3668e-38	8.75083e-36	-0.309938	0.0770575	0.291945	turquoise
Glyma.02G031100	NA	NA	NA	-5.69788	0.00954848	0.0325462	-5.41333	0.0801497	0.150859	NA	NA	NA	NA
Glyma.02G031300	0.110255	0.942531	0.999257	-6.04194	0.00275797	0.0115181	-2.17738	0.230645	0.348844	NA	NA	NA	NA
Glyma.02G031600	-0.0788625	0.903596	0.997214	-1.41005	0.031558	0.0857581	-1.38734	0.000901341	0.00337901	0.198354	0.596689	0.817325	NA
Glyma.02G031900	-0.178621	0.67155	0.988257	-0.63682	0.00389045	0.0153558	-1.63145	8.16993e-07	6.68875e-06	0.126761	0.765295	0.90513	turquoise
Glyma.02G032600	-0.852794	0.561721	0.979483	4.07425	0.00803142	0.0281692	-0.677837	0.480754	0.607768	-1.30638	0.156421	0.428568	NA
Glyma.02G033400	-0.531502	0.439306	0.970363	-2.48877	3.56985e-10	7.15129e-09	-4.77284	5.69265e-08	5.95062e-07	0.432579	0.37732	0.663387	turquoise
Glyma.02G033500	0.691005	0.10129	0.826522	1.46817	7.16145e-10	1.36768e-08	0.451079	0.116265	0.203635	-0.0926861	0.720969	0.882665	blue
Glyma.02G034000	1.35542	0.00677095	0.320021	2.70286	1.62054e-37	4.25832e-35	1.82254	3.08141e-15	1.10573e-13	-0.596557	0.00422847	0.0463936	blue
Glyma.02G034200	0.682607	0.201687	0.911282	-1.82577	2.55293e-10	5.25511e-09	-0.673244	0.111628	0.197179	0.0279896	0.929778	0.973685	turquoise
Glyma.02G034400	2.2011	0.00876289	0.365999	7.23312	1.36428e-12	3.986e-11	5.1794	4.50691e-06	3.10328e-05	0.270196	0.762182	0.903626	blue
Glyma.02G034700	0.826902	0.438802	0.970278	-2.69016	2.14338e-39	6.61171e-37	-2.99444	2.71464e-09	3.72878e-08	0.0690498	0.933468	0.975034	turquoise
Glyma.02G035000	-0.747846	0.345063	0.952972	1.77751	0.00449167	0.0173225	0.395957	0.533491	0.655836	-0.573893	0.406089	0.686769	NA
Glyma.02G035400	-0.505278	0.394404	0.96378	-0.942193	0.227236	0.382825	-2.09494	0.0100794	0.0267366	-0.389006	0.582082	0.808725	turquoise
Glyma.02G035650	0.187953	0.750593	0.992915	1.45006	0.0031408	0.0128583	1.8013	4.86719e-06	3.32529e-05	0.415651	0.380508	0.666148	NA
Glyma.02G036900	-0.0259049	0.950607	0.999257	1.03369	0.0145777	0.0459126	0.728003	0.00587832	0.0169172	-0.0379575	0.896488	0.961538	blue
Glyma.02G037000	-0.509864	0.572693	0.979483	-2.01863	0.000243318	0.00141204	-2.48655	0.00267908	0.00864966	0.460276	0.25561	0.553163	turquoise
Glyma.02G037200	NA	NA	NA	NA	NA	NA	-6.16008	0.0012027	0.00433678	NA	NA	NA	NA
Glyma.02G037300	NA	NA	NA	6.42645	0.000629105	0.00324022	2.27008	0.380482	0.511056	NA	NA	NA	NA
Glyma.02G037900	0.123143	0.794938	0.995898	-0.707165	0.0747235	0.168239	-1.31376	0.00776545	0.0214464	-0.177565	0.611127	0.825937	turquoise
Glyma.02G039000	0.518365	0.335415	0.951031	2.5923	5.95018e-20	3.84944e-18	2.3644	3.55602e-09	4.75937e-08	-0.443429	0.210805	0.503162	blue
Glyma.02G039100	-0.112152	0.847513	0.996044	1.59716	2.13338e-06	2.10271e-05	1.67468	4.63667e-05	0.000249648	0.747314	0.089793	0.318064	blue
Glyma.02G039400	0.159688	0.769412	0.995622	1.37046	0.000347506	0.00193423	1.41071	0.000679444	0.00264086	0.589652	0.0200884	0.129211	blue
Glyma.02G039500	-1.23776	0.331649	0.950898	-3.32294	0.0128755	0.0414441	-2.00196	0.275149	0.399213	NA	NA	NA	NA
Glyma.02G039700	-0.41361	0.278011	0.936389	-0.930315	7.79742e-05	0.000522146	-1.32844	1.67567e-07	1.5904e-06	0.465884	0.430111	0.704464	turquoise
Glyma.02G040000	-0.128414	0.740058	0.992319	-0.896944	0.00106181	0.00505932	-1.5365	1.89837e-10	3.24841e-09	0.173685	0.389784	0.673569	turquoise
Glyma.02G040100	0.249014	0.62553	0.985579	-1.47015	0.000276096	0.00157739	-1.16058	0.0044197	0.0132633	0.15004	0.653324	0.848006	turquoise
Glyma.02G040600	-0.364053	0.120327	0.847912	0.00373901	0.982866	0.991195	1.39056	1.57225e-07	1.50119e-06	0.351543	0.101105	0.338541	NA
Glyma.02G040700	0.915368	0.00168688	0.149297	0.785672	0.0132586	0.0424524	-1.5963	9.35402e-06	5.96382e-05	1.04051	0.268094	0.565501	turquoise
Glyma.02G040802	1.65792	0.0439547	0.683685	2.11675	0.00142042	0.00651454	1.27843	0.0320086	0.0707817	0.400312	0.577072	0.805592	blue
Glyma.02G041000	0.513142	0.70182	0.992129	-0.475377	0.737665	0.843492	6.73085	4.43648e-05	0.000239805	NA	NA	NA	NA
Glyma.02G042200	1.6219	0.00751646	0.338899	3.53095	2.20948e-28	2.93923e-26	2.62389	5.50526e-21	4.03492e-19	0.233534	0.47628	0.737942	blue
Glyma.02G042300	0.988949	0.0330273	0.62632	1.77281	7.16474e-30	1.05171e-27	0.945093	0.0019638	0.00662656	-0.251759	0.320126	0.617395	blue
Glyma.02G042400	-1.38037	0.454078	0.97233	3.04766	0.00877334	0.0303316	-0.07	0.938041	0.96036	NA	NA	NA	NA
Glyma.02G042500	-0.0521225	0.897504	0.996727	0.528372	0.0108814	0.0362023	-0.73156	0.0716542	0.137817	-1.74347	4.39013e-21	6.96332e-18	black
Glyma.02G042700	1.74111	0.0158523	0.47509	-2.13155	0.0557099	0.133946	-2.40229	0.0198151	0.047381	0.497813	0.349048	0.642199	turquoise
Glyma.02G042800	1.35277	0.0396007	0.661173	-1.32294	0.167825	0.307752	-1.89242	0.0195974	0.0469744	0.511942	0.4628	0.728743	turquoise
Glyma.02G043200	-0.0203512	0.971349	0.999257	-1.29168	0.00262075	0.0110338	-2.36717	1.90289e-06	1.43036e-05	1.14871	0.000775741	0.013592	turquoise
Glyma.02G043300	0.149287	0.93737	0.999257	-4.9705	6.81681e-06	5.98461e-05	-3.45357	0.000723862	0.00279072	0.511113	0.318919	0.616337	NA
Glyma.02G043700	0.634796	0.680175	0.989537	1.53757	0.0365484	0.0963719	3.02516	0.00749853	0.0208161	1.75327	0.110594	0.356664	NA
Glyma.02G044200	-0.0678117	0.800775	0.995898	-0.667469	0.00016983	0.00103249	-1.34486	7.49212e-08	7.63031e-07	-0.169386	0.417357	0.69509	turquoise
Glyma.02G044300	-0.237132	0.903245	0.997214	-2.16546	0.196188	0.344463	-1.78548	0.000379951	0.00158654	0.354068	0.311687	0.609557	turquoise
Glyma.02G045800	-0.440361	0.591751	0.980851	-2.03215	0.00242366	0.0103255	-0.522804	0.568906	0.686034	1.37638	0.0294033	0.163167	NA
Glyma.02G046200	-0.65485	0.0927374	0.807466	-1.6669	7.11768e-05	0.000481628	-4.02688	5.25754e-12	1.1724e-10	1.28633	5.70463e-05	0.00184823	turquoise
Glyma.02G046600	0.271192	0.596273	0.980851	1.48254	5.15366e-09	8.45419e-08	-0.120774	0.766602	0.843295	-0.797701	0.0297484	0.164303	brown
Glyma.02G046800	0.303421	0.205676	0.913726	-0.0245245	0.922374	0.956563	-1.36398	9.44666e-08	9.41483e-07	0.31739	0.129826	0.389396	turquoise
Glyma.02G047000	-0.202635	0.587911	0.980851	1.84495	1.52404e-13	5.0098e-12	0.484783	0.0655515	0.127982	0.540119	0.0237796	0.143342	brown
Glyma.02G047600	-0.137171	0.813364	0.996044	-0.618085	0.134222	0.261425	-2.70681	8.42379e-08	8.47702e-07	-1.05538	0.0661116	0.2686	NA
Glyma.02G047700	0.743956	0.0388154	0.657726	-0.651048	0.00227656	0.00979295	-1.09811	2.76949e-06	2.00849e-05	-0.49151	0.215345	0.508546	turquoise
Glyma.02G048200	0.314594	0.35813	0.954908	0.815341	0.0176385	0.053663	1.233	0.000106555	0.000521504	0.227782	0.528541	0.775549	NA
Glyma.02G048700	-0.0581468	0.895327	0.996726	-1.66369	3.13738e-05	0.000232634	-3.77523	1.10309e-18	6.04222e-17	1.36433	3.63363e-06	0.000200542	turquoise
Glyma.02G050400	-1.20952	0.0270007	0.588147	-2.20771	0.000299247	0.00169532	-1.60703	0.0005644	0.00224211	0.360505	0.358477	0.649205	turquoise
Glyma.02G051600	0.853765	0.11928	0.846742	2.86724	2.81355e-14	1.00647e-12	2.08906	0.000206506	0.000933355	-0.87053	0.274622	0.573226	blue
Glyma.02G051700	-1.25863	0.0611771	0.737911	-1.79126	5.65697e-07	6.2338e-06	-3.39988	4.16089e-15	1.47772e-13	0.666215	0.0555875	0.241761	turquoise
Glyma.02G052300	0.381324	0.291675	0.941231	1.3327	6.80454e-09	1.09638e-07	1.04785	0.000123978	0.000595862	-0.0697396	0.797542	0.920353	blue
Glyma.02G052700	0.750017	0.115239	0.84309	1.35516	3.88897e-09	6.5177e-08	1.61362	1.0022e-12	2.50158e-11	-0.243018	0.389497	0.673481	blue
Glyma.02G053100	-0.717859	0.256396	0.934401	2.46797	1.34959e-11	3.37508e-10	0.0965908	0.876144	0.92007	-0.554099	0.367742	0.656892	blue
Glyma.02G053466	-0.346181	0.858212	0.996044	0.508122	0.604457	0.747715	-5.88692	0.00380462	0.0116816	NA	NA	NA	NA
Glyma.02G053532	-1.1058	0.372223	0.957756	1.98105	0.00800087	0.0280991	-4.37504	0.00460233	0.01371	NA	NA	NA	NA
Glyma.02G055900	0.172136	0.856255	0.996044	-2.59468	4.36429e-08	6.04567e-07	2.64852	0.00756239	0.0209709	1.70674	0.04937	0.224433	turquoise
Glyma.02G056400	-0.355581	0.332962	0.950898	-0.271664	0.4849	0.647441	-1.71536	0.000881252	0.0033142	-0.385956	0.328954	0.625161	turquoise
Glyma.02G056600	-3.79878	0.0384745	0.656418	-5.78969	0.00511287	0.0192969	NA	NA	NA	NA	NA	NA	NA
Glyma.02G057400	-0.182113	0.685979	0.99	-1.39655	4.32892e-12	1.17674e-10	-2.4736	1.09414e-15	4.19133e-14	-0.51405	0.053817	0.237199	turquoise
Glyma.02G058000	1.36578	0.0489502	0.7074	5.35187	9.28277e-43	3.65887e-40	2.62398	4.85468e-06	3.31846e-05	-1.04401	0.0642996	0.264321	blue
Glyma.02G058051	-0.568793	0.209615	0.91617	1.49474	5.18675e-08	7.07449e-07	1.46206	0.000839025	0.00317703	0.483009	0.262996	0.560647	blue
Glyma.02G058100	-1.2642	0.285182	0.938222	-1.24293	0.00604161	0.0221673	-2.29445	0.0203495	0.0484963	0.637865	0.332312	0.627904	NA
Glyma.02G058600	0.233594	0.679666	0.989537	-0.324423	0.39678	0.564014	-1.13155	0.00956953	0.0255892	-0.121492	0.770641	0.908063	NA
Glyma.02G058700	0.206992	0.657474	0.987078	0.666616	0.0477876	0.119019	1.11602	9.47662e-05	0.000470085	0.081433	0.735045	0.889935	blue
Glyma.02G058800	0.707328	0.246226	0.929025	2.18776	2.04474e-19	1.27069e-17	1.47792	2.5561e-10	4.25949e-09	0.0154726	0.94646	0.979451	blue
Glyma.02G059200	0.047515	0.939166	0.999257	4.11442	1.58058e-11	3.91184e-10	1.76101	1.26922e-05	7.83988e-05	0.147463	0.807098	0.923971	blue
Glyma.02G059500	2.63006	0.0204676	0.526215	5.40829	3.87039e-53	2.65739e-50	4.47884	1.61585e-49	1.33825e-46	-1.085	3.62228e-05	0.00129426	blue
Glyma.02G060900	0.161838	0.742101	0.992319	1.87608	2.84339e-19	1.75477e-17	0.88539	0.00857486	0.0233409	-0.193665	0.522726	0.771765	blue
Glyma.02G061100	0.224149	0.730426	0.992167	1.28537	0.00535512	0.020057	-0.296011	0.573327	0.689798	-0.889858	0.0900087	0.3184	brown
Glyma.02G061300	1.52783	0.502635	0.974248	-4.28248	0.00150134	0.00684269	-0.692537	0.778226	0.851287	NA	NA	NA	NA
Glyma.02G061600	0.423216	0.660704	0.987078	10.6804	4.91942e-09	8.10115e-08	3.33176	0.000159027	0.000741506	NA	NA	NA	blue
Glyma.02G061700	0.442928	0.202534	0.911282	-0.351144	0.30465	0.469012	-1.34663	1.04418e-05	6.58337e-05	-0.550355	0.0769421	0.291628	yellow
Glyma.02G061902	-1.22089	0.00425776	0.249307	-1.66089	9.5917e-13	2.84734e-11	-1.81257	3.61932e-05	0.000199968	0.0680209	0.870016	0.95028	turquoise
Glyma.02G062400	-0.120588	0.795193	0.995898	-0.404258	0.236145	0.393058	2.014	1.81548e-10	3.11558e-09	0.590637	0.0842812	0.306669	green
Glyma.02G062600	-0.599803	0.464818	0.973185	-3.15324	0.0329124	0.088629	-4.98227	7.25977e-05	0.000371466	-1.76478	0.0225897	0.138923	turquoise
Glyma.02G062700	-0.56323	0.200389	0.911031	-1.25669	0.00376823	0.0149371	-1.0094	0.0989405	0.178961	0.349974	0.326296	0.622802	turquoise
Glyma.02G062900	1.50238	0.00825074	0.35405	1.7573	1.72349e-09	3.08785e-08	2.22273	8.7552e-13	2.19729e-11	-0.207296	0.534196	0.778835	blue
Glyma.02G064100	-0.295615	0.339607	0.95172	0.949815	6.98007e-09	1.12042e-07	-1.49985	3.60181e-05	0.000199107	0.413089	0.13381	0.39499	turquoise
Glyma.02G064200	-0.318375	0.295354	0.943846	1.65071	8.69465e-09	1.36677e-07	0.224915	0.5563	0.675832	0.732917	0.0541116	0.238038	brown
Glyma.02G064300	-0.107173	0.811597	0.996044	1.05088	0.00174123	0.0077664	-1.00143	0.0872084	0.161565	-0.0652194	0.853875	0.944031	red
Glyma.02G064400	-0.432637	0.0488216	0.706745	0.54879	0.0190551	0.0571357	-1.73484	4.8564e-05	0.000260059	0.815947	0.0149414	0.107468	turquoise
Glyma.02G064700	-0.0268686	0.963466	0.999257	0.49436	0.206758	0.357969	-1.93136	0.000313921	0.00134612	-0.770729	0.10851	0.352499	turquoise
Glyma.02G065000	-0.368161	0.680521	0.989537	-1.35855	0.0835368	0.183161	-3.00193	0.00686765	0.019325	0.537456	0.32674	0.62325	NA
Glyma.02G067100	0.62383	0.122775	0.851798	-1.11986	0.0024677	0.0104859	-0.230167	0.540503	0.661629	-0.220025	0.472063	0.734969	NA
Glyma.02G068100	-1.02831	0.57045	0.979483	-4.31545	3.24164e-07	3.77341e-06	-2.80938	8.49171e-05	0.000426646	-0.472562	0.429145	0.703611	turquoise
Glyma.02G068200	-0.5913	0.296549	0.944056	0.936262	0.078456	0.174654	-2.68019	0.000676167	0.00262936	-1.37599	0.0613455	0.25704	NA
Glyma.02G069400	0.361424	0.641132	0.986936	1.54194	0.000718673	0.00362521	0.707697	0.1314	0.22455	0.570953	0.154607	0.425949	NA
Glyma.02G069700	-0.297298	0.593946	0.980851	-1.95028	0.001579	0.00714765	-3.54629	9.22902e-05	0.000459509	1.06218	0.00475945	0.0500419	turquoise
Glyma.02G069900	-0.202186	0.594306	0.980851	-1.0299	0.000168409	0.00102531	-1.19998	3.35611e-07	2.99003e-06	0.0493094	0.782169	0.913715	turquoise
Glyma.02G070000	0.783377	0.0491705	0.707904	1.20757	1.59795e-07	1.98203e-06	1.82061	1.06507e-10	1.90516e-09	-0.328497	0.259328	0.557161	blue
Glyma.02G070300	-0.341963	0.46985	0.973185	-1.91188	4.23231e-09	7.0432e-08	-2.41273	6.31171e-15	2.18535e-13	0.230169	0.380099	0.665981	turquoise
Glyma.02G070600	0.717276	0.056503	0.72229	1.33552	0.000201686	0.00119743	0.243063	0.423137	0.552974	-0.421378	0.191438	0.47789	blue
Glyma.02G070900	1.38958	0.317558	0.947759	-0.935759	0.347472	0.514309	4.41117	0.00166867	0.00575351	NA	NA	NA	NA
Glyma.02G071002	-0.882842	0.288824	0.939488	-0.532172	0.287505	0.45032	-4.41381	0.000440816	0.00180627	-0.981009	0.0746858	0.287194	turquoise
Glyma.02G071700	2.08009	0.00139744	0.135753	1.50842	3.2529e-06	3.07649e-05	1.63229	0.000297677	0.00128538	0.603626	0.148456	0.416987	blue
Glyma.02G072200	0.634768	0.277883	0.936389	4.87374	2.76374e-17	1.36802e-15	-0.853181	0.104879	0.187564	-1.26754	0.0184521	0.122726	blue
Glyma.02G072300	0.432515	0.255949	0.933948	1.05058	5.81745e-05	0.000402541	-0.57226	0.0254594	0.0585382	-0.908362	0.000999962	0.0163366	blue
Glyma.02G072400	-0.545646	0.202336	0.911282	-1.10286	5.70072e-05	0.000395621	-1.23746	0.00052323	0.00210007	0.0454523	0.891147	0.959231	turquoise
Glyma.02G072500	0.621537	0.0895541	0.804262	1.84593	5.61148e-23	4.69303e-21	1.22693	2.14808e-05	0.000125408	-0.331267	0.229899	0.525616	blue
Glyma.02G072800	1.31728	0.000109621	0.029368	1.79924	2.53337e-06	2.45154e-05	2.61199	2.9816e-23	2.7934e-21	0.167157	0.484169	0.744708	blue
Glyma.02G073200	2.12771	0.311235	0.946718	-3.57027	0.0154186	0.048141	-3.34576	0.157479	0.259283	1.2707	0.311296	0.609052	NA
Glyma.02G073300	3.71576	0.029312	0.601419	-0.627025	0.66392	0.791703	4.33228	0.00198379	0.00668093	NA	NA	NA	NA
Glyma.02G073401	-0.184805	0.824018	0.996044	-1.39342	0.00499073	0.0189384	-1.49648	0.0580862	0.115937	1.61605	0.00193517	0.0266386	turquoise
Glyma.02G073600	1.43841	0.0344105	0.635185	-2.09933	5.7141e-05	0.000396485	0.859094	0.365006	0.495619	-0.714583	0.0776584	0.292974	turquoise
Glyma.02G073700	-0.0452859	0.975618	0.999257	-6.76742	9.87243e-05	0.000641716	-0.659003	0.73459	0.819377	NA	NA	NA	NA
Glyma.02G073900	0.904497	0.164509	0.889221	-1.44023	0.00298615	0.0123152	-3.24084	6.06283e-07	5.09666e-06	-0.183018	0.695153	0.870374	NA
Glyma.02G074400	-0.62492	0.783084	0.995728	-4.84992	0.000403105	0.00219631	-5.99584	0.0349564	0.0760664	NA	NA	NA	turquoise
Glyma.02G075000	NA	NA	NA	6.6803	0.000421769	0.00228433	1.82492	0.362231	0.492626	NA	NA	NA	NA
Glyma.02G075200	-0.493814	0.449022	0.972082	-0.495961	0.167656	0.307546	1.10024	0.00496692	0.0146267	0.299179	0.369811	0.658487	green
Glyma.02G075300	-0.0158316	0.978361	0.999257	-1.57339	6.9067e-14	2.37106e-12	-0.864164	0.0475962	0.098341	0.404467	0.311547	0.609385	turquoise
Glyma.02G075700	0.188687	0.721736	0.992129	-1.29911	0.00291863	0.0120859	-0.724033	0.102546	0.184298	0.020067	0.957399	0.983939	turquoise
Glyma.02G076100	-0.533752	0.377649	0.959623	-1.60644	8.45047e-05	0.000559192	-2.41874	0.000559025	0.00222487	1.03045	0.0241683	0.144834	turquoise
Glyma.02G076600	-0.706682	0.064066	0.744261	-0.932746	5.17465e-06	4.65609e-05	-2.14333	1.01689e-16	4.35915e-15	0.0919025	0.694804	0.870199	turquoise
Glyma.02G076900	-0.192556	0.782284	0.995728	-1.84194	0.00116022	0.00546377	-0.7995	0.243861	0.363863	1.03874	0.0520794	0.232376	NA
Glyma.02G078300	0.472887	0.248679	0.931097	-0.670238	0.0799299	0.177142	-1.08078	0.00118607	0.00428615	0.00762862	0.983927	0.993595	NA
Glyma.02G078400	1.15959	0.109767	0.83669	2.03514	0.00216723	0.00938715	2.58016	0.147187	0.245687	NA	NA	NA	brown
Glyma.02G079600	-0.651722	0.370749	0.957121	1.93187	0.00153388	0.00697603	-1.41611	0.0822777	0.154071	0.494602	0.485743	0.74573	NA
Glyma.02G079700	-0.529886	0.189294	0.907351	0.746951	5.97129e-07	6.53954e-06	-1.87679	2.02303e-13	5.61485e-12	0.163616	0.461248	0.72774	turquoise
Glyma.02G079800	0.27031	0.735558	0.992319	0.682177	0.284967	0.447349	-1.51756	0.0019993	0.00672605	-0.69746	0.169887	0.448816	turquoise
Glyma.02G080000	0.366862	0.845326	0.996044	-6.64232	0.000128789	0.000809812	-5.61565	0.00950868	0.025447	NA	NA	NA	NA
Glyma.02G080200	0.294512	0.538474	0.977159	2.09172	1.60255e-12	4.63443e-11	0.18404	0.622527	0.730713	-1.08388	0.00593148	0.0584161	blue
Glyma.02G080700	0.0959097	0.904053	0.997295	-1.69233	0.00871989	0.0301853	-0.769889	0.189962	0.299704	1.44745	0.000422483	0.00853884	NA
Glyma.02G080900	0.0242289	0.952584	0.999257	-1.34085	5.19158e-07	5.77355e-06	-1.98517	1.13742e-13	3.26859e-12	-0.0645135	0.671092	0.858508	turquoise
Glyma.02G081700	-1.44531	0.438575	0.970278	2.61414	0.119906	0.240722	3.3278	0.000560028	0.00222817	NA	NA	NA	NA
Glyma.02G081900	-0.524369	0.280896	0.936609	0.658173	0.112223	0.229026	-1.85105	0.00101013	0.00372979	0.393309	0.293586	0.592291	turquoise
Glyma.02G082100	0.626251	0.262077	0.936389	-1.48466	0.000176754	0.00106818	-1.83937	4.17908e-08	4.49029e-07	0.530412	0.207575	0.499048	turquoise
Glyma.02G082500	-0.00383883	0.994214	0.999825	3.58695	1.99425e-18	1.14104e-16	2.86868	0.00111361	0.00405831	-0.595939	0.360936	0.651358	blue
Glyma.02G086200	0.450091	0.260974	0.936389	1.27888	2.34387e-14	8.49881e-13	0.315853	0.147492	0.246098	-0.0971559	0.687016	0.866424	blue
Glyma.02G086500	-0.0571867	0.969795	0.999257	2.04253	0.264721	0.42515	2.76802	0.0144584	0.0363767	NA	NA	NA	NA
Glyma.02G086600	-0.571827	0.280386	0.936411	-0.779326	0.0392754	0.102227	-1.92321	1.08608e-09	1.61125e-08	0.678891	0.000799857	0.0138962	turquoise
Glyma.02G086850	3.22429	0.132237	0.865873	-3.79254	0.0159697	0.0495418	-5.09704	0.114652	0.20144	NA	NA	NA	NA
Glyma.02G087400	0.292001	0.52353	0.976602	1.147	1.41552e-05	0.000114951	0.671001	0.0216803	0.0511732	0.349688	0.124336	0.380257	blue
Glyma.02G087800	0.30911	0.57423	0.979483	1.03259	0.00447757	0.017276	0.175368	0.680701	0.77781	-0.0936278	0.822731	0.930786	blue
Glyma.02G087900	NA	NA	NA	-5.8154	0.00579455	0.0214048	NA	NA	NA	NA	NA	NA	NA
Glyma.02G088050	-0.37535	0.334807	0.950898	0.690795	0.0650751	0.151509	-2.30573	1.87506e-12	4.49602e-11	-0.565092	0.0870927	0.313058	red
Glyma.02G090000	-0.0843395	0.892636	0.996676	-1.64122	0.00464874	0.0178329	-1.17077	0.0607851	0.120343	-0.0870428	0.865655	0.949067	NA
Glyma.02G090100	0.201366	0.510276	0.975951	-0.154067	0.471971	0.635419	-1.77533	4.71939e-12	1.05982e-10	-0.138971	0.415702	0.693596	turquoise
Glyma.02G091600	-0.417925	0.341459	0.952364	-0.741711	0.0765372	0.171326	-2.7784	2.48517e-07	2.27881e-06	-0.407185	0.512813	0.76506	NA
Glyma.02G092300	-0.00965331	0.984605	0.999785	-1.73967	9.57247e-06	8.10442e-05	-0.71584	0.0407049	0.0862724	-0.543163	0.0801897	0.298274	NA
Glyma.02G092600	-0.151841	0.806487	0.996044	-0.989474	0.000355606	0.00197235	-2.40989	5.38295e-08	5.64467e-07	0.361319	0.228311	0.523833	turquoise
Glyma.02G093100	-1.01828	0.232402	0.923586	-1.51271	0.0776045	0.173178	-2.85797	0.0117993	0.0305973	1.1433	0.0503834	0.227468	NA
Glyma.02G093700	-0.358126	0.486768	0.973185	-0.731676	0.0602081	0.142538	-1.55382	6.80158e-05	0.000350881	0.138745	0.639129	0.84118	turquoise
Glyma.02G094500	0.110795	0.741527	0.992319	1.41369	1.00461e-13	3.3647e-12	-0.260282	0.340136	0.469499	-0.276537	0.399981	0.681601	blue
Glyma.02G094900	-0.363231	0.624975	0.985579	1.74104	0.00113709	0.00536815	-0.732939	0.210797	0.325324	-0.935378	0.0914208	0.321272	brown
Glyma.02G095000	-0.389875	0.228402	0.921407	-1.01413	0.000349046	0.00194077	0.837721	0.0325615	0.0717752	0.671637	0.0331017	0.175751	turquoise
Glyma.02G095900	0.364478	0.290292	0.940443	1.08878	5.80807e-05	0.000402088	1.39869	5.14533e-07	4.38141e-06	0.551931	0.068605	0.274067	blue
Glyma.02G097000	-0.101642	0.821738	0.996044	-0.987759	5.56846e-06	4.97991e-05	-1.87418	4.36368e-11	8.34257e-10	-0.507956	0.0802057	0.298274	turquoise
Glyma.02G097100	-0.393764	0.226482	0.919999	-1.05522	0.00119776	0.00561226	-2.63192	1.8781e-06	1.41455e-05	-0.312354	0.268946	0.566312	turquoise
Glyma.02G097400	-0.695232	0.280209	0.936411	-2.4427	9.99974e-34	1.96165e-31	-2.78428	4.58783e-10	7.25954e-09	0.725381	0.0659364	0.268343	turquoise
Glyma.02G098200	-0.683387	0.0866464	0.801648	-0.485175	0.0541349	0.13101	-3.10032	9.44509e-37	3.10414e-34	0.283897	0.187821	0.473105	turquoise
Glyma.02G098251	0.0446857	0.90174	0.996953	-0.335971	0.281798	0.443881	-3.34905	5.22793e-19	2.94944e-17	0.0594085	0.82281	0.930786	turquoise
Glyma.02G098800	0.107484	0.741696	0.992319	-0.515059	0.0218122	0.0637196	-1.78322	1.27633e-23	1.25542e-21	-1.46116	2.47995e-14	1.15989e-11	yellow
Glyma.02G099100	0.75209	0.107027	0.83344	1.14271	0.00125058	0.00582961	0.00959554	0.979388	0.98752	0.0364004	0.900569	0.962773	brown
Glyma.02G099200	-0.0113652	0.975624	0.999257	-0.351162	0.204329	0.354705	-1.03801	1.00481e-06	8.04822e-06	-0.491415	0.0139938	0.102911	yellow
Glyma.02G099900	-0.139286	0.663183	0.987078	-0.91152	9.21148e-07	9.73034e-06	-1.47637	4.64033e-08	4.9372e-07	0.125627	0.569603	0.800313	turquoise
Glyma.02G100000	0.540196	0.346383	0.953362	1.76214	7.03255e-05	0.000476778	2.67607	3.86123e-10	6.19742e-09	0.452037	0.398207	0.680102	blue
Glyma.02G100300	2.00349	3.95348e-06	0.00295765	1.94577	4.00317e-09	6.6854e-08	0.934377	0.00479938	0.0142141	-0.220289	0.468202	0.732717	blue
Glyma.02G100400	0.956236	0.114523	0.84309	2.01663	9.80063e-07	1.02937e-05	0.874549	0.0196844	0.0471439	-0.667263	0.0584931	0.249371	blue
Glyma.02G100600	0.257227	0.380793	0.960204	0.495007	0.00538884	0.0201544	1.2056	5.74818e-11	1.07609e-09	0.306849	0.0808133	0.299365	NA
Glyma.02G100850	0.878564	0.0543732	0.71909	-2.14974	1.45792e-06	1.48546e-05	-2.04771	2.33196e-05	0.000134831	-0.814334	0.202843	0.492769	turquoise
Glyma.02G101100	0.919232	0.0470611	0.699652	1.47289	5.99745e-09	9.75193e-08	0.949439	5.03028e-06	3.42446e-05	0.197988	0.372302	0.660266	blue
Glyma.02G101300	-0.788534	0.0930482	0.80783	-1.02873	0.0476632	0.118785	-1.81685	0.000159351	0.000742512	0.926949	0.0320773	0.172345	turquoise
Glyma.02G102600	-0.559139	0.216677	0.919339	-1.36137	1.48799e-06	1.51319e-05	-1.55866	2.8173e-05	0.000159618	0.499615	0.0605725	0.255141	turquoise
Glyma.02G102700	-0.497349	0.3132	0.946985	-2.02914	2.14552e-09	3.79289e-08	-3.14427	7.0103e-10	1.07438e-08	0.5002	0.201013	0.490347	turquoise
Glyma.02G102800	-0.119046	0.752527	0.993564	3.05464	0.000127293	0.000800996	1.95255	1.50985e-08	1.7722e-07	-0.261295	0.472379	0.735121	blue
Glyma.02G102900	0.800006	0.0855758	0.799313	1.05977	8.98644e-10	1.6867e-08	0.00568799	0.975454	0.985113	-0.605694	0.00207782	0.0280019	blue
Glyma.02G103500	-0.387175	0.340024	0.95172	-2.48452	1.6425e-36	3.90613e-34	-1.5983	6.44897e-14	1.91572e-12	-0.414139	0.00951364	0.0804327	turquoise
Glyma.02G103700	-0.0998455	0.787915	0.995752	-0.668458	0.0450965	0.113714	-1.74946	2.54556e-06	1.86437e-05	0.381223	0.166262	0.444631	turquoise
Glyma.02G104300	0.99558	0.0137122	0.442683	1.39602	7.21678e-14	2.47153e-12	1.23687	2.21948e-05	0.000129122	-1.58724	6.8597e-09	1.00501e-06	blue
Glyma.02G104500	0.186664	0.526953	0.976602	0.429947	0.0750048	0.16873	0.118502	0.726508	0.813231	-1.03258	0.000183197	0.00451716	black
Glyma.02G104600	-0.855835	0.120134	0.847912	-1.82506	3.23578e-18	1.79822e-16	-2.27034	2.77229e-15	1.00088e-13	0.854748	0.00213331	0.0285178	turquoise
Glyma.02G104700	-0.970616	0.440264	0.970706	-8.06419	4.79771e-08	6.58394e-07	-3.56777	0.110422	0.195409	0.222038	0.870593	0.950579	NA
Glyma.02G104900	-0.582034	0.225726	0.919999	-1.78705	0.00740049	0.0263404	-0.684845	0.0635106	0.124767	-0.214325	0.52257	0.771583	NA
Glyma.02G105300	-0.5646	0.30485	0.945363	-1.52756	8.8305e-05	0.000580459	-1.512	0.00680214	0.0191629	0.56755	0.276341	0.574918	NA
Glyma.02G105400	-0.183877	0.762086	0.995066	-0.920232	0.257847	0.417715	-2.31668	0.000577467	0.00228722	0.0317122	0.946037	0.979451	NA
Glyma.02G105600	0.316449	0.295248	0.943846	1.23711	9.20307e-10	1.72432e-08	0.0246221	0.919649	0.949193	-0.583581	0.00191474	0.026489	blue
Glyma.02G106100	0.0816832	0.732876	0.992167	-0.274688	0.053966	0.130713	-1.60779	2.31359e-20	1.54276e-18	-0.646509	0.000109309	0.00305572	turquoise
Glyma.02G106300	-1.42521	0.000271766	0.0541312	-2.70905	1.35003e-24	1.29144e-22	-4.55467	2.38011e-26	3.14889e-24	0.02011	0.95235	0.981903	turquoise
Glyma.02G106500	-0.592781	0.13809	0.86766	-1.4294	0.00149485	0.00681673	-1.44816	0.0227531	0.0533104	0.0676968	0.875311	0.952345	NA
Glyma.02G106600	-0.0981514	0.843815	0.996044	-1.6715	5.67841e-08	7.67135e-07	-0.673829	0.18296	0.291354	0.316256	0.495426	0.752913	turquoise
Glyma.02G107300	0.723291	0.417428	0.967244	1.63283	0.0051107	0.0192904	0.210536	0.86668	0.913475	-1.02478	0.420395	0.697649	NA
Glyma.02G108100	0.100035	0.834909	0.996044	-0.201411	0.423405	0.58946	-1.60115	3.38595e-10	5.51149e-09	0.274669	0.1656	0.443492	turquoise
Glyma.02G108400	-0.091317	0.887823	0.996657	3.27277	3.27342e-06	3.09452e-05	2.67643	9.96664e-08	9.89495e-07	-0.258654	0.623822	0.832186	NA
Glyma.02G108500	-0.21602	0.616098	0.985048	-1.34212	6.3635e-09	1.02921e-07	-1.75933	2.23922e-07	2.07534e-06	0.598152	0.0147345	0.106442	turquoise
Glyma.02G109100	0.115082	0.852948	0.996044	-2.43652	5.36763e-05	0.000374888	-2.94914	2.65351e-14	8.31808e-13	0.0614479	0.858789	0.946584	turquoise
Glyma.02G109600	0.540835	0.335581	0.951295	0.566614	0.280948	0.443017	2.42256	0.0018616	0.00632609	1.29167	0.132697	0.393762	brown
Glyma.02G109700	-0.0115383	0.993913	0.999825	4.67467	0.00468498	0.0179461	1.16886	0.621803	0.730153	NA	NA	NA	NA
Glyma.02G109800	1.18701	0.0349995	0.640629	2.62607	8.01961e-42	2.94299e-39	1.60367	3.39003e-08	3.71575e-07	-1.15146	9.51289e-05	0.0027434	blue
Glyma.02G110800	0.898609	0.0331737	0.62632	1.18852	3.11988e-05	0.000231578	0.3962	0.156195	0.257485	0.322901	0.191279	0.477785	brown
Glyma.02G111000	-0.802162	0.0378785	0.653765	-0.522936	0.116043	0.234861	-1.34138	4.43746e-06	3.05902e-05	0.166278	0.618099	0.829491	turquoise
Glyma.02G111600	0.0975812	0.79525	0.995898	-0.557622	0.1368	0.265015	0.67768	0.0594724	0.118192	1.07245	0.000372522	0.00776126	NA
Glyma.02G111800	-0.446109	0.110062	0.83669	0.0616749	0.711903	0.826128	-1.29811	4.98636e-18	2.47584e-16	0.281831	0.124977	0.38131	NA
Glyma.02G111900	-1.26497	0.0609779	0.737911	-1.43111	0.000543033	0.00284649	-1.38442	0.00153793	0.00536934	0.62361	0.0878534	0.314337	turquoise
Glyma.02G112500	-0.846178	0.0612736	0.737911	-1.03015	0.00436394	0.0169063	-2.18294	0.000680168	0.00264269	0.887006	0.0229503	0.140079	turquoise
Glyma.02G112900	-1.10511	0.00410779	0.245127	-1.428	6.84803e-08	9.12121e-07	-2.58949	8.01057e-13	2.01898e-11	-0.077507	0.786428	0.915528	turquoise
Glyma.02G113100	-0.0688283	0.963122	0.999257	-5.50504	0.0111056	0.0367703	-6.71096	0.000329404	0.00140134	NA	NA	NA	NA
Glyma.02G113800	0.0523773	0.89672	0.996726	0.196247	0.537921	0.693209	-1.39208	9.23221e-05	0.000459558	-0.186095	0.53863	0.781411	turquoise
Glyma.02G115000	2.69435	0.043067	0.682924	2.25738	0.000729578	0.00367109	1.14338	0.0895189	0.165019	NA	NA	NA	NA
Glyma.02G115200	0.366912	0.310313	0.946645	1.36153	1.77977e-13	5.78345e-12	0.975742	6.25812e-13	1.60862e-11	-0.0289437	0.784012	0.914606	brown
Glyma.02G115400	0.619397	0.276202	0.936389	-1.42496	3.89359e-14	1.36754e-12	-1.32209	0.000202159	0.000915807	-0.199583	0.591627	0.814015	turquoise
Glyma.02G115600	-0.0641903	0.821602	0.996044	0.577507	0.0278134	0.0774455	1.17622	1.67451e-06	1.27255e-05	0.361868	0.0934389	0.325123	green
Glyma.02G116200	-0.218588	0.800375	0.995898	-1.05169	0.133277	0.260108	-1.857	0.000493751	0.00199514	0.58647	0.174904	0.456316	turquoise
Glyma.02G119500	-0.0585542	0.851982	0.996044	0.472166	0.0871782	0.189216	1.12663	1.42817e-05	8.72276e-05	0.374915	0.160382	0.434912	NA
Glyma.02G119600	0.342615	0.656587	0.987078	-3.23751	0.128863	0.253659	-5.95135	0.00249688	0.00815167	1.96589	0.00426716	0.0466778	NA
Glyma.02G120200	0.169305	0.664012	0.987104	1.33279	2.02607e-07	2.45721e-06	0.439834	0.0718279	0.138049	-0.0301117	0.880752	0.954907	brown
Glyma.02G120300	-0.629839	0.476143	0.973185	-1.44322	0.00828838	0.0289275	1.05653	0.131124	0.224123	0.987844	0.130442	0.390439	turquoise
Glyma.02G121300	-0.550074	0.124962	0.853995	-1.86182	1.26754e-08	1.93885e-07	-0.0171547	0.96402	0.97726	0.536365	0.123077	0.378252	turquoise
Glyma.02G121400	-0.465074	0.452756	0.97233	-2.5409	0.0223002	0.0648427	-4.14064	0.00260176	0.00844083	0.298552	0.695734	0.870565	NA
Glyma.02G121900	-0.785695	0.370325	0.957121	0.536253	0.769689	0.86512	-3.89266	0.000250916	0.00110584	-1.66653	0.0503945	0.227468	NA
Glyma.02G122000	0.482703	0.585057	0.980096	-0.575656	0.427484	0.593334	-2.34369	1.3829e-07	1.33456e-06	-0.541064	0.212035	0.504332	NA
Glyma.02G122500	0.0190751	0.948238	0.999257	1.29376	1.15929e-06	1.20542e-05	1.55009	2.58836e-11	5.18298e-10	-0.221438	0.291697	0.590106	blue
Glyma.02G123800	-0.73938	0.410582	0.966163	-8.91078	4.90556e-11	1.13368e-09	-4.60211	0.000160981	0.00074935	-1.03587	0.0864469	0.311535	turquoise
Glyma.02G124000	0.444277	0.71494	0.992129	-3.14095	2.25824e-09	3.97235e-08	-2.02146	0.0341243	0.0745575	-0.525792	0.500837	0.756095	turquoise
Glyma.02G124300	-0.0988715	0.870892	0.996424	0.253937	0.49841	0.659677	-0.283842	0.532167	0.654735	-1.28269	0.0039982	0.0445812	black
Glyma.02G124500	-0.290364	0.465633	0.973185	-0.766641	1.57484e-05	0.000126489	2.30087	5.77114e-09	7.38514e-08	0.648592	0.0132212	0.0996946	green
Glyma.02G124700	-0.274083	0.53281	0.977159	1.31458	2.38474e-05	0.000182616	0.360816	0.265885	0.388672	-0.539254	0.142969	0.408589	blue
Glyma.02G124900	-1.25079	0.0581537	0.728524	-0.0951227	0.916432	0.953398	-3.3602	4.02648e-10	6.44268e-09	-0.341492	0.377718	0.66376	red
Glyma.02G125000	-0.765277	0.0128895	0.429109	-0.884082	0.00103084	0.0049322	-1.66801	2.2892e-19	1.34272e-17	0.81347	3.00828e-06	0.000171745	turquoise
Glyma.02G125600	1.53953	1.85939e-10	1.4745e-06	-0.134773	0.738809	0.84411	-2.41382	5.56408e-16	2.20065e-14	-0.535048	0.401421	0.682907	yellow
Glyma.02G125900	0.599668	0.0580009	0.728225	0.0712025	0.920731	0.955779	1.32916	0.01553	0.0386198	0.81811	2.10051e-05	0.000827523	grey
Glyma.02G126100	0.0062339	0.985209	0.999805	0.0951281	0.663192	0.79124	-2.53371	1.73544e-26	2.35621e-24	-0.494414	0.0487646	0.223079	turquoise
Glyma.02G126500	0.476734	0.526462	0.976602	2.16992	3.30318e-06	3.12058e-05	0.635024	0.132564	0.226044	-0.410316	0.457746	0.72528	brown
Glyma.02G127300	0.179151	0.672605	0.988738	-0.693034	0.242975	0.400683	0.122694	0.722513	0.810167	-1.30645	0.000609155	0.0112235	green
Glyma.02G127600	-0.0995385	0.756883	0.994093	-0.215461	0.35828	0.525392	-2.20986	2.16606e-13	5.97977e-12	0.0684799	0.787685	0.915993	turquoise
Glyma.02G128200	-1.51153	0.430358	0.969952	-3.30718	0.0154043	0.0481035	-6.23723	0.000890962	0.00334572	NA	NA	NA	NA
Glyma.02G128400	2.95843	0.0215498	0.539426	4.89992	6.51951e-06	5.75395e-05	4.67387	2.98167e-08	3.31564e-07	NA	NA	NA	NA
Glyma.02G129900	-0.543838	0.223963	0.919999	-2.47475	2.26608e-11	5.47784e-10	-1.62939	3.25586e-06	2.31858e-05	-0.705947	0.0468179	0.217255	turquoise
Glyma.02G130200	0.123521	0.693555	0.991871	1.76557	4.8856e-24	4.40625e-22	0.322758	0.292097	0.418409	-0.531705	0.0572712	0.246701	brown
Glyma.02G130400	0.102855	0.797931	0.995898	0.257553	0.553123	0.705635	-1.95864	2.44365e-07	2.24322e-06	-0.760089	0.0179075	0.120577	red
Glyma.02G130500	-0.630462	0.242862	0.926998	1.66911	1.14342e-06	1.19037e-05	-0.763786	0.010107	0.0267929	0.44089	0.0529069	0.234691	brown
Glyma.02G130600	-1.02982	0.209289	0.91617	-0.269044	0.748322	0.850837	1.78604	0.00414175	0.0125455	0.83941	0.259023	0.556896	NA
Glyma.02G130701	NA	NA	NA	-1.48783	0.307078	0.47157	-5.72684	0.00640538	0.0182012	NA	NA	NA	NA
Glyma.02G131300	0.24863	0.903431	0.997214	7.29037	3.52246e-05	0.000257686	0.444584	0.661059	0.762711	NA	NA	NA	NA
Glyma.02G131500	1.6282	0.0144865	0.455851	2.76748	3.15542e-44	1.3992e-41	1.81551	4.99649e-16	1.98185e-14	-0.466576	0.0374563	0.189363	blue
Glyma.02G131600	0.439382	0.489212	0.973185	3.20871	1.43893e-18	8.3566e-17	1.36707	3.2785e-06	2.33269e-05	-0.150374	0.63187	0.836888	brown
Glyma.02G131700	0.988616	0.0229393	0.55325	1.18724	3.47466e-11	8.20371e-10	0.985664	0.000771905	0.00295449	0.106996	0.553254	0.790639	blue
Glyma.02G132100	0.383587	0.239868	0.925353	1.10078	1.47478e-05	0.000119444	1.28926	4.90345e-11	9.29725e-10	0.0814814	0.657391	0.85073	green
Glyma.02G132500	1.4818	0.000321821	0.0588027	1.09332	0.166486	0.305991	-2.55351	0.0197726	0.047293	0.384399	0.609041	0.824676	turquoise
Glyma.02G133500	0.603702	0.145025	0.874061	1.08504	7.33425e-08	9.70506e-07	0.131501	0.539719	0.660904	-0.617592	0.00325056	0.0385002	blue
Glyma.02G133700	-1.28274	0.253346	0.933646	-2.19081	3.8991e-07	4.45347e-06	-2.51797	0.00477827	0.0141608	0.297603	0.607254	0.823673	turquoise
Glyma.02G133800	0.70865	0.0542765	0.718792	2.13221	4.79758e-10	9.39413e-09	2.07486	1.37862e-13	3.91823e-12	0.115531	0.68551	0.866038	blue
Glyma.02G134100	-0.542656	0.432757	0.970203	-1.62587	5.57982e-06	4.98902e-05	-2.50501	2.55741e-08	2.8773e-07	0.164008	0.638319	0.84088	turquoise
Glyma.02G134900	-0.448322	0.691181	0.991573	-1.81776	0.00436348	0.0169062	-1.60669	0.0275858	0.0625898	0.584899	0.357342	0.648561	NA
Glyma.02G135100	0.296876	0.396882	0.964653	1.77187	2.49587e-14	8.98872e-13	1.45173	3.03139e-13	8.20457e-12	0.528873	0.00714844	0.066577	blue
Glyma.02G135500	-0.526011	0.433178	0.970203	-1.02348	0.0808417	0.178651	-3.12796	0.0017486	0.00599015	0.761834	0.0760756	0.290098	turquoise
Glyma.02G135700	0.0266183	0.958257	0.999257	-1.46992	0.00101522	0.00486841	-3.33167	1.04324e-10	1.87016e-09	0.767006	0.0182866	0.122115	NA
Glyma.02G135900	0.249155	0.51609	0.97631	1.53743	7.21971e-11	1.61756e-09	0.649612	0.0285814	0.064499	0.0757587	0.763712	0.904401	blue
Glyma.02G136000	0.376738	0.149207	0.878342	2.05185	2.12805e-24	1.9866e-22	0.56321	0.0390986	0.0834659	0.187135	0.353836	0.646157	blue
Glyma.02G136100	-0.090636	0.792941	0.995898	1.50616	8.90307e-08	1.1622e-06	1.40778	2.97667e-08	3.31177e-07	0.808009	7.07348e-07	5.17392e-05	brown
Glyma.02G136200	0.0937061	0.804752	0.996044	1.60988	1.62091e-16	7.39555e-15	0.715705	0.00359343	0.0111355	0.107714	0.547647	0.787178	brown
Glyma.02G136300	0.423491	0.238892	0.925122	1.88928	4.08227e-13	1.26938e-11	2.11539	2.47149e-10	4.13513e-09	0.320889	0.0721034	0.281779	blue
Glyma.02G136700	0.404282	0.424336	0.968643	1.38745	3.00172e-12	8.32986e-11	0.301603	0.217594	0.333598	-0.486808	0.0438591	0.208829	blue
Glyma.02G137200	0.118102	0.760842	0.995066	-1.0831	0.00262174	0.0110369	0.283758	0.0304428	0.0679222	-0.264792	0.0310607	0.168986	NA
Glyma.02G137300	-0.546256	0.376668	0.959623	-2.04772	5.11948e-09	8.40783e-08	-1.91789	1.75102e-05	0.000104436	-0.0519098	0.863381	0.948448	turquoise
Glyma.02G137800	-0.348056	0.241995	0.926884	-0.603111	0.00399335	0.0157081	1.85783	2.94257e-06	2.12137e-05	0.491345	0.0290667	0.162199	green
Glyma.02G138700	-0.250756	0.488088	0.973185	-0.301259	0.402785	0.569678	-1.10215	0.0114175	0.0297508	0.107141	0.743728	0.89435	turquoise
Glyma.02G139500	-0.441702	0.129137	0.859065	-1.0836	7.38577e-11	1.65302e-09	-1.79658	9.05003e-10	1.36079e-08	0.350507	0.134199	0.39558	turquoise
Glyma.02G139700	0.190435	0.558931	0.979194	1.5842	5.43245e-19	3.27092e-17	0.41469	0.158749	0.260907	-0.409414	0.16824	0.446669	blue
Glyma.02G140100	-0.286665	0.636395	0.986542	-0.846793	0.000166958	0.00101794	-2.24875	1.29564e-13	3.69509e-12	0.0406697	0.900644	0.962797	turquoise
Glyma.02G140800	NA	NA	NA	1.71877	0.386371	0.553692	5.96798	0.00151798	0.00530774	NA	NA	NA	NA
Glyma.02G141000	0.156471	0.66274	0.987078	1.28514	3.63505e-17	1.77049e-15	0.644924	0.0185805	0.0449268	-0.0550735	0.835014	0.935685	blue
Glyma.02G142001	NA	NA	NA	NA	NA	NA	-5.07168	0.000118089	0.000570935	-7.73482	3.93418e-07	3.11329e-05	NA
Glyma.02G142600	0.900636	0.00707169	0.328713	-0.388736	0.0631224	0.148015	-1.25152	3.45154e-12	7.92286e-11	-0.4283	0.0912877	0.320996	yellow
Glyma.02G143200	-0.523295	0.318993	0.947905	-2.04525	2.08163e-11	5.08102e-10	-4.08597	1.02323e-11	2.18863e-10	0.881199	0.0461652	0.215641	turquoise
Glyma.02G143600	-0.499282	0.301519	0.945081	-1.28987	0.000350108	0.00194541	-1.62643	1.82339e-05	0.000108144	1.00445	0.00224323	0.029532	turquoise
Glyma.02G143800	NA	NA	NA	4.7725	0.159296	0.29655	-3.71385	0.0143897	0.0362345	NA	NA	NA	NA
Glyma.02G144267	-0.499829	0.0786292	0.782436	-0.587218	0.0231451	0.066775	-1.00422	0.00112455	0.00409168	0.29671	0.252196	0.54914	turquoise
Glyma.02G144333	-0.803475	0.086453	0.801648	-0.494183	0.0864644	0.188069	-1.07037	2.12999e-07	1.98031e-06	0.326476	0.0847475	0.307782	turquoise
Glyma.02G144400	-0.369107	0.338073	0.95172	-1.7501	9.25862e-18	4.87182e-16	-0.791883	6.32751e-05	0.000328761	-0.0180078	0.919006	0.969387	turquoise
Glyma.02G144800	0.0286982	0.932684	0.999065	0.73615	0.00766527	0.0270968	-2.30064	5.23825e-15	1.83827e-13	-0.486821	0.0978685	0.33278	turquoise
Glyma.02G145000	0.195996	0.706213	0.992129	1.37093	4.99755e-05	0.000351696	1.1273	0.0293151	0.0658747	0.0186519	0.96173	0.985862	NA
Glyma.02G145100	1.0466	0.00797402	0.348401	2.57149	1.99988e-32	3.65377e-30	1.26132	0.000587918	0.00232484	-0.550076	0.140042	0.404346	blue
Glyma.02G145300	1.65186	0.113546	0.84309	2.81532	1.28489e-17	6.61383e-16	2.08477	3.86075e-38	1.4024e-35	-0.524768	0.00127285	0.0195104	blue
Glyma.02G145400	NA	NA	NA	-5.32343	2.07552e-05	0.000161286	-0.720918	0.464376	0.592434	-2.00593	0.0362134	0.185795	grey
Glyma.02G145600	-0.315155	0.351463	0.953552	-0.613653	0.00881924	0.0304729	-1.72267	5.7955e-06	3.89217e-05	0.29187	0.175442	0.457164	turquoise
Glyma.02G146100	0.284727	0.430288	0.969952	1.41704	8.34775e-14	2.82926e-12	0.804132	0.000851012	0.00321566	0.171417	0.568653	0.799778	blue
Glyma.02G146400	-0.240131	0.740533	0.992319	1.25287	0.00059574	0.00308855	0.398762	0.594987	0.708102	-0.64369	0.304774	0.602693	brown
Glyma.02G146900	0.264625	0.362476	0.955407	0.205041	0.429589	0.595509	-0.449362	0.036196	0.0782989	-1.17475	2.31714e-07	2.03201e-05	black
Glyma.02G147300	-0.0115293	0.983725	0.999515	0.673713	0.0661615	0.153559	2.53261	1.30787e-18	7.06114e-17	0.188725	0.680749	0.863762	blue
Glyma.02G147900	-0.962729	0.0773683	0.78024	-0.140657	0.879004	0.932551	-4.75918	4.89014e-06	3.33664e-05	-0.597937	0.38367	0.669025	NA
Glyma.02G148200	2.55393	1.2471e-06	0.00111927	0.610799	0.349806	0.516824	-0.556016	0.0595185	0.118261	-2.04028	3.51279e-11	9.49259e-09	blue
Glyma.02G148500	-0.117013	0.916682	0.998551	-1.34403	0.0267961	0.0751667	-1.75686	0.00528606	0.01545	-0.744532	0.190158	0.47619	turquoise
Glyma.02G148600	-0.93744	0.226618	0.919999	-1.0929	0.0847084	0.185053	-2.00726	7.04699e-07	5.83748e-06	0.225453	0.575654	0.804758	turquoise
Glyma.02G148900	0.0962163	0.786589	0.995728	1.18011	0.000163108	0.000997896	1.18324	2.8437e-15	1.02487e-13	0.253333	0.109938	0.355302	blue
Glyma.02G149900	0.618966	0.299094	0.944705	-0.355672	0.157966	0.29461	-1.44581	4.0394e-06	2.81602e-05	0.814282	0.00319615	0.0380167	turquoise
Glyma.02G150550	0.344096	0.593689	0.980851	0.22081	0.530479	0.686904	1.08955	0.00221935	0.00736758	-0.456586	0.350141	0.642954	blue
Glyma.02G150600	0.530659	0.222555	0.91987	1.11043	0.0418642	0.107376	1.68477	1.15825e-09	1.70505e-08	0.0622091	0.886043	0.957315	blue
Glyma.02G150700	0.443239	0.513538	0.976179	2.597	6.28554e-22	4.73573e-20	1.32797	0.0021813	0.00725699	-0.359378	0.413316	0.69185	blue
Glyma.02G150900	-0.173346	0.748256	0.992551	1.33398	0.00263611	0.0110842	-1.75963	7.52851e-07	6.20532e-06	-0.393008	0.289231	0.587833	brown
Glyma.02G151500	-0.212632	0.612999	0.984343	-0.39427	0.076528	0.171316	1.48502	1.76201e-09	2.5048e-08	0.511215	0.0247013	0.146774	NA
Glyma.02G152500	-0.215779	0.730949	0.992167	0.0105474	0.993052	0.996141	0.288157	0.633942	0.740464	2.21685	3.27164e-07	2.68812e-05	NA
Glyma.02G153100	-0.532907	0.476873	0.973185	2.84888	0.000349144	0.00194093	1.93916	0.000833544	0.0031609	-0.558065	0.424799	0.700802	blue
Glyma.02G153300	1.33171	0.472486	0.973185	2.93197	0.0191341	0.0573283	3.6074	7.53446e-06	4.92505e-05	NA	NA	NA	NA
Glyma.02G154300	-2.64464	0.234216	0.924056	NA	NA	NA	NA	NA	NA	7.63599	8.3988e-08	8.53473e-06	NA
Glyma.02G155902	0.812447	0.304392	0.945363	1.54532	0.00671648	0.0242814	-0.0160121	0.975132	0.984896	-0.72601	0.19714	0.485479	blue
Glyma.02G156100	-0.17254	0.810288	0.996044	0.0735267	0.909202	0.949764	-1.86815	0.00842205	0.0229793	0.147361	0.740745	0.892821	NA
Glyma.02G156800	-1.28691	0.0307676	0.613959	-0.867325	0.000466528	0.00249493	-2.30558	1.17588e-19	7.10849e-18	-0.964945	8.87525e-05	0.00259163	red
Glyma.02G157002	0.127457	0.663059	0.987078	0.582472	0.00623849	0.0227856	1.15634	7.79174e-10	1.18667e-08	0.0203673	0.904606	0.964545	NA
Glyma.02G157700	0.311361	0.579404	0.979483	-2.13823	4.69542e-09	7.77136e-08	-3.53149	3.17162e-10	5.19528e-09	0.809079	0.0260657	0.151702	turquoise
Glyma.02G158200	-0.125047	0.778542	0.99565	-1.05434	0.00297046	0.0122588	-0.385209	0.00281169	0.00901526	-0.643942	3.38219e-06	0.000188663	yellow
Glyma.02G158350	1.53032	0.009681	0.379675	0.236044	0.375231	0.54246	-0.274577	0.60981	0.720669	-1.54815	0.00211463	0.0283512	yellow
Glyma.02G159600	0.866456	0.247075	0.929673	0.196311	0.788955	0.877009	1.26493	0.00604228	0.0173252	0.139895	0.786653	0.915614	NA
Glyma.02G159900	0.47104	0.197919	0.911031	-1.41771	3.14588e-10	6.37229e-09	-1.51293	4.41795e-11	8.43854e-10	0.0822655	0.658821	0.851608	turquoise
Glyma.02G160400	1.28625	0.169178	0.891417	0.710624	0.214191	0.367345	2.88501	0.00874319	0.0237165	1.89377	0.113194	0.360995	NA
Glyma.02G160550	0.872275	0.0736918	0.774945	1.18732	0.00629877	0.0229683	-0.00880209	0.979855	0.987847	-0.281943	0.542556	0.783725	brown
Glyma.02G160900	-0.53822	0.25263	0.933646	1.05807	0.00571086	0.0211428	-0.419215	0.235446	0.354446	-0.410264	0.269045	0.566392	NA
Glyma.02G162500	0.284465	0.392386	0.963529	1.63671	2.65425e-18	1.49853e-16	0.882703	5.23203e-05	0.000277838	0.0691034	0.709915	0.877742	blue
Glyma.02G164100	0.483	0.368147	0.956336	1.33519	0.00753114	0.0267205	0.263397	0.43061	0.560072	-0.423395	0.401285	0.682856	blue
Glyma.02G164148	NA	NA	NA	-3.66501	0.0160295	0.0496769	-6.38824	0.000385102	0.00160611	NA	NA	NA	NA
Glyma.02G164400	0.439553	0.501566	0.973844	-1.71428	0.139882	0.269563	-3.05517	0.00246294	0.00805958	-0.678401	0.247281	0.544223	NA
Glyma.02G165800	0.429012	0.154674	0.881155	0.890276	2.97638e-05	0.000221972	1.00782	2.28953e-13	6.29545e-12	-0.250392	0.0512135	0.229749	blue
Glyma.02G166800	-0.317296	0.432584	0.970203	1.37416	1.39125e-08	2.10687e-07	-0.410682	0.169276	0.274202	-0.610181	0.0454953	0.213688	blue
Glyma.02G167800	-0.0976012	0.772229	0.99565	0.0488343	0.865853	0.925062	1.18089	7.54808e-06	4.9324e-05	0.510784	0.0408493	0.200035	green
Glyma.02G168400	-0.174018	0.573543	0.979483	-0.559782	0.00602106	0.0221033	-1.13207	6.12464e-07	5.14236e-06	0.0168025	0.94241	0.978615	turquoise
Glyma.02G168500	-0.744087	0.330795	0.950898	-2.0138	0.00368381	0.0146571	-2.15748	0.000562661	0.00223655	0.69314	0.1785	0.461051	turquoise
Glyma.02G169800	-0.366015	0.362157	0.955264	-1.05476	0.000416981	0.00226224	-2.49574	6.90552e-33	1.63404e-30	0.586505	0.00396224	0.0442529	turquoise
Glyma.02G171600	0.463107	0.384623	0.961265	-2.20623	4.51322e-10	8.84953e-09	-1.91704	1.4759e-07	1.41737e-06	1.12932	0.000624105	0.0114182	turquoise
Glyma.02G171900	-0.095826	0.81532	0.996044	0.835225	0.00168839	0.0075656	1.50729	1.02995e-05	6.49762e-05	0.333494	0.2754	0.57391	blue
Glyma.02G172200	0.303213	0.355979	0.954162	0.0891107	0.781398	0.872115	-0.732002	0.000241554	0.00106938	-1.30222	1.08066e-05	0.000483133	black
Glyma.02G175700	0.721101	0.0892468	0.804126	1.06666	0.000794238	0.00394976	1.13708	9.09828e-06	5.81958e-05	0.111022	0.684625	0.865562	NA
Glyma.02G176200	NA	NA	NA	-5.85963	0.0056178	0.0208641	NA	NA	NA	NA	NA	NA	NA
Glyma.02G177500	-1.14379	0.0352918	0.641375	-0.485564	0.386856	0.554107	-1.41243	0.00952718	0.0254891	0.0963859	0.800958	0.921856	NA
Glyma.02G178850	0.521074	0.33703	0.95172	1.35488	0.0431566	0.109949	1.15851	0.0133154	0.0339713	0.445299	0.399981	0.681601	blue
Glyma.02G181200	-0.341616	0.368158	0.956336	0.433027	0.091226	0.195844	1.06802	1.33132e-07	1.28839e-06	0.0686931	0.710935	0.878072	blue
Glyma.02G182400	-0.208473	0.64607	0.987078	-0.444907	0.0825956	0.181653	-1.31534	0.000268972	0.00117774	-0.903314	0.00326885	0.0386175	yellow
Glyma.02G182600	-0.157292	0.667795	0.987967	-0.206757	0.436664	0.602305	-1.24088	0.00107218	0.00392632	-0.169081	0.669163	0.857517	NA
Glyma.02G184200	-0.240779	0.712918	0.992129	-1.04392	0.00476278	0.0182064	-1.88102	4.96946e-11	9.40947e-10	-0.763591	0.00412909	0.0455774	yellow
Glyma.02G184700	0.107004	0.883713	0.996657	-2.39903	5.29654e-05	0.000370654	-1.49492	0.0223542	0.0524914	0.894574	0.0842119	0.30657	turquoise
Glyma.02G184800	0.170223	0.766318	0.99551	1.19249	8.31074e-11	1.84452e-09	-0.296399	0.300158	0.427265	-0.361848	0.139213	0.403526	brown
Glyma.02G186600	0.215371	0.801322	0.995898	-2.04974	0.000490325	0.00260648	-1.80363	0.11912	0.207513	0.0487288	0.91336	0.967156	NA
Glyma.02G186800	-0.0385028	0.971473	0.999257	-3.91652	0.00146843	0.00671278	-3.22688	0.0642188	0.125896	0.136702	0.888746	0.958416	NA
Glyma.02G187200	0.42982	0.205858	0.913913	1.5808	5.07102e-08	6.93442e-07	-0.394937	0.189629	0.299303	-0.143293	0.68023	0.86351	blue
Glyma.02G189400	1.41956	0.328958	0.950392	2.2264	0.0108192	0.0360407	-3.49748	0.300661	0.427818	4.93015	0.187365	0.472718	NA
Glyma.02G190000	1.18007	0.037221	0.649279	1.71073	9.72499e-08	1.25754e-06	0.751637	0.0126389	0.0324634	-0.38384	0.194835	0.482102	blue
Glyma.02G191900	-0.367629	0.834878	0.996044	-5.85867	0.00329864	0.0133849	NA	NA	NA	NA	NA	NA	NA
Glyma.02G192500	0.557814	0.0356095	0.642707	0.159885	0.446867	0.611978	1.00724	5.96561e-11	1.11327e-09	0.280617	0.0965115	0.330366	green
Glyma.02G192600	-0.427882	0.162424	0.888306	-1.03696	0.000352081	0.00195433	0.609704	0.0765413	0.145373	0.183247	0.510995	0.763687	turquoise
Glyma.02G192900	-1.09521	0.056167	0.72213	1.84921	0.0075884	0.026885	1.22577	0.0306307	0.0682788	1.51338	0.00371579	0.0421683	brown
Glyma.02G195300	0.797548	0.0126336	0.425741	1.213	9.22971e-08	1.20079e-06	-0.0771801	0.791283	0.860839	-0.616636	0.0023454	0.0305533	blue
Glyma.02G196000	NA	NA	NA	-3.04272	0.0267388	0.0750473	-6.91257	2.51537e-05	0.000144348	NA	NA	NA	NA
Glyma.02G197000	-0.951354	0.155152	0.882357	-2.11417	0.000509723	0.00269546	-1.2896	0.061294	0.121177	1.41848	0.00667078	0.0633082	NA
Glyma.02G197300	0.531007	0.136873	0.866598	0.230499	0.405749	0.572594	1.57401	1.9882e-07	1.86144e-06	-0.0443587	0.837336	0.936819	blue
Glyma.02G197600	0.31937	0.586662	0.980545	-0.665107	0.00448558	0.0173037	-2.86533	3.31005e-28	5.06888e-26	-0.865426	9.90247e-05	0.00282228	turquoise
Glyma.02G198000	0.0219051	0.94471	0.999257	1.12392	1.84988e-05	0.00014591	0.310688	0.391547	0.522071	-0.0156334	0.962346	0.985968	blue
Glyma.02G198200	0.239009	0.493196	0.973185	-1.34904	2.5578e-16	1.1522e-14	-1.1539	5.29793e-08	5.56962e-07	0.691115	0.00327162	0.0386233	turquoise
Glyma.02G199000	1.00231	0.323718	0.949581	1.67651	0.628197	0.765383	-3.24069	0.00733522	0.0204285	-1.86349	0.0371683	0.18856	NA
Glyma.02G200400	-0.539258	0.197949	0.911031	-0.449271	0.0854954	0.186419	-1.27132	1.88693e-06	1.42094e-05	-0.0266779	0.90554	0.964791	turquoise
Glyma.02G200600	0.554155	0.267062	0.936389	1.42656	0.00156011	0.00708022	0.89285	0.0790837	0.149223	0.482259	0.420631	0.697818	NA
Glyma.02G201100	0.801234	0.151999	0.880964	0.551307	0.349645	0.516628	1.98541	0.00355309	0.0110278	-0.205858	0.83387	0.935349	brown
Glyma.02G201200	0.976969	0.0832199	0.792869	1.24094	0.0471364	0.117762	1.93614	0.00719022	0.0200841	NA	NA	NA	brown
Glyma.02G202000	0.402037	0.65788	0.987078	-3.46357	1.36183e-08	2.06906e-07	-1.51433	0.225659	0.34312	2.26293	0.00104624	0.016866	NA
Glyma.02G202200	-0.141025	0.871867	0.99648	-1.20111	0.164307	0.303199	-3.21102	0.00158497	0.00550616	0.83808	0.058065	0.248309	turquoise
Glyma.02G202900	-0.0936355	0.816982	0.996044	-0.284224	0.184673	0.329244	-1.25816	2.0215e-10	3.43639e-09	0.176328	0.582791	0.809043	turquoise
Glyma.02G203100	0.367157	0.756145	0.993865	-2.53078	8.94133e-06	7.61399e-05	-3.73633	0.000206141	0.000932113	0.344635	0.543676	0.78461	turquoise
Glyma.02G203200	0.797895	0.123442	0.852493	1.35275	6.40618e-09	1.03572e-07	0.656267	0.00373334	0.0115019	-0.0195069	0.933848	0.975034	blue
Glyma.02G203400	1.11936	0.0874142	0.802483	2.85845	3.15103e-27	3.84345e-25	3.01646	1.12623e-09	1.66383e-08	-0.353979	0.479878	0.740857	blue
Glyma.02G203500	-0.47955	0.298166	0.944705	-0.128958	0.52773	0.684781	1.61542	0.00110018	0.00401466	-0.0846702	0.915876	0.968037	green
Glyma.02G204300	1.24444	0.0051239	0.279106	1.15389	9.8731e-07	1.03647e-05	0.683964	3.59037e-05	0.000198554	-0.0623803	0.819962	0.929467	brown
Glyma.02G204500	-0.257959	0.667498	0.987967	-1.58633	1.27233e-08	1.94337e-07	-1.75057	0.0171445	0.042029	0.399644	0.220477	0.51503	turquoise
Glyma.02G205001	0.282404	0.391363	0.962682	-0.905128	0.00205931	0.00898828	-1.63141	5.53822e-11	1.03961e-09	-0.679304	0.00276273	0.034385	turquoise
Glyma.02G205600	1.05837	0.198481	0.911031	-2.09577	1.77082e-09	3.16464e-08	1.78535	1.32911e-10	2.33115e-09	-1.32696	1.83591e-10	4.10895e-08	yellow
Glyma.02G205700	-0.033122	0.940173	0.999257	1.10245	9.67426e-05	0.000629892	0.962106	0.00234139	0.00771274	0.144401	0.646997	0.845119	brown
Glyma.02G205800	0.0583619	0.939454	0.999257	-6.25989	1.08688e-07	1.39234e-06	-5.23668	4.28862e-12	9.67802e-11	-1.4938	2.35028e-05	0.000906349	turquoise
Glyma.02G206200	0.374781	0.204742	0.913041	1.38985	0.000389658	0.00213315	0.43924	0.122485	0.212311	0.419725	0.0561975	0.243658	NA
Glyma.02G206300	-0.350192	0.525955	0.976602	1.58125	1.10177e-08	1.70488e-07	0.476893	0.193466	0.304063	-0.224689	0.616889	0.828781	NA
Glyma.02G206401	-1.39565	0.0987075	0.820618	3.14117	0.00110094	0.00522181	0.00574594	0.994282	0.996731	-0.95834	0.159252	0.43304	NA
Glyma.02G206500	0.131847	0.687455	0.990056	0.963674	4.49231e-08	6.20082e-07	1.22085	8.2039e-08	8.27988e-07	-0.453882	0.0579326	0.248056	blue
Glyma.02G206600	-0.306496	0.585794	0.980321	-0.62802	0.100324	0.210536	-1.69295	8.75917e-06	5.6249e-05	-0.504726	0.122186	0.376856	red
Glyma.02G207000	-0.123083	0.815467	0.996044	-0.645582	0.00195185	0.00858528	-3.1712	3.00374e-48	2.22116e-45	-1.00871	3.87781e-06	0.000209586	turquoise
Glyma.02G207100	-0.621471	0.438301	0.970207	-2.94322	0.0815139	0.179884	-2.85684	0.00509491	0.0149642	-0.488302	0.35768	0.648728	NA
Glyma.02G207300	-0.151513	0.737818	0.992319	-0.804774	0.131801	0.258103	-0.716295	0.23873	0.358182	1.71938	0.00030148	0.00662948	NA
Glyma.02G207400	0.137619	0.852998	0.996044	-1.25012	0.162254	0.30046	-2.48973	0.00221955	0.00736767	-0.639366	0.338192	0.632893	NA
Glyma.02G207800	0.290815	0.402788	0.964653	1.61983	1.59348e-05	0.000127842	0.656337	0.0361593	0.0782522	0.0271979	0.922842	0.971041	blue
Glyma.02G208000	0.518144	0.219038	0.919339	1.08778	5.38525e-13	1.65281e-11	-0.234467	0.196361	0.307689	-0.815386	5.39087e-05	0.00177495	blue
Glyma.02G208200	1.46725	0.000301391	0.0569055	-1.27167	0.000329349	0.00184766	-2.22586	2.48783e-15	9.04488e-14	0.532179	0.567904	0.799634	turquoise
Glyma.02G208400	-0.0253936	0.919009	0.998719	-0.229792	0.174462	0.316353	-1.06746	2.11139e-05	0.000123493	-0.631218	0.000273295	0.00613021	yellow
Glyma.02G208500	0.0820687	0.839674	0.996044	1.39213	4.1805e-22	3.21227e-20	0.410562	0.057253	0.114639	-0.555381	0.0135023	0.100924	blue
Glyma.02G208900	-0.392701	0.170056	0.891417	-0.592723	0.000335785	0.00187832	-1.21022	1.29438e-12	3.17349e-11	0.108063	0.502927	0.757728	turquoise
Glyma.02G209200	0.0903699	0.788528	0.99577	-1.05083	0.00252743	0.0107055	1.21936	0.00378314	0.0116234	-0.232046	0.347523	0.641043	green
Glyma.02G209600	0.0546151	0.901944	0.996953	-0.628198	0.104398	0.216954	0.463821	0.297941	0.424883	1.15261	0.00133879	0.020291	NA
Glyma.02G210000	0.0973422	0.882128	0.996657	-1.93394	0.000507327	0.00268445	-2.70518	5.17186e-07	4.40219e-06	-1.14256	0.00418414	0.046018	turquoise
Glyma.02G210300	0.573565	0.219525	0.919339	2.30782	2.38852e-30	3.71084e-28	0.167808	0.632724	0.739391	-1.14314	9.20931e-07	6.4238e-05	blue
Glyma.02G210400	0.457111	0.497548	0.973185	-1.18495	0.0664292	0.154013	-1.85908	0.0127974	0.0328178	-0.218226	0.77524	0.91025	NA
Glyma.02G210500	0.148509	0.573272	0.979483	-0.958412	9.64332e-06	8.1563e-05	-2.11538	6.44874e-16	2.52642e-14	-0.144474	0.652139	0.847493	turquoise
Glyma.02G210800	-1.91398	0.00897441	0.367619	NA	NA	NA	-3.22968	2.67626e-09	3.68553e-08	-2.08402	1.64422e-05	0.00068085	red
Glyma.02G211400	0.0405656	0.898061	0.996727	-0.736057	0.00558481	0.0207653	-1.68908	2.62372e-09	3.61798e-08	-0.00228121	0.989913	0.995567	turquoise
Glyma.02G211600	0.131629	0.761631	0.995066	-0.896601	0.00218587	0.009453	-1.287	1.3869e-06	1.07228e-05	-0.723827	0.000312538	0.00679887	turquoise
Glyma.02G211700	0.513856	0.0682158	0.758486	-0.177304	0.435101	0.60069	-1.34946	1.01526e-12	2.53265e-11	-0.573546	0.0611087	0.256331	turquoise
Glyma.02G213700	1.33425	0.244127	0.927789	6.34706	3.43142e-56	2.92144e-53	4.2239	1.29434e-24	1.43312e-22	0.0642006	0.900188	0.962646	blue
Glyma.02G214300	-0.0210246	0.964126	0.999257	-1.07316	0.00243806	0.0103807	-1.26245	0.0014995	0.00525021	0.699665	0.0290896	0.162241	turquoise
Glyma.02G214400	0.0635112	0.854756	0.996044	1.44531	2.36249e-07	2.82497e-06	1.39608	4.13901e-11	7.94975e-10	-0.118176	0.616467	0.828631	blue
Glyma.02G215000	-1.27958	0.132712	0.865873	-1.92505	0.000348022	0.00193634	-3.47447	0.0205695	0.048939	0.80227	0.190838	0.477206	NA
Glyma.02G216200	4.119	0.0495197	0.7081	3.15712	0.00188516	0.00833067	1.85975	0.248129	0.368704	NA	NA	NA	blue
Glyma.02G216300	NA	NA	NA	-5.58404	0.0110136	0.0365178	-5.72818	0.00884323	0.0239547	NA	NA	NA	NA
Glyma.02G217100	-0.175869	0.635199	0.986542	-0.686719	0.000899515	0.00438947	-1.09183	1.18286e-10	2.09863e-09	0.024106	0.871306	0.950826	turquoise
Glyma.02G217300	0.0785869	0.811611	0.996044	1.0729	2.67173e-06	2.57256e-05	0.631018	0.000674081	0.00262224	0.232405	0.240367	0.53651	blue
Glyma.02G217500	-0.150251	0.572456	0.979483	-1.03607	1.50337e-05	0.000121367	-1.22723	3.13505e-08	3.46933e-07	-0.413973	0.211636	0.503797	turquoise
Glyma.02G217700	-0.203701	0.757228	0.994241	-0.959031	0.0232728	0.0670843	-2.24072	0.000872944	0.00328803	0.194487	0.675227	0.861007	turquoise
Glyma.02G217800	-0.59041	0.0149989	0.462087	0.0305576	0.897907	0.943717	-1.27927	1.54625e-08	1.81184e-07	-0.492613	0.0374299	0.189282	yellow
Glyma.02G218000	-1.25768	0.282444	0.937117	1.76875	0.282108	0.444171	-3.96064	0.00778715	0.0214948	NA	NA	NA	NA
Glyma.02G218200	1.38287	0.0280358	0.594863	2.91373	2.49361e-42	9.47771e-40	2.34382	8.18296e-14	2.39813e-12	-0.480939	0.155091	0.426494	blue
Glyma.02G218300	0.0141613	0.97203	0.999257	-0.327465	0.277124	0.438749	-1.18023	7.17655e-05	0.000367662	0.335691	0.0922865	0.323	turquoise
Glyma.02G218800	-0.715528	0.727221	0.992129	-2.43903	0.330557	0.496891	-4.65458	0.00367672	0.011352	NA	NA	NA	NA
Glyma.02G220600	-0.443907	0.228781	0.921407	-0.0932524	0.827163	0.900988	-1.09414	9.16356e-05	0.000456799	0.336712	0.232157	0.527966	turquoise
Glyma.02G220700	0.652198	0.0595001	0.733766	1.45351	5.04821e-14	1.7514e-12	0.746529	0.00446408	0.0133726	-0.218737	0.306608	0.604026	blue
Glyma.02G221000	-0.157669	0.674281	0.988738	-1.51929	5.34905e-12	1.4312e-10	-1.1459	6.16899e-07	5.1775e-06	-0.138781	0.529495	0.776128	turquoise
Glyma.02G221200	-0.778807	0.00990683	0.383089	-0.799244	0.000362785	0.00200772	-2.04975	1.27202e-08	1.51625e-07	-0.222951	0.492409	0.750954	turquoise
Glyma.02G221600	-0.68843	0.0849945	0.798627	-0.870753	0.00048991	0.00260492	-1.36697	0.00101677	0.00374961	-0.202709	0.520222	0.769832	turquoise
Glyma.02G221900	-0.579848	0.480534	0.973185	-1.83013	1.1989e-08	1.84445e-07	0.0507636	0.907638	0.941468	0.559684	0.125745	0.382465	turquoise
Glyma.02G222000	-1.51237	0.00052398	0.0772335	-2.90044	0.007467	0.0265379	-8.62451	7.2831e-10	1.1133e-08	0.779186	0.122379	0.377196	turquoise
Glyma.02G222600	-0.367692	0.502888	0.974248	-2.26121	0.000801856	0.00398206	0.679686	0.261319	0.383667	0.508855	0.383329	0.668781	turquoise
Glyma.02G223300	0.0112493	0.976951	0.999257	-0.498619	0.0194887	0.0581532	-1.12369	1.42363e-14	4.67137e-13	0.0729034	0.570378	0.800899	turquoise
Glyma.02G224100	-0.543341	0.202089	0.911282	-1.629	6.95402e-13	2.10395e-11	-1.68569	1.92284e-07	1.8035e-06	0.420516	0.167547	0.446022	turquoise
Glyma.02G224800	-0.547148	0.397395	0.964653	-5.2842	2.41077e-52	1.57883e-49	-4.78916	5.26494e-35	1.52462e-32	-1.46926	7.88768e-06	0.00037355	turquoise
Glyma.02G224900	-0.186098	0.756268	0.993873	-0.989539	0.00389514	0.0153686	1.48966	2.78559e-05	0.000158037	0.265229	0.520213	0.769832	turquoise
Glyma.02G226300	0.171792	0.523752	0.976602	0.0956358	0.728939	0.837726	1.13753	8.59221e-05	0.000431225	-0.0881763	0.756672	0.900783	NA
Glyma.02G226500	-1.7265	0.00501308	0.275684	-3.58936	0.00764395	0.0270329	-5.01647	7.10811e-05	0.000364787	-0.763571	0.519963	0.76968	turquoise
Glyma.02G226900	0.635363	0.10908	0.836128	1.37303	1.86112e-10	3.9182e-09	0.828622	0.00205828	0.00689981	-0.185618	0.423437	0.699833	blue
Glyma.02G227100	-1.7272	0.233208	0.924056	-2.59387	7.40638e-06	6.43302e-05	-5.2755	1.12765e-05	7.04077e-05	-0.667917	0.247706	0.544765	NA
Glyma.02G227200	-0.412609	0.404003	0.964653	-0.901751	0.000679084	0.00345623	-1.40092	2.25857e-07	2.09047e-06	0.477041	0.0455281	0.213718	turquoise
Glyma.02G227900	-0.995504	0.422171	0.968035	-1.01008	0.0775553	0.173087	-2.55972	0.00216228	0.00720528	-0.134556	0.845416	0.940469	NA
Glyma.02G227950	0.712909	0.359582	0.954908	-1.97581	4.23877e-10	8.37309e-09	-1.20227	0.000698244	0.00270404	-0.642241	0.0447525	0.211369	turquoise
Glyma.02G228000	0.26489	0.667261	0.987967	-1.89969	3.66124e-11	8.61555e-10	-1.208	0.000107635	0.000525795	-0.335494	0.233681	0.52964	turquoise
Glyma.02G228300	1.33605	0.0164943	0.484104	2.61925	3.99461e-17	1.93016e-15	-0.278478	0.548343	0.668479	-1.41369	0.000392513	0.00806718	blue
Glyma.02G228400	-0.345549	0.634271	0.986461	-1.33727	4.30694e-05	0.000308449	-2.49702	1.84908e-12	4.44401e-11	0.199556	0.509325	0.762613	turquoise
Glyma.02G229300	-0.7742	0.218696	0.919339	-1.53027	4.07781e-05	0.00029372	-2.91448	1.09171e-05	6.85274e-05	0.711873	0.100561	0.337618	turquoise
Glyma.02G229900	-0.587108	0.142944	0.873574	-1.06364	1.59669e-05	0.000128075	-1.42927	2.66829e-06	1.9448e-05	0.580368	0.0442942	0.209911	turquoise
Glyma.02G230100	-0.153943	0.474152	0.973185	-0.206348	0.223184	0.378137	1.15972	4.70273e-07	4.03858e-06	0.0822287	0.600795	0.81947	NA
Glyma.02G230200	-0.595031	0.0696813	0.762169	-0.0790758	0.619306	0.758112	-1.31693	1.31788e-27	1.93096e-25	-0.249403	0.0775446	0.292751	NA
Glyma.02G230500	-0.245139	0.739467	0.992319	1.70205	0.00259334	0.0109422	-2.0628	0.000141004	0.000667312	-0.603363	0.264359	0.562088	brown
Glyma.02G231600	0.584074	0.217182	0.919339	-1.08236	0.0131053	0.0420503	-1.00219	0.144628	0.242363	-0.906904	0.136681	0.399516	turquoise
Glyma.02G232000	-0.0753723	0.895753	0.996726	0.550502	0.203507	0.353755	-1.23327	0.00988266	0.0262991	-0.492007	0.272101	0.570268	NA
Glyma.02G232100	0.438179	0.277549	0.936389	1.00344	7.7485e-07	8.30428e-06	-0.782884	0.00195501	0.00660117	-1.0816	0.000483247	0.00941236	yellow
Glyma.02G232500	-0.483676	0.496436	0.973185	-0.702584	0.0457401	0.114996	-2.20154	4.49338e-09	5.92003e-08	-0.96326	0.000619604	0.0113571	yellow
Glyma.02G232700	0.233358	0.639838	0.986913	-1.09156	0.00496271	0.0188503	-0.402896	0.193024	0.303552	-0.588515	0.0168426	0.115922	NA
Glyma.02G233300	-0.164479	0.748488	0.992618	-1.83727	5.72942e-16	2.49127e-14	-2.11468	1.40829e-16	5.94466e-15	-0.126422	0.621797	0.831265	turquoise
Glyma.02G234000	-0.0551672	0.905773	0.99748	0.107198	0.634541	0.770093	-3.74999	1.33792e-35	4.04403e-33	-2.24784	6.59655e-15	3.53895e-12	yellow
Glyma.02G234300	0.138155	0.66105	0.987078	-0.158085	0.456523	0.621225	-0.81601	1.88589e-07	1.77448e-06	-1.07536	4.29179e-11	1.13267e-08	yellow
Glyma.02G234700	0.52897	0.397964	0.964653	-1.89539	1.90803e-06	1.90218e-05	-3.5394	4.10369e-13	1.081e-11	0.0487005	0.869203	0.950066	turquoise
Glyma.02G235400	0.787747	0.433661	0.970203	-3.32387	5.77123e-05	0.000399928	-4.26309	0.00395001	0.0120556	1.45868	0.126134	0.383117	NA
Glyma.02G235500	-0.534163	0.607605	0.982979	-6.08659	0.0021408	0.00928684	-5.07695	0.120229	0.209171	NA	NA	NA	NA
Glyma.02G235600	-0.160666	0.656551	0.987078	-1.57102	1.66365e-07	2.05275e-06	-2.4449	0.00129395	0.00461479	-0.0902405	0.8041	0.922907	turquoise
Glyma.02G236200	0.12924	0.803458	0.995963	-1.73087	1.97096e-10	4.1392e-09	-1.76592	3.78414e-10	6.09021e-09	-0.126922	0.622515	0.831556	turquoise
Glyma.02G237000	-0.103285	0.805206	0.996044	-1.6946	5.24262e-06	4.71227e-05	-1.8138	0.000881544	0.00331469	1.2433	0.00206861	0.0279396	turquoise
Glyma.02G237100	0.139305	0.754949	0.993688	1.10874	1.16153e-05	9.61592e-05	-0.180568	0.577871	0.693493	-0.152372	0.667418	0.85656	blue
Glyma.02G237633	0.969931	0.528421	0.976602	0.936475	0.448144	0.612998	3.79235	0.00708776	0.0198568	NA	NA	NA	NA
Glyma.02G238600	0.588916	0.153245	0.881024	2.17081	3.90414e-25	3.94763e-23	2.52039	1.33661e-41	5.94783e-39	-0.000907206	0.997511	0.998933	blue
Glyma.02G239000	0.549875	0.519595	0.976602	-1.28677	0.0777627	0.173495	-4.83659	0.00117858	0.00426429	1.4278	0.0646276	0.264997	NA
Glyma.02G239400	NA	NA	NA	5.83686	0.00907462	0.0312059	NA	NA	NA	NA	NA	NA	NA
Glyma.02G239500	1.12817	0.0718741	0.768557	3.68181	2.29354e-63	2.71205e-60	2.88175	4.85504e-22	4.04521e-20	-0.017066	0.954161	0.982933	blue
Glyma.02G239800	0.664952	0.32883	0.9503	2.97331	4.69773e-25	4.68843e-23	1.03869	0.00784403	0.0216216	-1.37149	0.000278098	0.00620888	blue
Glyma.02G240000	-0.888497	0.0867954	0.801648	1.34109	0.000318963	0.00179569	-1.34292	5.82834e-05	0.000305315	-0.940308	0.00314717	0.0376186	red
Glyma.02G240302	-0.183414	0.581679	0.97959	0.366954	0.295976	0.459714	1.02988	0.00143043	0.00503949	0.599421	0.0642464	0.264266	green
Glyma.02G240900	-0.269049	0.655054	0.987078	-1.50652	6.02117e-06	5.3477e-05	-1.48913	1.68252e-06	1.27794e-05	0.497241	0.127199	0.385249	turquoise
Glyma.02G241000	1.10327	0.0575204	0.725639	0.551809	0.185404	0.330271	1.65799	4.00041e-10	6.40592e-09	0.360169	0.283978	0.582761	blue
Glyma.02G241800	0.945493	0.614646	0.984835	4.11773	3.16498e-05	0.000234436	0.19999	0.85017	0.902466	0.0897831	0.920659	0.970194	NA
Glyma.02G242400	-0.336688	0.443507	0.971068	1.14032	1.13538e-07	1.4501e-06	0.276366	0.388227	0.518764	0.432904	0.14129	0.406243	brown
Glyma.02G242600	0.61709	0.442444	0.971063	3.29305	1.27049e-12	3.72733e-11	0.290089	0.628751	0.735954	-0.0522622	0.934036	0.975107	blue
Glyma.02G243400	-0.140526	0.666548	0.987967	0.0843456	0.587968	0.734317	-1.03742	1.68241e-05	0.000100852	-0.507253	0.0702709	0.277909	turquoise
Glyma.02G243600	0.594099	0.126679	0.856914	1.29556	5.86899e-05	0.000405251	1.06269	0.0020079	0.00675114	-0.250252	0.462456	0.728561	blue
Glyma.02G243800	-0.428673	0.302417	0.945363	-1.06429	0.000866284	0.00424854	-0.355576	0.257422	0.379327	0.563551	0.0270119	0.155257	turquoise
Glyma.02G243901	-0.260996	0.737125	0.992319	-1.60449	0.333056	0.49922	-4.64184	0.000302128	0.00130162	-0.383041	0.50029	0.755739	NA
Glyma.02G244000	-0.466251	0.425918	0.968976	-1.26043	6.44581e-07	7.00873e-06	-4.28286	8.97054e-29	1.44541e-26	0.397462	0.0585166	0.249415	turquoise
Glyma.02G244600	1.41643	0.0451782	0.690435	-0.132735	0.788074	0.876395	-0.0370069	0.935881	0.959088	-1.42607	0.0040258	0.0448034	yellow
Glyma.02G244700	-0.929416	0.0738453	0.774945	-1.23399	9.49483e-07	1.00041e-05	-1.97616	2.45273e-10	4.10706e-09	-0.178825	0.616641	0.828655	turquoise
Glyma.02G244900	-0.624523	0.272345	0.936389	-0.548062	0.578342	0.726379	-4.36643	2.1727e-11	4.39742e-10	-2.4622	7.30032e-06	0.000353683	turquoise
Glyma.02G245400	-0.277532	0.452392	0.97233	-0.376062	0.0127156	0.0410388	1.16096	6.26423e-05	0.000325922	0.217336	0.33193	0.627514	green
Glyma.02G245600	-1.8354	0.0880196	0.803597	-2.73285	7.71381e-22	5.77099e-20	-3.76048	9.18396e-07	7.42208e-06	1.39278	0.0416829	0.202239	turquoise
Glyma.02G245700	0.977806	0.00500554	0.275652	-0.551454	0.0371919	0.0977418	-1.20583	6.66258e-06	4.40801e-05	-0.699305	0.0299106	0.164754	yellow
Glyma.02G246100	-0.266433	0.664288	0.987187	-2.02287	0.00515834	0.0194323	0.132353	0.830736	0.888588	0.613093	0.346884	0.640362	NA
Glyma.02G246900	0.246641	0.518994	0.976585	-1.06696	8.61933e-05	0.000568598	-0.113058	0.574037	0.690367	0.33012	0.445781	0.716461	NA
Glyma.02G247100	-0.702796	0.485454	0.973185	2.90531	0.0074217	0.0264005	2.3457	0.0470764	0.0974229	NA	NA	NA	NA
Glyma.02G247900	-0.093613	0.840948	0.996044	-1.07732	6.94868e-06	6.08138e-05	-1.75846	1.93442e-20	1.30251e-18	-0.417766	0.00563739	0.0563885	turquoise
Glyma.02G248000	1.31901	0.567358	0.979483	1.28324	0.0670407	0.155033	-1.40134	0.00551356	0.0160188	-1.06816	0.0422597	0.204037	black
Glyma.02G248100	0.59818	0.298752	0.944705	1.94956	0.00019169	0.00114495	-1.31067	0.0471724	0.0975777	-0.735972	0.132249	0.393202	black
Glyma.02G248400	-0.0211375	0.96278	0.999257	-0.572347	0.0453939	0.114326	-1.12517	1.42854e-06	1.10078e-05	0.0125312	0.953327	0.98243	turquoise
Glyma.02G248500	-0.222164	0.589336	0.980851	-1.11238	1.0154e-05	8.53058e-05	-1.55741	1.8809e-24	2.05509e-22	-0.31884	0.111698	0.358196	turquoise
Glyma.02G248800	0.512765	0.707903	0.992129	-2.07173	0.00367834	0.0146421	-2.41853	0.058922	0.117334	0.473442	0.622669	0.831556	turquoise
Glyma.02G248900	0.140697	0.600333	0.981182	-1.22209	2.4723e-05	0.000188507	0.43708	0.175758	0.282405	0.494291	0.114145	0.362832	turquoise
Glyma.02G249000	1.16468	0.140755	0.872613	2.37019	1.79172e-05	0.000141769	0.787623	0.185721	0.294697	-0.0995516	0.880363	0.954855	NA
Glyma.02G249300	-0.217591	0.650209	0.987078	-1.86368	0.0675453	0.155904	-3.93035	1.00188e-08	1.21916e-07	-2.05524	0.000587629	0.0109394	NA
Glyma.02G249600	0.0530686	0.904101	0.997295	-0.201896	0.569228	0.718864	-1.24607	0.000504831	0.00203456	-0.396058	0.342606	0.63697	turquoise
Glyma.02G250300	-0.197309	0.679907	0.989537	-0.504776	0.300293	0.464606	0.41597	0.436317	0.565753	1.18538	0.00344463	0.0400046	NA
Glyma.02G250400	-0.406215	0.415825	0.966897	-1.46559	5.91849e-06	5.26309e-05	-1.2656	1.11336e-05	6.96121e-05	0.344244	0.191353	0.477885	turquoise
Glyma.02G250900	0.0231419	0.941292	0.999257	-0.495965	0.0067749	0.0244619	1.35126	5.64839e-05	0.000296903	0.483127	0.0398684	0.197158	green
Glyma.02G251000	-0.219268	0.600238	0.981177	-0.248316	0.358371	0.525472	1.1348	0.00163745	0.00566236	0.515743	0.0325916	0.174056	green
Glyma.02G251800	-0.827314	0.00605703	0.300954	-1.70452	5.06703e-05	0.000355879	-1.72506	7.20083e-06	4.72786e-05	0.322259	0.154406	0.425734	turquoise
Glyma.02G252000	-0.82858	0.00573778	0.295954	-0.450894	0.132454	0.259059	-2.59379	4.30519e-16	1.72416e-14	-0.361296	0.0959591	0.329787	turquoise
Glyma.02G252400	-0.0382375	0.943797	0.999257	-0.279328	0.384439	0.551703	-1.96899	0.00162391	0.00562116	-0.470798	0.128253	0.387156	turquoise
Glyma.02G252500	NA	NA	NA	8.4159	3.00786e-07	3.53414e-06	3.39719	0.00211857	0.00707787	NA	NA	NA	NA
Glyma.02G252600	-0.0752659	0.798133	0.995898	-0.346108	0.226058	0.381505	1.01942	0.000913456	0.00341917	-0.0601154	0.764268	0.904589	green
Glyma.02G252700	-0.213484	0.673697	0.988738	-1.75068	3.02502e-10	6.14077e-09	-1.8114	2.88524e-07	2.60812e-06	0.16166	0.642085	0.842375	turquoise
Glyma.02G252800	NA	NA	NA	-5.7871	0.00835983	0.0291314	0.00160446	0.999548	0.999645	NA	NA	NA	NA
Glyma.02G253000	-0.291592	0.379197	0.959725	-0.771785	0.000305985	0.00172935	-1.97605	2.27313e-07	2.10159e-06	0.545072	0.0503544	0.227441	turquoise
Glyma.02G253900	0.424613	0.240414	0.925695	-0.412046	0.365257	0.532594	1.18993	0.0104563	0.0275757	1.32718	0.000228831	0.00535807	NA
Glyma.02G254600	-0.67167	0.147457	0.877259	1.54815	0.000117328	0.000746459	-1.70369	0.0470101	0.0973053	-1.43837	0.112735	0.360035	black
Glyma.02G255200	1.49216	0.00411121	0.245127	1.81839	2.0407e-11	4.99257e-10	0.738756	0.0110751	0.028964	-0.423338	0.123953	0.379707	blue
Glyma.02G255800	1.03153	0.0865573	0.801648	1.67708	4.29702e-07	4.87137e-06	2.81452	9.06612e-10	1.36235e-08	0.328487	0.492612	0.750993	blue
Glyma.02G256000	-0.478698	0.276016	0.936389	-0.673206	0.0113161	0.0373278	-1.18797	3.00345e-05	0.000168962	0.329743	0.184866	0.469744	turquoise
Glyma.02G256900	-0.206045	0.770623	0.99565	0.00797406	0.988249	0.993695	-2.20017	0.000353093	0.00148894	-0.673143	0.152306	0.422276	NA
Glyma.02G257300	1.62129	0.00595856	0.298681	-1.01038	0.0352837	0.0936682	-1.40926	2.10048e-06	1.56412e-05	-0.418162	0.18665	0.472002	NA
Glyma.02G257700	-0.755725	0.1164	0.844159	0.761342	0.0926738	0.198173	-1.261	0.000369842	0.00155137	-0.64692	0.0420941	0.203503	red
Glyma.02G258000	-0.24222	0.652749	0.987078	-1.96644	8.37142e-12	2.1703e-10	-2.38332	2.40266e-13	6.59775e-12	-0.481059	0.124351	0.380257	turquoise
Glyma.02G258300	0.107851	0.863458	0.996378	-3.03397	0.0119959	0.0391096	-2.60006	0.0247111	0.0570731	-0.0272361	0.962828	0.986101	NA
Glyma.02G258600	-0.97271	0.131738	0.864337	-4.94068	0.000238465	0.00138887	-1.55799	0.198563	0.310488	0.185378	0.825495	0.931916	NA
Glyma.02G259051	1.5277	0.150988	0.879473	3.49109	0.00208916	0.00910269	-0.382725	0.538352	0.659697	-1.10213	0.108542	0.352506	blue
Glyma.02G259300	-0.144105	0.699889	0.992129	-1.62558	3.85842e-07	4.41408e-06	-2.97024	4.71444e-09	6.178e-08	-0.61471	0.0975298	0.332053	turquoise
Glyma.02G259700	-0.286618	0.386454	0.961648	-0.269524	0.201683	0.351398	-2.40846	8.91936e-14	2.59558e-12	-0.368031	0.124859	0.381163	turquoise
Glyma.02G260100	-0.873176	0.115905	0.843858	-0.412985	0.117741	0.237458	-1.60557	0.000909344	0.00340531	-0.393639	0.123843	0.379555	turquoise
Glyma.02G260300	1.09908	0.0356791	0.642707	1.69916	2.84576e-09	4.90649e-08	0.352465	0.152993	0.253487	-0.200708	0.395888	0.678615	blue
Glyma.02G260800	-0.315782	0.583916	0.980064	0.745497	3.61301e-06	3.37878e-05	-1.44275	2.50086e-10	4.17752e-09	-0.985923	6.79835e-06	0.000334697	black
Glyma.02G261000	0.641476	0.354753	0.954162	3.22705	2.2981e-07	2.75261e-06	1.51663	0.0153468	0.0382461	0.833	0.184141	0.468818	NA
Glyma.02G261300	0.140191	0.802104	0.995898	-0.386484	0.382417	0.549747	-1.10996	0.00597175	0.0171491	0.162408	0.64904	0.845932	NA
Glyma.02G261400	-0.439846	0.683696	0.98992	-1.2009	0.0726626	0.164662	-3.92425	0.00910661	0.0245497	1.69834	0.00245361	0.0315871	NA
Glyma.02G261600	0.00834653	0.986373	0.999811	-2.4102	0.003968	0.0156228	-2.87003	4.47407e-08	4.77533e-07	-1.73876	0.000637714	0.0116264	NA
Glyma.02G261800	0.25383	0.520343	0.976602	-1.1395	2.48369e-05	0.000189308	-1.19981	2.58741e-05	0.000148031	0.107482	0.652147	0.847493	turquoise
Glyma.02G261900	-0.321841	0.326778	0.949649	1.14793	0.00228008	0.00980508	0.871614	0.00152881	0.00534154	-0.761453	0.00422316	0.0463525	blue
Glyma.02G262000	-0.664752	0.27697	0.936389	-0.997373	0.0307299	0.0839252	0.10411	0.832717	0.889947	1.13156	0.00454343	0.0485213	turquoise
Glyma.02G262100	-0.678196	0.205005	0.913041	-4.52813	3.17083e-51	1.95622e-48	-3.4376	1.53216e-24	1.68741e-22	-1.10794	7.99968e-05	0.00240195	turquoise
Glyma.02G262400	NA	NA	NA	-1.35561	0.645649	0.778506	-6.61399	0.000260928	0.00114521	NA	NA	NA	NA
Glyma.02G262500	0.657373	0.286554	0.938366	1.4878	3.96236e-07	4.51845e-06	1.29437	3.00021e-05	0.000168802	-0.653474	0.0282706	0.159312	blue
Glyma.02G263300	1.64124	0.378103	0.959623	-3.86277	0.0707649	0.161436	NA	NA	NA	3.97043	0.000415712	0.00843	NA
Glyma.02G263700	0.0394901	0.961115	0.999257	0.161129	0.862423	0.923468	2.09673	0.00107585	0.00393735	1.3739	0.0694533	0.276035	NA
Glyma.02G264800	1.12316	0.0760789	0.778764	4.99425	6.79809e-48	3.52912e-45	2.30849	2.23161e-13	6.14843e-12	-0.796947	0.0271115	0.155566	blue
Glyma.02G265100	-0.216561	0.53702	0.977159	-1.21163	1.49541e-09	2.71116e-08	-1.14816	3.11445e-05	0.000174732	0.301339	0.121934	0.376495	turquoise
Glyma.02G265200	-0.461155	0.18852	0.906918	-1.17053	3.42503e-08	4.82621e-07	-2.77365	2.70755e-23	2.54817e-21	0.188394	0.303812	0.601666	turquoise
Glyma.02G265300	-0.0920928	0.927363	0.998859	-0.514325	0.201019	0.350719	-1.39125	0.00111272	0.00405578	-0.276298	0.747264	0.896236	turquoise
Glyma.02G265900	0.77071	0.373058	0.957953	-0.623224	0.0523681	0.127736	-2.36772	5.75662e-17	2.53328e-15	-0.367862	0.233734	0.529697	yellow
Glyma.02G266000	-1.22021	0.216156	0.919295	1.26724	0.000777066	0.00387568	0.175571	0.755957	0.835402	-0.809936	0.199142	0.487965	blue
Glyma.02G266300	0.901272	0.0863771	0.801648	1.76177	1.07958e-23	9.49515e-22	0.660819	0.00859571	0.0233869	-0.464942	0.0748755	0.287706	blue
Glyma.02G267001	NA	NA	NA	-4.48309	1.09708e-07	1.40413e-06	0.576243	0.307679	0.43547	0.414775	0.4959	0.753412	turquoise
Glyma.02G267100	-0.170507	0.81716	0.996044	-1.18181	3.75374e-05	0.000272824	-3.16853	7.80332e-09	9.72714e-08	-0.118269	0.797776	0.920361	turquoise
Glyma.02G267200	-0.363553	0.250346	0.932827	-0.197375	0.451345	0.616345	-1.1427	1.69801e-05	0.000101655	0.225232	0.204128	0.49418	turquoise
Glyma.02G268000	-0.254341	0.477412	0.973185	1.84563	6.98598e-06	6.109e-05	0.486693	0.096703	0.175709	0.443302	0.0381768	0.191545	blue
Glyma.02G268200	0.443521	0.18371	0.902497	1.9918	8.2452e-13	2.47874e-11	0.120763	0.813407	0.876618	-1.53871	1.48805e-15	9.20095e-13	black
Glyma.02G268300	-0.799976	0.00361286	0.230305	0.143187	0.595788	0.740763	-1.6533	4.27159e-06	2.95847e-05	1.00196	7.45678e-05	0.00227641	turquoise
Glyma.02G268900	0.418443	0.313205	0.946985	1.31227	0.000825762	0.00407936	1.64866	1.00744e-06	8.06302e-06	0.137868	0.766288	0.905622	NA
Glyma.02G269000	-0.300768	0.527497	0.976602	-0.834927	0.00193006	0.00850087	-1.89406	4.53103e-09	5.9584e-08	0.181014	0.461747	0.728086	turquoise
Glyma.02G269300	-0.101383	0.851473	0.996044	-0.481964	0.179573	0.323155	-1.0847	0.0115803	0.030118	-0.0522049	0.908691	0.965606	turquoise
Glyma.02G269600	1.33091	1.0668e-07	0.000162687	0.115293	0.620004	0.758679	-0.0800625	0.697173	0.79053	-0.330228	0.192372	0.478876	yellow
Glyma.02G270200	-0.810491	0.0796879	0.785538	-1.62496	1.80581e-12	5.16178e-11	-2.26527	5.84577e-14	1.75263e-12	0.523832	0.0578672	0.247859	turquoise
Glyma.02G270500	-0.825228	0.192782	0.908006	1.37477	0.000301842	0.00170843	0.400018	0.256722	0.378565	0.913137	0.00711978	0.0663609	blue
Glyma.02G270800	0.594883	0.637023	0.986542	-1.87446	4.19033e-10	8.2851e-09	-1.29513	0.0119155	0.0308523	0.0903129	0.845372	0.940469	turquoise
Glyma.02G271300	-0.0347476	0.886792	0.996657	-0.172985	0.456965	0.621566	-1.37101	4.58265e-11	8.72495e-10	-0.0631719	0.748178	0.896629	turquoise
Glyma.02G272600	-0.67878	0.282117	0.937062	0.612276	0.571711	0.720844	-3.53579	0.000352657	0.00148743	-1.75621	0.00550479	0.0553682	turquoise
Glyma.02G272700	0.105824	0.768757	0.995554	1.05409	3.5596e-12	9.79501e-11	0.774388	0.00183863	0.0062572	0.000249179	0.999228	0.999537	blue
Glyma.02G273000	-0.07177	0.801457	0.995898	0.0803582	0.671773	0.797833	1.11589	7.98534e-08	8.06913e-07	0.264807	0.121434	0.375777	green
Glyma.02G274000	-0.171169	0.715381	0.992129	-1.05666	0.011643	0.0381959	-2.87658	9.95422e-09	1.21236e-07	-0.158275	0.692565	0.869278	turquoise
Glyma.02G274100	-0.398729	0.557177	0.979194	-2.02267	4.30289e-08	5.97033e-07	-4.10586	2.73828e-12	6.39911e-11	0.155002	0.682338	0.864528	turquoise
Glyma.02G274300	-0.102224	0.819859	0.996044	-1.29938	9.32737e-13	2.77662e-11	-1.47242	3.65189e-08	3.98484e-07	-0.0190324	0.923632	0.971269	turquoise
Glyma.02G274400	0.787024	0.0560919	0.72213	-0.69175	0.00293311	0.0121317	-1.41324	1.0526e-05	6.63037e-05	-0.504217	0.165275	0.44327	yellow
Glyma.02G274750	2.40752	0.0502103	0.708247	-1.81158	0.291669	0.454679	-2.96998	0.0163964	0.040432	0.312745	0.703975	0.875356	NA
Glyma.02G275500	0.037408	0.946773	0.999257	1.21758	2.84842e-19	1.75477e-17	0.182994	0.439639	0.568832	-0.204775	0.320574	0.617665	brown
Glyma.02G275800	7.1491	0.000362617	0.0634644	5.01075	1.25205e-05	0.000102913	1.97629	0.0881728	0.16295	NA	NA	NA	NA
Glyma.02G275900	1.16791	0.0178542	0.502943	2.35331	2.9897e-40	9.71515e-38	1.56525	2.83188e-08	3.16428e-07	-0.447277	0.0703505	0.278054	blue
Glyma.02G276100	0.00192168	0.997524	0.999916	2.43147	1.4666e-09	2.66348e-08	1.42916	0.0166084	0.0408768	-0.377413	0.511136	0.763795	blue
Glyma.02G276500	0.0793202	0.859918	0.996044	1.61356	2.7086e-06	2.60511e-05	0.522784	0.0435091	0.0911969	-0.101113	0.775362	0.910279	brown
Glyma.02G277000	1.89915	0.312023	0.946985	1.35831	0.174573	0.316485	2.17	0.00225286	0.00745851	NA	NA	NA	NA
Glyma.02G277150	-0.398101	0.852054	0.996044	-4.1042	0.000220955	0.00129753	1.6018	0.408409	0.538691	NA	NA	NA	NA
Glyma.02G277300	0.686235	0.123388	0.852493	-1.02455	8.68956e-06	7.42038e-05	-2.24745	2.93543e-20	1.92032e-18	-0.0081385	0.95725	0.983897	turquoise
Glyma.02G277600	-0.138579	0.800603	0.995898	-1.27	0.0233365	0.0672269	-5.12036	2.90207e-12	6.75898e-11	1.45248	1.11098e-06	7.53342e-05	turquoise
Glyma.02G277900	-0.701903	0.326325	0.949581	-2.24703	0.000155954	0.000958394	-1.12293	0.1038	0.186018	-0.666171	0.262059	0.559533	NA
Glyma.02G279000	-0.614696	0.127958	0.858149	-0.730845	0.0689181	0.158291	-1.83916	0.000804282	0.00306397	0.637656	0.0309997	0.16879	turquoise
Glyma.02G279200	-0.67008	0.608299	0.983033	-3.58609	0.00689199	0.0248064	-3.73489	0.0841911	0.157104	1.33253	0.214707	0.507926	turquoise
Glyma.02G279900	-0.79738	0.0869676	0.801648	-2.33646	1.09066e-05	9.10001e-05	-2.4314	3.61214e-05	0.000199625	1.38537	0.000131203	0.00350525	turquoise
Glyma.02G280100	-0.170479	0.691021	0.991541	0.757037	0.0127801	0.0412055	-1.28674	0.000319855	0.00136732	-0.569692	0.121896	0.37644	red
Glyma.02G281100	-0.42487	0.16273	0.888306	-0.0774612	0.773192	0.867437	-1.02892	0.000540596	0.00216103	0.505078	0.0349204	0.181663	turquoise
Glyma.02G281900	-0.0369011	0.914532	0.998464	-0.425584	0.0175892	0.0535435	1.07411	0.000314474	0.00134807	0.557442	0.030374	0.166428	NA
Glyma.02G282300	-0.697318	0.271492	0.936389	-0.469932	0.0587716	0.139768	-4.77242	3.92038e-11	7.55367e-10	0.435612	0.0576502	0.247369	turquoise
Glyma.02G282400	0.0808312	0.802594	0.995934	0.277782	0.392625	0.560014	-1.28626	0.000167383	0.000775662	0.0983571	0.673534	0.860235	NA
Glyma.02G282500	0.143539	0.816817	0.996044	1.14277	1.38663e-06	1.41825e-05	-0.0386233	0.922924	0.951035	-0.74429	0.00770906	0.0701859	brown
Glyma.02G283200	0.0790469	0.860506	0.996044	1.21155	0.000155907	0.000958245	0.840306	1.69628e-05	0.000101566	-0.245614	0.272513	0.570697	blue
Glyma.02G283500	-0.0793738	0.905707	0.99748	-1.58202	0.0478549	0.119152	-4.83431	5.6549e-05	0.000297169	-1.45322	0.00660464	0.0628768	NA
Glyma.02G283600	0.0147188	0.973678	0.999257	0.423813	0.304095	0.468462	-1.23167	0.000272004	0.00118843	-0.402032	0.263347	0.561002	NA
Glyma.02G283700	-0.305062	0.606531	0.982771	-0.603716	0.134215	0.261425	-1.11571	0.00298925	0.00950436	0.189117	0.542296	0.783536	NA
Glyma.02G284667	0.556495	0.144102	0.874061	-0.227998	0.502947	0.663484	-1.01025	0.000659285	0.0025712	-1.07114	7.71466e-05	0.00233484	NA
Glyma.02G284733	1.36492	0.0241439	0.565783	-0.390879	0.316086	0.480948	-0.959056	0.0231875	0.0541588	-1.18809	0.00319	0.0380061	NA
Glyma.02G284800	2.03635	6.57961e-06	0.00449796	-0.140323	0.677715	0.802006	-1.64137	3.32846e-13	8.92692e-12	-0.510152	0.0279123	0.15819	yellow
Glyma.02G285300	-1.06048	0.0636398	0.743434	-0.199248	0.672772	0.798395	-1.68134	0.0109702	0.0287299	0.193796	0.729693	0.887005	NA
Glyma.02G286000	-0.51451	0.197226	0.911031	-1.37109	2.69707e-08	3.87484e-07	-2.93761	4.57114e-24	4.81657e-22	0.373997	0.121677	0.376061	turquoise
Glyma.02G286400	0.178957	0.844884	0.996044	-2.55934	0.000963429	0.00465308	-1.30776	0.37687	0.507502	NA	NA	NA	NA
Glyma.02G286600	0.135475	0.874255	0.996538	-3.0812	3.33041e-06	3.1442e-05	-2.5186	0.000896294	0.00336222	1.51597	0.00780956	0.0707125	turquoise
Glyma.02G286900	0.432987	0.741659	0.992319	-0.748764	0.248183	0.406932	-4.21668	0.00337217	0.0105477	0.986576	0.105221	0.346005	NA
Glyma.02G287100	0.527786	0.41084	0.966163	-2.14361	0.00134221	0.00621115	-3.41629	0.00072407	0.00279126	0.409462	0.395881	0.678615	turquoise
Glyma.02G287600	-0.527627	0.650166	0.987078	-6.6409	0.000117784	0.000748799	-0.420498	0.762517	0.84014	NA	NA	NA	NA
Glyma.02G288500	1.55172	0.0181038	0.505427	3.80217	1.21734e-23	1.06408e-21	2.68413	1.57505e-17	7.43702e-16	-0.163635	0.627998	0.834791	blue
Glyma.02G288600	0.353426	0.298088	0.944705	-0.262354	0.149735	0.283091	-1.24719	2.61339e-20	1.72052e-18	-0.304718	0.0875256	0.313784	turquoise
Glyma.02G288700	0.0966043	0.804157	0.996044	0.0367357	0.933702	0.962787	-1.30682	0.000126984	0.00060861	0.174414	0.557997	0.79371	NA
Glyma.02G289300	0.242855	0.466478	0.973185	1.0496	5.52467e-07	6.10065e-06	0.326414	0.235549	0.354514	-0.401892	0.14579	0.413155	blue
Glyma.02G289900	0.848048	0.0332624	0.62632	1.25352	1.43563e-07	1.79692e-06	0.54359	0.00116673	0.0042277	-0.638915	6.24993e-05	0.00197406	blue
Glyma.02G290200	-0.277665	0.529577	0.976602	-0.251513	0.136301	0.264324	1.37832	1.15661e-06	9.13537e-06	0.1922	0.444785	0.715832	green
Glyma.02G290700	-0.0184474	0.976307	0.999257	-1.20259	0.000268731	0.00154194	-1.20936	0.0311721	0.0692806	0.730167	0.135319	0.39744	turquoise
Glyma.02G290800	-0.0065092	0.987481	0.999811	1.4515	2.8263e-09	4.87689e-08	0.772403	0.0103531	0.0273419	0.150432	0.560891	0.794944	brown
Glyma.02G290900	-0.687649	0.181405	0.900793	0.161001	0.83017	0.903154	1.32768	4.43098e-09	5.85285e-08	0.368712	0.0877964	0.314234	green
Glyma.02G292100	0.14137	0.694646	0.991886	-0.451011	0.332473	0.498701	-1.75859	4.72783e-06	3.24031e-05	-0.48204	0.074949	0.287751	red
Glyma.02G292900	-0.027609	0.923524	0.998859	0.00368017	0.987744	0.993362	1.27698	7.56502e-12	1.64704e-10	0.304005	0.141635	0.406658	NA
Glyma.02G293100	-0.607042	0.491995	0.973185	-2.56929	2.46826e-10	5.09066e-09	-3.40521	1.77031e-06	1.33823e-05	0.223891	0.671604	0.858836	turquoise
Glyma.02G293300	-0.214426	0.359107	0.954908	-0.132795	0.42169	0.58788	1.22256	9.28326e-11	1.6743e-09	0.32967	0.0684182	0.273772	NA
Glyma.02G293500	0.908841	0.289549	0.940183	-1.17053	0.0316221	0.0859045	1.29492	0.0891723	0.164431	1.49718	0.00306129	0.0369676	turquoise
Glyma.02G293600	1.53472	0.0117127	0.411055	2.98971	2.04295e-19	1.27069e-17	2.82856	1.46003e-91	6.71777e-88	-0.0567728	0.674641	0.860834	blue
Glyma.02G293700	0.967984	0.214759	0.919043	3.28213	9.55922e-12	2.4558e-10	4.23135	7.17035e-48	5.20919e-45	0.177198	0.749861	0.897699	blue
Glyma.02G293900	0.0497144	0.911135	0.998073	-1.09506	0.136926	0.265199	-2.13373	0.00100797	0.00372347	0.294063	0.49279	0.750993	turquoise
Glyma.02G294000	0.665068	0.162059	0.887764	-2.44521	1.43035e-09	2.60542e-08	-2.76279	3.9955e-18	2.00307e-16	0.139011	0.571303	0.801357	turquoise
Glyma.02G294751	-0.477472	0.568774	0.979483	-1.2387	0.00939746	0.0320982	-0.442078	0.750768	0.831465	0.605649	0.466156	0.731119	NA
Glyma.02G294800	0.284908	0.350914	0.953552	0.690868	0.0250775	0.0712777	1.34689	4.71832e-07	4.05112e-06	0.148518	0.587578	0.811748	blue
Glyma.02G295000	0.434894	0.758562	0.994893	-2.96771	0.00647684	0.0235109	-1.50373	0.217242	0.333202	NA	NA	NA	NA
Glyma.02G295100	-0.271991	0.490923	0.973185	-0.922687	0.00053829	0.00282546	-1.28022	3.59529e-06	2.53285e-05	0.699821	0.00056471	0.0106521	turquoise
Glyma.02G295300	-0.409368	0.539693	0.977159	-1.5752	9.69641e-05	0.000631238	-4.04541	8.14813e-06	5.26985e-05	1.05485	0.010006	0.0830934	turquoise
Glyma.02G295800	-0.757112	0.248996	0.931685	-1.34172	4.67662e-07	5.25533e-06	-0.467559	0.179488	0.287016	0.252242	0.44174	0.713788	turquoise
Glyma.02G296000	-0.494324	0.600865	0.98137	-2.71992	5.82676e-08	7.8593e-07	-3.04522	0.000225199	0.00100588	0.197793	0.840652	0.938087	turquoise
Glyma.02G296500	0.386067	0.475843	0.973185	-1.16971	0.010728	0.03579	-2.3631	1.40185e-09	2.03401e-08	-0.428326	0.201246	0.490491	turquoise
Glyma.02G296800	0.436618	0.217012	0.919339	-2.05305	2.48455e-24	2.30927e-22	-2.38744	1.35012e-12	3.29844e-11	0.459507	0.0848411	0.307964	turquoise
Glyma.02G297100	1.26572	0.104168	0.831731	4.44171	3.07855e-13	9.72187e-12	3.04911	5.57677e-12	1.23892e-10	-0.621129	0.231775	0.527825	blue
Glyma.02G297200	1.01556	0.0160943	0.479084	2.15033	9.64337e-22	7.1642e-20	0.987223	0.00132464	0.00470603	-0.530929	0.0716516	0.280866	blue
Glyma.02G297700	0.398684	0.33929	0.95172	-0.214635	0.701256	0.81835	-1.8971	6.07978e-10	9.43289e-09	-0.312157	0.256223	0.553676	red
Glyma.02G297900	-0.27655	0.633381	0.986426	-1.3297	0.00373962	0.0148403	-0.152831	0.77061	0.846175	0.425331	0.298391	0.596536	NA
Glyma.02G298000	-0.0959867	0.856414	0.996044	-0.800551	0.00236985	0.0101318	-2.31245	6.2588e-42	2.8481e-39	-0.0437793	0.772953	0.909305	turquoise
Glyma.02G298500	1.3787	0.0125489	0.424182	-0.0171812	0.960548	0.978056	1.94739	1.17555e-18	6.39681e-17	-0.19523	0.261039	0.558794	green
Glyma.02G298800	0.455581	0.133816	0.866171	1.05448	0.000820158	0.00405733	0.330888	0.216387	0.33217	0.012266	0.955649	0.983398	NA
Glyma.02G299100	-0.47581	0.121539	0.849313	0.331495	0.0866525	0.188401	-1.125	2.9774e-06	2.14499e-05	-0.234644	0.266072	0.563977	NA
Glyma.02G299600	-0.904718	0.0580568	0.728465	-0.28478	0.560041	0.71129	-1.06715	0.000404159	0.0016753	-0.105641	0.727661	0.885846	NA
Glyma.02G299800	0.189722	0.787322	0.995728	-3.50962	0.0151629	0.0474715	-4.15079	0.00659296	0.0186574	0.950943	0.258847	0.556616	turquoise
Glyma.02G300000	-0.417659	0.171899	0.891422	-0.131869	0.430909	0.596629	-1.03132	5.92262e-08	6.17142e-07	0.122298	0.620077	0.830721	turquoise
Glyma.02G300100	-0.512003	0.197803	0.911031	-1.0623	0.0137703	0.0438337	-2.41047	1.21849e-06	9.56908e-06	0.477023	0.10443	0.344441	turquoise
Glyma.02G300200	-0.0778451	0.81076	0.996044	0.749388	0.00556686	0.0207092	1.22888	0.000182376	0.000836343	0.505504	0.107909	0.351298	brown
Glyma.02G301400	-0.344638	0.490796	0.973185	-0.617563	0.168949	0.30908	-2.07266	0.00100852	0.00372473	0.951992	0.0203647	0.130225	NA
Glyma.02G302100	-0.989562	0.428466	0.96958	-3.72208	0.00522228	0.0196436	-7.40813	9.53434e-07	7.6753e-06	-0.508978	0.403367	0.684717	NA
Glyma.02G302400	0.377721	0.455862	0.972411	2.14063	8.19722e-05	0.00054489	1.07467	0.0372731	0.0802229	-0.409994	0.48056	0.74172	NA
Glyma.02G302800	0.206312	0.755494	0.993775	-1.40839	0.00163026	0.00734921	-4.0695	1.92546e-06	1.44602e-05	1.59808	2.98143e-06	0.000170741	turquoise
Glyma.02G303000	-0.487823	0.761829	0.995066	NA	NA	NA	-5.62915	0.00932133	0.0250338	NA	NA	NA	NA
Glyma.02G303200	-0.052009	0.935223	0.999176	1.37734	0.000205475	0.0012176	0.375357	0.540833	0.661914	-0.410408	0.403986	0.685332	brown
Glyma.02G303800	0.246506	0.506533	0.975095	1.08298	5.3746e-06	4.82072e-05	0.434226	0.179365	0.286883	0.0263668	0.941984	0.978594	blue
Glyma.02G303900	NA	NA	NA	-6.05364	0.0028851	0.0119703	NA	NA	NA	NA	NA	NA	NA
Glyma.02G304400	-1.05322	0.263151	0.936389	-2.28853	0.0840767	0.184042	-6.57377	0.010117	0.0268158	0.91424	0.449554	0.719401	NA
Glyma.02G304500	-0.46362	0.414538	0.966897	-1.92975	7.78985e-09	1.23641e-07	-1.58508	0.0586186	0.116798	0.242824	0.780222	0.91284	turquoise
Glyma.02G305500	-0.57704	0.146746	0.877259	-1.45828	0.000535728	0.00281375	-1.09834	0.00257067	0.00835305	1.51033	3.11918e-07	2.57445e-05	turquoise
Glyma.02G305600	-0.406385	0.401522	0.964653	-0.802257	0.000138981	0.00086609	1.24364	0.000241086	0.00106774	0.242579	0.324959	0.621354	green
Glyma.02G306100	-0.0767447	0.906147	0.99748	-1.30493	0.0559079	0.134337	-1.73276	0.013717	0.034818	0.677843	0.273122	0.571374	turquoise
Glyma.02G306200	0.374912	0.389132	0.962682	1.18376	3.28358e-05	0.000242083	2.43173	1.79639e-26	2.42308e-24	0.0318168	0.879261	0.95417	blue
Glyma.02G306500	NA	NA	NA	0.681813	0.68397	0.806068	7.40976	8.62232e-06	5.54943e-05	NA	NA	NA	NA
Glyma.02G306600	1.73772	0.148142	0.878028	5.56479	0.000343598	0.00191648	5.72771	0.000100287	0.000494155	0.546443	0.681125	0.863828	NA
Glyma.02G306800	-0.0716842	0.940793	0.999257	-1.02744	0.462369	0.626356	-3.1466	0.00328259	0.0103151	-0.417629	0.603942	0.821185	NA
Glyma.02G307300	-0.378757	0.399225	0.964653	-0.51639	0.138078	0.266775	-1.37433	8.61331e-07	7.00741e-06	-0.683419	0.00338668	0.0394853	yellow
Glyma.02G307400	0.440767	0.489306	0.973185	2.32464	2.78477e-11	6.62632e-10	1.55766	1.03965e-05	6.5558e-05	0.0698805	0.803277	0.92262	blue
Glyma.02G307500	-1.02747	0.0699239	0.763559	-1.96785	2.08807e-06	2.06378e-05	-4.39315	8.50941e-24	8.61552e-22	1.26602	2.82812e-07	2.39936e-05	turquoise
Glyma.02G307700	-0.465517	0.371908	0.957729	-1.16474	5.75277e-07	6.32627e-06	-2.6191	1.3903e-14	4.57285e-13	0.23538	0.469593	0.733331	turquoise
Glyma.02G308300	-0.505708	0.368687	0.957038	-1.23113	0.024597	0.0701086	-3.42229	2.98175e-08	3.31564e-07	1.39939	1.85963e-06	0.00011518	turquoise
Glyma.02G308700	-0.310837	0.583902	0.980064	-2.60524	1.43307e-24	1.35867e-22	-2.73621	3.99549e-10	6.40051e-09	0.419343	0.546868	0.786685	turquoise
Glyma.02G309000	0.70998	0.255837	0.933882	-5.19394	0.000712899	0.00359908	-0.791483	0.150638	0.250237	-1.07966	0.00730409	0.0676466	NA
Glyma.02G309100	-0.279698	0.5972	0.980851	-1.40397	3.43001e-05	0.000251528	-2.19409	0.000125178	0.000601	-0.0379604	0.901295	0.962996	turquoise
Glyma.02G309200	-0.173346	0.612759	0.984158	-0.103265	0.59656	0.741481	-1.93694	9.14602e-12	1.97156e-10	0.433989	0.0375884	0.189794	turquoise
Glyma.02G309400	-0.0269006	0.952269	0.999257	-1.14959	5.15102e-12	1.38169e-10	-0.884228	0.000538009	0.00215152	-0.100575	0.679187	0.862844	turquoise
Glyma.02G309500	0.926888	0.134475	0.866171	1.62946	1.27988e-08	1.9542e-07	0.399229	0.231084	0.349381	-0.321815	0.299893	0.598098	brown
Glyma.02G311900	-0.149733	0.726508	0.992129	-1.32555	0.000193151	0.00115238	-2.01314	6.36096e-06	4.23212e-05	0.69381	0.208215	0.499762	turquoise
Glyma.03G001400	0.124222	0.727778	0.992129	0.677123	0.0449156	0.113372	1.27806	3.84647e-05	0.000211194	-0.243686	0.510854	0.763648	blue
Glyma.03G001500	0.637727	0.0608234	0.737911	0.332681	0.302345	0.466703	1.00553	0.0091849	0.0247316	-0.69677	1.27751e-05	0.000556383	blue
Glyma.03G001600	-1.83068	0.000786078	0.0986329	-2.20574	6.67076e-05	0.000455076	-5.28684	4.63612e-06	3.18325e-05	0.616889	0.204942	0.495361	turquoise
Glyma.03G002600	0.356419	0.46626	0.973185	0.656058	0.0102322	0.0344544	1.53641	6.53542e-11	1.21414e-09	-0.0540448	0.815251	0.927354	NA
Glyma.03G002800	0.336313	0.638069	0.986542	1.57912	0.011686	0.0383046	1.5282	0.0377335	0.0810449	0.182746	0.819182	0.929147	NA
Glyma.03G005300	-0.0497303	0.891966	0.996676	-1.03571	0.0553631	0.133308	-0.404773	0.282873	0.408131	1.10097	0.000814768	0.0140803	turquoise
Glyma.03G005700	0.080441	0.85292	0.996044	-1.68779	2.656e-08	3.8197e-07	-2.45049	7.73126e-06	5.03858e-05	1.01687	0.0134323	0.100683	turquoise
Glyma.03G005800	0.338173	0.338741	0.95172	-0.448445	0.480995	0.643741	0.579232	0.020692	0.0491767	-1.33417	4.84321e-09	7.42374e-07	green
Glyma.03G006100	0.819714	0.225464	0.919999	1.6888	0.002273	0.00978074	1.81759	0.00108783	0.00397452	0.664291	0.312809	0.610579	blue
Glyma.03G006200	-0.0988522	0.770503	0.99565	1.1412	3.17386e-07	3.7047e-06	1.03037	7.09317e-07	5.87339e-06	0.704653	0.0027665	0.0343983	brown
Glyma.03G006600	1.70483	0.194792	0.909556	3.36292	0.0171513	0.052447	2.42179	1.83271e-05	0.000108619	NA	NA	NA	NA
Glyma.03G006700	-0.3751	0.543691	0.9776	0.0533034	0.922225	0.956467	2.13264	0.000440053	0.0018035	0.698573	0.340728	0.6352	NA
Glyma.03G006800	0.684885	0.458513	0.972974	-2.23031	1.62926e-05	0.000130417	-2.67395	7.46328e-05	0.000380703	-0.570635	0.340574	0.635152	turquoise
Glyma.03G007100	-0.0316982	0.961879	0.999257	-0.011961	0.986434	0.992871	1.61092	0.0128453	0.0329223	0.808507	0.285952	0.584502	NA
Glyma.03G007400	-0.726165	0.0392431	0.659317	0.2383	0.271702	0.433007	-1.08777	5.51642e-10	8.62996e-09	-0.13468	0.537307	0.780874	yellow
Glyma.03G007500	-0.16613	0.608619	0.983115	-1.15076	2.09496e-06	2.06915e-05	-0.697582	0.00840284	0.0229375	0.788449	0.00457688	0.0487501	turquoise
Glyma.03G007700	0.27862	0.755783	0.993865	-2.22772	1.00203e-11	2.56036e-10	-5.40042	4.73379e-25	5.47974e-23	-0.692151	0.0755995	0.289457	turquoise
Glyma.03G008100	-1.25442	0.121432	0.848719	0.120605	0.954017	0.974323	-1.97752	0.0198069	0.0473641	-2.82365	0.0169774	0.116617	NA
Glyma.03G008200	0.0171642	0.966306	0.999257	0.181554	0.607181	0.749495	1.25667	7.928e-05	0.000401687	0.61617	0.0744743	0.286873	NA
Glyma.03G009000	-0.302551	0.343441	0.952972	0.0968802	0.805896	0.887897	-1.77863	3.02182e-08	3.35658e-07	-0.224662	0.463703	0.729499	NA
Glyma.03G009500	-0.236597	0.691904	0.991871	-1.74908	1.84526e-05	0.000145599	-7.03925	5.55518e-33	1.34526e-30	-0.181047	0.55978	0.79466	turquoise
Glyma.03G009800	-0.609613	0.496285	0.973185	-2.5789	1.01337e-05	8.5169e-05	-1.81783	0.00785216	0.0216383	-0.186593	0.750554	0.898135	turquoise
Glyma.03G010200	0.255299	0.606348	0.982771	1.23889	2.24945e-11	5.44691e-10	0.461414	0.0337608	0.0739231	-0.494357	0.0319356	0.172038	blue
Glyma.03G010700	0.219547	0.485805	0.973185	-0.352007	0.0455064	0.11455	-1.24634	6.85756e-14	2.03127e-12	-0.447372	0.0266221	0.153817	turquoise
Glyma.03G011200	0.253505	0.596609	0.980851	-2.41762	6.48668e-10	1.24721e-08	-1.97376	0.00010646	0.000521283	-0.136398	0.718732	0.881495	turquoise
Glyma.03G013400	-0.332638	0.374885	0.958777	1.0958	4.51372e-05	0.000321151	-0.93351	1.32292e-05	8.13393e-05	0.000942535	0.996046	0.998323	brown
Glyma.03G014000	0.240537	0.64645	0.987078	1.5597	3.32344e-07	3.86123e-06	0.000491674	0.998909	0.999374	-0.167226	0.654757	0.848834	brown
Glyma.03G014300	-0.288237	0.51615	0.97631	0.476344	0.074063	0.167079	-3.3695	5.62483e-17	2.47792e-15	0.225946	0.255973	0.553469	turquoise
Glyma.03G014600	-0.274024	0.378757	0.959623	-0.654185	0.00167414	0.00751441	-1.06478	0.00181277	0.00618292	0.619397	0.0034154	0.0397693	turquoise
Glyma.03G015066	1.53244	0.522557	0.976602	NA	NA	NA	-5.56165	0.00908167	0.0244986	NA	NA	NA	NA
Glyma.03G015400	-0.286964	0.329271	0.950733	0.391219	0.0553551	0.133308	-1.31151	5.7972e-10	9.02489e-09	0.150583	0.431965	0.706248	turquoise
Glyma.03G015900	0.951027	0.41944	0.967473	1.57421	0.00195233	0.00858648	-1.70883	0.0022281	0.0073919	-2.91918	2.63455e-06	0.000154519	black
Glyma.03G016300	3.05134	3.41555e-07	0.000451422	0.570307	0.193714	0.34116	-1.76932	1.24809e-05	7.72088e-05	0.0952782	0.799791	0.921316	grey
Glyma.03G016400	2.06348	0.000212507	0.0463526	1.07821	0.00450073	0.0173528	-1.64806	1.87832e-10	3.21676e-09	-0.160707	0.5254	0.773553	grey
Glyma.03G017000	0.790256	0.0728953	0.772808	1.55294	3.39866e-19	2.08365e-17	0.258685	0.288748	0.41473	-0.581822	0.0251037	0.148222	blue
Glyma.03G017100	-0.539567	0.253947	0.933646	-1.45365	0.00113608	0.00536416	-2.11288	0.000431581	0.00177476	0.99714	0.025992	0.151448	turquoise
Glyma.03G017300	NA	NA	NA	6.02937	0.0254502	0.0721393	6.64849	7.76069e-05	0.000394335	NA	NA	NA	NA
Glyma.03G017500	1.15306	0.417711	0.967365	3.11977	0.000580344	0.00301792	2.38678	0.0172603	0.0422629	NA	NA	NA	blue
Glyma.03G017600	0.0345814	0.90749	0.997624	1.00257	1.93497e-05	0.00015189	0.532685	0.0108648	0.0284917	0.179917	0.305676	0.603341	blue
Glyma.03G017800	-0.701009	0.264355	0.936389	-2.00459	0.000370828	0.00204612	-2.15448	0.00245644	0.00804182	0.0859639	0.857733	0.946081	turquoise
Glyma.03G019200	0.224484	0.356073	0.954162	0.316158	0.137107	0.265476	1.02764	6.66469e-06	4.4087e-05	-0.0256434	0.869725	0.950209	NA
Glyma.03G019700	0.546768	0.13758	0.86766	0.584203	0.00564081	0.0209238	1.61078	5.27063e-13	1.36838e-11	0.445433	0.00741527	0.068364	blue
Glyma.03G020100	0.863321	0.028923	0.601419	1.04362	1.52059e-06	1.54432e-05	0.876549	1.09914e-07	1.08267e-06	-0.309092	0.0651211	0.266243	blue
Glyma.03G020400	0.582017	0.107844	0.834993	0.281966	0.398617	0.565586	1.12852	6.55985e-07	5.47448e-06	-0.319846	0.185421	0.470399	NA
Glyma.03G021400	-0.417954	0.443006	0.971063	0.596476	0.00196797	0.00864192	-2.06834	1.47668e-23	1.4422e-21	0.694273	0.0445342	0.210796	turquoise
Glyma.03G022100	0.140087	0.70474	0.992129	0.4101	0.233987	0.390444	1.06133	1.16098e-06	9.1661e-06	-0.272312	0.226046	0.521462	blue
Glyma.03G022400	1.14816	0.4295	0.969669	5.2221	9.08446e-06	7.72506e-05	-0.282132	0.877232	0.920746	1.50271	0.185548	0.470591	brown
Glyma.03G022800	0.773447	0.184888	0.904255	2.90596	1.10063e-27	1.39028e-25	2.2928	3.62053e-16	1.46269e-14	-0.436436	0.0898019	0.318064	blue
Glyma.03G023500	-0.0112313	0.967867	0.999257	1.02891	1.96496e-05	0.000153926	0.857375	0.00763145	0.0211285	-0.245075	0.345309	0.639287	blue
Glyma.03G023700	1.09868	0.1378	0.86766	-1.14983	0.00011803	0.000750028	-0.224833	0.51809	0.642603	0.406222	0.306818	0.604244	NA
Glyma.03G026600	-0.232621	0.720928	0.992129	1.243	0.01039	0.0349059	0.597321	0.215699	0.331362	-0.816141	0.136604	0.399412	blue
Glyma.03G027000	-0.923117	0.306895	0.945363	-1.74521	0.000248398	0.00143865	-3.5145	2.76124e-09	3.78494e-08	0.44944	0.286201	0.584597	turquoise
Glyma.03G029100	NA	NA	NA	-4.09136	0.00229059	0.00984299	-1.00285	0.614111	0.723625	NA	NA	NA	NA
Glyma.03G029600	0.250841	0.52187	0.976602	1.41255	0.0855755	0.186571	1.85325	1.88294e-09	2.66391e-08	0.556215	0.0776222	0.292928	blue
Glyma.03G029900	1.32039	0.0510108	0.708416	4.38429	5.76321e-84	2.23031e-80	2.5789	3.59978e-12	8.24029e-11	-0.821389	0.0152004	0.108379	blue
Glyma.03G031133	NA	NA	NA	5.8182	0.00959256	0.0326729	NA	NA	NA	NA	NA	NA	NA
Glyma.03G031400	NA	NA	NA	6.81181	0.0037743	0.014957	8.00795	3.20106e-07	2.86483e-06	NA	NA	NA	NA
Glyma.03G032000	0.100468	0.770306	0.99565	-0.0182582	0.949865	0.971812	1.03546	0.000482195	0.0019534	0.786369	0.00636078	0.0612124	green
Glyma.03G032400	0.266469	0.803893	0.996023	-2.64754	4.87227e-12	1.31354e-10	-1.45287	0.00353523	0.0109806	-2.47296	4.31531e-07	3.38552e-05	NA
Glyma.03G032500	-0.547214	0.45229	0.97233	-2.52823	1.6714e-07	2.06112e-06	-3.44535	1.68262e-10	2.90396e-09	0.916303	0.0293749	0.16315	turquoise
Glyma.03G033400	1.24573	0.378815	0.959623	1.05673	0.219608	0.373819	1.70986	0.019578	0.0469333	0.552536	0.528706	0.775635	NA
Glyma.03G034000	-0.478345	0.448467	0.972082	-0.639467	0.282398	0.444506	-2.06021	0.00109257	0.00398935	0.493131	0.431228	0.70539	NA
Glyma.03G035300	1.10522	0.00201036	0.16356	0.164117	0.588685	0.734911	-1.42673	5.04079e-07	4.30124e-06	-1.02921	1.44706e-12	5.02764e-10	yellow
Glyma.03G036000	0.270506	0.52838	0.976602	1.65314	7.76015e-25	7.59407e-23	0.788807	0.00183338	0.00624346	-0.339238	0.172256	0.452224	blue
Glyma.03G036009	-0.557435	0.714836	0.992129	4.37768	0.0109388	0.0363451	0.526026	0.702212	0.794628	NA	NA	NA	blue
Glyma.03G037500	-0.0582661	0.916013	0.998551	-1.51773	0.000578108	0.00300813	-1.81663	0.000417042	0.00172095	0.319187	0.384665	0.669704	turquoise
Glyma.03G038100	0.362594	0.405381	0.965146	1.67664	8.28838e-05	0.000549803	-0.747637	0.00856229	0.0233097	-0.335224	0.27121	0.569177	black
Glyma.03G038200	0.105119	0.781643	0.995728	1.99957	4.3777e-13	1.35531e-11	-0.86893	0.000186244	0.000852291	-0.466654	0.0993611	0.335434	black
Glyma.03G038300	0.568137	0.16614	0.891417	1.65838	1.01922e-08	1.5829e-07	-0.799283	0.000302584	0.00130317	-0.260131	0.378729	0.664666	black
Glyma.03G038500	0.207135	0.718538	0.992129	1.31964	1.65357e-05	0.0001321	-0.462252	0.225764	0.343254	0.0700813	0.832786	0.93494	black
Glyma.03G040100	0.0773028	0.932521	0.999065	-4.65323	0.00047106	0.00251727	-10.2381	5.76282e-15	2.01043e-13	-2.39094	6.59252e-06	0.000327213	red
Glyma.03G040500	0.0649178	0.916963	0.998551	-2.07579	2.97877e-07	3.50382e-06	-3.15688	1.48159e-05	9.02507e-05	0.937935	0.0436671	0.208299	turquoise
Glyma.03G040900	0.550618	0.249329	0.93216	2.12966	9.51399e-08	1.23476e-06	-0.253689	0.534844	0.656954	-0.502606	0.0859471	0.310578	blue
Glyma.03G041000	1.01383	0.00262809	0.193328	1.00283	0.000725502	0.00365323	-0.510777	0.046736	0.0968493	-0.108876	0.646473	0.844683	brown
Glyma.03G041500	0.0186269	0.978104	0.999257	-1.09161	0.0369885	0.0973173	-1.53132	0.00465579	0.0138503	-0.458202	0.221042	0.51564	turquoise
Glyma.03G042800	-0.351982	0.274986	0.936389	-0.457255	0.0142586	0.0450981	-1.22556	0.000625157	0.00245335	-0.347462	0.00219656	0.0290757	turquoise
Glyma.03G043675	0.501446	0.341319	0.952364	1.35909	0.000702651	0.00355493	1.35911	0.000834643	0.00316362	0.43623	0.342973	0.637353	blue
Glyma.03G043700	-0.106583	0.824829	0.996044	1.09863	0.00209298	0.00911653	0.946637	0.000118648	0.000573115	0.0970861	0.715473	0.880027	brown
Glyma.03G043900	1.08032	0.370486	0.957121	-0.143283	0.841069	0.909895	1.4524	0.0190118	0.0457881	NA	NA	NA	NA
Glyma.03G044200	-0.712854	0.163852	0.88839	-1.55101	2.89931e-05	0.000216777	-1.65575	5.36561e-06	3.62496e-05	1.14828	0.000116079	0.00320473	turquoise
Glyma.03G044300	0.214543	0.707394	0.992129	-2.167	0.000373812	0.00205885	-1.21393	0.109045	0.193501	0.537845	0.349761	0.642705	turquoise
Glyma.03G044900	-0.33361	0.615192	0.984936	0.426959	0.162423	0.30067	-0.716062	0.239511	0.359132	-1.73235	2.61875e-08	3.1739e-06	black
Glyma.03G049300	-1.63679	0.00292582	0.204241	-1.61067	1.9721e-06	1.96054e-05	-1.25085	0.0144691	0.0363991	0.821866	0.0620938	0.258904	turquoise
Glyma.03G049800	0.181497	0.842658	0.996044	-8.73756	3.13853e-10	6.36513e-09	-4.82323	0.000376435	0.00157467	0.0545799	0.932191	0.974614	turquoise
Glyma.03G050100	0.621298	0.104711	0.831905	-1.2543	7.85797e-06	6.78328e-05	0.97842	0.000644253	0.00252041	-0.132692	0.650862	0.847005	green
Glyma.03G050200	-0.382344	0.72423	0.992129	-2.00002	0.131846	0.258156	-1.15104	0.454977	0.583639	2.41695	0.000916706	0.0153617	NA
Glyma.03G050500	0.399662	0.583368	0.980064	1.08434	0.17684	0.319574	-3.59017	8.12565e-05	0.000410947	-1.81293	0.000235245	0.00545234	NA
Glyma.03G050800	-0.965645	0.641966	0.986936	5.267	0.106941	0.220924	4.28584	0.000434525	0.0017842	NA	NA	NA	NA
Glyma.03G050850	1.12727	0.472392	0.973185	-0.33815	0.814173	0.892523	7.01998	9.20728e-06	5.88022e-05	NA	NA	NA	NA
Glyma.03G052400	1.29855	0.000156499	0.0380687	-0.504929	0.149205	0.282478	-0.904212	2.59503e-06	1.89658e-05	-0.679247	0.00146771	0.0216155	yellow
Glyma.03G054800	1.94727	0.000138942	0.0348278	-0.839843	0.0739818	0.166932	-0.683332	0.0245264	0.0567206	-0.778934	0.0517477	0.231377	NA
Glyma.03G054900	0.329881	0.558332	0.979194	-1.56837	8.62221e-06	7.37174e-05	0.099249	0.714834	0.804251	-1.07144	0.000878963	0.0149142	NA
Glyma.03G055100	0.695176	0.327952	0.950106	-1.19333	8.62366e-09	1.35853e-07	-4.47311	5.57785e-77	1.77676e-73	-1.11997	1.27524e-06	8.42794e-05	yellow
Glyma.03G055200	-0.0389414	0.960011	0.999257	-1.23822	0.250427	0.409607	-2.27668	0.00295603	0.00941246	0.66171	0.0993847	0.335441	NA
Glyma.03G055900	0.410662	0.207599	0.915274	1.24007	1.09166e-09	2.02134e-08	-0.580385	0.0234202	0.0546167	-0.392962	0.157269	0.430053	blue
Glyma.03G056200	-0.401925	0.817329	0.996044	-4.7944	4.24618e-13	1.31842e-11	-4.83516	1.40745e-07	1.35604e-06	-0.797868	0.161896	0.437624	turquoise
Glyma.03G056400	0.562773	0.205878	0.913913	1.67103	3.12152e-25	3.20193e-23	0.985824	1.93403e-11	3.93361e-10	-0.289299	0.0502809	0.22727	blue
Glyma.03G056800	0.58529	0.16184	0.88774	-2.73407	3.09405e-08	4.39328e-07	-1.18233	0.0531877	0.107918	-1.00793	8.31188e-06	0.00038925	turquoise
Glyma.03G057100	-0.492745	0.295561	0.943846	1.52668	0.018251	0.0551678	-2.56584	1.77128e-09	2.51711e-08	-1.07325	0.00813176	0.0725112	red
Glyma.03G058000	-0.114514	0.946364	0.999257	7.25739	1.09948e-05	9.15649e-05	2.44325	0.122714	0.212618	NA	NA	NA	NA
Glyma.03G058300	-1.10369	0.133506	0.866171	-2.8279	1.51841e-12	4.40609e-11	-4.09396	5.40882e-05	0.000285746	0.407932	0.340989	0.635452	turquoise
Glyma.03G058500	0.132995	0.592594	0.980851	-0.317112	0.0879697	0.190545	-2.87907	6.11217e-31	1.22867e-28	-0.569565	0.00201119	0.0273571	turquoise
Glyma.03G058800	0.163138	0.699263	0.992129	1.60897	2.78884e-11	6.63229e-10	1.21845	2.87126e-06	2.07495e-05	-0.344738	0.167718	0.446086	blue
Glyma.03G060300	0.310459	0.543601	0.9776	1.55018	2.34875e-09	4.12135e-08	1.2244	0.000113755	0.000552498	0.121361	0.684696	0.865562	brown
Glyma.03G060902	-0.418778	0.526341	0.976602	-0.487004	0.349529	0.516478	-3.33638	0.000527152	0.00211218	-0.760928	0.17811	0.460698	NA
Glyma.03G061300	-0.207328	0.477472	0.973185	-0.386448	0.0518986	0.126816	-1.13846	1.00005e-05	6.33016e-05	-0.0612127	0.783519	0.914382	turquoise
Glyma.03G063000	-0.238046	0.636182	0.986542	-1.27724	0.00535158	0.0200538	1.12815	0.0826638	0.154668	1.1822	0.0393932	0.195721	NA
Glyma.03G063400	1.36861	9.90693e-06	0.00623508	-0.178621	0.448464	0.613336	-0.660554	0.0409218	0.0866301	-0.761377	0.000399636	0.00817674	yellow
Glyma.03G065400	-0.517943	0.177014	0.895928	1.26968	0.0058009	0.0214221	0.335222	0.275604	0.399704	-0.265927	0.423979	0.700166	blue
Glyma.03G066601	-0.256867	0.794477	0.995898	4.06396	0.00888678	0.030664	-0.44968	0.602607	0.714282	NA	NA	NA	NA
Glyma.03G067200	1.6887	0.000867922	0.104671	2.18928	8.8539e-16	3.77279e-14	1.85892	5.78695e-11	1.08286e-09	-1.18219	5.24035e-05	0.00173794	blue
Glyma.03G067800	2.51339	4.06589e-10	1.79125e-06	-1.56765	0.000551536	0.00288503	-0.0567679	0.859501	0.908955	-1.29174	1.07976e-05	0.000483133	yellow
Glyma.03G068200	-0.270249	0.638555	0.986542	NA	NA	NA	-2.96288	6.14692e-09	7.82489e-08	-0.876382	0.0181846	0.121634	red
Glyma.03G069300	-0.299796	0.399736	0.964653	0.548338	0.0690827	0.158575	-1.4156	2.39005e-08	2.70194e-07	-0.33817	0.268503	0.565709	NA
Glyma.03G069400	-1.21573	0.0549302	0.720175	-0.647758	0.219867	0.374052	-2.15858	0.00108746	0.00397351	-0.234725	0.622184	0.831436	NA
Glyma.03G070200	0.667261	0.208117	0.915906	2.20923	2.55516e-21	1.81284e-19	0.701499	0.00126567	0.00452797	-0.254564	0.242057	0.538575	brown
Glyma.03G070300	-0.22487	0.495	0.973185	-0.335037	0.168735	0.3089	-1.01984	9.33266e-07	7.53198e-06	0.126722	0.451115	0.720287	turquoise
Glyma.03G070400	0.052624	0.843667	0.996044	-0.319366	0.0994703	0.209124	1.36747	0.000404402	0.00167614	-0.329221	0.103434	0.34294	green
Glyma.03G071500	0.861332	0.383311	0.960924	-2.62227	0.000644308	0.00330214	-0.694602	0.721512	0.809462	2.09843	0.00624126	0.0603945	NA
Glyma.03G071700	0.0263312	0.958417	0.999257	-0.979154	0.144365	0.275904	-3.26261	2.26083e-20	1.51245e-18	-0.377659	0.226281	0.521806	turquoise
Glyma.03G072100	0.366768	0.433511	0.970203	-0.849496	0.0297167	0.0816399	-1.00452	0.00267663	0.00864447	0.443224	0.0844337	0.307071	NA
Glyma.03G073100	NA	NA	NA	-6.2732	0.000831189	0.00410094	0.259715	0.925807	0.952843	NA	NA	NA	NA
Glyma.03G073200	-0.51323	0.475808	0.973185	0.423709	0.408988	0.575696	1.25733	0.00196663	0.00663339	-0.43932	0.266739	0.564459	NA
Glyma.03G073500	-0.811554	0.100881	0.826522	1.71001	2.98331e-06	2.84809e-05	-0.21304	0.681463	0.778402	1.03476	0.00836857	0.0740465	brown
Glyma.03G073600	-1.3577	0.496186	0.973185	-5.47433	0.0136647	0.0435594	NA	NA	NA	NA	NA	NA	NA
Glyma.03G073710	-0.075154	0.841028	0.996044	-1.09319	1.78004e-12	5.10196e-11	-0.380521	0.17927	0.286757	0.294352	0.261854	0.559429	turquoise
Glyma.03G073712	0.860455	0.0935458	0.810573	-1.90641	1.36973e-07	1.72102e-06	-1.72216	0.000948886	0.00353018	-0.317213	0.628718	0.835231	NA
Glyma.03G073722	-0.395987	0.433419	0.970203	-0.112964	0.865989	0.92512	-2.47761	3.50823e-06	2.47868e-05	0.0500847	0.912185	0.966828	turquoise
Glyma.03G073726	NA	NA	NA	-6.35081	0.00846998	0.0294502	5.91258	0.029611	0.0663955	NA	NA	NA	NA
Glyma.03G073730	-0.260808	0.618135	0.985048	-1.50148	3.16132e-08	4.47835e-07	-1.07084	0.00883885	0.0239461	0.807977	0.00450213	0.0481932	turquoise
Glyma.03G073744	-0.40036	0.401954	0.964653	-1.28532	0.00439777	0.0170077	-0.156993	0.725054	0.812131	0.848806	0.0609939	0.255996	turquoise
Glyma.03G073760	0.203424	0.668783	0.988232	1.08034	0.00113453	0.00535906	-0.0579997	0.934086	0.958031	1.43849	2.98602e-06	0.000170741	NA
Glyma.03G073770	0.0406295	0.933062	0.999107	-1.59703	0.00157982	0.00715059	-2.04253	1.90132e-05	0.000112284	0.805375	0.013896	0.102558	turquoise
Glyma.03G073776	0.348515	0.232897	0.923991	1.38438	7.08875e-12	1.85471e-10	-0.141682	0.666263	0.766899	-1.03885	3.67596e-07	2.97345e-05	black
Glyma.03G073778	1.31913	0.0376358	0.651722	2.26201	3.7734e-06	3.51334e-05	-2.55356	1.21253e-05	7.53578e-05	-2.07612	1.42797e-06	9.20382e-05	black
Glyma.03G074000	0.707698	0.0258353	0.578741	-0.174788	0.398056	0.565161	-1.62013	5.34838e-20	3.37103e-18	-0.859585	1.23771e-06	8.2096e-05	turquoise
Glyma.03G074300	-0.172438	0.744341	0.992319	-1.4597	3.65587e-10	7.30641e-09	-1.49984	5.51753e-06	3.72058e-05	0.238371	0.342634	0.636989	turquoise
Glyma.03G074600	0.385727	0.473863	0.973185	1.1393	0.00593314	0.0218277	0.657844	0.177583	0.284641	-0.123231	0.820677	0.929856	blue
Glyma.03G074800	-0.791824	0.0742629	0.774945	-0.662929	0.224336	0.379652	1.17591	0.0158651	0.039321	0.352067	0.477674	0.739196	NA
Glyma.03G074900	0.592118	0.439534	0.970366	-1.12679	0.0851814	0.185915	-1.8293	0.00374683	0.0115332	0.0919037	0.909718	0.966031	NA
Glyma.03G076100	0.506111	0.150328	0.878528	1.83567	3.5322e-15	1.41318e-13	0.429779	0.0955541	0.173955	-0.648792	0.00722244	0.0671444	blue
Glyma.03G076200	0.147939	0.759814	0.995066	-1.10438	1.82041e-07	2.22911e-06	-1.91125	3.75787e-12	8.56901e-11	-0.25436	0.31439	0.61202	turquoise
Glyma.03G077200	0.11985	0.745657	0.992319	-0.84618	0.0065556	0.0237624	-1.01041	4.56224e-05	0.000246025	0.226797	0.216286	0.509613	turquoise
Glyma.03G077900	-0.829048	0.264402	0.936389	-6.49354	4.42231e-24	4.00166e-22	-3.06133	1.38238e-13	3.92623e-12	-0.423866	0.285606	0.584298	turquoise
Glyma.03G078000	-0.84305	0.00210182	0.167883	-0.952818	2.57439e-05	0.000195207	-1.25687	2.39849e-05	0.000138292	0.0123329	0.948557	0.980235	NA
Glyma.03G078200	0.148821	0.713594	0.992129	2.07212	9.96543e-10	1.85654e-08	-0.682643	0.0554754	0.111739	-0.793454	0.0360843	0.185424	brown
Glyma.03G078300	0.46189	0.451086	0.972237	2.0549	4.56554e-07	5.14539e-06	1.12346	0.00116567	0.00422572	-0.156062	0.761475	0.903279	blue
Glyma.03G078600	0.0884736	0.871985	0.996538	-2.05904	6.994e-21	4.79433e-19	-1.90083	5.0292e-09	6.54286e-08	-0.327765	0.395851	0.678615	turquoise
Glyma.03G078700	-0.339797	0.496901	0.973185	-2.16657	9.3127e-06	7.90021e-05	-2.47762	1.25038e-10	2.20708e-09	-0.103967	0.747303	0.896236	turquoise
Glyma.03G079200	0.257181	0.507046	0.97524	1.55836	1.42043e-09	2.59067e-08	0.748981	0.00297885	0.00947638	-0.718459	0.0113028	0.090091	blue
Glyma.03G079800	0.695642	0.0444173	0.686024	1.23563	5.50612e-09	9.00808e-08	0.698978	0.00384036	0.0117773	-0.0130205	0.940751	0.978098	blue
Glyma.03G080600	-0.248061	0.477209	0.973185	-1.01064	1.78578e-05	0.000141325	-1.56796	3.74526e-08	4.07385e-07	0.595845	0.000161492	0.00411409	turquoise
Glyma.03G081200	-1.36218	0.0546384	0.719566	-0.517447	0.560342	0.711505	1.60063	0.00267163	0.00863032	0.297788	0.662295	0.853782	NA
Glyma.03G082100	0.21436	0.521524	0.976602	1.82256	1.26045e-07	1.59643e-06	1.25754	6.38859e-05	0.000331726	-0.448938	0.0714313	0.280421	blue
Glyma.03G082300	0.0143071	0.984298	0.999714	-0.308783	0.616554	0.756481	1.65288	0.00984724	0.02622	1.54569	0.00839604	0.0741817	green
Glyma.03G082400	0.226703	0.623568	0.985579	0.576009	0.156501	0.292569	1.61202	0.00139834	0.0049382	0.542184	0.326772	0.62325	NA
Glyma.03G083700	-0.702736	0.764219	0.995066	9.88697	2.0681e-14	7.54388e-13	4.24028	7.19297e-08	7.36368e-07	NA	NA	NA	NA
Glyma.03G085700	0.183405	0.651798	0.987078	0.197161	0.289965	0.453056	-1.29308	6.94563e-08	7.13516e-07	-0.147647	0.554436	0.791473	turquoise
Glyma.03G086000	0.669542	0.125066	0.853995	1.48918	3.85411e-11	9.05938e-10	1.87193	3.89765e-23	3.627e-21	0.4116	0.0414942	0.201887	blue
Glyma.03G086200	0.257851	0.628739	0.985579	-1.22749	1.04742e-17	5.45746e-16	1.87465	3.00227e-09	4.07887e-08	-0.276936	0.164169	0.441214	green
Glyma.03G086800	0.0370366	0.895624	0.996726	0.408833	0.136705	0.264903	-1.04086	4.69959e-05	0.000252642	0.224798	0.54289	0.784021	turquoise
Glyma.03G088200	-0.464828	0.224828	0.919999	-0.0967062	0.822753	0.89799	-2.28961	2.75091e-13	7.49441e-12	-0.285571	0.273296	0.57153	turquoise
Glyma.03G088300	-0.923088	0.11907	0.845793	0.247886	0.643076	0.776753	-2.00674	7.03891e-07	5.83312e-06	-0.462256	0.147272	0.415356	turquoise
Glyma.03G088800	0.410242	0.247498	0.92988	0.180509	0.587395	0.733947	-1.81497	5.16458e-24	5.40064e-22	-0.827399	4.79002e-08	5.37676e-06	red
Glyma.03G088900	0.226728	0.710647	0.992129	-2.37629	5.00273e-15	1.96278e-13	-3.58269	4.42887e-43	2.26419e-40	-0.00167859	0.996646	0.99852	turquoise
Glyma.03G089300	1.36215	0.0400734	0.664865	-1.91873	0.133497	0.260365	-4.3719	0.00701318	0.0196745	NA	NA	NA	NA
Glyma.03G089400	-0.509728	0.274429	0.936389	-1.7801	6.4592e-11	1.4559e-09	-3.23807	3.54147e-12	8.12028e-11	-0.181263	0.521973	0.771123	turquoise
Glyma.03G089700	-0.339496	0.296882	0.944354	-0.309261	0.226838	0.382491	-1.02067	2.38622e-08	2.69834e-07	0.119889	0.458392	0.72592	turquoise
Glyma.03G090200	1.88946	0.0893713	0.804126	-2.521	0.000347463	0.00193423	0.152821	0.848816	0.901592	0.299478	0.692191	0.869095	NA
Glyma.03G091100	0.294949	0.262877	0.936389	-0.5694	0.0192205	0.0575262	-1.16539	3.42542e-07	3.04604e-06	-0.196799	0.398073	0.680064	NA
Glyma.03G092700	-0.301073	0.498135	0.973185	-0.663076	0.0153052	0.0478291	-1.44304	6.54143e-09	8.28888e-08	0.106077	0.480289	0.741397	turquoise
Glyma.03G092800	1.21235	0.0274139	0.590453	0.831491	0.259763	0.419987	1.53589	0.00425117	0.012831	0.771992	0.201287	0.490543	NA
Glyma.03G093600	0.359578	0.372263	0.957756	-1.10868	0.000933815	0.00453061	-0.831494	0.000323854	0.00138184	-0.516694	0.0286775	0.160655	turquoise
Glyma.03G098300	0.0607235	0.881377	0.996657	0.165651	0.700938	0.818135	1.52719	9.89212e-06	6.26637e-05	0.221073	0.421523	0.698436	green
Glyma.03G098600	0.586649	0.509416	0.975951	-1.49148	0.111013	0.227186	2.01877	5.78651e-05	0.000303314	0.722363	0.12251	0.377442	NA
Glyma.03G098900	0.0170995	0.969221	0.999257	-1.16476	0.000679176	0.00345629	-1.49398	0.000280504	0.00122193	0.628129	0.0643614	0.264381	turquoise
Glyma.03G099000	0.518851	0.0942445	0.812839	1.30854	4.03676e-13	1.25615e-11	0.284113	0.213088	0.328176	-0.169067	0.326175	0.622669	blue
Glyma.03G099500	0.116799	0.785374	0.995728	1.29778	0.00156246	0.00708738	1.00581	0.000560332	0.00222916	0.419103	0.0113827	0.090612	blue
Glyma.03G104000	-1.1857	0.127424	0.858149	-2.01093	0.103246	0.215097	-2.73178	0.00426941	0.0128757	0.804112	0.399276	0.681111	NA
Glyma.03G104700	-0.672318	0.345178	0.952972	-3.26171	4.06614e-10	8.06953e-09	-2.66461	0.00701583	0.0196806	1.18208	0.120058	0.373164	turquoise
Glyma.03G105000	-0.466872	0.480725	0.973185	-1.06775	0.0105719	0.0353717	-2.53732	5.16475e-05	0.000274653	0.672052	0.0827761	0.303676	turquoise
Glyma.03G105200	0.158731	0.736028	0.992319	-1.22859	1.69952e-06	1.70925e-05	-2.69734	1.80089e-10	3.09183e-09	0.132555	0.603367	0.82068	turquoise
Glyma.03G106000	0.789669	0.415725	0.966897	0.218301	0.86367	0.923951	-2.78601	0.00124573	0.00446823	0.589223	0.396588	0.679213	NA
Glyma.03G106400	0.197658	0.668165	0.987967	-1.45613	5.42549e-05	0.000378309	-0.681388	0.0733509	0.14048	-0.593718	0.13334	0.394567	turquoise
Glyma.03G108000	1.08892	0.118303	0.844812	-1.34422	0.00564053	0.0209238	-0.776089	0.0245961	0.0568436	-0.61663	0.0365004	0.186531	turquoise
Glyma.03G108100	0.187382	0.550971	0.97841	0.211903	0.401016	0.567836	1.24509	1.85653e-07	1.74924e-06	0.330146	0.199963	0.489063	NA
Glyma.03G109300	-0.333974	0.552329	0.97841	-3.09889	1.14726e-05	9.51816e-05	-2.75077	3.28674e-05	0.000183552	1.07334	0.0295721	0.16383	turquoise
Glyma.03G109600	-0.895594	0.238076	0.92465	2.28763	0.0109714	0.0364165	-0.302247	0.7192	0.807762	-0.125858	0.881788	0.955406	NA
Glyma.03G109700	0.0624479	0.902778	0.997214	1.89635	0.000360418	0.00199592	0.0888828	0.88761	0.928039	0.566151	0.36044	0.651056	NA
Glyma.03G111300	-0.0133713	0.963709	0.999257	-0.222578	0.217799	0.371613	-1.05074	2.28208e-08	2.59546e-07	0.0760826	0.553606	0.790969	turquoise
Glyma.03G111400	-0.512669	0.434671	0.970203	-0.206467	0.712101	0.826189	-3.62832	0.0100896	0.0267534	0.735844	0.153938	0.424866	NA
Glyma.03G111700	0.905808	0.0169863	0.489113	-0.671859	0.481055	0.643759	-2.62163	3.76859e-11	7.28558e-10	-0.405931	0.177401	0.45948	red
Glyma.03G112000	0.134285	0.716307	0.992129	0.482712	0.0694734	0.159155	-1.01527	3.4576e-07	3.06791e-06	-1.05147	1.05275e-08	1.46585e-06	red
Glyma.03G112100	-0.313317	0.473279	0.973185	-0.00204161	0.993777	0.996469	-1.89619	2.62594e-39	1.01626e-36	-0.588371	0.00023704	0.00548696	turquoise
Glyma.03G112700	0.350854	0.528551	0.976602	-0.639486	0.177698	0.320703	-1.76839	2.29266e-07	2.11728e-06	-0.376809	0.23993	0.536177	yellow
Glyma.03G112800	0.627615	0.44372	0.971126	-1.32719	0.0915026	0.196319	-4.18733	1.11627e-20	7.7689e-19	-1.09743	0.0016829	0.024076	red
Glyma.03G113200	9.11351	2.00015e-08	4.66507e-05	4.74306	2.61515e-21	1.84924e-19	1.77306	0.101112	0.182165	-4.32615	0.0234913	0.14238	blue
Glyma.03G113400	0.379825	0.489975	0.973185	0.153148	0.745191	0.848756	-1.04767	0.00828033	0.0226508	0.334734	0.496313	0.753473	NA
Glyma.03G113500	-0.0526655	0.900104	0.9969	-0.699699	0.00709214	0.0254172	-1.24501	3.23629e-06	2.30702e-05	0.0133047	0.951872	0.981701	turquoise
Glyma.03G113800	0.134586	0.77712	0.99565	0.642228	0.0961098	0.203821	1.02313	0.00344838	0.0107553	0.886488	0.00915613	0.078428	NA
Glyma.03G114200	-0.738995	0.0543605	0.71909	-0.943464	0.0010809	0.00513936	-1.27299	1.21193e-05	7.53315e-05	0.160239	0.548045	0.787382	turquoise
Glyma.03G114300	0.158824	0.802247	0.995898	-1.70903	0.00353914	0.0141876	-2.36567	0.00225937	0.00747706	0.374238	0.440114	0.712614	NA
Glyma.03G114700	0.253818	0.581286	0.97959	-1.17439	0.00849506	0.0295253	-1.01823	0.0361912	0.0782967	-0.667199	0.142087	0.407308	yellow
Glyma.03G115200	-0.122469	0.827094	0.996044	-1.66784	6.0134e-08	8.08541e-07	-2.35925	2.20344e-06	1.63345e-05	0.694852	0.080846	0.299456	turquoise
Glyma.03G115300	-0.699086	0.077236	0.78024	-0.878928	9.40121e-08	1.22049e-06	-2.68995	1.21481e-23	1.2006e-21	-0.00975806	0.964326	0.986596	turquoise
Glyma.03G116200	-0.896323	0.332979	0.950898	-1.44505	0.0180093	0.0545597	-2.49021	0.00394415	0.012043	-0.987018	0.17695	0.458981	turquoise
Glyma.03G116300	0.0233179	0.962164	0.999257	-1.38407	1.41532e-05	0.000114951	-0.742485	0.133909	0.22791	0.942364	0.0222447	0.137492	turquoise
Glyma.03G117500	-1.6547	0.00266169	0.194716	-3.03556	0.00185083	0.00819769	-1.09632	0.159888	0.262446	0.281659	0.677533	0.862017	NA
Glyma.03G117800	0.455471	0.451962	0.97233	2.67631	6.11013e-30	9.06279e-28	1.8059	4.61459e-06	3.17162e-05	-0.686957	0.0416108	0.202091	blue
Glyma.03G118200	1.06822	0.434598	0.970203	2.58801	0.00348121	0.0139975	-0.10585	0.910568	0.943373	NA	NA	NA	NA
Glyma.03G118600	-0.237531	0.686453	0.990056	0.198663	0.750609	0.852526	1.7368	0.00634133	0.0180477	0.913036	0.305681	0.603341	NA
Glyma.03G118700	0.36666	0.47366	0.973185	1.03556	0.0135208	0.0431785	0.463882	0.324761	0.453356	-0.41761	0.275102	0.573583	blue
Glyma.03G120000	0.828489	0.0548268	0.720175	1.5972	6.26945e-10	1.20926e-08	0.549889	0.0337302	0.0738706	-0.246256	0.166531	0.44494	brown
Glyma.03G120700	0.859288	0.00371741	0.23322	-0.859256	0.000490762	0.00260847	-1.14895	2.36914e-15	8.64372e-14	-0.674262	0.0151879	0.108379	turquoise
Glyma.03G121500	-0.31736	0.832877	0.996044	-3.13373	0.0120654	0.0392851	-4.1096	0.00478426	0.0141765	-0.119369	0.87825	0.953821	NA
Glyma.03G122000	-0.23928	0.461524	0.973185	-1.71262	8.83481e-13	2.64479e-11	-1.78148	3.37484e-08	3.70302e-07	-0.567695	0.0326591	0.174304	turquoise
Glyma.03G122100	0.677088	0.2253	0.919999	-1.33149	0.00160945	0.00726875	-4.35937	3.53984e-07	3.13349e-06	1.38746	0.00168419	0.0240803	turquoise
Glyma.03G122300	-0.00376514	0.991019	0.999811	1.24405	4.6699e-13	1.44157e-11	0.412976	0.0103155	0.0272601	-0.0664321	0.654558	0.848702	brown
Glyma.03G122500	-0.0236917	0.94164	0.999257	-1.68854	3.91652e-19	2.38857e-17	-1.70311	1.01686e-09	1.51686e-08	0.0349482	0.880582	0.954896	turquoise
Glyma.03G122900	0.103619	0.868012	0.996378	-1.28155	2.73202e-06	2.62349e-05	-2.58456	7.68818e-12	1.67298e-10	0.821973	0.00499629	0.0515784	turquoise
Glyma.03G123000	-0.754796	0.239167	0.925131	-0.680386	0.0399752	0.103586	-2.08442	3.26086e-06	2.32134e-05	0.974605	0.000567181	0.0106822	turquoise
Glyma.03G123300	0.558175	0.0606748	0.737508	1.38127	3.54492e-12	9.76722e-11	0.604725	0.00026981	0.00118031	-0.181478	0.242328	0.538833	blue
Glyma.03G123600	-0.262925	0.606316	0.982771	-1.40261	0.00014224	0.000885105	-2.68734	1.86514e-13	5.20455e-12	0.798755	0.000784041	0.013692	turquoise
Glyma.03G124002	NA	NA	NA	-1.67068	0.0559435	0.134394	-6.2025	0.0198838	0.0475287	NA	NA	NA	turquoise
Glyma.03G124100	0.672349	0.719449	0.992129	0.161449	0.87477	0.930099	-5.97333	0.00287177	0.00918159	NA	NA	NA	turquoise
Glyma.03G124300	-0.419853	0.403623	0.964653	-0.739896	0.014589	0.0459416	-2.96016	1.58461e-19	9.45513e-18	0.182026	0.496858	0.753803	turquoise
Glyma.03G124400	-0.420331	0.29729	0.944705	-0.504434	0.0540441	0.130857	-0.592564	0.0669264	0.130212	1.11145	2.7463e-07	2.34083e-05	turquoise
Glyma.03G124900	0.0212935	0.98555	0.999805	-1.43436	0.00171197	0.00765514	0.45707	0.343129	0.472766	0.169438	0.718545	0.881331	NA
Glyma.03G125600	-0.490873	0.634681	0.986542	-3.25859	0.158411	0.295247	-2.25598	0.0439613	0.0919646	-5.24127	9.31729e-06	0.000430258	NA
Glyma.03G125800	-0.621593	0.215141	0.919043	-1.35455	0.00010583	0.000682068	-0.0115022	0.978322	0.986806	0.560689	0.0965232	0.330366	turquoise
Glyma.03G126000	0.793281	0.0129664	0.430238	0.921236	1.96786e-05	0.000154074	-2.08001	1.31175e-08	1.56091e-07	-0.601398	0.0513394	0.23007	turquoise
Glyma.03G126200	-0.0191942	0.961556	0.999257	1.08954	6.97878e-12	1.83043e-10	0.4139	0.0315557	0.0699754	-0.187102	0.30088	0.598952	blue
Glyma.03G126700	0.0597067	0.906537	0.99748	1.14321	0.000162357	0.00099387	0.797397	0.0239468	0.0556069	0.529288	0.0578458	0.247807	brown
Glyma.03G126800	1.11883	0.119775	0.847599	1.66665	0.0646164	0.150655	1.82642	0.000145369	0.000685065	-1.42897	0.00252503	0.03231	blue
Glyma.03G126900	0.967422	0.157454	0.884272	4.00857	3.16028e-31	5.31739e-29	2.47608	5.8586e-08	6.11095e-07	-0.573708	0.200105	0.489278	blue
Glyma.03G127000	0.859003	0.0863687	0.801648	0.540341	0.0826471	0.181707	1.2415	1.69455e-08	1.97165e-07	-0.601267	0.0443158	0.209959	blue
Glyma.03G127300	0.22373	0.500823	0.97367	0.0996772	0.65103	0.782321	1.34255	1.32318e-17	6.29801e-16	0.00371339	0.984135	0.993606	green
Glyma.03G127500	-0.664107	0.0393858	0.659336	-0.92404	0.000833385	0.00410844	-1.39608	1.7988e-08	2.08126e-07	0.199708	0.340212	0.634686	turquoise
Glyma.03G127800	0.0422821	0.960159	0.999257	-1.38438	0.0523475	0.127708	-1.76728	0.00815766	0.0223522	-0.519189	0.373778	0.661329	turquoise
Glyma.03G128000	-0.962916	0.277715	0.936389	-1.21198	0.545382	0.699457	-3.87837	0.00925673	0.0248896	NA	NA	NA	NA
Glyma.03G128400	-0.919144	0.627804	0.985579	0.631853	0.661892	0.79036	-2.94654	0.0138818	0.0351588	NA	NA	NA	NA
Glyma.03G128900	-0.141029	0.596693	0.980851	-1.16435	4.52165e-05	0.000321607	0.0880368	0.803174	0.869595	0.501606	0.11248	0.359543	NA
Glyma.03G129300	-0.0793175	0.887046	0.996657	0.319359	0.378533	0.545897	1.23072	0.00808211	0.0221789	-1.11077	0.0100683	0.0833641	blue
Glyma.03G129600	0.082368	0.824343	0.996044	-0.961609	0.000652764	0.00333864	-1.76662	6.90505e-06	4.54736e-05	0.666887	0.0186427	0.123338	turquoise
Glyma.03G130200	0.533185	0.296574	0.944056	1.21077	0.0036066	0.014418	1.86405	5.33347e-06	3.60881e-05	-0.748667	0.135079	0.396988	blue
Glyma.03G130400	-0.710251	0.132394	0.865873	-0.0245144	0.959487	0.977443	-0.0818215	0.877858	0.921111	1.39283	7.88307e-05	0.00237858	turquoise
Glyma.03G130600	-0.849306	0.1999	0.911031	-0.520652	0.26369	0.424098	-1.44199	0.00796065	0.0218906	1.59745	0.000197205	0.00475495	NA
Glyma.03G130700	-1.17593	0.00135017	0.133502	1.58247	2.67287e-14	9.6018e-13	-1.52272	0.000974908	0.0036165	-1.25846	0.000603266	0.0111594	black
Glyma.03G130900	1.43184	0.00786255	0.346774	2.27364	6.03015e-18	3.24933e-16	1.05281	1.04855e-09	1.5602e-08	-0.273112	0.0388857	0.194115	blue
Glyma.03G131700	-2.53064	0.003753	0.234341	-2.94512	2.76834e-14	9.9113e-13	-4.84448	4.74678e-06	3.2522e-05	1.46032	0.0116725	0.0920897	turquoise
Glyma.03G131900	0.864447	0.00180666	0.153457	0.0658144	0.716679	0.829337	-0.6721	0.000562693	0.00223655	-1.1765	1.80559e-09	3.10707e-07	yellow
Glyma.03G132600	-0.605645	0.31688	0.947697	-0.265399	0.646743	0.779273	1.15214	0.00209877	0.00701907	-0.0229733	0.965674	0.987068	NA
Glyma.03G132700	0.597452	0.288101	0.939082	-1.35254	5.44758e-15	2.12555e-13	-2.98366	1.5268e-23	1.48067e-21	-0.547355	0.0028202	0.0349231	turquoise
Glyma.03G134100	-0.52336	0.513596	0.976179	-2.98563	2.05872e-23	1.78488e-21	-3.97885	4.19383e-07	3.65334e-06	0.968965	0.0892775	0.31719	turquoise
Glyma.03G134500	-0.151029	0.572782	0.979483	0.0109094	0.988706	0.994007	-1.93457	2.76599e-13	7.53054e-12	-0.483984	0.00103258	0.0166753	turquoise
Glyma.03G134700	-0.18832	0.595171	0.980851	-0.738388	3.93852e-05	0.000284312	-1.23946	8.76196e-14	2.55157e-12	0.034398	0.853612	0.943942	turquoise
Glyma.03G134800	2.22233	1.11774e-06	0.00110533	1.26194	0.000914458	0.00445141	1.49239	7.0321e-05	0.000361496	-1.11326	0.00774894	0.0704082	blue
Glyma.03G134900	-0.269615	0.410148	0.966163	-0.594143	0.0703897	0.160752	-2.31655	6.05571e-07	5.09172e-06	0.349456	0.217025	0.510661	NA
Glyma.03G136100	0.331835	0.261611	0.936389	-0.81859	0.010345	0.0347765	1.02835	0.000578824	0.00229164	0.351624	0.146664	0.414377	green
Glyma.03G136300	0.489241	0.42519	0.96882	-1.34591	0.003951	0.0155631	-1.67055	0.000369075	0.00154894	0.547161	0.20684	0.498164	NA
Glyma.03G136500	0.250316	0.544176	0.9776	-1.47052	4.03305e-07	4.58799e-06	-1.984	6.03798e-08	6.28065e-07	-0.109916	0.738603	0.891495	turquoise
Glyma.03G137300	-0.308076	0.473553	0.973185	-0.508901	0.128066	0.252521	-1.74853	7.08888e-05	0.000364161	0.0557699	0.878767	0.954002	NA
Glyma.03G137900	1.49339	0.00731298	0.336674	1.96445	3.52627e-07	4.06791e-06	1.38013	4.00376e-06	2.79211e-05	-0.536741	0.0542317	0.238319	blue
Glyma.03G138000	1.23248	1.256e-06	0.00111927	0.071744	0.797997	0.882809	-0.156818	0.608728	0.719801	-0.631177	0.0112004	0.0895616	yellow
Glyma.03G138400	-0.245168	0.684616	0.98992	-1.35731	2.07424e-10	4.34326e-09	-1.62075	1.09268e-05	6.85572e-05	0.808153	0.0435537	0.208105	turquoise
Glyma.03G139500	-0.322561	0.485115	0.973185	-1.91507	9.67624e-06	8.17927e-05	-3.48535	2.01764e-07	1.88559e-06	0.566063	0.103952	0.343938	turquoise
Glyma.03G139900	-1.57715	0.0370877	0.648184	-10.2785	6.96244e-16	2.9968e-14	-4.57099	4.37425e-07	3.78553e-06	-1.57264	0.000371147	0.00774589	turquoise
Glyma.03G140700	-0.485081	0.233014	0.924056	-0.299853	0.224392	0.379678	-2.47594	2.05436e-21	1.59608e-19	0.122376	0.69968	0.872322	turquoise
Glyma.03G141600	-0.413826	0.323357	0.949581	-0.51024	0.134819	0.26224	-3.22967	1.17435e-20	8.1594e-19	0.376201	0.256333	0.553705	turquoise
Glyma.03G141700	-0.0332203	0.877582	0.996538	0.0585286	0.736076	0.842441	-1.25347	7.02154e-10	1.0757e-08	-1.02483	3.01683e-09	4.82706e-07	yellow
Glyma.03G141800	-0.341684	0.626052	0.985579	-1.41291	0.0103973	0.0349193	-5.02146	4.7523e-07	4.07691e-06	1.58558	0.0037676	0.0425661	turquoise
Glyma.03G141900	-0.497542	0.584356	0.980064	-2.7715	6.8208e-16	2.94179e-14	-2.85117	7.45929e-08	7.60436e-07	1.08331	0.00192145	0.0265572	turquoise
Glyma.03G142100	-0.226992	0.549559	0.978397	-0.0868913	0.779992	0.871312	-1.07027	0.000738624	0.00284102	-1.39814	2.64869e-07	2.27358e-05	black
Glyma.03G143500	-0.670259	0.666293	0.987967	-2.30225	1.96439e-14	7.19022e-13	NA	NA	NA	-0.123422	0.891846	0.959577	turquoise
Glyma.03G143700	-0.120613	0.742426	0.992319	0.0219069	0.917636	0.954079	-1.403	1.14537e-06	9.05664e-06	-1.19842	2.16375e-07	1.92997e-05	yellow
Glyma.03G143800	0.837595	0.108431	0.835946	1.59771	5.1476e-08	7.03009e-07	1.29146	0.000503258	0.0020296	-0.353257	0.10978	0.355043	blue
Glyma.03G144400	0.635321	0.626158	0.985579	-0.789054	0.674634	0.799803	-2.61493	0.0123621	0.0318691	-1.9438	0.0466984	0.216909	NA
Glyma.03G144500	-0.128884	0.696842	0.992129	0.0783185	0.624742	0.762592	-2.34025	1.13456e-27	1.69e-25	-0.304221	0.0784007	0.294502	turquoise
Glyma.03G144700	-0.137525	0.886777	0.996657	-2.31443	0.129265	0.254251	-6.95809	2.58632e-05	0.000147989	1.37098	0.0119293	0.0934091	turquoise
Glyma.03G145400	-6.11393	0.00249908	0.188746	-5.89045	0.00451739	0.0174028	-1.18929	0.663144	0.764371	NA	NA	NA	NA
Glyma.03G145600	-0.31279	0.483279	0.973185	-1.35577	2.21188e-06	2.17253e-05	-2.42662	5.04386e-18	2.50139e-16	-0.953003	0.000241946	0.00555822	turquoise
Glyma.03G146100	-0.308904	0.48798	0.973185	-1.06499	4.05708e-05	0.000292375	0.619251	0.0584132	0.116455	0.252895	0.157673	0.43061	turquoise
Glyma.03G147600	-2.38847	0.0168162	0.486778	-4.08362	0.0111323	0.0368356	-2.84588	0.0196216	0.0470213	-0.205816	0.784447	0.914694	NA
Glyma.03G147700	-0.400114	0.250282	0.932794	-0.474611	0.0487307	0.120725	-1.46224	8.55451e-06	5.51007e-05	-1.02395	1.83744e-06	0.000113999	yellow
Glyma.03G147800	-0.481608	0.662655	0.987078	-0.883178	0.484047	0.646707	-2.28678	2.31911e-05	0.000134145	-1.84242	0.00328366	0.0386673	NA
Glyma.03G147900	-0.152116	0.668023	0.987967	1.448	1.01218e-17	5.2933e-16	0.480318	0.0597659	0.118632	0.14165	0.574967	0.80426	blue
Glyma.03G148100	0.049452	0.917932	0.998703	-2.34244	6.75401e-28	8.68614e-26	-3.66981	9.21625e-10	1.38377e-08	0.175438	0.815618	0.927598	turquoise
Glyma.03G148400	-0.486798	0.425162	0.96882	-0.69113	0.0103875	0.0349003	1.6751	3.06117e-06	2.19846e-05	0.700198	0.0172438	0.117671	green
Glyma.03G148500	-0.193736	0.855544	0.996044	-1.31543	0.198807	0.347914	-7.2359	5.36697e-06	3.62496e-05	0.13235	0.844789	0.940255	NA
Glyma.03G148800	1.86717	0.00281522	0.200063	3.00519	1.21158e-13	4.01994e-12	3.40984	2.02601e-29	3.49572e-27	0.120284	0.799032	0.920878	blue
Glyma.03G149000	0.411995	0.199665	0.911031	1.12643	5.04632e-05	0.000354659	0.871016	0.000517027	0.00207825	-0.288245	0.230084	0.525795	blue
Glyma.03G149200	-0.0158891	0.976029	0.999257	1.61357	0.00548393	0.0204472	1.82726	0.000892293	0.00334994	-0.22431	0.728024	0.885883	NA
Glyma.03G149400	0.60074	0.202306	0.911282	1.02158	1.2437e-06	1.28316e-05	-0.0835532	0.786168	0.857122	-0.175908	0.485294	0.745495	blue
Glyma.03G149800	0.229557	0.581501	0.97959	1.09506	8.27282e-05	0.000549143	0.457714	0.251751	0.372814	-0.0555816	0.905405	0.964791	blue
Glyma.03G149900	0.126521	0.686744	0.990056	-0.491066	0.0412153	0.106044	-1.80155	2.08975e-08	2.39249e-07	-0.127987	0.509937	0.763027	turquoise
Glyma.03G150000	-0.334747	0.32251	0.949581	0.0178804	0.957995	0.976577	-1.63647	4.62784e-06	3.17862e-05	0.141321	0.654068	0.848454	turquoise
Glyma.03G150400	0.568949	0.59786	0.980851	0.394601	0.605847	0.74863	-2.98948	0.00549324	0.0159677	-2.74821	0.000628571	0.0114827	NA
Glyma.03G150500	-0.451578	0.640198	0.986931	0.292642	0.682263	0.804928	-6.00471	1.33981e-07	1.296e-06	-1.71041	0.0167137	0.115492	NA
Glyma.03G150700	0.0958793	0.672343	0.988701	0.0891294	0.706093	0.821876	1.06221	4.62551e-07	3.97976e-06	-0.0297552	0.866231	0.949125	blue
Glyma.03G152200	1.11729	0.0146272	0.456254	2.311	0.000351408	0.00195136	1.97696	1.72595e-08	2.00313e-07	-0.961298	0.0027081	0.0339305	blue
Glyma.03G153200	-0.281726	0.659966	0.987078	1.20421	0.00830566	0.0289782	1.23977	0.00102557	0.00377938	-0.511223	0.256341	0.553705	NA
Glyma.03G153400	-1.78395	0.185381	0.904746	-4.28401	4.50177e-09	7.47119e-08	-5.21595	5.04139e-05	0.000268922	0.37367	0.559441	0.794476	NA
Glyma.03G153600	0.440617	0.465884	0.973185	-1.86091	0.0537228	0.130257	-3.46771	3.14635e-08	3.47998e-07	1.02578	0.000679994	0.0122322	turquoise
Glyma.03G154000	0.754914	0.579885	0.979483	-4.4236	1.97297e-07	2.39691e-06	-1.85626	0.150519	0.25009	0.669148	0.363129	0.653025	NA
Glyma.03G154200	-0.456855	0.237694	0.92465	-2.33727	1.02689e-14	3.87366e-13	-4.381	1.67575e-40	6.80323e-38	0.303904	0.198797	0.487577	turquoise
Glyma.03G154600	-0.37997	0.382738	0.960778	-1.16152	0.000902245	0.004399	-1.25129	2.52199e-05	0.000144647	0.353747	0.127898	0.386661	turquoise
Glyma.03G155300	0.567069	0.234182	0.924056	1.60108	8.71832e-20	5.54754e-18	0.241217	0.346167	0.475985	-0.749702	0.00753684	0.0690738	blue
Glyma.03G155400	-1.46667	0.0692655	0.761014	-2.96969	0.0340104	0.0909837	-8.44063	6.0458e-10	9.38719e-09	-1.15408	0.0225368	0.138669	turquoise
Glyma.03G155600	-0.701902	0.731731	0.992167	2.19358	0.291173	0.454164	-5.688	0.0153197	0.0381818	NA	NA	NA	NA
Glyma.03G155700	0.576001	0.0767438	0.78024	0.863761	1.50822e-07	1.87949e-06	1.0344	5.69484e-08	5.95062e-07	0.640181	0.00122177	0.0190287	brown
Glyma.03G155800	0.351331	0.321972	0.949581	1.9185	1.01043e-09	1.88159e-08	1.81937	4.22113e-14	1.28339e-12	0.595472	0.0716531	0.280866	blue
Glyma.03G156500	0.304803	0.617911	0.985048	-0.0116327	0.984095	0.991882	-1.60184	0.000195924	0.000891758	0.127489	0.694865	0.870245	NA
Glyma.03G157000	-0.856124	0.124751	0.853995	-2.63817	1.71657e-11	4.24102e-10	-3.59551	6.25017e-12	1.37706e-10	1.03204	0.0077344	0.0702937	turquoise
Glyma.03G157600	-0.104157	0.807963	0.996044	-0.0687094	0.785663	0.874862	-0.0386334	0.901103	0.937137	1.05858	2.10459e-06	0.000128222	turquoise
Glyma.03G158600	NA	NA	NA	NA	NA	NA	6.37465	0.000301793	0.00130031	NA	NA	NA	NA
Glyma.03G158700	-0.692875	0.167714	0.891417	-1.93358	3.96911e-29	5.57627e-27	-2.71192	3.15776e-06	2.25999e-05	0.557108	0.157995	0.431101	turquoise
Glyma.03G159000	-0.224627	0.367137	0.956336	0.0537013	0.907993	0.949089	-2.35094	2.31163e-19	1.35395e-17	-0.174054	0.387524	0.672265	red
Glyma.03G159100	0.0277485	0.979074	0.999338	2.29237	1.45999e-16	6.72623e-15	1.05516	0.0101588	0.0269025	-0.643562	0.107744	0.351063	blue
Glyma.03G159400	-0.311322	0.63152	0.98613	-2.06395	3.21956e-06	3.04835e-05	-3.27131	2.69302e-05	0.000153289	0.474358	0.327513	0.623949	turquoise
Glyma.03G159500	-0.513476	0.229059	0.921407	0.0084604	0.980255	0.989436	-1.96347	2.42296e-11	4.87773e-10	-0.020645	0.941665	0.97845	turquoise
Glyma.03G159600	0.517262	0.315821	0.947188	-0.928185	0.000410671	0.0022341	-1.23032	0.0112217	0.0293114	0.669503	0.350534	0.643209	turquoise
Glyma.03G159800	-0.300996	0.581439	0.97959	-0.36674	0.602411	0.745982	-3.66957	3.86495e-05	0.000212068	0.148017	0.679651	0.863075	NA
Glyma.03G160200	1.03551	0.00312367	0.210994	1.56641	3.62933e-06	3.39181e-05	-0.272959	0.331654	0.460835	-0.497433	0.0292544	0.162737	blue
Glyma.03G160400	0.412832	0.535725	0.977159	0.738649	0.0580809	0.138466	-1.28423	0.00128206	0.00457634	0.0208485	0.956867	0.983738	red
Glyma.03G160532	NA	NA	NA	5.45367	0.0638947	0.149416	-5.50372	0.0116219	0.0302111	NA	NA	NA	NA
Glyma.03G161400	-0.0841693	0.893725	0.996726	1.15137	0.00289376	0.0119995	-3.61362	4.27204e-12	9.64587e-11	-0.487145	0.132842	0.393995	turquoise
Glyma.03G162400	-1.37459	0.122147	0.850583	2.21152	3.90437e-11	9.17246e-10	-1.21017	0.0328635	0.0723217	-1.29015	0.0226526	0.139217	black
Glyma.03G162500	-0.037183	0.95439	0.999257	1.76606	0.00010519	0.000678251	-0.564154	0.275211	0.399275	-0.874614	0.0352329	0.182774	black
Glyma.03G162700	-0.739149	0.217023	0.919339	2.37455	1.20221e-17	6.21833e-16	-0.217056	0.747866	0.828922	-0.291976	0.751916	0.898658	blue
Glyma.03G162800	0.19837	0.398793	0.964653	-1.09524	5.73803e-07	6.31169e-06	-0.664023	0.00987189	0.0262739	0.610977	0.0203991	0.130331	turquoise
Glyma.03G162900	-0.0737032	0.798208	0.995898	-0.130496	0.535221	0.690765	-1.13712	3.48177e-08	3.80925e-07	-0.354306	0.00890354	0.0771703	NA
Glyma.03G163100	-0.771019	0.119018	0.845793	-0.323844	0.669641	0.796122	-2.85786	2.15488e-11	4.36349e-10	-0.669874	0.0755533	0.289394	red
Glyma.03G163200	-0.550305	0.365143	0.956336	-1.7662	4.57096e-07	5.14902e-06	-0.784827	0.120804	0.209941	-0.249566	0.541566	0.783226	turquoise
Glyma.03G163300	-1.00065	0.179628	0.899443	-0.59446	0.199366	0.348578	-1.61298	2.46026e-05	0.000141617	0.49691	0.0971779	0.331322	turquoise
Glyma.03G164000	-0.777827	0.0327154	0.625141	-0.429825	0.0964953	0.204389	-1.56174	1.53155e-08	1.79563e-07	0.777472	0.000126186	0.00341244	turquoise
Glyma.03G165200	0.423383	0.511755	0.976179	2.51175	2.43936e-08	3.53442e-07	1.54304	5.49053e-05	0.000289424	0.102459	0.821899	0.930333	blue
Glyma.03G165600	0.0272644	0.947718	0.999257	0.31171	0.0799562	0.177183	1.42894	2.94796e-11	5.84768e-10	-0.111796	0.545166	0.785673	green
Glyma.03G166000	-0.458646	0.364182	0.956336	-1.12791	0.000502672	0.00266168	-2.70077	4.82227e-10	7.60867e-09	0.846258	0.068904	0.27454	turquoise
Glyma.03G166500	-0.640045	0.134049	0.866171	-1.58591	4.13681e-11	9.68647e-10	-2.7711	1.69227e-13	4.75421e-12	-0.117046	0.629726	0.835961	turquoise
Glyma.03G166900	0.208685	0.689072	0.990623	-1.3052	4.75195e-08	6.52746e-07	-1.86981	2.61072e-06	1.90704e-05	-0.470222	0.211695	0.50384	turquoise
Glyma.03G167100	0.180724	0.426881	0.969461	0.0461721	0.783289	0.873333	1.02411	4.73591e-09	6.20418e-08	0.402984	0.00572662	0.05694	NA
Glyma.03G167500	0.406665	0.506262	0.975016	-1.00422	0.0442215	0.112085	-3.08915	0.00583306	0.0168126	1.27988	0.0238159	0.143513	NA
Glyma.03G167900	-0.137004	0.717788	0.992129	-0.87799	7.03055e-07	7.5864e-06	-3.24345	1.45426e-32	3.36429e-30	-0.170126	0.448312	0.718334	turquoise
Glyma.03G168000	0.948345	0.0864207	0.801648	1.57712	1.41763e-07	1.77685e-06	-1.55544	2.14739e-06	1.59532e-05	-0.86283	0.000308995	0.00674593	black
Glyma.03G168101	-0.17425	0.846391	0.996044	1.70738	0.00964931	0.0328399	-3.49913	0.01926	0.0462888	0.00233531	0.997853	0.998985	NA
Glyma.03G168200	0.332088	0.503501	0.974326	-1.23698	0.0105633	0.0353514	-1.36014	3.33461e-06	2.36895e-05	0.120803	0.630864	0.836494	NA
Glyma.03G169200	0.521168	0.536175	0.977159	-2.48255	6.94741e-06	6.08138e-05	-2.18073	0.00631622	0.0179874	0.211965	0.732257	0.888317	NA
Glyma.03G169600	-2.03807	0.384183	0.961204	-4.76216	0.000126913	0.000798839	-1.89849	0.300456	0.427571	NA	NA	NA	NA
Glyma.03G170400	-0.313914	0.588585	0.980851	-0.789986	0.0886317	0.191677	-0.746242	0.251216	0.372208	1.56571	0.00139264	0.0208046	NA
Glyma.03G171500	0.740404	0.0770364	0.78024	1.01001	2.05152e-05	0.000159548	-0.832621	0.0184994	0.0447675	-1.57748	1.0479e-08	1.46585e-06	black
Glyma.03G172300	-0.847834	0.0449118	0.689792	-1.23897	0.000661543	0.00337867	-0.370265	0.3915	0.522026	0.653263	0.0885347	0.315753	turquoise
Glyma.03G173100	0.00725851	0.993925	0.999825	-1.70777	0.0323452	0.0874557	-3.02127	0.00581804	0.0167728	-0.482749	0.408701	0.688648	NA
Glyma.03G173300	1.2467	0.0588225	0.730766	-1.01792	0.000374016	0.00205917	-2.07758	1.00949e-11	2.1626e-10	-0.443563	0.0519895	0.232127	yellow
Glyma.03G173500	-1.01934	0.0950735	0.814359	-1.90803	0.000198683	0.00118158	-3.74516	2.51126e-13	6.86865e-12	0.705942	0.0334853	0.17704	turquoise
Glyma.03G173700	-0.345237	0.56239	0.979483	-2.09024	6.34067e-06	5.61273e-05	-1.01061	0.110974	0.196209	0.30409	0.558865	0.794078	turquoise
Glyma.03G173900	-0.139031	0.803952	0.996023	-1.37952	3.34742e-07	3.88697e-06	-2.68531	3.08249e-30	5.64805e-28	0.19679	0.394189	0.677019	turquoise
Glyma.03G174300	1.54014	6.58802e-05	0.0214111	0.974494	0.0263526	0.0742082	0.182197	0.645229	0.749563	0.393523	0.376469	0.662907	NA
Glyma.03G174500	0.57929	0.137517	0.86766	1.02596	1.06857e-05	8.92968e-05	0.0670621	0.779483	0.852093	-0.872633	0.000208705	0.00496335	blue
Glyma.03G175000	-0.608248	0.502366	0.974136	-3.16565	1.02746e-16	4.76968e-15	-3.48318	1.50393e-05	9.14101e-05	0.31743	0.575491	0.804633	turquoise
Glyma.03G175100	-0.71897	0.167567	0.891417	-0.916486	0.0292154	0.0805181	1.23513	0.000251572	0.00110826	0.647427	0.165712	0.443648	green
Glyma.03G175300	-0.0181437	0.958028	0.999257	-0.518375	0.119678	0.240322	-2.17608	3.74727e-07	3.29598e-06	-1.50126	0.00121986	0.0190178	turquoise
Glyma.03G175800	-0.00280901	0.995702	0.999825	-0.982618	0.00568092	0.0210508	1.19228	0.00407602	0.0123806	-0.144796	0.649245	0.846048	green
Glyma.03G176300	-0.341653	0.424271	0.968643	0.350362	0.127592	0.251888	0.277979	0.460123	0.588586	-1.8483	1.93345e-21	3.52671e-18	black
Glyma.03G176600	-1.1163	0.23675	0.92465	-2.97632	0.000198061	0.00117847	-3.26528	0.0305524	0.0681167	0.412705	0.504831	0.759124	NA
Glyma.03G176900	-0.354276	0.411895	0.966437	-0.2827	0.375286	0.542519	-2.24574	4.60697e-08	4.90549e-07	0.178409	0.642375	0.842542	turquoise
Glyma.03G177100	-0.1866	0.687227	0.990056	-0.772579	0.00113327	0.00535457	1.02234	0.00083577	0.00316731	0.662709	0.0535032	0.23633	green
Glyma.03G177300	-0.0343598	0.960467	0.999257	1.70604	0.00394489	0.0155404	-0.767168	0.212426	0.327399	-0.231584	0.659244	0.851745	brown
Glyma.03G177500	-0.672351	0.0959934	0.814665	0.244199	0.242902	0.400615	-1.55593	1.4004e-09	2.03262e-08	-0.351688	0.168258	0.446669	turquoise
Glyma.03G178100	0.436364	0.593529	0.980851	-1.87136	0.0186953	0.0562595	-7.21091	6.34902e-06	4.22495e-05	1.33275	0.028703	0.160714	NA
Glyma.03G178700	-1.06289	0.00104921	0.115881	-0.22223	0.437113	0.602748	-1.95123	6.00312e-16	2.36077e-14	0.433736	0.0198388	0.1283	turquoise
Glyma.03G178900	-0.651822	0.120854	0.847912	-0.443482	0.20044	0.349952	1.14042	0.00688428	0.019362	0.474092	0.195996	0.483443	green
Glyma.03G179100	-0.484127	0.598789	0.980851	-6.61674	0.000651218	0.00333154	-3.18086	0.0672499	0.130737	NA	NA	NA	NA
Glyma.03G179500	-0.0969154	0.77876	0.99565	-0.283242	0.222397	0.377015	-1.21214	9.92117e-09	1.21012e-07	0.194243	0.308929	0.606605	turquoise
Glyma.03G179900	-0.46948	0.621738	0.985288	-7.68578	4.95203e-24	4.45672e-22	-3.86342	5.90779e-12	1.30685e-10	-0.562391	0.264352	0.562088	turquoise
Glyma.03G180000	-0.761305	0.0645555	0.746029	-1.18611	0.00126415	0.00588771	-1.4256	0.0105264	0.027736	0.359557	0.329792	0.625807	turquoise
Glyma.03G180700	-0.663066	0.0358877	0.643929	-0.752899	0.00747946	0.0265748	-1.51002	1.45048e-12	3.52283e-11	0.194347	0.306768	0.60421	turquoise
Glyma.03G180900	1.93952	0.0901864	0.805125	-0.123246	0.859645	0.921689	2.05604	0.00221632	0.00735928	NA	NA	NA	NA
Glyma.03G181400	0.601827	0.211013	0.916593	1.5649	2.73922e-29	3.89987e-27	0.979796	0.000164798	0.000764881	-0.00103812	0.996822	0.998546	blue
Glyma.03G181500	0.495596	0.809793	0.996044	3.30206	0.0410383	0.105691	4.23066	0.00167009	0.00575745	NA	NA	NA	blue
Glyma.03G181600	-0.0905254	0.854761	0.996044	-0.215752	0.504323	0.664589	-1.56771	4.16855e-08	4.48013e-07	-0.86035	0.0489007	0.223296	yellow
Glyma.03G182500	1.51241	0.17248	0.892096	-1.47033	0.0356866	0.094484	-1.9942	0.0165045	0.0406592	-1.59072	0.0240113	0.144143	NA
Glyma.03G182700	-0.122179	0.881077	0.996657	-4.11765	9.04545e-05	0.000593581	-2.77672	0.0055747	0.0161806	0.446612	0.268068	0.565501	turquoise
Glyma.03G183300	-0.623972	0.270655	0.936389	-3.15168	5.85478e-07	6.42848e-06	1.33555	0.000175582	0.000808231	0.532108	0.375978	0.662625	turquoise
Glyma.03G183600	0.08513	0.813039	0.996044	-0.70596	0.000374184	0.00205983	-1.51888	8.02943e-06	5.20179e-05	0.0353017	0.894188	0.960455	turquoise
Glyma.03G183900	-0.0622005	0.859975	0.996044	0.669637	7.41803e-06	6.44182e-05	1.00624	1.84096e-06	1.3886e-05	0.374219	0.168835	0.447361	brown
Glyma.03G184000	-0.892705	0.0881503	0.803597	-2.95792	9.32245e-13	2.77662e-11	-3.57364	6.44715e-09	8.18194e-08	0.570737	0.232014	0.527895	turquoise
Glyma.03G184500	0.408533	0.563957	0.979483	-1.23535	0.00227695	0.00979363	-3.54643	4.45485e-29	7.43852e-27	0.658803	0.00481169	0.0502844	turquoise
Glyma.03G184800	-0.641645	0.0331343	0.62632	0.353288	0.197369	0.346094	1.34418	6.65952e-06	4.40669e-05	0.63496	0.000957205	0.0158223	green
Glyma.03G185400	-0.48583	0.426692	0.969264	-1.7393	0.000120811	0.000765295	-3.74497	5.89141e-10	9.16465e-09	1.50128	0.000693397	0.0124243	turquoise
Glyma.03G185500	-0.67164	0.281243	0.936609	2.25135	0.000340773	0.00190247	1.80984	2.92836e-05	0.000165142	0.798209	0.0928359	0.324121	NA
Glyma.03G185600	0.186824	0.725338	0.992129	2.82261	1.4025e-12	4.09204e-11	-0.459737	0.214099	0.329475	-0.0910578	0.863738	0.948529	blue
Glyma.03G186300	0.693969	0.0760105	0.778764	2.07772	1.78369e-16	8.11219e-15	1.30608	5.25567e-05	0.000278808	-1.0014	0.00213126	0.0285022	blue
Glyma.03G186500	-0.0381541	0.917728	0.998671	-0.396332	0.0301564	0.0826493	1.2971	2.32737e-07	2.14455e-06	0.446588	0.021424	0.134382	green
Glyma.03G187000	-0.533331	0.337501	0.95172	-0.952421	0.0159542	0.0495015	0.533842	0.196722	0.308115	-1.19763	0.000983958	0.0161547	yellow
Glyma.03G187700	0.273547	0.47555	0.973185	1.25779	1.21646e-07	1.54624e-06	0.680489	0.00950705	0.0254468	-1.2008	6.29219e-06	0.000314016	blue
Glyma.03G188000	-0.122612	0.913942	0.998395	-2.99879	2.30673e-05	0.000177184	-4.51585	0.00216035	0.00719941	1.6095	0.0127318	0.0973103	NA
Glyma.03G189100	1.81657	0.110934	0.83838	5.58817	4.67308e-12	1.26304e-10	3.00144	2.49957e-13	6.84571e-12	-1.06074	0.00595094	0.0585008	blue
Glyma.03G189200	NA	NA	NA	6.04382	0.0670097	0.155009	6.49092	0.000482541	0.00195462	NA	NA	NA	NA
Glyma.03G189600	-0.368238	0.268828	0.936389	0.267884	0.148489	0.281597	-1.10452	6.56651e-06	4.3521e-05	-0.285646	0.133035	0.394061	yellow
Glyma.03G189700	-0.183636	0.611177	0.983673	-1.37188	4.92537e-16	2.16376e-14	-2.03465	1.39436e-21	1.10827e-19	-1.29848	1.5012e-11	4.27853e-09	turquoise
Glyma.03G189800	-0.739374	0.10219	0.82826	-1.87034	0.00355218	0.0142331	-3.82091	9.93687e-09	1.21168e-07	0.0252905	0.956641	0.983619	turquoise
Glyma.03G190200	0.259233	0.711432	0.992129	-3.80303	3.73194e-07	4.28092e-06	-4.83441	5.37328e-05	0.000284246	0.210345	0.635696	0.839426	turquoise
Glyma.03G190700	-0.296533	0.307313	0.945363	-0.25291	0.186999	0.332429	-1.0135	1.61645e-06	1.23318e-05	0.0544752	0.704909	0.875807	turquoise
Glyma.03G190900	-0.550312	0.0997753	0.82383	-0.252969	0.178773	0.322084	1.27758	1.09108e-07	1.0755e-06	0.314357	0.0699682	0.277275	green
Glyma.03G191400	0.877727	0.115394	0.84309	2.53021	2.22557e-29	3.1899e-27	1.66964	7.58957e-11	1.39496e-09	-0.247303	0.448749	0.718651	blue
Glyma.03G191700	-0.00760408	0.987963	0.999811	-1.43096	3.19368e-08	4.52118e-07	-1.39022	2.24879e-05	0.000130515	0.51884	0.16271	0.439219	turquoise
Glyma.03G192000	0.0775799	0.916012	0.998551	4.22272	9.37789e-26	9.95529e-24	2.58694	2.06604e-08	2.36732e-07	-0.266297	0.552369	0.790049	blue
Glyma.03G192100	-0.142615	0.650496	0.987078	1.08817	2.13457e-06	2.10296e-05	1.64012	1.75449e-25	2.11817e-23	0.271677	0.0724303	0.282343	blue
Glyma.03G192300	-0.694789	0.216514	0.919339	-1.4211	3.80412e-08	5.3087e-07	-0.76306	0.0235995	0.0549328	0.534361	0.0966798	0.330646	turquoise
Glyma.03G192600	-0.648417	0.777653	0.99565	-6.35812	0.00984479	0.0333718	-5.27369	0.0215088	0.0508351	NA	NA	NA	NA
Glyma.03G193000	-0.180763	0.671014	0.988257	-0.59205	0.0899668	0.193747	-0.509968	0.315992	0.444169	1.29384	0.00203395	0.0276176	NA
Glyma.03G194300	2.06232	0.232722	0.923612	-6.4107	0.00815397	0.0285332	-6.66565	0.000141226	0.000668134	NA	NA	NA	NA
Glyma.03G196100	0.14244	0.763679	0.995066	1.04666	0.000912616	0.00444448	1.54532	7.05652e-12	1.54364e-10	-0.000832187	0.997559	0.998933	blue
Glyma.03G196300	-0.63218	0.181154	0.900793	-1.20425	0.00118136	0.00554398	-1.29352	0.00068067	0.00264439	0.822066	0.00585101	0.0578771	turquoise
Glyma.03G196400	0.0793467	0.881159	0.996657	-1.22821	0.0275088	0.0767375	-3.11053	0.000193266	0.000881016	1.25693	0.0208943	0.132174	turquoise
Glyma.03G197200	-0.308867	0.842917	0.996044	-4.84358	0.000276376	0.00157857	-0.017488	0.975921	0.985392	0.437435	0.37301	0.660727	yellow
Glyma.03G197300	-0.13208	0.805525	0.996044	-1.92245	8.62928e-06	7.3763e-05	-2.48416	9.36147e-09	1.1459e-07	0.709691	0.00659531	0.0628208	turquoise
Glyma.03G197500	-1.15026	0.056561	0.722385	-1.35349	0.000430836	0.00232654	-1.23996	0.0288443	0.0650038	0.551016	0.239547	0.535924	turquoise
Glyma.03G198600	0.361179	0.222295	0.919766	-0.260712	0.529777	0.686318	-1.76578	4.51963e-06	3.11152e-05	-0.54758	0.128915	0.388047	red
Glyma.03G199100	-0.437212	0.191361	0.907351	-0.370396	0.142724	0.273406	-2.0247	1.6448e-14	5.33787e-13	0.35225	0.0216281	0.135244	turquoise
Glyma.03G199700	0.258327	0.395553	0.964111	0.809157	0.000320358	0.00180197	1.11589	1.04789e-06	8.35287e-06	-0.0818645	0.687084	0.866426	blue
Glyma.03G200200	-0.877225	0.219583	0.919339	-3.20577	7.97899e-12	2.06982e-10	-3.8611	2.16132e-08	2.46965e-07	0.875181	0.0955848	0.329151	turquoise
Glyma.03G200300	-0.30903	0.438306	0.970207	-0.166088	0.669308	0.795913	-1.47727	6.52531e-07	5.45224e-06	0.200681	0.360361	0.651034	turquoise
Glyma.03G200500	-0.0687376	0.91136	0.998073	-0.338107	0.35185	0.518913	-0.786118	0.00146278	0.00513902	-1.25503	1.45551e-05	0.000616705	yellow
Glyma.03G200700	0.346266	0.452393	0.97233	1.50121	5.26464e-16	2.30329e-14	1.09319	1.80663e-05	0.000107319	0.0343063	0.873992	0.951698	blue
Glyma.03G200900	0.881032	0.299315	0.944705	-1.31127	0.000511952	0.00270589	-3.15325	5.73909e-10	8.94788e-09	0.575825	0.126969	0.384714	turquoise
Glyma.03G201000	1.59474	7.63989e-08	0.000131705	-0.821221	0.00295519	0.0122041	-0.467824	0.0673536	0.130901	-0.554885	0.0887066	0.316188	yellow
Glyma.03G201100	2.01079	1.29204e-06	0.00111927	0.777633	0.0247191	0.0704095	0.377278	0.259706	0.381829	-0.73529	0.000800587	0.0138974	blue
Glyma.03G201200	0.598796	0.189939	0.907351	2.0142	1.63195e-19	1.02313e-17	-0.384806	0.309163	0.436833	-0.874319	0.0212507	0.133594	blue
Glyma.03G201302	1.20547	0.341451	0.952364	1.66215	0.000523881	0.00276004	-1.40676	0.0548262	0.110684	-1.0868	0.156007	0.427948	black
Glyma.03G201500	1.83322	1.26076e-05	0.00740745	1.23578	0.000812997	0.00402724	-0.830468	0.0411744	0.0871114	-1.00224	0.00157587	0.022841	blue
Glyma.03G201550	1.005	0.103618	0.830427	1.61747	0.00169368	0.00758369	-1.43957	0.00198479	0.00668375	-1.24444	0.00612571	0.0595926	blue
Glyma.03G202300	0.19241	0.615181	0.984936	0.475077	0.0388209	0.101254	1.22711	4.17087e-13	1.0973e-11	0.287696	0.0150974	0.108121	green
Glyma.03G202600	0.142812	0.731164	0.992167	1.7585	4.67686e-07	5.25533e-06	-0.890362	0.0259325	0.0594444	-0.497127	0.177316	0.45939	blue
Glyma.03G203100	0.012277	0.979582	0.999393	1.45816	0.000422527	0.00228692	1.0807	0.0046665	0.0138782	0.541207	0.0611891	0.25655	blue
Glyma.03G203300	-0.604931	0.191398	0.907351	-1.78108	6.26108e-06	5.54727e-05	-0.306655	0.714089	0.803745	1.66063	0.0181153	0.121434	turquoise
Glyma.03G203500	-1.27538	0.472961	0.973185	-7.05169	2.51931e-05	0.000191532	-2.88877	0.0209287	0.0496566	-0.687576	0.424535	0.700632	NA
Glyma.03G203600	1.06294	0.0168562	0.486813	1.30142	2.77869e-10	5.68682e-09	0.5884	0.00836181	0.0228435	-0.279423	0.146806	0.41468	blue
Glyma.03G203900	-0.163856	0.674357	0.988738	0.467746	0.276541	0.438177	1.02235	0.00461882	0.0137542	0.119704	0.738496	0.891457	NA
Glyma.03G204100	-0.226766	0.69817	0.992129	1.53279	0.0425954	0.108845	-1.58881	0.000116498	0.000564233	-0.763182	0.0266	0.153769	NA
Glyma.03G204200	0.171573	0.793028	0.995898	-0.903973	0.0783307	0.174451	-0.544203	0.363553	0.493954	1.21078	0.00275869	0.0343598	NA
Glyma.03G204300	-0.258099	0.578917	0.979483	-1.25208	1.30883e-09	2.39947e-08	-1.44841	3.71639e-06	2.61017e-05	0.248672	0.440133	0.712614	turquoise
Glyma.03G204500	0.127283	0.650008	0.987078	0.768548	0.0215469	0.0631005	1.17042	3.3903e-05	0.000188649	0.903966	0.00816363	0.0727448	brown
Glyma.03G205000	-0.136592	0.798576	0.995898	-2.19837	6.82051e-08	9.0874e-07	-2.11063	1.87295e-05	0.000110783	0.27306	0.454964	0.723185	turquoise
Glyma.03G205202	-0.156438	0.800605	0.995898	-0.343381	0.382877	0.550148	1.30334	0.0032138	0.0101258	1.30789	0.000616435	0.0113177	green
Glyma.03G205400	1.01604	0.120964	0.847912	2.27736	3.91521e-17	1.89609e-15	1.74639	1.68688e-05	0.000101091	0.805412	0.076413	0.290708	blue
Glyma.03G205900	-0.301292	0.467834	0.973185	1.46442	4.94634e-10	9.66317e-09	1.86451	3.26496e-11	6.38648e-10	0.836148	0.000505654	0.00975689	blue
Glyma.03G206000	-0.240786	0.781469	0.995728	-1.67821	0.00061958	0.00319541	-3.03972	0.0040099	0.0122051	-0.0240541	0.97089	0.989361	turquoise
Glyma.03G207100	-0.65276	0.0650244	0.748149	-0.324459	0.279358	0.441212	-2.32903	4.15033e-08	4.46635e-07	0.137757	0.638743	0.841075	turquoise
Glyma.03G207800	NA	NA	NA	5.96174	0.00371528	0.0147547	NA	NA	NA	NA	NA	NA	NA
Glyma.03G208300	0.309883	0.606465	0.982771	-1.90996	1.45127e-07	1.81543e-06	-2.06331	7.77068e-06	5.05809e-05	0.779225	0.00671343	0.0635876	turquoise
Glyma.03G208800	0.121558	0.777863	0.99565	1.01558	0.000216802	0.00127614	0.665246	0.0640642	0.125646	0.38252	0.0698882	0.27716	NA
Glyma.03G209100	0.517298	0.398963	0.964653	1.40587	0.00141425	0.00649162	2.66076	8.67097e-07	7.0474e-06	0.886203	0.125708	0.382465	blue
Glyma.03G209800	0.0863519	0.838063	0.996044	0.826047	6.24519e-05	0.000428862	1.1252	4.7475e-09	6.21543e-08	-0.151247	0.438167	0.711225	blue
Glyma.03G210100	-0.266559	0.652843	0.987078	2.38459	4.51272e-31	7.50398e-29	0.258675	0.436196	0.565647	-0.243653	0.368884	0.657678	brown
Glyma.03G210500	-1.48675	0.0530723	0.712362	1.5777	0.00554891	0.0206569	0.873921	0.119911	0.208717	0.481756	0.458697	0.726138	grey
Glyma.03G210700	-2.02678	0.00734484	0.336674	-3.70041	0.000283614	0.00161536	-2.3713	0.307984	0.43572	1.88694	0.0762873	0.290444	NA
Glyma.03G210800	0.240581	0.522569	0.976602	1.1736	5.88354e-06	5.2353e-05	1.08583	5.3982e-06	3.64487e-05	0.210065	0.375084	0.661892	blue
Glyma.03G211900	-0.846846	0.0779122	0.78024	-0.823988	0.0141257	0.0447807	-1.27713	0.000942595	0.00351078	0.590263	0.01108	0.0890526	turquoise
Glyma.03G212400	-0.456117	0.260592	0.936032	1.17082	6.94139e-06	6.08e-05	0.619508	0.0139766	0.0353556	0.220419	0.229521	0.525058	blue
Glyma.03G213900	-0.212283	0.795525	0.995898	-1.80096	0.00228205	0.00981159	1.15877	0.00730179	0.0203463	0.171141	0.681885	0.864383	turquoise
Glyma.03G214100	0.645193	0.30887	0.946076	0.932205	0.00398144	0.0156685	-0.437235	0.224634	0.34192	-1.18997	0.000174882	0.00434893	blue
Glyma.03G214300	-0.504166	0.329928	0.950898	-0.72741	0.00755956	0.0268035	-1.2963	9.91719e-08	9.85058e-07	-0.525393	0.00363504	0.0415445	turquoise
Glyma.03G214800	0.0465889	0.940059	0.999257	-1.18582	0.333981	0.500184	-2.57993	3.01439e-06	2.16749e-05	-1.17291	0.0341674	0.179302	turquoise
Glyma.03G214900	-0.20418	0.622723	0.985567	-0.613546	0.00248511	0.0105462	1.51396	2.81011e-06	2.03474e-05	0.15847	0.528671	0.775635	green
Glyma.03G215000	-0.47859	0.438197	0.970207	0.863963	0.102443	0.213875	-2.79746	7.16401e-05	0.000367155	-1.73892	0.00430439	0.0469864	red
Glyma.03G215100	-0.715701	0.280356	0.936411	-1.6267	0.000186021	0.00111547	-2.56661	2.01604e-06	1.50666e-05	0.591792	0.0169969	0.116729	turquoise
Glyma.03G215500	-0.0426306	0.942218	0.999257	2.10847	4.27281e-19	2.60213e-17	0.959839	0.0129688	0.0332039	-0.735412	0.0286923	0.160713	blue
Glyma.03G217000	0.785444	0.23761	0.92465	-3.16354	2.15821e-21	1.54149e-19	-1.58207	0.0333341	0.0731863	-0.497739	0.310667	0.608403	turquoise
Glyma.03G217200	0.742989	0.136946	0.866842	1.14147	0.000458571	0.00245648	1.51122	5.61272e-08	5.87223e-07	0.807168	0.0193175	0.126136	blue
Glyma.03G217500	0.181045	0.726398	0.992129	-1.55564	6.83164e-05	0.000464555	-3.91346	2.49895e-11	5.02338e-10	0.877738	0.00808231	0.0723205	turquoise
Glyma.03G218300	-0.737607	0.181253	0.900793	-1.15807	3.95897e-06	3.66448e-05	-0.880226	0.000434623	0.00178443	0.164305	0.546858	0.786685	turquoise
Glyma.03G218700	0.694716	0.208846	0.91617	1.08671	0.000675486	0.0034408	1.38073	5.56982e-09	7.1607e-08	-0.737216	0.0104777	0.0855885	blue
Glyma.03G219000	1.29348	0.0269586	0.588147	3.34481	4.15394e-46	2.00942e-43	2.35108	2.55323e-14	8.01586e-13	-0.485248	0.140111	0.404395	blue
Glyma.03G219033	2.77359	0.00100226	0.112896	3.1567	6.65049e-14	2.28679e-12	2.5359	1.09853e-21	8.85021e-20	-0.839633	0.0610365	0.256116	blue
Glyma.03G219066	1.54582	0.0745132	0.774945	3.13538	7.97169e-07	8.52202e-06	3.01825	6.53372e-06	4.33314e-05	NA	NA	NA	blue
Glyma.03G219100	1.49228	0.145341	0.874061	3.25245	1.53629e-17	7.83212e-16	2.80543	7.52906e-26	9.41929e-24	-0.35461	0.205279	0.495649	blue
Glyma.03G219200	0.00132774	0.998665	0.999916	-2.39374	4.06084e-08	5.64737e-07	-1.4092	0.0329558	0.0724843	0.833859	0.140029	0.404346	turquoise
Glyma.03G219300	0.467391	0.157734	0.884729	1.31862	1.18188e-06	1.22621e-05	1.28366	1.12017e-09	1.65606e-08	-0.397267	0.0250942	0.148222	blue
Glyma.03G219400	0.603067	0.240517	0.925695	2.09296	2.42439e-14	8.7535e-13	1.5572	3.1717e-08	3.50333e-07	-0.519812	0.0203613	0.130225	blue
Glyma.03G219700	0.609498	0.131943	0.865006	-1.32934	0.000259765	0.00149756	-1.01954	0.0153592	0.0382663	0.501053	0.0116198	0.0917985	turquoise
Glyma.03G219800	1.08193	0.301433	0.945081	1.79801	0.0109728	0.0364183	-0.322609	0.663934	0.765046	0.323231	0.582929	0.809043	NA
Glyma.03G219900	0.895365	0.136522	0.866598	0.795432	0.376627	0.544013	2.65503	9.46601e-21	6.65731e-19	-0.147993	0.656977	0.850503	blue
Glyma.03G220100	0.0147452	0.975508	0.999257	2.97634	1.46323e-21	1.06658e-19	2.1579	1.08532e-08	1.31029e-07	0.140004	0.712025	0.878621	blue
Glyma.03G221350	4.57302	2.58835e-07	0.00035389	-1.56879	0.110623	0.226574	0.801007	0.0212246	0.050258	-1.40318	4.31571e-11	1.13267e-08	yellow
Glyma.03G221700	1.08129	0.0805081	0.789228	-1.16399	0.000238514	0.00138896	-1.15971	0.00565914	0.0163889	-1.19393	2.96533e-05	0.00110161	yellow
Glyma.03G222000	-0.853837	0.265531	0.936389	-5.01906	1.13846e-21	8.41373e-20	-3.94793	3.06979e-19	1.77294e-17	-0.795983	0.0146295	0.105998	turquoise
Glyma.03G222400	-0.35428	0.44949	0.972082	0.691275	0.0900647	0.193909	-1.72136	3.34985e-07	2.98574e-06	-0.992408	0.000119607	0.00328569	turquoise
Glyma.03G223000	0.127357	0.637246	0.986542	-0.456567	0.0485813	0.120478	-1.27946	1.10438e-11	2.35128e-10	-0.374188	0.0475631	0.219752	red
Glyma.03G223500	-0.446352	0.217109	0.919339	-0.492359	0.0825386	0.181579	1.07581	0.00242733	0.00796164	0.165731	0.496966	0.753898	NA
Glyma.03G224100	0.259919	0.794694	0.995898	-2.04453	0.0610306	0.14419	-2.92304	0.000121454	0.000584882	-3.83438	7.9062e-05	0.00238172	NA
Glyma.03G224600	-0.367141	0.329316	0.950733	-0.971445	2.1691e-05	0.000167732	-2.01318	1.58895e-06	1.21473e-05	0.9459	2.16919e-07	1.9301e-05	turquoise
Glyma.03G225300	0.486947	0.272579	0.936389	1.35946	7.07228e-05	0.000478937	1.25744	8.50715e-08	8.55674e-07	0.925427	0.0020748	0.0279818	blue
Glyma.03G225400	-0.518119	0.306136	0.945363	-1.18885	1.46424e-06	1.49118e-05	-1.75911	6.4597e-09	8.19284e-08	0.767866	0.00178716	0.0251436	turquoise
Glyma.03G226000	NA	NA	NA	4.67269	0.17361	0.31527	6.29973	0.0152808	0.0380963	NA	NA	NA	NA
Glyma.03G226200	-0.0082541	0.983038	0.999515	-0.794347	0.00701997	0.025201	-2.64455	3.57533e-27	5.08778e-25	-1.23837	2.28943e-09	3.79639e-07	yellow
Glyma.03G226800	2.21162	0.00531774	0.285703	4.60348	1.26808e-08	1.93897e-07	3.70147	2.52449e-05	0.000144771	-1.12819	0.057009	0.245961	blue
Glyma.03G227000	5.73709	0.0338718	0.629638	-6.56953	0.000149244	0.000922217	NA	NA	NA	NA	NA	NA	NA
Glyma.03G227333	-0.611694	0.463819	0.973185	1.51623	0.0491196	0.121416	1.89582	0.00989093	0.0263144	NA	NA	NA	NA
Glyma.03G227500	0.25914	0.783185	0.995728	-4.4879	0.00169583	0.00759251	-4.9534	1.1819e-06	9.31171e-06	0.149705	0.80253	0.922404	turquoise
Glyma.03G227600	-0.0656047	0.92307	0.998859	-2.57421	4.46928e-15	1.75997e-13	-2.92301	1.07854e-08	1.30362e-07	-0.426275	0.514076	0.765668	turquoise
Glyma.03G227750	-0.850728	0.147176	0.877259	2.10429	0.00229157	0.00984358	-0.349824	0.681964	0.778673	0.757785	0.258438	0.556163	brown
Glyma.03G227800	-0.0360779	0.955283	0.999257	1.89356	8.15026e-05	0.000542192	-0.0894916	0.912073	0.944153	0.901138	0.238199	0.534352	brown
Glyma.03G228000	-0.0960024	0.880826	0.996657	0.580947	0.121513	0.243032	-3.24969	0.00125879	0.00450688	-1.48818	0.0461891	0.215697	turquoise
Glyma.03G228800	-0.260142	0.626554	0.985579	-0.715463	0.046187	0.115914	-1.74028	2.26855e-07	2.09829e-06	0.153161	0.515699	0.767042	turquoise
Glyma.03G228900	0.215301	0.516863	0.97635	1.05514	8.70852e-10	1.6425e-08	-0.200169	0.406004	0.536203	-0.446028	0.0729989	0.283517	brown
Glyma.03G229600	-0.117886	0.799523	0.995898	-1.00837	3.47059e-07	4.0103e-06	-1.37058	3.71502e-05	0.000204655	0.503615	0.0431494	0.207041	turquoise
Glyma.03G230800	0.110721	0.878037	0.996538	1.43242	0.00537818	0.0201198	0.244055	0.708581	0.799518	0.497871	0.444469	0.715722	brown
Glyma.03G231000	-0.867551	0.00346795	0.225048	-1.44026	1.03384e-05	8.67869e-05	-3.35334	3.57053e-09	4.77725e-08	0.47138	0.117824	0.369527	turquoise
Glyma.03G231400	0.301319	0.720067	0.992129	-2.11154	0.0441017	0.111861	-3.16907	0.00195379	0.00659815	0.222913	0.648308	0.845567	NA
Glyma.03G231600	-0.203608	0.754794	0.993688	-0.411175	0.29526	0.458938	-2.22087	6.66783e-09	8.43356e-08	-0.777444	0.0188041	0.123825	yellow
Glyma.03G231700	-0.108953	0.742478	0.992319	0.46632	0.00419471	0.0163641	-0.734417	0.00692933	0.019463	-1.0484	5.35812e-06	0.000273767	black
Glyma.03G232000	-0.710844	0.24327	0.9272	-1.37657	3.6159e-06	3.38075e-05	-1.83855	0.0003225	0.00137706	0.390366	0.280211	0.57858	turquoise
Glyma.03G232400	0.632935	0.0247328	0.569845	-0.113698	0.705096	0.821241	-1.33103	2.69705e-12	6.31344e-11	-0.346359	0.161302	0.436598	turquoise
Glyma.03G232500	0.476498	0.262655	0.936389	-1.83872	4.56459e-05	0.000324282	-1.25979	0.000314246	0.00134723	-0.457004	0.300819	0.598864	turquoise
Glyma.03G232600	0.177057	0.65751	0.987078	1.00232	0.00308117	0.0126495	-0.659556	0.173328	0.279357	-0.832303	0.0953102	0.328681	NA
Glyma.03G233300	0.151796	0.801862	0.995898	-1.38685	1.34147e-05	0.000109397	-1.98363	8.87229e-06	5.68909e-05	0.652397	0.0926314	0.323717	turquoise
Glyma.03G233800	-1.49877	0.0184185	0.507776	1.54602	0.00156269	0.00708738	-0.396854	0.401574	0.531874	-0.611025	0.11356	0.361784	black
Glyma.03G234400	-0.389978	0.36005	0.954908	-1.32412	7.39948e-05	0.000498478	-2.02309	3.22555e-09	4.35791e-08	-0.994627	0.000776076	0.013592	turquoise
Glyma.03G234800	-0.945211	0.0019674	0.161841	1.08587	5.08961e-06	4.58733e-05	0.233971	0.402601	0.533017	1.61163	3.622e-16	2.54104e-13	brown
Glyma.03G234900	-0.0894771	0.764795	0.995286	-0.205035	0.161687	0.299802	1.26623	1.24258e-06	9.72873e-06	0.147176	0.241	0.537109	green
Glyma.03G235700	-0.205706	0.519274	0.976585	0.450302	0.0286598	0.0793096	1.05244	1.02081e-07	1.01177e-06	-0.0990104	0.615131	0.827882	blue
Glyma.03G236200	-0.176577	0.666554	0.987967	1.46692	5.8073e-05	0.000402088	0.759876	0.0550758	0.111077	0.111818	0.776975	0.911136	NA
Glyma.03G236300	1.51426	0.000200962	0.0455323	-0.131573	0.590189	0.736185	-1.76116	2.13681e-17	9.87557e-16	-1.26198	4.76051e-05	0.00161102	yellow
Glyma.03G237600	-0.317376	0.638055	0.986542	-2.09697	8.8233e-06	7.52402e-05	-0.247474	0.576412	0.692364	1.19027	0.00193327	0.0266242	turquoise
Glyma.03G237700	-0.121139	0.942299	0.999257	-1.24244	0.507753	0.667466	-5.47913	0.0136411	0.0346594	NA	NA	NA	NA
Glyma.03G237800	-0.61097	0.126826	0.857173	-1.70429	0.000223279	0.00130992	-1.22168	0.0118137	0.0306308	0.553879	0.190151	0.47619	turquoise
Glyma.03G239000	-0.46901	0.292965	0.942334	-1.75409	4.37027e-10	8.60093e-09	-1.78588	1.00604e-13	2.90518e-12	0.436271	0.0221878	0.137239	turquoise
Glyma.03G239700	-0.70916	0.189242	0.907351	-4.75812	5.16961e-29	7.21525e-27	-4.54287	7.67073e-16	2.98258e-14	0.0376195	0.925076	0.971882	turquoise
Glyma.03G239800	0.0226648	0.958458	0.999257	-1.24233	0.0488435	0.120955	-2.29515	4.88065e-06	3.33268e-05	0.19452	0.706466	0.876402	turquoise
Glyma.03G240000	0.104889	0.833717	0.996044	-0.565198	0.182615	0.326717	-2.15135	9.94429e-09	1.21223e-07	0.633312	0.13409	0.395421	turquoise
Glyma.03G240300	-1.09084	0.0616402	0.737911	-2.63989	1.20063e-06	1.24264e-05	-2.47821	0.0183365	0.0444459	-0.141046	0.786074	0.915371	turquoise
Glyma.03G240700	0.219209	0.783604	0.995728	-0.892676	0.0824039	0.18135	-1.356	0.0178264	0.0434101	1.0611	0.0101329	0.0837274	turquoise
Glyma.03G241500	0.562803	0.282856	0.937356	2.79492	2.95952e-69	5.03936e-66	1.52769	1.31539e-08	1.56479e-07	-0.741421	0.00146072	0.0215344	blue
Glyma.03G242100	-0.451356	0.553261	0.97841	-0.763744	0.142144	0.272688	-1.26937	0.00252833	0.00823877	-1.51141	0.000467934	0.00918273	NA
Glyma.03G242200	1.25312	0.173111	0.892569	4.79214	5.28366e-13	1.62514e-11	-0.789901	0.158043	0.260012	-0.938484	0.120662	0.374308	NA
Glyma.03G243700	-0.207558	0.685836	0.99	-1.12441	0.00630055	0.0229728	0.0610759	0.844439	0.898441	-0.0475995	0.882154	0.955422	NA
Glyma.03G244300	0.909441	0.400437	0.964653	9.3719	5.48541e-13	1.68113e-11	2.75491	8.71109e-06	5.59873e-05	NA	NA	NA	NA
Glyma.03G245600	-0.741921	0.134422	0.866171	-1.20063	0.0064268	0.0233532	0.184496	0.699105	0.792151	0.27288	0.61609	0.82851	NA
Glyma.03G246000	-0.242394	0.549391	0.978368	-0.0807489	0.731316	0.839416	-1.62642	4.13856e-14	1.26106e-12	-0.110654	0.551249	0.789065	NA
Glyma.03G246100	-0.687066	0.245663	0.928208	-1.6295	3.73667e-06	3.48066e-05	-2.22767	3.72666e-06	2.61605e-05	0.821061	0.0347709	0.181128	turquoise
Glyma.03G246400	1.71494	0.0700866	0.763673	1.2198	0.0361947	0.0955814	3.73113	0.000490132	0.00198304	NA	NA	NA	NA
Glyma.03G246700	-0.273191	0.457904	0.972794	-1.48787	1.77795e-07	2.18303e-06	-1.23655	7.87907e-07	6.47366e-06	-0.206065	0.17956	0.462191	turquoise
Glyma.03G246800	-1.32831	0.109122	0.836128	-3.141	0.000259415	0.00149594	-3.85308	1.20221e-07	1.17497e-06	-0.815713	0.126264	0.383341	turquoise
Glyma.03G247100	1.00692	0.109102	0.836128	2.34503	1.84958e-63	2.24957e-60	0.724658	0.0183775	0.0445192	-1.43064	3.78216e-06	0.000206906	blue
Glyma.03G247500	-0.950002	0.0566273	0.72265	-0.668796	0.00706746	0.0253458	-2.50203	2.25835e-12	5.35613e-11	-1.00911	0.000260173	0.00588795	red
Glyma.03G248100	-0.680834	0.259353	0.935329	-0.916509	0.111081	0.227293	-2.83357	0.00492764	0.0145296	0.892694	0.0465343	0.216477	turquoise
Glyma.03G248900	-0.246343	0.692407	0.991871	-0.574356	0.234466	0.390891	-1.3038	0.000142435	0.000672945	-0.218654	0.506486	0.760563	red
Glyma.03G249700	0.587241	0.574385	0.979483	1.31458	0.329484	0.495783	2.53044	0.0166846	0.0410425	NA	NA	NA	NA
Glyma.03G249900	0.395184	0.433021	0.970203	NA	NA	NA	2.2257	3.312e-13	8.8943e-12	-0.417776	0.245367	0.542105	blue
Glyma.03G250000	0.163872	0.476277	0.973185	0.28829	0.277614	0.439229	1.06453	5.10683e-07	4.354e-06	0.027027	0.897724	0.961836	green
Glyma.03G250200	-0.130322	0.845476	0.996044	-0.674057	0.30964	0.474207	0.232772	0.75148	0.831987	1.77811	6.43722e-05	0.00202096	NA
Glyma.03G250300	-0.0737422	0.874983	0.996538	-0.454403	0.381245	0.548488	1.63809	0.00213966	0.00713752	0.242153	0.642567	0.842764	NA
Glyma.03G250500	-0.575313	0.498087	0.973185	-1.17153	0.00325143	0.0132323	-1.44413	0.0477034	0.0985038	0.245534	0.663978	0.854776	turquoise
Glyma.03G251400	-0.616407	0.152677	0.881024	-1.09629	3.73855e-08	5.2282e-07	-0.13408	0.742359	0.824833	0.154912	0.648082	0.845559	turquoise
Glyma.03G251600	-0.892349	0.061606	0.737911	-1.48159	9.17814e-05	0.000600806	1.09348	0.0308978	0.0687891	0.583298	0.132667	0.393748	turquoise
Glyma.03G251700	-0.249742	0.39379	0.96378	0.255381	0.298776	0.463034	-1.50711	2.15588e-14	6.87259e-13	0.113754	0.539477	0.782045	turquoise
Glyma.03G251900	-0.532027	0.102115	0.828158	0.0847461	0.675252	0.800245	-1.42442	1.36272e-15	5.13935e-14	-0.0149575	0.919587	0.969593	turquoise
Glyma.03G253200	1.36	0.000220654	0.0475486	1.04721	0.00223492	0.00964404	0.291135	0.425917	0.555492	-0.395396	0.194681	0.481895	grey
Glyma.03G253500	2.28753	0.000926458	0.108795	4.08231	8.68787e-55	6.72426e-52	3.44903	1.12284e-43	5.96113e-41	-0.21522	0.443207	0.715015	blue
Glyma.03G253600	2.80433	0.0253932	0.574915	6.0073	1.00611e-75	2.1467e-72	4.21171	1.51419e-41	6.60027e-39	-1.01978	0.0221732	0.137218	blue
Glyma.03G253700	1.44349	0.0232012	0.555848	3.85348	2.33868e-41	8.29625e-39	3.69448	2.77795e-46	1.79742e-43	-0.161904	0.695692	0.870565	blue
Glyma.03G253800	-0.659577	0.120521	0.847912	-1.63531	9.32023e-05	0.000609264	-9.61312	3.70485e-13	9.85976e-12	0.0903576	0.825571	0.931916	turquoise
Glyma.03G254600	-0.160392	0.735758	0.992319	0.691772	0.198938	0.348089	1.24188	8.17415e-06	5.28294e-05	0.381512	0.41322	0.691839	NA
Glyma.03G255100	0.537074	0.259134	0.935194	1.64655	1.80551e-15	7.44035e-14	0.777988	0.00335605	0.0105116	0.210441	0.433487	0.707469	blue
Glyma.03G255200	0.0281237	0.974313	0.999257	0.591472	0.405235	0.572131	1.28232	0.00484031	0.0143139	0.509067	0.403802	0.685168	blue
Glyma.03G255700	-0.274202	0.753644	0.993688	-2.50354	0.00063651	0.00327123	-2.8555	0.0124715	0.0321033	1.53561	0.00261233	0.0331479	turquoise
Glyma.03G256200	0.104785	0.711841	0.992129	1.37447	2.76417e-15	1.11958e-13	-0.283377	0.219479	0.335907	-0.421837	0.0343777	0.180036	blue
Glyma.03G256300	0.126037	0.766677	0.995546	0.853195	0.00536016	0.0200718	1.3535	6.92161e-15	2.38853e-13	0.408202	0.0749639	0.287751	blue
Glyma.03G256500	-0.140952	0.735631	0.992319	-0.124545	0.535266	0.690791	-1.32178	3.16861e-08	3.50086e-07	-0.623291	0.0168069	0.115794	red
Glyma.03G256600	0.768869	0.116025	0.843861	1.71175	1.2717e-13	4.19977e-12	1.12177	1.17214e-06	9.24719e-06	0.157575	0.469827	0.733403	blue
Glyma.03G256700	1.32503	0.0104371	0.392629	1.98164	4.29034e-10	8.45535e-09	1.02359	0.000701545	0.00271454	-0.308258	0.342574	0.636943	blue
Glyma.03G256900	-1.03986	0.134355	0.866171	-1.97472	0.000243792	0.00141428	-1.63057	0.0366472	0.079122	0.710109	0.0797463	0.297276	NA
Glyma.03G257000	-0.240565	0.717887	0.992129	-1.06777	0.00305958	0.0125778	-1.95587	7.12153e-14	2.10795e-12	-0.156927	0.468586	0.732966	turquoise
Glyma.03G257500	-1.75513	0.187749	0.906431	-8.36516	9.49699e-10	1.7747e-08	-7.08965	5.13492e-05	0.000273242	-0.269677	0.833758	0.935329	NA
Glyma.03G257800	0.489688	0.144405	0.874061	1.1821	9.00184e-06	7.65939e-05	0.813341	1.4545e-05	8.87446e-05	-0.180942	0.252071	0.54901	blue
Glyma.03G257900	-0.0975462	0.843532	0.996044	-1.71418	1.70965e-08	2.55183e-07	-3.3347	2.77517e-06	2.0119e-05	0.245414	0.560583	0.794909	turquoise
Glyma.03G258100	0.307295	0.356705	0.954305	0.175266	0.510695	0.66974	-1.41051	8.93821e-17	3.86358e-15	-0.37279	0.0158202	0.111424	red
Glyma.03G258400	0.109039	0.837944	0.996044	-0.173234	0.757907	0.85711	-1.40153	0.00160139	0.00555389	0.206067	0.593925	0.815204	turquoise
Glyma.03G258500	-0.361004	0.287744	0.939082	-0.539683	0.00175353	0.00781634	-1.09436	2.4103e-11	4.8546e-10	0.0585746	0.68264	0.864554	turquoise
Glyma.03G258600	0.663437	0.071831	0.768557	1.26306	8.39045e-11	1.86125e-09	0.772419	2.56459e-06	1.87698e-05	-0.249527	0.181204	0.464676	blue
Glyma.03G258800	-0.489162	0.118785	0.845589	-0.898923	0.000714938	0.00360841	-1.67782	0.0023489	0.00773563	-0.338614	0.293934	0.592727	turquoise
Glyma.03G258900	-0.616363	0.231449	0.922444	-1.2491	5.82029e-05	0.000402672	-2.04626	7.75882e-11	1.42354e-09	0.482202	0.116851	0.367982	turquoise
Glyma.03G259300	0.0882535	0.811756	0.996044	-1.12692	1.98613e-05	0.00015519	-0.410758	0.116048	0.203357	0.451584	0.0323305	0.173164	turquoise
Glyma.03G259400	-0.508598	0.566758	0.979483	-1.14233	0.128936	0.253741	-3.26488	0.00239388	0.00786501	-1.77781	0.109993	0.355449	NA
Glyma.03G259500	-0.0960502	0.881996	0.996657	-3.02972	2.87373e-06	2.75336e-05	-3.59661	3.03614e-08	3.37069e-07	-0.218526	0.613412	0.827096	turquoise
Glyma.03G259600	-0.248448	0.497874	0.973185	-1.07824	3.92607e-11	9.21837e-10	-1.39228	1.5499e-07	1.48224e-06	0.541361	0.00831054	0.0736582	turquoise
Glyma.03G259800	-0.0132752	0.976006	0.999257	-1.25223	1.08081e-11	2.737e-10	-1.35877	6.609e-06	4.37816e-05	0.0221483	0.932182	0.974614	turquoise
Glyma.03G259900	6.19029	0.00135859	0.134	2.87904	0.0693784	0.159016	4.9148	2.46828e-05	0.000142039	NA	NA	NA	NA
Glyma.03G260100	2.09044	0.00733075	0.336674	0.935776	0.0523189	0.127668	2.61853	3.08699e-06	2.21585e-05	1.52672	0.0117713	0.0926295	green
Glyma.03G260200	0.672607	0.349985	0.953552	2.96929	3.75704e-08	5.25233e-07	1.47638	2.81896e-05	0.00015969	-0.309496	0.516635	0.767515	NA
Glyma.03G260300	-0.209997	0.596667	0.980851	-2.03724	0.000108437	0.000696972	-3.60385	2.60687e-09	3.59955e-08	-1.29683	0.000565445	0.0106605	turquoise
Glyma.03G260600	0.651733	0.304925	0.945363	-1.46187	8.86247e-15	3.36845e-13	-1.51416	2.85228e-09	3.8994e-08	-0.0177209	0.939064	0.977299	turquoise
Glyma.03G261600	-0.0421994	0.926133	0.998859	1.16574	0.00694953	0.0249797	-0.200066	0.675387	0.773766	-0.136564	0.799968	0.921463	brown
Glyma.03G261800	0.267626	0.730855	0.992167	-2.45265	0.00581529	0.0214627	3.89495	8.5775e-10	1.29586e-08	-0.243144	0.79882	0.920719	NA
Glyma.03G262600	0.528053	0.35658	0.954253	1.17156	0.0198995	0.0591346	2.35035	1.39186e-16	5.88134e-15	0.585004	0.262223	0.559629	NA
Glyma.03G262700	-0.25833	0.617588	0.985048	-1.15611	1.64899e-05	0.000131823	-1.74323	1.08358e-06	8.61576e-06	0.460722	0.132488	0.393516	turquoise
Glyma.03G262750	-1.18532	0.0111762	0.404855	-1.16071	4.55911e-05	0.000323947	-1.78862	3.70633e-06	2.60443e-05	0.931661	0.00126965	0.019498	turquoise
Glyma.03G262900	0.983603	0.115618	0.84309	1.0306	0.0121749	0.039593	0.210725	0.425058	0.554766	-0.0879877	0.697095	0.871253	NA
Glyma.03G263000	1.01976	0.0739943	0.774945	0.905884	0.00308542	0.0126633	-0.0443933	0.871425	0.917044	-1.1751	8.13089e-07	5.75967e-05	black
Glyma.03G263400	-0.735186	0.0530497	0.712347	0.358424	0.457688	0.622153	-0.246751	0.536683	0.658413	1.32876	5.63061e-05	0.00183239	turquoise
Glyma.03G263600	-0.462004	0.306282	0.945363	-1.79415	3.83468e-17	1.86153e-15	-2.16198	2.05477e-15	7.53657e-14	0.337155	0.0688806	0.274476	turquoise
Glyma.03G264100	-0.0916998	0.864925	0.996378	-0.20621	0.69842	0.816361	1.77981	0.00384179	0.0117808	0.724437	0.26339	0.561028	NA
Glyma.03G264700	0.60633	0.27496	0.936389	-0.0510439	0.897808	0.943717	1.03209	0.0015017	0.00525703	0.223521	0.515609	0.767008	NA
Glyma.03G264902	-0.12379	0.871273	0.996427	-0.956338	0.0619104	0.145864	1.66784	1.94075e-06	1.45644e-05	0.394042	0.306134	0.603748	NA
Glyma.04G001100	0.141159	0.804951	0.996044	-2.00542	0.000143844	0.00089274	-3.30674	0.000364039	0.00152966	0.825927	0.0102805	0.0844885	turquoise
Glyma.04G001800	0.259095	0.491817	0.973185	0.695797	0.00512182	0.0193231	1.13501	4.05571e-11	7.79697e-10	-0.0183474	0.929567	0.973574	blue
Glyma.04G003200	-0.458361	0.44262	0.971063	-2.04794	7.58804e-05	0.000509488	-3.09239	2.83065e-05	0.000160302	1.06113	0.0103903	0.0851223	turquoise
Glyma.04G003300	-0.120001	0.799623	0.995898	-0.85091	0.0221199	0.0644109	-1.6939	1.94119e-14	6.22653e-13	-0.348854	0.125276	0.381751	turquoise
Glyma.04G003500	-0.238323	0.490097	0.973185	-0.0104412	0.957287	0.97623	-1.03632	9.77029e-09	1.19278e-07	0.151886	0.404236	0.685351	turquoise
Glyma.04G003600	-0.412454	0.3606	0.954908	-1.66891	7.27373e-06	6.32813e-05	-2.13948	4.44411e-20	2.84877e-18	0.143173	0.416995	0.694755	turquoise
Glyma.04G003700	-0.668916	0.0246473	0.56917	-0.813247	2.53163e-06	2.45041e-05	-1.27093	3.3471e-07	2.98457e-06	0.212454	0.237549	0.533789	turquoise
Glyma.04G004200	-0.123919	0.851105	0.996044	-1.314	0.0212327	0.0623392	-2.43346	2.34569e-07	2.15951e-06	-0.6263	0.17992	0.462687	NA
Glyma.04G004250	-0.556622	0.234606	0.924056	-0.394243	0.250408	0.409601	-2.41381	2.2534e-12	5.34748e-11	-0.650433	0.103021	0.342278	red
Glyma.04G004300	-1.01064	0.294288	0.942931	-1.35085	0.00237605	0.0101542	-9.60219	6.63606e-14	1.96848e-12	0.204538	0.511763	0.764225	turquoise
Glyma.04G004500	0.507661	0.188595	0.907067	0.928672	1.09278e-05	9.11589e-05	-0.834056	0.0154248	0.0383974	-1.68438	6.55444e-07	4.86063e-05	black
Glyma.04G004600	-1.19486	0.0101307	0.387036	-2.32532	1.27697e-13	4.21389e-12	-1.9196	1.43065e-06	1.1022e-05	0.26873	0.206935	0.498231	turquoise
Glyma.04G005500	-0.68141	0.0393938	0.659336	-0.7814	0.0673523	0.155547	-1.15788	0.000874566	0.00329264	0.815689	0.000246458	0.00563702	turquoise
Glyma.04G005700	-1.29593	0.00112334	0.119732	-1.68295	0.00582896	0.0215057	-4.37197	0.0362569	0.078402	0.1187	0.795521	0.91965	NA
Glyma.04G006500	-0.951168	0.00439112	0.254317	-0.886332	0.0447258	0.112993	-1.51878	1.62468e-05	9.78444e-05	0.248168	0.374334	0.66166	turquoise
Glyma.04G008200	-0.188455	0.778228	0.99565	-4.88095	4.37443e-11	1.01924e-09	-2.82102	0.0063193	0.0179949	0.233638	0.641442	0.842294	NA
Glyma.04G008300	-0.165114	0.797479	0.995898	-2.54673	6.771e-19	4.05964e-17	-3.43866	2.62276e-13	7.15471e-12	-0.82058	0.00738244	0.068113	turquoise
Glyma.04G008400	-1.77584	0.0348663	0.640023	-2.86695	9.73735e-16	4.12858e-14	-3.8947	1.28532e-05	7.93103e-05	0.322439	0.476267	0.737942	turquoise
Glyma.04G009100	-0.0226537	0.959576	0.999257	-1.28783	0.00232031	0.00994897	-1.17382	0.00021472	0.00096553	0.479446	0.0272473	0.155898	turquoise
Glyma.04G009300	-1.10814	0.203723	0.912505	2.22864	5.38715e-05	0.000376067	0.610109	0.222968	0.340015	-0.250273	0.670081	0.8581	blue
Glyma.04G009400	0.943199	0.00456027	0.259141	1.32053	1.18444e-15	4.9872e-14	0.886225	0.000702974	0.00271912	-0.338978	0.0386803	0.193274	blue
Glyma.04G009900	NA	NA	NA	0.24265	0.863072	0.92375	6.42782	0.000828909	0.00314736	NA	NA	NA	NA
Glyma.04G010600	0.259664	0.678816	0.989476	0.924997	0.393822	0.561197	2.65781	5.2082e-07	4.42948e-06	NA	NA	NA	brown
Glyma.04G010900	-0.242127	0.814985	0.996044	-2.4074	0.00725992	0.0259355	-0.752429	0.369457	0.500218	NA	NA	NA	NA
Glyma.04G011000	0.00258075	0.995578	0.999825	1.5682	3.57866e-10	7.15884e-09	1.26138	0.000128534	0.000614476	-0.0581077	0.872913	0.951374	blue
Glyma.04G011500	-0.709337	0.601149	0.981486	-2.12124	0.0050669	0.0191727	-4.23236	0.00985155	0.0262281	0.257725	0.787757	0.916016	NA
Glyma.04G011600	-1.67706	0.251952	0.933646	-5.17505	0.0953752	0.202576	-5.98434	0.00216489	0.00721282	NA	NA	NA	NA
Glyma.04G011900	-1.38758	0.00959422	0.378895	-1.94852	2.39878e-08	3.47799e-07	-2.20798	9.46787e-05	0.000469789	0.846063	0.076071	0.290098	turquoise
Glyma.04G012400	0.315653	0.507957	0.975518	2.54858	3.12661e-18	1.74439e-16	1.56565	1.91539e-07	1.79774e-06	-0.464244	0.0842008	0.30656	blue
Glyma.04G012900	-0.253343	0.722338	0.992129	-2.22221	1.65609e-05	0.000132267	-1.81898	0.00374162	0.0115214	0.290672	0.475241	0.737103	turquoise
Glyma.04G013800	-1.30559	0.00730326	0.336674	-0.290708	0.310239	0.474834	-3.16753	6.60058e-26	8.3079e-24	-0.44106	0.0270303	0.15531	turquoise
Glyma.04G014800	0.609087	0.244599	0.928208	-0.915072	0.0937084	0.199833	-2.59889	1.64755e-08	1.92238e-07	-1.63765	0.000661519	0.0119766	turquoise
Glyma.04G015400	-0.916431	0.188652	0.907112	-0.514852	0.407726	0.574414	-2.2211	0.000437572	0.00179422	0.100492	0.810035	0.925152	NA
Glyma.04G015600	-0.367161	0.353904	0.953958	-1.31159	0.000197344	0.00117509	-1.53395	1.21095e-06	9.51707e-06	0.43645	0.0763748	0.290662	turquoise
Glyma.04G015900	0.391901	0.589927	0.980851	0.871937	0.150453	0.284195	-2.31841	0.00103139	0.00379811	-2.43281	0.000177127	0.00438979	NA
[truncated: 11,449 more rows]
