# Supplementary material for: The NAC transcription factors SNAP1/2/3/4 are central regulators mediating high nitrogen responses in mature nodules of soybean
Source: Nat Commun. 2023 Aug 5;14:4711. doi: 10.1038/s41467-023-40392-w (PMC10404276; doi:10.1038/s41467-023-40392-w)
Supplement: Supplementary file 4 — Supplementary Data 1-14 [file 41467_2023_40392_MOESM4_ESM.zip › Supplementary Dataset1-14/Supplementary_Data_3.xlsx]

## Sheet: Supplementary_Data_3
Supplementary Data 3. GO enrichment analysis of genes in module turquoise.
GO_acc	Aspect	Description	Pvalue	FDR	Entries
GO:0009308	BP	amine metabolic process	7.6e-29	1.5e-25	// Glyma.05G046700 // Glyma.18G108300 // Glyma.07G254000 // Glyma.17G054500 // Glyma.10G263400 // Glyma.03G005700 // Glyma.03G184000 // Glyma.17G228800 // Glyma.17G012000 // Glyma.08G259200 // Glyma.16G038300 // Glyma.13G319000 // Glyma.04G256100 // Glyma.15G170300 // Glyma.05G046900 // Glyma.17G070500 // Glyma.17G012600 // Glyma.18G017200 // Glyma.07G060300 // Glyma.20G189900 // Glyma.14G111800 …
GO:0005975	BP	carbohydrate metabolic process	1.1e-17	1.1e-14	// Glyma.13G158000 // Glyma.19G113500 // Glyma.06G025100 // Glyma.02G051700 // Glyma.08G294300 // Glyma.16G173000 // Glyma.04G092400 // Glyma.19G028400 // Glyma.11G162574 // Glyma.12G011200 // Glyma.09G003200 // Glyma.11G226900 // Glyma.08G262800 // Glyma.12G004800 // Glyma.11G165100 // Glyma.04G008400 // Glyma.12G240000 // Glyma.05G000700 // Glyma.01G034900 // Glyma.13G088300 // Glyma.08G043100 …
GO:0044262	BP	cellular carbohydrate metabolic process	1.5e-16	8.7e-14	// Glyma.18G003200 // Glyma.11G218500 // Glyma.05G000700 // Glyma.17G065400 // Glyma.09G208200 // Glyma.17G242500 // Glyma.17G045800 // Glyma.08G294300 // Glyma.06G324300 // Glyma.13G095000 // Glyma.04G092400 // Glyma.06G188500 // Glyma.12G011200 // Glyma.05G187300 // Glyma.01G196800 // Glyma.04G103600 // Glyma.12G234200 // Glyma.12G096900 // Glyma.10G066700 // Glyma.12G101800 // Glyma.01G063000 …
GO:0007017	BP	microtubule-based process	1.8e-16	8.7e-14	// Glyma.11G075100 // Glyma.13G357500 // Glyma.19G213600 // Glyma.17G038700 // Glyma.01G144500 // Glyma.20G207200 // Glyma.15G063200 // Glyma.18G265200 // Glyma.02G296800 // Glyma.08G316800 // Glyma.03G124400 // Glyma.10G255500 // Glyma.03G237800 // Glyma.13G251100 // Glyma.13G133200 // Glyma.11G110800 // Glyma.05G085400 // Glyma.19G127700 // Glyma.14G089072 // Glyma.14G016800 // Glyma.12G038600 …
GO:0055114	BP	oxidation reduction	3.2e-12	1.2e-09	// Glyma.18G225100 // Glyma.17G002300 // Glyma.15G133900 // Glyma.08G169100 // Glyma.02G227200 // Glyma.03G145600 // Glyma.19G190800 // Glyma.07G191200 // Glyma.09G259600 // Glyma.11G059200 // Glyma.06G307100 // Glyma.03G077900 // Glyma.10G234700 // Glyma.19G147400 // Glyma.13G069400 // Glyma.08G005900 // Glyma.18G080200 // Glyma.05G125800 // Glyma.15G026400 // Glyma.08G250000 // Glyma.15G154100 …
GO:0007018	BP	microtubule-based movement	3.4e-11	1.1e-08	// Glyma.02G214300 // Glyma.11G075100 // Glyma.12G038600 // Glyma.07G096500 // Glyma.07G005200 // Glyma.09G136400 // Glyma.10G154200 // Glyma.04G041300 // Glyma.15G063200 // Glyma.17G038700 // Glyma.01G144500 // Glyma.17G233200 // Glyma.20G207200 // Glyma.14G016800 // Glyma.17G123400 // Glyma.02G050400 // Glyma.03G217000 // Glyma.17G169400 // Glyma.03G237800 // Glyma.09G194900 // Glyma.12G074300 …
GO:0008152	BP	metabolic process	1.1e-09	2.9e-07	// Glyma.20G013200 // Glyma.15G072800 // Glyma.12G002400 // Glyma.09G055800 // Glyma.13G050700 // Glyma.14G111800 // Glyma.05G021100 // Glyma.08G131300 // Glyma.08G043100 // Glyma.11G178300 // Glyma.04G104500 // Glyma.16G189100 // Glyma.13G321700 // Glyma.15G157100 // Glyma.14G175100 // Glyma.07G055000 // Glyma.11G103500 // Glyma.15G165100 // Glyma.06G162600 // Glyma.13G183500 // Glyma.10G241000 …
GO:0044282	BP	small molecule catabolic process	2.6e-09	6.3e-07	// Glyma.05G000700 // Glyma.17G228800 // Glyma.17G012000 // Glyma.04G092400 // Glyma.05G222300 // Glyma.12G011200 // Glyma.04G210301 // Glyma.10G066700 // Glyma.10G263400 // Glyma.09G270500 // Glyma.19G038400 // Glyma.03G189700 // Glyma.02G071002 // Glyma.04G008300 // Glyma.07G126400 // Glyma.08G144433 // Glyma.13G151800 // Glyma.10G107100 // Glyma.04G104500 // Glyma.09G007900 // Glyma.16G173100 …
GO:0008652	BP	cellular amino acid biosynthetic process	3.1e-08	6.6e-06	// Glyma.05G046700 // Glyma.18G108300 // Glyma.03G005700 // Glyma.03G184000 // Glyma.19G120400 // Glyma.16G038300 // Glyma.13G319000 // Glyma.13G049500 // Glyma.18G017200 // Glyma.07G060300 // Glyma.18G023100 // Glyma.02G244000 // Glyma.15G102000 // Glyma.19G114500 // Glyma.11G084100 // Glyma.17G222700 // Glyma.19G220200 // Glyma.01G160000 // Glyma.14G195000 // Glyma.01G054500 // Glyma.13G210800 …
GO:0006006	BP	glucose metabolic process	1.1e-07	2.2e-05	// Glyma.07G126400 // Glyma.10G066700 // Glyma.08G199000 // Glyma.05G000700 // Glyma.08G144433 // Glyma.09G270500 // Glyma.19G038400 // Glyma.15G112300 // Glyma.13G151800 // Glyma.03G189700 // Glyma.05G180500 // Glyma.04G092400 // Glyma.08G031700 // Glyma.04G104500 // Glyma.02G071002 // Glyma.16G173100 // Glyma.04G008300 // Glyma.09G007900
GO:0044283	BP	small molecule biosynthetic process	4e-07	6.5e-05	// Glyma.05G046700 // Glyma.18G167300 // Glyma.18G108300 // Glyma.07G254000 // Glyma.09G026800 // Glyma.03G005700 // Glyma.03G184000 // Glyma.18G065700 // Glyma.19G220200 // Glyma.16G038300 // Glyma.13G319000 // Glyma.03G260300 // Glyma.04G092400 // Glyma.13G198700 // Glyma.17G070500 // Glyma.05G011100 // Glyma.06G168100 // Glyma.18G017200 // Glyma.07G060300 // Glyma.06G012500 // Glyma.18G023100 …
GO:0019318	BP	hexose metabolic process	4e-07	6.5e-05	// Glyma.07G126400 // Glyma.10G066700 // Glyma.08G199000 // Glyma.02G071002 // Glyma.04G200900 // Glyma.05G000700 // Glyma.08G144433 // Glyma.09G270500 // Glyma.19G038400 // Glyma.15G112300 // Glyma.02G046800 // Glyma.13G151800 // Glyma.03G189700 // Glyma.05G180500 // Glyma.04G092400 // Glyma.08G031700 // Glyma.04G104500 // Glyma.16G126400 // Glyma.16G173100 // Glyma.04G008300 // Glyma.09G007900
GO:0046394	BP	carboxylic acid biosynthetic process	4.6e-07	6.9e-05	// Glyma.05G046700 // Glyma.18G167300 // Glyma.18G108300 // Glyma.09G026800 // Glyma.03G005700 // Glyma.03G184000 // Glyma.19G220200 // Glyma.16G038300 // Glyma.13G319000 // Glyma.03G260300 // Glyma.13G049500 // Glyma.05G011100 // Glyma.06G168100 // Glyma.18G017200 // Glyma.07G060300 // Glyma.06G012500 // Glyma.18G023100 // Glyma.02G244000 // Glyma.10G179400 // Glyma.15G102000 // Glyma.19G114500 …
GO:0006260	BP	DNA replication	6.7e-07	9.3e-05	// Glyma.01G187400 // Glyma.12G039200 // Glyma.13G156400 // Glyma.09G258700 // Glyma.10G278800 // Glyma.02G106600 // Glyma.06G148500 // Glyma.17G035000 // Glyma.19G147500 // Glyma.16G069100 // Glyma.07G238400 // Glyma.17G104000 // Glyma.11G113300 // Glyma.03G219200 // Glyma.05G020600 // Glyma.19G216100 // Glyma.17G078700 // Glyma.05G186900 // Glyma.20G111700 // Glyma.09G047300 // Glyma.02G286600 …
GO:0005996	BP	monosaccharide metabolic process	2.8e-06	0.00036	// Glyma.07G126400 // Glyma.10G066700 // Glyma.08G199000 // Glyma.02G071002 // Glyma.04G200900 // Glyma.05G000700 // Glyma.08G144433 // Glyma.09G270500 // Glyma.19G038400 // Glyma.15G112300 // Glyma.02G046800 // Glyma.13G151800 // Glyma.03G189700 // Glyma.05G180500 // Glyma.04G092400 // Glyma.08G031700 // Glyma.04G104500 // Glyma.16G126400 // Glyma.16G173100 // Glyma.04G008300 // Glyma.09G007900
GO:0006261	BP	DNA-dependent DNA replication	9.9e-06	0.0012	// Glyma.16G069100 // Glyma.07G238400 // Glyma.08G349400 // Glyma.03G219200 // Glyma.19G216100 // Glyma.08G105600 // Glyma.09G047300 // Glyma.02G286600 // Glyma.15G154900 // Glyma.17G035000 // Glyma.06G310500 // Glyma.14G028200
GO:0042221	BP	response to chemical stimulus	1.7e-05	0.0019	// Glyma.01G163100 // Glyma.16G180000 // Glyma.06G221700 // Glyma.13G113800 // Glyma.12G035700 // Glyma.06G275900 // Glyma.03G145600 // Glyma.09G277900 // Glyma.11G145500 // Glyma.15G128800 // Glyma.04G190800 // Glyma.01G192500 // Glyma.20G180000 // Glyma.U031413 // Glyma.13G069400 // Glyma.02G079800 // Glyma.15G078800 // Glyma.08G179700 // Glyma.18G055500 // Glyma.09G109800 // Glyma.13G113500 //…
GO:0005976	BP	polysaccharide metabolic process	1.8e-05	0.0019	// Glyma.17G065400 // Glyma.09G208200 // Glyma.17G242500 // Glyma.08G249900 // Glyma.06G324300 // Glyma.05G187300 // Glyma.08G259200 // Glyma.01G196800 // Glyma.12G096900 // Glyma.12G101800 // Glyma.01G063000 // Glyma.12G102900 // Glyma.17G065300 // Glyma.01G034900 // Glyma.17G065200 // Glyma.18G272200 // Glyma.06G301500 // Glyma.15G157100 // Glyma.06G205600 // Glyma.18G003200 // Glyma.17G065000 …
GO:0006575	BP	cellular amino acid derivative metabolic process	2.6e-05	0.0027	// Glyma.19G237800 // Glyma.19G220200 // Glyma.07G254000 // Glyma.10G263400 // Glyma.01G071300 // Glyma.03G184000 // Glyma.11G235800 // Glyma.15G190500 // Glyma.09G036400 // Glyma.18G021100 // Glyma.13G049500 // Glyma.11G230900 // Glyma.15G251300 // Glyma.01G005200 // Glyma.17G070500 // Glyma.18G026400 // Glyma.04G210301
GO:0051347	BP	positive regulation of transferase activity	3.3e-05	0.0028	// Glyma.06G290300 // Glyma.12G116700 // Glyma.12G146700 // Glyma.19G028600 // Glyma.08G243100 // Glyma.17G137100 // Glyma.05G054600 // Glyma.11G213500 // Glyma.06G254900 // Glyma.18G265200
GO:0032147	BP	activation of protein kinase activity	3.3e-05	0.0028	// Glyma.06G290300 // Glyma.12G116700 // Glyma.12G146700 // Glyma.19G028600 // Glyma.08G243100 // Glyma.17G137100 // Glyma.05G054600 // Glyma.11G213500 // Glyma.06G254900 // Glyma.18G265200
GO:0033674	BP	positive regulation of kinase activity	3.3e-05	0.0028	// Glyma.06G290300 // Glyma.12G116700 // Glyma.12G146700 // Glyma.19G028600 // Glyma.08G243100 // Glyma.17G137100 // Glyma.05G054600 // Glyma.11G213500 // Glyma.06G254900 // Glyma.18G265200
GO:0045860	BP	positive regulation of protein kinase activity	3.3e-05	0.0028	// Glyma.06G290300 // Glyma.12G116700 // Glyma.12G146700 // Glyma.19G028600 // Glyma.08G243100 // Glyma.17G137100 // Glyma.05G054600 // Glyma.11G213500 // Glyma.06G254900 // Glyma.18G265200
GO:0007051	BP	spindle organization	3.6e-05	0.0029	// Glyma.06G290300 // Glyma.12G116700 // Glyma.19G028600 // Glyma.08G243100 // Glyma.17G137100 // Glyma.08G316800 // Glyma.05G054600 // Glyma.11G213500 // Glyma.18G265200
GO:0043648	BP	dicarboxylic acid metabolic process	4.2e-05	0.0032	// Glyma.18G023100 // Glyma.01G054500 // Glyma.10G006500 // Glyma.17G222700 // Glyma.13G319000 // Glyma.11G233900 // Glyma.06G061700 // Glyma.13G049500 // Glyma.17G012600 // Glyma.07G060300 // Glyma.14G176600
GO:0016053	BP	organic acid biosynthetic process	5.5e-05	0.0041	// Glyma.05G046700 // Glyma.18G167300 // Glyma.18G108300 // Glyma.09G026800 // Glyma.03G005700 // Glyma.03G184000 // Glyma.19G220200 // Glyma.16G038300 // Glyma.13G319000 // Glyma.03G260300 // Glyma.13G049500 // Glyma.05G011100 // Glyma.06G168100 // Glyma.18G017200 // Glyma.07G060300 // Glyma.06G012500 // Glyma.18G023100 // Glyma.02G244000 // Glyma.10G179400 // Glyma.15G102000 // Glyma.19G114500 …
GO:0043085	BP	positive regulation of catalytic activity	7.8e-05	0.0052	// Glyma.06G290300 // Glyma.12G116700 // Glyma.12G146700 // Glyma.19G028600 // Glyma.08G243100 // Glyma.17G137100 // Glyma.05G054600 // Glyma.11G213500 // Glyma.06G254900 // Glyma.18G265200
GO:0044093	BP	positive regulation of molecular function	7.8e-05	0.0052	// Glyma.06G290300 // Glyma.12G116700 // Glyma.12G146700 // Glyma.19G028600 // Glyma.08G243100 // Glyma.17G137100 // Glyma.05G054600 // Glyma.11G213500 // Glyma.06G254900 // Glyma.18G265200
GO:0000278	BP	mitotic cell cycle	7.3e-05	0.0052	// Glyma.06G290300 // Glyma.02G157700 // Glyma.12G116700 // Glyma.19G028600 // Glyma.18G009900 // Glyma.08G243100 // Glyma.11G213500 // Glyma.18G041000 // Glyma.07G159700 // Glyma.20G006600 // Glyma.17G137100 // Glyma.16G069100 // Glyma.05G054600 // Glyma.11G247400 // Glyma.15G149000 // Glyma.06G308100 // Glyma.11G215600 // Glyma.18G265200 // Glyma.04G252700 // Glyma.13G202100
GO:0006270	BP	DNA replication initiation	0.0001	0.0067	// Glyma.16G069100 // Glyma.07G238400 // Glyma.08G349400 // Glyma.03G219200 // Glyma.19G216100 // Glyma.09G047300 // Glyma.15G154900 // Glyma.17G035000
GO:0044264	BP	cellular polysaccharide metabolic process	0.00012	0.0074	// Glyma.17G065400 // Glyma.09G208200 // Glyma.17G242500 // Glyma.08G249900 // Glyma.06G324300 // Glyma.05G187300 // Glyma.01G196800 // Glyma.12G096900 // Glyma.12G101800 // Glyma.01G063000 // Glyma.17G065300 // Glyma.01G034900 // Glyma.17G065200 // Glyma.18G272200 // Glyma.15G157100 // Glyma.06G205600 // Glyma.18G003200 // Glyma.17G065000 // Glyma.16G150300 // Glyma.12G197600 // Glyma.19G033800 …
GO:0044281	BP	small molecule metabolic process	0.00013	0.0078	// Glyma.05G000700 // Glyma.09G186700 // Glyma.08G070400 // Glyma.14G211100 // Glyma.02G023400 // Glyma.04G092400 // Glyma.08G022500 // Glyma.13G049500 // Glyma.12G011200 // Glyma.10G163700 // Glyma.14G111800 // Glyma.01G041200 // Glyma.18G023100 // Glyma.17G254200 // Glyma.10G231200 // Glyma.04G104500 // Glyma.02G071002 // Glyma.01G026800 // Glyma.08G199000 // Glyma.07G126400 // Glyma.04G149300 …
GO:0044042	BP	glucan metabolic process	0.00017	0.0096	// Glyma.17G065400 // Glyma.09G208200 // Glyma.08G249900 // Glyma.06G324300 // Glyma.05G187300 // Glyma.01G196800 // Glyma.12G096900 // Glyma.12G101800 // Glyma.01G063000 // Glyma.17G065300 // Glyma.01G034900 // Glyma.17G065200 // Glyma.18G272200 // Glyma.15G157100 // Glyma.06G205600 // Glyma.18G003200 // Glyma.17G065000 // Glyma.16G150300 // Glyma.12G197600 // Glyma.19G033800 // Glyma.16G045000 …
GO:0006073	BP	cellular glucan metabolic process	0.00017	0.0096	// Glyma.17G065400 // Glyma.09G208200 // Glyma.08G249900 // Glyma.06G324300 // Glyma.05G187300 // Glyma.01G196800 // Glyma.12G096900 // Glyma.12G101800 // Glyma.01G063000 // Glyma.17G065300 // Glyma.01G034900 // Glyma.17G065200 // Glyma.18G272200 // Glyma.15G157100 // Glyma.06G205600 // Glyma.18G003200 // Glyma.17G065000 // Glyma.16G150300 // Glyma.12G197600 // Glyma.19G033800 // Glyma.16G045000 …
GO:0071554	BP	cell wall organization or biogenesis	0.00019	0.011	// Glyma.08G219500 // Glyma.18G271900 // Glyma.01G209500 // Glyma.18G272100 // Glyma.06G314200 // Glyma.17G242500 // Glyma.18G266900 // Glyma.08G249800 // Glyma.08G259200 // Glyma.05G190300 // Glyma.18G267100 // Glyma.19G212600 // Glyma.04G236200 // Glyma.16G014100 // Glyma.01G034900 // Glyma.19G033600 // Glyma.06G205400 // Glyma.17G030700 // Glyma.16G170100 // Glyma.08G033000 // Glyma.17G141700 …
GO:0006979	BP	response to oxidative stress	0.00022	0.012	// Glyma.06G221700 // Glyma.09G109800 // Glyma.06G275900 // Glyma.03G145600 // Glyma.09G277900 // Glyma.02G171600 // Glyma.04G190800 // Glyma.02G079800 // Glyma.11G080300 // Glyma.U031413 // Glyma.13G069400 // Glyma.01G192500 // Glyma.11G078400 // Glyma.18G055500 // Glyma.18G055400 // Glyma.13G307000 // Glyma.U031513 // Glyma.20G241800 // Glyma.04G220600 // Glyma.13G212000 // Glyma.09G277800 // G…
GO:0007346	BP	regulation of mitotic cell cycle	0.00022	0.012	// Glyma.06G290300 // Glyma.16G069100 // Glyma.12G116700 // Glyma.19G028600 // Glyma.18G009900 // Glyma.08G243100 // Glyma.11G213500 // Glyma.07G159700 // Glyma.20G006600 // Glyma.17G137100 // Glyma.18G265200 // Glyma.05G054600 // Glyma.11G247400 // Glyma.04G252700
GO:0007052	BP	mitotic spindle organization	0.00061	0.03	// Glyma.06G290300 // Glyma.12G116700 // Glyma.19G028600 // Glyma.08G243100 // Glyma.17G137100 // Glyma.05G054600 // Glyma.11G213500 // Glyma.18G265200
GO:0060236	BP	regulation of mitotic spindle organization	0.00061	0.03	// Glyma.06G290300 // Glyma.12G116700 // Glyma.19G028600 // Glyma.08G243100 // Glyma.17G137100 // Glyma.05G054600 // Glyma.11G213500 // Glyma.18G265200
GO:0003824	MF	catalytic activity	6.2e-31	7.9e-28	// Glyma.13G286900 // Glyma.20G013200 // Glyma.14G175100 // Glyma.12G002400 // Glyma.09G055800 // Glyma.16G180500 // Glyma.14G111800 // Glyma.20G095700 // Glyma.05G021100 // Glyma.08G131300 // Glyma.08G043100 // Glyma.11G178300 // Glyma.04G104500 // Glyma.13G321700 // Glyma.15G157100 // Glyma.06G200000 // Glyma.10G015900 // Glyma.03G124400 // Glyma.11G103500 // Glyma.15G165100 // Glyma.13G183500 …
GO:0016798	MF	hydrolase activity, acting on glycosyl bonds	1.6e-15	1e-12	// Glyma.13G158000 // Glyma.19G113500 // Glyma.06G025100 // Glyma.02G051700 // Glyma.08G113900 // Glyma.11G162574 // Glyma.09G003200 // Glyma.17G108200 // Glyma.08G262800 // Glyma.12G004800 // Glyma.11G165100 // Glyma.04G008400 // Glyma.12G240000 // Glyma.08G043100 // Glyma.07G273300 // Glyma.05G023200 // Glyma.09G018500 // Glyma.07G067000 // Glyma.06G292400 // Glyma.06G200000 // Glyma.17G065000 …
GO:0004553	MF	hydrolase activity, hydrolyzing O-glycosyl compounds	4e-15	1.7e-12	// Glyma.13G158000 // Glyma.19G113500 // Glyma.06G025100 // Glyma.02G051700 // Glyma.08G113900 // Glyma.11G162574 // Glyma.09G003200 // Glyma.08G262800 // Glyma.12G004800 // Glyma.11G165100 // Glyma.04G008400 // Glyma.12G240000 // Glyma.08G043100 // Glyma.07G273300 // Glyma.09G018500 // Glyma.07G067000 // Glyma.06G292400 // Glyma.04G028600 // Glyma.17G065000 // Glyma.18G058300 // Glyma.06G157200 …
GO:0016787	MF	hydrolase activity	9.5e-15	3e-12	// Glyma.20G220000 // Glyma.12G031800 // Glyma.17G098300 // Glyma.16G043300 // Glyma.02G295800 // Glyma.09G003200 // Glyma.04G008400 // Glyma.20G095700 // Glyma.01G144500 // Glyma.08G131300 // Glyma.20G207200 // Glyma.08G043100 // Glyma.10G071800 // Glyma.03G257900 // Glyma.11G075100 // Glyma.09G059000 // Glyma.13G321700 // Glyma.06G200000 // Glyma.06G152000 // Glyma.13G161900 // Glyma.06G154500 …
GO:0005506	MF	iron ion binding	9e-14	2.3e-11	// Glyma.15G002200 // Glyma.03G145600 // Glyma.08G238100 // Glyma.09G277900 // Glyma.10G234700 // Glyma.13G069400 // Glyma.18G080200 // Glyma.11G078400 // Glyma.08G250000 // Glyma.08G327100 // Glyma.03G115300 // Glyma.12G101200 // Glyma.19G050500 // Glyma.17G013600 // Glyma.15G135200 // Glyma.15G128800 // Glyma.11G176307 // Glyma.11G185700 // Glyma.03G122000 // Glyma.11G122700 // Glyma.05G019200 …
GO:0008017	MF	microtubule binding	2.7e-13	5.7e-11	// Glyma.02G214300 // Glyma.11G075100 // Glyma.12G038600 // Glyma.07G096500 // Glyma.07G005200 // Glyma.09G136400 // Glyma.10G154200 // Glyma.11G052200 // Glyma.15G063200 // Glyma.17G038700 // Glyma.01G144500 // Glyma.17G233200 // Glyma.03G237800 // Glyma.17G098700 // Glyma.20G207200 // Glyma.09G194900 // Glyma.14G016800 // Glyma.17G123400 // Glyma.02G050400 // Glyma.03G217000 // Glyma.02G295100 …
GO:0015631	MF	tubulin binding	4.1e-13	7.4e-11	// Glyma.02G214300 // Glyma.11G075100 // Glyma.12G038600 // Glyma.07G096500 // Glyma.07G005200 // Glyma.09G136400 // Glyma.10G154200 // Glyma.11G052200 // Glyma.15G063200 // Glyma.17G038700 // Glyma.01G144500 // Glyma.17G233200 // Glyma.03G237800 // Glyma.17G098700 // Glyma.20G207200 // Glyma.09G194900 // Glyma.14G016800 // Glyma.17G123400 // Glyma.02G050400 // Glyma.03G217000 // Glyma.02G295100 …
GO:0016491	MF	oxidoreductase activity	3.3e-12	5.3e-10	// Glyma.04G048300 // Glyma.05G021100 // Glyma.11G185700 // Glyma.14G191500 // Glyma.03G144500 // Glyma.17G135800 // Glyma.11G122700 // Glyma.05G019200 // Glyma.11G103500 // Glyma.02G259300 // Glyma.17G078300 // Glyma.18G055300 // Glyma.13G183500 // Glyma.08G350800 // Glyma.11G089300 // Glyma.17G091000 // Glyma.18G203300 // Glyma.06G148500 // Glyma.15G078600 // Glyma.05G220500 // Glyma.07G059800 …
GO:0003777	MF	microtubule motor activity	3.4e-11	4.8e-09	// Glyma.02G214300 // Glyma.11G075100 // Glyma.12G038600 // Glyma.07G096500 // Glyma.07G005200 // Glyma.09G136400 // Glyma.10G154200 // Glyma.04G041300 // Glyma.15G063200 // Glyma.17G038700 // Glyma.01G144500 // Glyma.17G233200 // Glyma.20G207200 // Glyma.14G016800 // Glyma.17G123400 // Glyma.02G050400 // Glyma.03G217000 // Glyma.17G169400 // Glyma.03G237800 // Glyma.09G194900 // Glyma.12G074300 …
GO:0008092	MF	cytoskeletal protein binding	6.6e-11	8.4e-09	// Glyma.03G136500 // Glyma.02G214300 // Glyma.11G075100 // Glyma.12G038600 // Glyma.07G096500 // Glyma.07G005200 // Glyma.09G136400 // Glyma.10G154200 // Glyma.11G052200 // Glyma.15G063200 // Glyma.17G038700 // Glyma.01G144500 // Glyma.17G233200 // Glyma.03G237800 // Glyma.17G098700 // Glyma.20G207200 // Glyma.09G194900 // Glyma.14G016800 // Glyma.17G123400 // Glyma.02G050400 // Glyma.03G217000 …
GO:0003774	MF	motor activity	3e-10	3.5e-08	// Glyma.06G124800 // Glyma.02G214300 // Glyma.11G075100 // Glyma.12G038600 // Glyma.07G096500 // Glyma.07G005200 // Glyma.09G136400 // Glyma.10G154200 // Glyma.04G041300 // Glyma.10G045500 // Glyma.20G102900 // Glyma.17G038700 // Glyma.01G144500 // Glyma.17G233200 // Glyma.20G207200 // Glyma.14G016800 // Glyma.17G123400 // Glyma.19G170700 // Glyma.02G050400 // Glyma.03G217000 // Glyma.17G169400 …
GO:0016757	MF	transferase activity, transferring glycosyl groups	3.1e-07	3.3e-05	// Glyma.16G033700 // Glyma.17G108700 // Glyma.13G286900 // Glyma.08G338600 // Glyma.14G175100 // Glyma.08G294300 // Glyma.08G277200 // Glyma.08G049500 // Glyma.19G028400 // Glyma.16G033251 // Glyma.10G280400 // Glyma.08G033600 // Glyma.02G015300 // Glyma.19G187000 // Glyma.08G107500 // Glyma.02G026900 // Glyma.09G252900 // Glyma.19G254500 // Glyma.13G114000 // Glyma.15G157100 // Glyma.17G065000 …
GO:0016758	MF	transferase activity, transferring hexosyl groups	4.2e-07	4.1e-05	// Glyma.16G033700 // Glyma.17G108700 // Glyma.13G286900 // Glyma.08G338600 // Glyma.06G083800 // Glyma.08G294300 // Glyma.08G277200 // Glyma.08G049500 // Glyma.19G028400 // Glyma.16G033251 // Glyma.10G280400 // Glyma.19G187000 // Glyma.08G107500 // Glyma.18G266000 // Glyma.09G252900 // Glyma.19G254500 // Glyma.13G114000 // Glyma.15G157100 // Glyma.17G065000 // Glyma.02G108100 // Glyma.12G197600 …
GO:0008236	MF	serine-type peptidase activity	5.8e-07	4.9e-05	// Glyma.20G220000 // Glyma.14G064400 // Glyma.19G196700 // Glyma.05G103200 // Glyma.16G145300 // Glyma.11G191200 // Glyma.07G269700 // Glyma.18G239500 // Glyma.11G224600 // Glyma.07G192700 // Glyma.13G183700 // Glyma.14G064200 // Glyma.13G075200 // Glyma.09G243700 // Glyma.17G059800 // Glyma.12G031800 // Glyma.10G241600 // Glyma.13G110800 // Glyma.13G322600 // Glyma.06G122800 // Glyma.03G263600 …
GO:0017171	MF	serine hydrolase activity	5.8e-07	4.9e-05	// Glyma.20G220000 // Glyma.14G064400 // Glyma.19G196700 // Glyma.05G103200 // Glyma.16G145300 // Glyma.11G191200 // Glyma.07G269700 // Glyma.18G239500 // Glyma.11G224600 // Glyma.07G192700 // Glyma.13G183700 // Glyma.14G064200 // Glyma.13G075200 // Glyma.09G243700 // Glyma.17G059800 // Glyma.12G031800 // Glyma.10G241600 // Glyma.13G110800 // Glyma.13G322600 // Glyma.06G122800 // Glyma.03G263600 …
GO:0019842	MF	vitamin binding	7.5e-07	6e-05	// Glyma.14G111800 // Glyma.12G022300 // Glyma.13G295000 // Glyma.16G218500 // Glyma.19G210300 // Glyma.02G127600 // Glyma.04G186700 // Glyma.19G132000 // Glyma.06G082400 // Glyma.01G196100 // Glyma.14G211100 // Glyma.13G001200 // Glyma.05G136100 // Glyma.03G167900 // Glyma.13G049500 // Glyma.08G091301 // Glyma.06G235900 // Glyma.11G213000 // Glyma.12G161500
GO:0005507	MF	copper ion binding	1e-05	0.00075	// Glyma.01G112600 // Glyma.12G060900 // Glyma.11G059200 // Glyma.05G056100 // Glyma.06G318800 // Glyma.17G012300 // Glyma.20G126500 // Glyma.06G307100 // Glyma.14G223000 // Glyma.20G051900 // Glyma.17G180400 // Glyma.17G019300 // Glyma.14G191500 // Glyma.20G051602 // Glyma.11G137500 // Glyma.20G051700 // Glyma.14G198900 // Glyma.17G138300 // Glyma.11G097300 // Glyma.12G097700 // Glyma.03G077900 …
GO:0004185	MF	serine-type carboxypeptidase activity	2.6e-05	0.0018	// Glyma.13G183700 // Glyma.16G145300 // Glyma.11G191200 // Glyma.07G192700 // Glyma.13G075200 // Glyma.13G322600 // Glyma.06G122800 // Glyma.14G122200 // Glyma.20G178600 // Glyma.13G075100 // Glyma.04G240600 // Glyma.12G177900 // Glyma.10G102100 // Glyma.13G321700 // Glyma.18G242900 // Glyma.09G226700 // Glyma.19G128100 // Glyma.12G083100 // Glyma.08G245500 // Glyma.12G010100 // Glyma.15G090300 …
GO:0004180	MF	carboxypeptidase activity	3.6e-05	0.0024	// Glyma.13G183700 // Glyma.16G145300 // Glyma.11G191200 // Glyma.07G192700 // Glyma.13G075200 // Glyma.13G322600 // Glyma.06G122800 // Glyma.14G122200 // Glyma.20G178600 // Glyma.13G075100 // Glyma.04G240600 // Glyma.12G177900 // Glyma.10G102100 // Glyma.13G321700 // Glyma.18G242900 // Glyma.09G226700 // Glyma.19G128100 // Glyma.12G083100 // Glyma.08G245500 // Glyma.12G010100 // Glyma.15G090300 …
GO:0020037	MF	heme binding	5.6e-05	0.0036	// Glyma.15G002200 // Glyma.03G145600 // Glyma.08G238100 // Glyma.09G277900 // Glyma.10G234700 // Glyma.13G069400 // Glyma.18G080200 // Glyma.11G078400 // Glyma.08G250000 // Glyma.08G327100 // Glyma.03G115300 // Glyma.12G101200 // Glyma.17G013600 // Glyma.15G135200 // Glyma.15G128800 // Glyma.11G176307 // Glyma.11G185700 // Glyma.03G122000 // Glyma.11G122700 // Glyma.05G019200 // Glyma.02G259300 …
GO:0046906	MF	tetrapyrrole binding	6e-05	0.0036	// Glyma.15G002200 // Glyma.03G145600 // Glyma.08G238100 // Glyma.09G277900 // Glyma.10G234700 // Glyma.13G069400 // Glyma.18G080200 // Glyma.11G078400 // Glyma.08G250000 // Glyma.08G327100 // Glyma.03G115300 // Glyma.12G101200 // Glyma.17G013600 // Glyma.15G135200 // Glyma.15G128800 // Glyma.11G176307 // Glyma.11G185700 // Glyma.03G122000 // Glyma.11G122700 // Glyma.05G019200 // Glyma.02G259300 …
GO:0070008	MF	serine-type exopeptidase activity	9.5e-05	0.0055	// Glyma.13G183700 // Glyma.16G145300 // Glyma.11G191200 // Glyma.07G192700 // Glyma.13G075200 // Glyma.13G322600 // Glyma.06G122800 // Glyma.14G122200 // Glyma.20G178600 // Glyma.13G075100 // Glyma.04G240600 // Glyma.12G177900 // Glyma.10G102100 // Glyma.13G321700 // Glyma.18G242900 // Glyma.09G226700 // Glyma.19G128100 // Glyma.12G083100 // Glyma.08G245500 // Glyma.12G010100 // Glyma.15G090300 …
GO:0016209	MF	antioxidant activity	0.00012	0.0066	// Glyma.06G221700 // Glyma.09G109800 // Glyma.06G275900 // Glyma.03G145600 // Glyma.19G190800 // Glyma.09G277900 // Glyma.02G171600 // Glyma.02G079800 // Glyma.18G203300 // Glyma.U031413 // Glyma.13G069400 // Glyma.01G192500 // Glyma.11G078400 // Glyma.18G055500 // Glyma.18G055400 // Glyma.13G307000 // Glyma.U031513 // Glyma.05G021100 // Glyma.04G221300 // Glyma.04G220600 // Glyma.12G195600 // G…
GO:0004252	MF	serine-type endopeptidase activity	0.0003	0.016	// Glyma.20G220000 // Glyma.11G224600 // Glyma.05G103200 // Glyma.14G064400 // Glyma.18G239500 // Glyma.14G064200 // Glyma.09G243700 // Glyma.17G059800 // Glyma.12G031800 // Glyma.10G241600 // Glyma.13G110800 // Glyma.03G263600 // Glyma.16G012700 // Glyma.19G234200 // Glyma.20G152600 // Glyma.09G195100 // Glyma.18G250700 // Glyma.09G070000 // Glyma.15G165100 // Glyma.09G082300 // Glyma.17G048700 …
GO:0017111	MF	nucleoside-triphosphatase activity	0.00033	0.017	// Glyma.17G098300 // Glyma.15G063200 // Glyma.02G295800 // Glyma.07G238400 // Glyma.14G127800 // Glyma.19G213600 // Glyma.17G038700 // Glyma.01G144500 // Glyma.20G207200 // Glyma.08G084800 // Glyma.10G071800 // Glyma.11G020300 // Glyma.17G258300 // Glyma.08G190700 // Glyma.02G296800 // Glyma.06G154500 // Glyma.09G047300 // Glyma.03G124400 // Glyma.10G255500 // Glyma.20G181400 // Glyma.03G237800 …
GO:0004601	MF	peroxidase activity	0.00045	0.022	// Glyma.06G221700 // Glyma.09G109800 // Glyma.06G275900 // Glyma.03G145600 // Glyma.09G277900 // Glyma.02G171600 // Glyma.02G079800 // Glyma.11G080300 // Glyma.U031413 // Glyma.13G069400 // Glyma.01G192500 // Glyma.11G078400 // Glyma.18G055500 // Glyma.18G055400 // Glyma.13G307000 // Glyma.U031513 // Glyma.05G021100 // Glyma.04G220600 // Glyma.12G195600 // Glyma.08G005900 // Glyma.14G221400 // G…
GO:0016616	MF	oxidoreductase activity, acting on the CH-OH group of donors, NAD or NADP as acceptor	0.00058	0.026	// Glyma.08G148100 // Glyma.11G088000 // Glyma.03G014600 // Glyma.20G058000 // Glyma.01G057100 // Glyma.08G218100 // Glyma.12G011200 // Glyma.13G264500 // Glyma.02G115400 // Glyma.19G028500 // Glyma.17G069600 // Glyma.12G234300 // Glyma.07G271200 // Glyma.15G040000 // Glyma.19G038400 // Glyma.08G205000 // Glyma.07G059800 // Glyma.18G265100 // Glyma.15G210300 // Glyma.08G199000 // Glyma.05G227400 …
GO:0016614	MF	oxidoreductase activity, acting on CH-OH group of donors	0.00056	0.026	// Glyma.08G148100 // Glyma.19G259400 // Glyma.03G014600 // Glyma.20G058000 // Glyma.01G057100 // Glyma.16G020100 // Glyma.03G260600 // Glyma.08G218100 // Glyma.12G011200 // Glyma.13G264500 // Glyma.02G115400 // Glyma.19G028500 // Glyma.17G069600 // Glyma.12G234300 // Glyma.07G271200 // Glyma.15G040000 // Glyma.19G038400 // Glyma.08G205000 // Glyma.07G059800 // Glyma.18G265100 // Glyma.16G020000 …
GO:0016684	MF	oxidoreductase activity, acting on peroxide as acceptor	0.00067	0.029	// Glyma.06G221700 // Glyma.09G109800 // Glyma.06G275900 // Glyma.03G145600 // Glyma.09G277900 // Glyma.02G171600 // Glyma.02G079800 // Glyma.11G080300 // Glyma.U031413 // Glyma.13G069400 // Glyma.01G192500 // Glyma.11G078400 // Glyma.18G055500 // Glyma.18G055400 // Glyma.13G307000 // Glyma.U031513 // Glyma.05G021100 // Glyma.04G220600 // Glyma.12G195600 // Glyma.08G005900 // Glyma.14G221400 // G…
GO:0016462	MF	pyrophosphatase activity	0.00074	0.031	// Glyma.17G098300 // Glyma.15G063200 // Glyma.02G295800 // Glyma.07G238400 // Glyma.14G127800 // Glyma.19G213600 // Glyma.17G038700 // Glyma.01G144500 // Glyma.20G207200 // Glyma.08G084800 // Glyma.10G071800 // Glyma.11G020300 // Glyma.17G258300 // Glyma.08G190700 // Glyma.02G296800 // Glyma.06G154500 // Glyma.09G047300 // Glyma.03G124400 // Glyma.10G255500 // Glyma.20G181400 // Glyma.03G237800 …
GO:0003993	MF	acid phosphatase activity	0.00091	0.036	// Glyma.03G166500 // Glyma.19G167600 // Glyma.10G134700 // Glyma.15G218400 // Glyma.03G001600 // Glyma.08G200100 // Glyma.07G125900 // Glyma.07G014500 // Glyma.07G014600 // Glyma.08G200200 // Glyma.13G065500
GO:0008238	MF	exopeptidase activity	0.00091	0.036	// Glyma.13G183700 // Glyma.16G145300 // Glyma.11G191200 // Glyma.07G192700 // Glyma.13G075200 // Glyma.20G095700 // Glyma.06G122800 // Glyma.14G122200 // Glyma.20G178600 // Glyma.13G075100 // Glyma.04G240600 // Glyma.12G177900 // Glyma.10G102100 // Glyma.13G321700 // Glyma.18G242900 // Glyma.09G226700 // Glyma.19G128100 // Glyma.12G083100 // Glyma.08G245500 // Glyma.12G010100 // Glyma.15G090300 …
GO:0016881	MF	acid-amino acid ligase activity	0.00097	0.037	// Glyma.08G037000 // Glyma.09G172100 // Glyma.20G013200 // Glyma.19G237800 // Glyma.19G013500 // Glyma.07G214300 // Glyma.06G047800 // Glyma.04G212300 // Glyma.02G034200 // Glyma.14G089060 // Glyma.17G090900 // Glyma.01G195200
GO:0050662	MF	coenzyme binding	0.0013	0.048	// Glyma.19G259400 // Glyma.15G170300 // Glyma.03G014600 // Glyma.20G058000 // Glyma.17G050000 // Glyma.01G057100 // Glyma.15G132700 // Glyma.09G211600 // Glyma.11G070300 // Glyma.17G032300 // Glyma.09G028100 // Glyma.14G197600 // Glyma.16G020100 // Glyma.09G196000 // Glyma.07G241600 // Glyma.12G011200 // Glyma.05G125800 // Glyma.02G218300 // Glyma.02G115400 // Glyma.05G231100 // Glyma.19G028500 …
GO:0044464	CC	cell part	3.2e-39	4.7e-37	// Glyma.17G002300 // Glyma.17G098300 // Glyma.13G161500 // Glyma.11G145500 // Glyma.09G275000 // Glyma.04G127900 // Glyma.16G023600 // Glyma.13G357500 // Glyma.10G256200 // Glyma.11G238400 // Glyma.17G165200 // Glyma.01G144500 // Glyma.08G131300 // Glyma.08G056100 // Glyma.20G207200 // Glyma.11G228000 // Glyma.02G133700 // Glyma.04G048300 // Glyma.17G109800 // Glyma.09G059000 // Glyma.16G189100 …
GO:0005623	CC	cell	3.2e-39	4.7e-37	// Glyma.17G002300 // Glyma.17G098300 // Glyma.13G161500 // Glyma.11G145500 // Glyma.09G275000 // Glyma.04G127900 // Glyma.16G023600 // Glyma.13G357500 // Glyma.10G256200 // Glyma.11G238400 // Glyma.17G165200 // Glyma.01G144500 // Glyma.08G131300 // Glyma.08G056100 // Glyma.20G207200 // Glyma.11G228000 // Glyma.02G133700 // Glyma.04G048300 // Glyma.17G109800 // Glyma.09G059000 // Glyma.16G189100 …
GO:0015630	CC	microtubule cytoskeleton	3.9e-16	3.8e-14	// Glyma.08G037900 // Glyma.02G302800 // Glyma.19G028600 // Glyma.02G214300 // Glyma.11G075100 // Glyma.12G038600 // Glyma.16G151800 // Glyma.06G024100 // Glyma.07G096500 // Glyma.07G005200 // Glyma.09G136400 // Glyma.14G219300 // Glyma.13G357500 // Glyma.18G265200 // Glyma.13G330600 // Glyma.20G136000 // Glyma.10G045500 // Glyma.06G290300 // Glyma.10G154200 // Glyma.15G063200 // Glyma.17G038700 …
GO:0044430	CC	cytoskeletal part	6.7e-14	4.9e-12	// Glyma.11G075100 // Glyma.13G357500 // Glyma.19G213600 // Glyma.17G038700 // Glyma.01G144500 // Glyma.20G207200 // Glyma.15G063200 // Glyma.18G265200 // Glyma.02G296800 // Glyma.08G316800 // Glyma.03G124400 // Glyma.10G255500 // Glyma.03G237800 // Glyma.13G251100 // Glyma.13G133200 // Glyma.11G110800 // Glyma.05G085400 // Glyma.19G127700 // Glyma.14G089072 // Glyma.06G124800 // Glyma.14G016800 …
GO:0005856	CC	cytoskeleton	5.3e-13	3.1e-11	// Glyma.11G075100 // Glyma.13G357500 // Glyma.19G213600 // Glyma.09G279900 // Glyma.01G144500 // Glyma.20G207200 // Glyma.15G063200 // Glyma.18G265200 // Glyma.02G296800 // Glyma.08G316800 // Glyma.03G124400 // Glyma.10G255500 // Glyma.19G164400 // Glyma.03G237800 // Glyma.13G251100 // Glyma.13G133200 // Glyma.11G110800 // Glyma.05G085400 // Glyma.19G127700 // Glyma.14G089072 // Glyma.06G124800 …
GO:0005875	CC	microtubule associated complex	1.9e-11	9.3e-10	// Glyma.08G037900 // Glyma.02G214300 // Glyma.11G075100 // Glyma.12G038600 // Glyma.16G151800 // Glyma.07G096500 // Glyma.07G005200 // Glyma.09G136400 // Glyma.13G357500 // Glyma.10G154200 // Glyma.04G041300 // Glyma.15G063200 // Glyma.17G038700 // Glyma.01G144500 // Glyma.17G233200 // Glyma.20G207200 // Glyma.14G016800 // Glyma.17G123400 // Glyma.02G050400 // Glyma.15G043400 // Glyma.17G169400 …
GO:0005871	CC	kinesin complex	3.4e-11	1.4e-09	// Glyma.02G214300 // Glyma.11G075100 // Glyma.12G038600 // Glyma.07G096500 // Glyma.07G005200 // Glyma.09G136400 // Glyma.10G154200 // Glyma.04G041300 // Glyma.15G063200 // Glyma.17G038700 // Glyma.01G144500 // Glyma.17G233200 // Glyma.20G207200 // Glyma.14G016800 // Glyma.17G123400 // Glyma.02G050400 // Glyma.03G217000 // Glyma.17G169400 // Glyma.03G237800 // Glyma.09G194900 // Glyma.12G074300 …
GO:0005874	CC	microtubule	8.1e-08	3e-06	// Glyma.19G028600 // Glyma.14G219300 // Glyma.20G136000 // Glyma.06G290300 // Glyma.08G243100 // Glyma.10G235100 // Glyma.17G137100 // Glyma.05G054600 // Glyma.11G213500 // Glyma.11G044200 // Glyma.17G258300 // Glyma.04G023900 // Glyma.05G110200 // Glyma.06G090500 // Glyma.03G124400 // Glyma.10G255500 // Glyma.12G116700 // Glyma.20G159200 // Glyma.17G156900 // Glyma.04G088500 // Glyma.18G265200 …
GO:0044427	CC	chromosomal part	5.7e-05	0.0018	// Glyma.11G141700 // Glyma.10G198500 // Glyma.13G342000 // Glyma.09G258700 // Glyma.15G032300 // Glyma.02G106600 // Glyma.11G141800 // Glyma.17G035000 // Glyma.07G238400 // Glyma.05G188700 // Glyma.19G216100 // Glyma.13G321600 // Glyma.08G245000 // Glyma.03G219200 // Glyma.13G202100 // Glyma.08G227400 // Glyma.13G360700 // Glyma.15G013200 // Glyma.20G191600 // Glyma.18G041000 // Glyma.11G130900 …
GO:0030312	CC	external encapsulating structure	9e-05	0.0024	// Glyma.05G190300 // Glyma.01G209500 // Glyma.17G065400 // Glyma.06G314200 // Glyma.14G159600 // Glyma.01G196800 // Glyma.17G059800 // Glyma.12G101800 // Glyma.19G212600 // Glyma.04G236200 // Glyma.17G065300 // Glyma.16G014100 // Glyma.08G033000 // Glyma.17G065200 // Glyma.16G150300 // Glyma.17G141700 // Glyma.09G059000 // Glyma.18G003200 // Glyma.08G147900 // Glyma.17G065000 // Glyma.06G152000 …
GO:0005618	CC	cell wall	9e-05	0.0024	// Glyma.05G190300 // Glyma.01G209500 // Glyma.17G065400 // Glyma.06G314200 // Glyma.14G159600 // Glyma.01G196800 // Glyma.17G059800 // Glyma.12G101800 // Glyma.19G212600 // Glyma.04G236200 // Glyma.17G065300 // Glyma.16G014100 // Glyma.08G033000 // Glyma.17G065200 // Glyma.16G150300 // Glyma.17G141700 // Glyma.09G059000 // Glyma.18G003200 // Glyma.08G147900 // Glyma.17G065000 // Glyma.06G152000 …
GO:0005694	CC	chromosome	0.00016	0.0039	// Glyma.11G141700 // Glyma.10G198500 // Glyma.13G342000 // Glyma.09G258700 // Glyma.15G032300 // Glyma.02G106600 // Glyma.11G141800 // Glyma.17G035000 // Glyma.07G238400 // Glyma.05G188700 // Glyma.19G216100 // Glyma.13G321600 // Glyma.08G245000 // Glyma.03G219200 // Glyma.13G202100 // Glyma.08G227400 // Glyma.13G360700 // Glyma.19G022800 // Glyma.15G013200 // Glyma.20G191600 // Glyma.18G041000 …
GO:0044446	CC	intracellular organelle part	0.0007	0.016	// Glyma.11G141700 // Glyma.11G075100 // Glyma.17G002300 // Glyma.06G073600 // Glyma.13G357500 // Glyma.07G238400 // Glyma.19G213600 // Glyma.17G038700 // Glyma.01G144500 // Glyma.20G207200 // Glyma.15G063200 // Glyma.17G258300 // Glyma.13G202100 // Glyma.10G153100 // Glyma.18G266200 // Glyma.20G191600 // Glyma.02G296800 // Glyma.15G264500 // Glyma.09G047300 // Glyma.08G316800 // Glyma.03G124400 …
GO:0044422	CC	organelle part	0.00078	0.016	// Glyma.11G141700 // Glyma.11G075100 // Glyma.17G002300 // Glyma.06G073600 // Glyma.13G357500 // Glyma.07G238400 // Glyma.19G213600 // Glyma.17G038700 // Glyma.01G144500 // Glyma.20G207200 // Glyma.15G063200 // Glyma.17G258300 // Glyma.13G202100 // Glyma.10G153100 // Glyma.18G266200 // Glyma.20G191600 // Glyma.02G296800 // Glyma.15G264500 // Glyma.09G047300 // Glyma.08G316800 // Glyma.03G124400 …
GO:0042555	CC	MCM complex	0.00091	0.018	// Glyma.07G238400 // Glyma.03G219200 // Glyma.19G216100 // Glyma.09G047300 // Glyma.15G154900 // Glyma.17G035000
GO:0000786	CC	nucleosome	0.0014	0.024	// Glyma.11G141700 // Glyma.10G198500 // Glyma.13G342000 // Glyma.11G130900 // Glyma.05G188700 // Glyma.18G266200 // Glyma.20G191600 // Glyma.12G179100 // Glyma.07G057300 // Glyma.12G055200 // Glyma.15G032300 // Glyma.08G227400 // Glyma.11G141800 // Glyma.13G173100 // Glyma.13G321600 // Glyma.08G245000 // Glyma.15G222200 // Glyma.07G202500
GO:0032993	CC	protein-DNA complex	0.0014	0.024	// Glyma.11G141700 // Glyma.10G198500 // Glyma.13G342000 // Glyma.11G130900 // Glyma.05G188700 // Glyma.18G266200 // Glyma.20G191600 // Glyma.12G179100 // Glyma.07G057300 // Glyma.12G055200 // Glyma.15G032300 // Glyma.08G227400 // Glyma.11G141800 // Glyma.13G173100 // Glyma.13G321600 // Glyma.08G245000 // Glyma.15G222200 // Glyma.07G202500
GO:0048046	CC	apoplast	0.0021	0.034	// Glyma.18G003200 // Glyma.12G101800 // Glyma.17G065000 // Glyma.16G150300 // Glyma.13G095100 // Glyma.17G065300 // Glyma.13G095200 // Glyma.17G065400 // Glyma.12G197600 // Glyma.19G106700 // Glyma.17G065200 // Glyma.16G045000 // Glyma.03G184500 // Glyma.U031113 // Glyma.13G095000 // Glyma.01G196800 // Glyma.20G141800
GO:0043232	CC	intracellular non-membrane-bounded organelle	0.0031	0.046	// Glyma.11G141700 // Glyma.11G075100 // Glyma.13G357500 // Glyma.07G238400 // Glyma.19G213600 // Glyma.09G279900 // Glyma.01G144500 // Glyma.20G207200 // Glyma.15G063200 // Glyma.19G075200 // Glyma.16G189100 // Glyma.17G258300 // Glyma.13G202100 // Glyma.18G266200 // Glyma.20G191600 // Glyma.02G296800 // Glyma.15G264500 // Glyma.09G047300 // Glyma.08G316800 // Glyma.03G124400 // Glyma.10G255500 …
GO:0043228	CC	non-membrane-bounded organelle	0.0031	0.046	// Glyma.11G141700 // Glyma.11G075100 // Glyma.13G357500 // Glyma.07G238400 // Glyma.19G213600 // Glyma.09G279900 // Glyma.01G144500 // Glyma.20G207200 // Glyma.15G063200 // Glyma.19G075200 // Glyma.16G189100 // Glyma.17G258300 // Glyma.13G202100 // Glyma.18G266200 // Glyma.20G191600 // Glyma.02G296800 // Glyma.15G264500 // Glyma.09G047300 // Glyma.08G316800 // Glyma.03G124400 // Glyma.10G255500 …
