# Supplementary material for: The NAC transcription factors SNAP1/2/3/4 are central regulators mediating high nitrogen responses in mature nodules of soybean
Source: Nat Commun. 2023 Aug 5;14:4711. doi: 10.1038/s41467-023-40392-w (PMC10404276; doi:10.1038/s41467-023-40392-w)
Supplement: Supplementary file 4 — Supplementary Data 1-14 [file 41467_2023_40392_MOESM4_ESM.zip › Supplementary Dataset1-14/Supplementary_Data_4.xlsx]

## Sheet: Supplementary_Data_4
Supplementary Data 4. GO enrichment analysis of genes in module blue.
GO_acc	Aspect	Description	Pvalue	FDR	Entries
GO:0044262	BP	cellular carbohydrate metabolic process	3.3e-12	3.5e-09	// Glyma.09G208300 // Glyma.10G265400 // Glyma.13G308900 // Glyma.19G077300 // Glyma.18G095300 // Glyma.18G136200 // Glyma.10G194300 // Glyma.01G005100 // Glyma.01G031900 // Glyma.08G157400 // Glyma.05G150400 // Glyma.10G189300 // Glyma.05G224500 // Glyma.06G184200 // Glyma.07G260802 // Glyma.04G180900 // Glyma.06G323700 // Glyma.06G307900 // Glyma.13G322500 // Glyma.09G203500 // Glyma.19G124500 …
GO:0046942	BP	carboxylic acid transport	1.5e-10	8.1e-08	// Glyma.13G051100 // Glyma.16G059801 // Glyma.10G208800 // Glyma.02G260300 // Glyma.16G036300 // Glyma.19G087200 // Glyma.05G155500 // Glyma.10G173400 // Glyma.09G050600 // Glyma.16G062600 // Glyma.18G059300 // Glyma.18G022400 // Glyma.19G083900 // Glyma.05G233400 // Glyma.19G116400 // Glyma.16G059900 // Glyma.11G234600 // Glyma.19G087300
GO:0008152	BP	metabolic process	2.8e-09	7.6e-07	// Glyma.03G219033 // Glyma.10G211300 // Glyma.08G119900 // Glyma.02G100000 // Glyma.13G094900 // Glyma.18G056600 // Glyma.17G232210 // Glyma.16G039300 // Glyma.01G158200 // Glyma.04G041200 // Glyma.U031613 // Glyma.14G077500 // Glyma.10G197500 // Glyma.19G124500 // Glyma.14G030400 // Glyma.09G062600 // Glyma.01G182400 // Glyma.09G136000 // Glyma.02G181200 // Glyma.05G169400 // Glyma.01G185800 //…
GO:0044106	BP	cellular amine metabolic process	2.5e-09	7.6e-07	// Glyma.14G030400 // Glyma.18G278900 // Glyma.12G158600 // Glyma.12G027800 // Glyma.19G228400 // Glyma.16G153400 // Glyma.08G327400 // Glyma.02G072200 // Glyma.02G014200 // Glyma.04G236900 // Glyma.19G111000 // Glyma.08G161000 // Glyma.17G026200 // Glyma.20G245300
GO:0009308	BP	amine metabolic process	1e-08	1.6e-06	// Glyma.14G030400 // Glyma.19G221800 // Glyma.10G090600 // Glyma.12G158600 // Glyma.12G027800 // Glyma.19G228400 // Glyma.16G153400 // Glyma.12G049100 // Glyma.08G327400 // Glyma.02G072200 // Glyma.18G278900 // Glyma.02G014200 // Glyma.04G236900 // Glyma.19G111000 // Glyma.08G161000 // Glyma.17G026200 // Glyma.18G143600 // Glyma.20G245300
GO:0006355	BP	regulation of transcription, DNA-dependent	9.9e-09	1.6e-06	// Glyma.16G152100 // Glyma.17G232210 // Glyma.15G110300 // Glyma.08G119900 // Glyma.06G205800 // Glyma.02G303800 // Glyma.18G056600 // Glyma.16G196200 // Glyma.11G114800 // Glyma.04G041200 // Glyma.19G199500 // Glyma.15G269100 // Glyma.10G197500 // Glyma.01G214800 // Glyma.19G021900 // Glyma.08G250800 // Glyma.06G194800 // Glyma.20G153700 // Glyma.13G279900 // Glyma.02G070600 // Glyma.18G252300 …
GO:0051252	BP	regulation of RNA metabolic process	1e-08	1.6e-06	// Glyma.16G152100 // Glyma.17G232210 // Glyma.15G110300 // Glyma.08G119900 // Glyma.06G205800 // Glyma.02G303800 // Glyma.18G056600 // Glyma.16G196200 // Glyma.11G114800 // Glyma.04G041200 // Glyma.19G199500 // Glyma.15G269100 // Glyma.10G197500 // Glyma.01G214800 // Glyma.19G021900 // Glyma.08G250800 // Glyma.06G194800 // Glyma.20G153700 // Glyma.13G279900 // Glyma.02G070600 // Glyma.18G252300 …
GO:0009889	BP	regulation of biosynthetic process	1.9e-08	1.8e-06	// Glyma.16G152100 // Glyma.17G232210 // Glyma.15G110300 // Glyma.08G119900 // Glyma.06G205800 // Glyma.02G303800 // Glyma.18G056600 // Glyma.16G196200 // Glyma.11G114800 // Glyma.04G041200 // Glyma.19G199500 // Glyma.15G269100 // Glyma.10G197500 // Glyma.01G214800 // Glyma.19G021900 // Glyma.08G250800 // Glyma.06G194800 // Glyma.20G153700 // Glyma.13G279900 // Glyma.02G070600 // Glyma.18G252300 …
GO:0010556	BP	regulation of macromolecule biosynthetic process	1.9e-08	1.8e-06	// Glyma.16G152100 // Glyma.17G232210 // Glyma.15G110300 // Glyma.08G119900 // Glyma.06G205800 // Glyma.02G303800 // Glyma.18G056600 // Glyma.16G196200 // Glyma.11G114800 // Glyma.04G041200 // Glyma.19G199500 // Glyma.15G269100 // Glyma.10G197500 // Glyma.01G214800 // Glyma.19G021900 // Glyma.08G250800 // Glyma.06G194800 // Glyma.20G153700 // Glyma.13G279900 // Glyma.02G070600 // Glyma.18G252300 …
GO:0031326	BP	regulation of cellular biosynthetic process	1.9e-08	1.8e-06	// Glyma.16G152100 // Glyma.17G232210 // Glyma.15G110300 // Glyma.08G119900 // Glyma.06G205800 // Glyma.02G303800 // Glyma.18G056600 // Glyma.16G196200 // Glyma.11G114800 // Glyma.04G041200 // Glyma.19G199500 // Glyma.15G269100 // Glyma.10G197500 // Glyma.01G214800 // Glyma.19G021900 // Glyma.08G250800 // Glyma.06G194800 // Glyma.20G153700 // Glyma.13G279900 // Glyma.02G070600 // Glyma.18G252300 …
GO:0019219	BP	regulation of nucleobase, nucleoside, nucleotide and nucleic acid metabolic process	1.6e-08	1.8e-06	// Glyma.16G152100 // Glyma.17G232210 // Glyma.15G110300 // Glyma.08G119900 // Glyma.06G205800 // Glyma.02G303800 // Glyma.18G056600 // Glyma.16G196200 // Glyma.11G114800 // Glyma.04G041200 // Glyma.19G199500 // Glyma.15G269100 // Glyma.10G197500 // Glyma.01G214800 // Glyma.19G021900 // Glyma.08G250800 // Glyma.06G194800 // Glyma.20G153700 // Glyma.13G279900 // Glyma.02G070600 // Glyma.18G252300 …
GO:0051171	BP	regulation of nitrogen compound metabolic process	2.5e-08	2.1e-06	// Glyma.16G152100 // Glyma.17G232210 // Glyma.15G110300 // Glyma.08G119900 // Glyma.06G205800 // Glyma.02G303800 // Glyma.18G056600 // Glyma.16G196200 // Glyma.11G114800 // Glyma.04G041200 // Glyma.19G199500 // Glyma.15G269100 // Glyma.10G197500 // Glyma.01G214800 // Glyma.19G021900 // Glyma.08G250800 // Glyma.06G194800 // Glyma.20G153700 // Glyma.13G279900 // Glyma.02G070600 // Glyma.18G252300 …
GO:0006066	BP	alcohol metabolic process	2.6e-08	2.1e-06	// Glyma.10G265400 // Glyma.05G224500 // Glyma.19G077300 // Glyma.10G194300 // Glyma.09G203500 // Glyma.19G124500 // Glyma.07G013900 // Glyma.01G019200 // Glyma.16G048100 // Glyma.18G296300 // Glyma.01G005100 // Glyma.01G016700
GO:0015849	BP	organic acid transport	2.8e-08	2.1e-06	// Glyma.13G051100 // Glyma.16G059801 // Glyma.10G208800 // Glyma.02G260300 // Glyma.16G036300 // Glyma.19G087200 // Glyma.05G155500 // Glyma.10G173400 // Glyma.09G050600 // Glyma.16G062600 // Glyma.18G059300 // Glyma.18G022400 // Glyma.19G083900 // Glyma.05G233400 // Glyma.19G116400 // Glyma.16G059900 // Glyma.11G234600 // Glyma.19G087300
GO:0031323	BP	regulation of cellular metabolic process	3.5e-08	2.5e-06	// Glyma.16G152100 // Glyma.17G232210 // Glyma.15G110300 // Glyma.08G119900 // Glyma.06G205800 // Glyma.02G303800 // Glyma.18G056600 // Glyma.16G196200 // Glyma.11G114800 // Glyma.04G041200 // Glyma.19G199500 // Glyma.15G269100 // Glyma.10G197500 // Glyma.01G214800 // Glyma.19G021900 // Glyma.08G250800 // Glyma.06G194800 // Glyma.20G153700 // Glyma.13G279900 // Glyma.02G070600 // Glyma.18G252300 …
GO:0080090	BP	regulation of primary metabolic process	5.5e-08	3.5e-06	// Glyma.16G152100 // Glyma.17G232210 // Glyma.15G110300 // Glyma.08G119900 // Glyma.06G205800 // Glyma.02G303800 // Glyma.18G056600 // Glyma.16G196200 // Glyma.11G114800 // Glyma.04G041200 // Glyma.19G199500 // Glyma.15G269100 // Glyma.10G197500 // Glyma.01G214800 // Glyma.19G021900 // Glyma.08G250800 // Glyma.06G194800 // Glyma.20G153700 // Glyma.13G279900 // Glyma.02G070600 // Glyma.18G252300 …
GO:0010468	BP	regulation of gene expression	5.3e-08	3.5e-06	// Glyma.16G152100 // Glyma.17G232210 // Glyma.15G110300 // Glyma.08G119900 // Glyma.06G205800 // Glyma.02G303800 // Glyma.18G056600 // Glyma.16G196200 // Glyma.11G114800 // Glyma.04G041200 // Glyma.19G199500 // Glyma.15G269100 // Glyma.10G197500 // Glyma.01G214800 // Glyma.19G021900 // Glyma.08G250800 // Glyma.06G194800 // Glyma.20G153700 // Glyma.13G279900 // Glyma.02G070600 // Glyma.18G252300 …
GO:0009605	BP	response to external stimulus	6.1e-08	3.6e-06	// Glyma.20G205800 // Glyma.10G141400 // Glyma.03G256200 // Glyma.02G237100 // Glyma.11G031800 // Glyma.17G013000 // Glyma.07G261000 // Glyma.02G008800 // Glyma.15G108200 // Glyma.20G205700 // Glyma.01G210200 // Glyma.09G003900 // Glyma.07G057900 // Glyma.06G306300 // Glyma.10G184600
GO:0019222	BP	regulation of metabolic process	1.3e-07	7.4e-06	// Glyma.16G152100 // Glyma.17G232210 // Glyma.15G110300 // Glyma.08G119900 // Glyma.06G205800 // Glyma.02G303800 // Glyma.18G056600 // Glyma.16G196200 // Glyma.11G114800 // Glyma.04G041200 // Glyma.19G199500 // Glyma.15G269100 // Glyma.10G197500 // Glyma.01G214800 // Glyma.19G021900 // Glyma.08G250800 // Glyma.06G194800 // Glyma.20G153700 // Glyma.13G279900 // Glyma.02G070600 // Glyma.18G252300 …
GO:0060255	BP	regulation of macromolecule metabolic process	1.5e-07	8.2e-06	// Glyma.16G152100 // Glyma.17G232210 // Glyma.15G110300 // Glyma.08G119900 // Glyma.06G205800 // Glyma.02G303800 // Glyma.18G056600 // Glyma.16G196200 // Glyma.11G114800 // Glyma.04G041200 // Glyma.19G199500 // Glyma.15G269100 // Glyma.10G197500 // Glyma.01G214800 // Glyma.19G021900 // Glyma.08G250800 // Glyma.06G194800 // Glyma.20G153700 // Glyma.13G279900 // Glyma.02G070600 // Glyma.18G252300 …
GO:0031669	BP	cellular response to nutrient levels	4.3e-07	2.1e-05	// Glyma.07G261000 // Glyma.11G031800 // Glyma.17G013000 // Glyma.02G008800 // Glyma.15G108200 // Glyma.01G210200 // Glyma.09G003900 // Glyma.06G306300
GO:0031667	BP	response to nutrient levels	4.3e-07	2.1e-05	// Glyma.07G261000 // Glyma.11G031800 // Glyma.17G013000 // Glyma.02G008800 // Glyma.15G108200 // Glyma.01G210200 // Glyma.09G003900 // Glyma.06G306300
GO:0006351	BP	transcription, DNA-dependent	6.8e-07	3.2e-05	// Glyma.16G152100 // Glyma.17G232210 // Glyma.15G110300 // Glyma.08G119900 // Glyma.06G205800 // Glyma.02G303800 // Glyma.18G056600 // Glyma.16G196200 // Glyma.11G114800 // Glyma.04G041200 // Glyma.19G199500 // Glyma.15G269100 // Glyma.10G197500 // Glyma.01G214800 // Glyma.19G021900 // Glyma.08G250800 // Glyma.06G194800 // Glyma.20G153700 // Glyma.13G279900 // Glyma.02G070600 // Glyma.18G252300 …
GO:0032774	BP	RNA biosynthetic process	7.6e-07	3.4e-05	// Glyma.16G152100 // Glyma.17G232210 // Glyma.15G110300 // Glyma.08G119900 // Glyma.06G205800 // Glyma.02G303800 // Glyma.18G056600 // Glyma.16G196200 // Glyma.11G114800 // Glyma.04G041200 // Glyma.19G199500 // Glyma.15G269100 // Glyma.10G197500 // Glyma.01G214800 // Glyma.19G021900 // Glyma.08G250800 // Glyma.06G194800 // Glyma.20G153700 // Glyma.13G279900 // Glyma.02G070600 // Glyma.18G252300 …
GO:0000045	BP	autophagic vacuole assembly	2.7e-06	0.00011	// Glyma.07G261000 // Glyma.11G031800 // Glyma.17G013000 // Glyma.02G008800 // Glyma.15G108200 // Glyma.01G210200 // Glyma.09G003900 // Glyma.06G306300
GO:0016236	BP	macroautophagy	2.7e-06	0.00011	// Glyma.07G261000 // Glyma.11G031800 // Glyma.17G013000 // Glyma.02G008800 // Glyma.15G108200 // Glyma.01G210200 // Glyma.09G003900 // Glyma.06G306300
GO:0034637	BP	cellular carbohydrate biosynthetic process	3.5e-06	0.00014	// Glyma.15G268800 // Glyma.07G172000 // Glyma.02G033500 // Glyma.13G092500 // Glyma.17G067800 // Glyma.04G180900 // Glyma.18G095300 // Glyma.18G136200 // Glyma.06G184200 // Glyma.08G288600 // Glyma.06G307900 // Glyma.10G189300 // Glyma.01G031900 // Glyma.01G019200 // Glyma.13G174300 // Glyma.02G086200 // Glyma.18G296300 // Glyma.09G203500 // Glyma.06G104800 // Glyma.08G157400
GO:0005992	BP	trehalose biosynthetic process	6.2e-06	0.00024	// Glyma.01G031900 // Glyma.07G172000 // Glyma.02G033500 // Glyma.13G092500 // Glyma.17G067800 // Glyma.04G180900 // Glyma.18G136200 // Glyma.06G184200 // Glyma.08G288600 // Glyma.06G104800 // Glyma.02G086200
GO:0006914	BP	autophagy	7.2e-06	0.00027	// Glyma.07G261000 // Glyma.07G211600 // Glyma.11G031800 // Glyma.17G013000 // Glyma.02G008800 // Glyma.15G108200 // Glyma.01G210200 // Glyma.09G003900 // Glyma.06G306300
GO:0005991	BP	trehalose metabolic process	7.7e-06	0.00028	// Glyma.01G031900 // Glyma.07G172000 // Glyma.02G033500 // Glyma.13G092500 // Glyma.17G067800 // Glyma.04G180900 // Glyma.18G136200 // Glyma.06G184200 // Glyma.08G288600 // Glyma.06G104800 // Glyma.02G086200
GO:0007033	BP	vacuole organization	8.1e-06	0.00028	// Glyma.07G261000 // Glyma.11G031800 // Glyma.17G013000 // Glyma.02G008800 // Glyma.15G108200 // Glyma.01G210200 // Glyma.09G003900 // Glyma.06G306300
GO:0009312	BP	oligosaccharide biosynthetic process	8.9e-06	0.0003	// Glyma.01G031900 // Glyma.07G172000 // Glyma.02G033500 // Glyma.13G092500 // Glyma.17G067800 // Glyma.04G180900 // Glyma.18G136200 // Glyma.06G184200 // Glyma.08G288600 // Glyma.06G104800 // Glyma.20G080200 // Glyma.02G086200
GO:0046351	BP	disaccharide biosynthetic process	9.5e-06	0.00031	// Glyma.01G031900 // Glyma.07G172000 // Glyma.02G033500 // Glyma.13G092500 // Glyma.17G067800 // Glyma.04G180900 // Glyma.18G136200 // Glyma.06G184200 // Glyma.08G288600 // Glyma.06G104800 // Glyma.02G086200
GO:0009987	BP	cellular process	1.1e-05	0.00035	// Glyma.17G232210 // Glyma.08G119900 // Glyma.17G218600 // Glyma.05G230400 // Glyma.02G100000 // Glyma.07G073700 // Glyma.01G158200 // Glyma.18G102400 // Glyma.04G041200 // Glyma.U031613 // Glyma.10G197500 // Glyma.19G124500 // Glyma.14G030400 // Glyma.09G062600 // Glyma.18G212200 // Glyma.07G184800 // Glyma.09G136000 // Glyma.02G181200 // Glyma.05G169400 // Glyma.01G185800 // Glyma.14G040200 //…
GO:0016051	BP	carbohydrate biosynthetic process	1.2e-05	0.00036	// Glyma.15G268800 // Glyma.07G172000 // Glyma.02G033500 // Glyma.13G092500 // Glyma.17G067800 // Glyma.04G180900 // Glyma.18G095300 // Glyma.18G136200 // Glyma.06G307900 // Glyma.08G288600 // Glyma.09G203500 // Glyma.01G031900 // Glyma.10G189300 // Glyma.20G080200 // Glyma.01G019200 // Glyma.13G174300 // Glyma.02G086200 // Glyma.18G296300 // Glyma.06G104800 // Glyma.06G184200 // Glyma.08G157400
GO:0050794	BP	regulation of cellular process	1.6e-05	0.00047	// Glyma.16G152100 // Glyma.02G275900 // Glyma.17G232210 // Glyma.15G110300 // Glyma.08G119900 // Glyma.06G205800 // Glyma.09G030900 // Glyma.02G303800 // Glyma.16G136600 // Glyma.18G056600 // Glyma.18G267200 // Glyma.16G196200 // Glyma.18G102400 // Glyma.11G114800 // Glyma.04G041200 // Glyma.19G199500 // Glyma.02G217300 // Glyma.15G269100 // Glyma.10G197500 // Glyma.01G214800 // Glyma.19G021900 …
GO:0031668	BP	cellular response to extracellular stimulus	2.1e-05	0.00057	// Glyma.07G261000 // Glyma.11G031800 // Glyma.17G013000 // Glyma.02G008800 // Glyma.15G108200 // Glyma.01G210200 // Glyma.09G003900 // Glyma.06G306300
GO:0071496	BP	cellular response to external stimulus	2.1e-05	0.00057	// Glyma.07G261000 // Glyma.11G031800 // Glyma.17G013000 // Glyma.02G008800 // Glyma.15G108200 // Glyma.01G210200 // Glyma.09G003900 // Glyma.06G306300
GO:0009991	BP	response to extracellular stimulus	2.1e-05	0.00057	// Glyma.07G261000 // Glyma.11G031800 // Glyma.17G013000 // Glyma.02G008800 // Glyma.15G108200 // Glyma.01G210200 // Glyma.09G003900 // Glyma.06G306300
GO:0044275	BP	cellular carbohydrate catabolic process	3.6e-05	0.00093	// Glyma.10G265400 // Glyma.07G013900 // Glyma.05G224500 // Glyma.10G194300 // Glyma.01G005100
GO:0046164	BP	alcohol catabolic process	3.6e-05	0.00093	// Glyma.10G265400 // Glyma.07G013900 // Glyma.05G224500 // Glyma.10G194300 // Glyma.01G005100
GO:0050789	BP	regulation of biological process	5.9e-05	0.0015	// Glyma.16G152100 // Glyma.02G275900 // Glyma.17G232210 // Glyma.15G110300 // Glyma.08G119900 // Glyma.06G205800 // Glyma.09G030900 // Glyma.02G303800 // Glyma.16G136600 // Glyma.18G056600 // Glyma.18G267200 // Glyma.16G196200 // Glyma.18G102400 // Glyma.11G114800 // Glyma.04G041200 // Glyma.19G199500 // Glyma.02G217300 // Glyma.15G269100 // Glyma.10G197500 // Glyma.01G214800 // Glyma.19G021900 …
GO:0009311	BP	oligosaccharide metabolic process	9.1e-05	0.0023	// Glyma.01G031900 // Glyma.07G172000 // Glyma.02G033500 // Glyma.13G092500 // Glyma.17G067800 // Glyma.04G180900 // Glyma.18G136200 // Glyma.06G184200 // Glyma.08G288600 // Glyma.06G104800 // Glyma.20G080200 // Glyma.02G086200 // Glyma.06G323700
GO:0005984	BP	disaccharide metabolic process	9.5e-05	0.0023	// Glyma.01G031900 // Glyma.07G172000 // Glyma.02G033500 // Glyma.13G092500 // Glyma.17G067800 // Glyma.04G180900 // Glyma.18G136200 // Glyma.06G184200 // Glyma.08G288600 // Glyma.06G104800 // Glyma.02G086200 // Glyma.06G323700
GO:0065007	BP	biological regulation	0.00014	0.0034	// Glyma.16G152100 // Glyma.02G275900 // Glyma.17G232210 // Glyma.15G110300 // Glyma.08G119900 // Glyma.06G205800 // Glyma.09G030900 // Glyma.02G303800 // Glyma.16G136600 // Glyma.18G056600 // Glyma.18G267200 // Glyma.16G196200 // Glyma.18G102400 // Glyma.11G114800 // Glyma.04G041200 // Glyma.19G199500 // Glyma.02G217300 // Glyma.15G269100 // Glyma.10G197500 // Glyma.01G214800 // Glyma.19G021900 …
GO:0003333	BP	amino acid transmembrane transport	0.00018	0.0042	// Glyma.13G051100 // Glyma.10G208800 // Glyma.16G062600 // Glyma.16G036300 // Glyma.05G155500 // Glyma.09G050600 // Glyma.18G059300 // Glyma.18G022400 // Glyma.19G083900 // Glyma.19G116400 // Glyma.02G260300 // Glyma.11G234600
GO:0023052	BP	signaling	0.00025	0.0056	// Glyma.01G164800 // Glyma.12G200100 // Glyma.02G275900 // Glyma.18G267200 // Glyma.06G262300 // Glyma.01G229000 // Glyma.19G192000 // Glyma.11G060300 // Glyma.09G030900 // Glyma.01G210200 // Glyma.02G289300 // Glyma.02G008800 // Glyma.16G136600 // Glyma.06G262100 // Glyma.07G057900 // Glyma.08G355000 // Glyma.18G102400 // Glyma.10G197400 // Glyma.17G113700 // Glyma.02G217300 // Glyma.09G277000 …
GO:0016070	BP	RNA metabolic process	0.00033	0.0073	// Glyma.16G152100 // Glyma.17G232210 // Glyma.15G110300 // Glyma.08G119900 // Glyma.06G205800 // Glyma.02G303800 // Glyma.18G056600 // Glyma.U039500 // Glyma.16G196200 // Glyma.11G114800 // Glyma.04G041200 // Glyma.19G199500 // Glyma.15G269100 // Glyma.10G197500 // Glyma.01G214800 // Glyma.19G021900 // Glyma.08G250800 // Glyma.06G194800 // Glyma.20G153700 // Glyma.13G279900 // Glyma.02G070600 //…
GO:0044238	BP	primary metabolic process	0.00038	0.0084	// Glyma.10G211300 // Glyma.08G119900 // Glyma.12G221500 // Glyma.13G094900 // Glyma.18G056600 // Glyma.17G232210 // Glyma.16G039300 // Glyma.01G158200 // Glyma.04G041200 // Glyma.U031613 // Glyma.10G197500 // Glyma.19G124500 // Glyma.14G030400 // Glyma.09G062600 // Glyma.01G182400 // Glyma.09G136000 // Glyma.02G181200 // Glyma.05G169400 // Glyma.01G185800 // Glyma.08G066000 // Glyma.17G051400 //…
GO:0044248	BP	cellular catabolic process	0.00075	0.016	// Glyma.10G194300 // Glyma.01G005100 // Glyma.16G181500 // Glyma.02G008800 // Glyma.12G158600 // Glyma.07G261000 // Glyma.17G013000 // Glyma.04G147700 // Glyma.05G180100 // Glyma.10G265400 // Glyma.18G278900 // Glyma.05G224500 // Glyma.11G031800 // Glyma.09G136000 // Glyma.09G003900 // Glyma.01G210200 // Glyma.06G306300 // Glyma.07G211600 // Glyma.06G221900 // Glyma.07G013900 // Glyma.01G083300 …
GO:0070925	BP	organelle assembly	0.00085	0.018	// Glyma.07G261000 // Glyma.11G031800 // Glyma.17G013000 // Glyma.02G008800 // Glyma.15G108200 // Glyma.01G210200 // Glyma.09G003900 // Glyma.06G306300
GO:0042221	BP	response to chemical stimulus	0.001	0.021	// Glyma.17G136400 // Glyma.05G196300 // Glyma.01G130500 // Glyma.02G135100 // Glyma.12G194000 // Glyma.10G267600 // Glyma.06G114400 // Glyma.10G239000 // Glyma.07G057900 // Glyma.17G256500 // Glyma.04G009400 // Glyma.03G029600 // Glyma.20G155500 // Glyma.13G138300 // Glyma.01G213000 // Glyma.15G107100 // Glyma.03G256200 // Glyma.09G022300 // Glyma.14G023900 // Glyma.15G274600 // Glyma.06G017900 …
GO:0005976	BP	polysaccharide metabolic process	0.0011	0.021	// Glyma.15G268800 // Glyma.09G208300 // Glyma.17G064900 // Glyma.19G221800 // Glyma.05G068000 // Glyma.18G095300 // Glyma.12G049100 // Glyma.06G307900 // Glyma.13G322500 // Glyma.15G169100 // Glyma.13G094900 // Glyma.09G062600 // Glyma.08G157400 // Glyma.05G150400 // Glyma.10G189300 // Glyma.13G174300 // Glyma.13G103100 // Glyma.17G150100
GO:0009611	BP	response to wounding	0.0012	0.023	// Glyma.03G256200 // Glyma.20G205800 // Glyma.07G057900 // Glyma.10G184600 // Glyma.20G205700
GO:0005506	MF	iron ion binding	8e-09	6e-06	// Glyma.02G051600 // Glyma.01G175500 // Glyma.06G035400 // Glyma.01G130500 // Glyma.02G135100 // Glyma.06G017900 // Glyma.01G181800 // Glyma.01G005100 // Glyma.06G114400 // Glyma.06G176100 // Glyma.11G060000 // Glyma.17G125400 // Glyma.06G310800 // Glyma.06G182000 // Glyma.09G252800 // Glyma.10G222400 // Glyma.03G029900 // Glyma.04G052100 // Glyma.03G160200 // Glyma.07G212800 // Glyma.05G147100 …
GO:0003700	MF	transcription factor activity	2.3e-08	8.6e-06	// Glyma.17G232210 // Glyma.15G110300 // Glyma.08G119900 // Glyma.06G205800 // Glyma.02G303800 // Glyma.18G056600 // Glyma.16G196200 // Glyma.11G114800 // Glyma.04G041200 // Glyma.15G269100 // Glyma.10G223200 // Glyma.02G072800 // Glyma.20G153700 // Glyma.18G252300 // Glyma.18G051500 // Glyma.03G162700 // Glyma.11G036500 // Glyma.05G063600 // Glyma.01G185800 // Glyma.17G051400 // Glyma.11G236300 …
GO:0046914	MF	transition metal ion binding	1.3e-07	3.3e-05	// Glyma.07G068000 // Glyma.17G255900 // Glyma.06G176100 // Glyma.11G033400 // Glyma.06G059600 // Glyma.06G182000 // Glyma.05G233700 // Glyma.06G127300 // Glyma.01G175500 // Glyma.01G130500 // Glyma.17G101800 // Glyma.07G078800 // Glyma.11G121800 // Glyma.05G147100 // Glyma.15G097300 // Glyma.09G214600 // Glyma.06G017900 // Glyma.20G192800 // Glyma.15G029500 // Glyma.02G181200 // Glyma.16G149300 …
GO:0003677	MF	DNA binding	1e-06	0.00019	// Glyma.16G152100 // Glyma.17G232210 // Glyma.15G110300 // Glyma.08G119900 // Glyma.06G205800 // Glyma.02G303800 // Glyma.18G056600 // Glyma.16G196200 // Glyma.04G068000 // Glyma.11G114800 // Glyma.04G041200 // Glyma.19G199500 // Glyma.15G269100 // Glyma.10G197500 // Glyma.01G214800 // Glyma.19G021900 // Glyma.08G250800 // Glyma.06G194800 // Glyma.20G153700 // Glyma.13G279900 // Glyma.02G070600 …
GO:0043565	MF	sequence-specific DNA binding	1.6e-06	0.00023	// Glyma.18G020900 // Glyma.02G058800 // Glyma.17G232210 // Glyma.15G110300 // Glyma.08G119900 // Glyma.08G320200 // Glyma.09G280200 // Glyma.05G184500 // Glyma.16G031900 // Glyma.19G244800 // Glyma.08G240800 // Glyma.03G256700 // Glyma.18G056600 // Glyma.01G177400 // Glyma.16G141500 // Glyma.17G144700 // Glyma.16G196200 // Glyma.06G062000 // Glyma.03G219300 // Glyma.08G148800 // Glyma.09G029800 …
GO:0046872	MF	metal ion binding	5.8e-06	0.00072	// Glyma.04G197300 // Glyma.07G068000 // Glyma.17G255900 // Glyma.06G176100 // Glyma.11G033400 // Glyma.06G059600 // Glyma.06G182000 // Glyma.05G233700 // Glyma.06G127300 // Glyma.01G175500 // Glyma.01G130500 // Glyma.03G082100 // Glyma.17G101800 // Glyma.07G078800 // Glyma.11G121800 // Glyma.05G147100 // Glyma.15G097300 // Glyma.09G214600 // Glyma.06G017900 // Glyma.02G164100 // Glyma.12G205700 …
GO:0043169	MF	cation binding	7.1e-06	0.00076	// Glyma.04G197300 // Glyma.07G068000 // Glyma.17G255900 // Glyma.06G176100 // Glyma.11G033400 // Glyma.06G059600 // Glyma.06G182000 // Glyma.05G233700 // Glyma.06G127300 // Glyma.01G175500 // Glyma.01G130500 // Glyma.03G082100 // Glyma.17G101800 // Glyma.07G078800 // Glyma.11G121800 // Glyma.05G147100 // Glyma.15G097300 // Glyma.09G214600 // Glyma.06G017900 // Glyma.02G164100 // Glyma.12G205700 …
GO:0016881	MF	acid-amino acid ligase activity	1.1e-05	0.0011	// Glyma.02G102900 // Glyma.13G106533 // Glyma.03G256200 // Glyma.03G202600 // Glyma.01G131800 // Glyma.13G249400 // Glyma.U031125 // Glyma.08G103100 // Glyma.07G057900 // Glyma.07G070300
GO:0043167	MF	ion binding	0.00016	0.013	// Glyma.04G197300 // Glyma.07G068000 // Glyma.17G255900 // Glyma.06G176100 // Glyma.11G033400 // Glyma.06G059600 // Glyma.06G182000 // Glyma.05G233700 // Glyma.06G127300 // Glyma.01G175500 // Glyma.01G130500 // Glyma.03G082100 // Glyma.17G101800 // Glyma.07G078800 // Glyma.11G121800 // Glyma.05G147100 // Glyma.15G097300 // Glyma.09G214600 // Glyma.06G017900 // Glyma.02G164100 // Glyma.12G205700 …
GO:0044464	CC	cell part	5e-06	0.00027	// Glyma.09G208300 // Glyma.10G063100 // Glyma.20G085400 // Glyma.15G099600 // Glyma.16G176100 // Glyma.08G119900 // Glyma.17G218600 // Glyma.05G230400 // Glyma.01G210200 // Glyma.07G073700 // Glyma.05G150400 // Glyma.19G010900 // Glyma.10G239000 // Glyma.12G030100 // Glyma.06G059600 // Glyma.15G078701 // Glyma.05G233700 // Glyma.16G196200 // Glyma.07G260802 // Glyma.13G299600 // Glyma.09G117900 …
GO:0005623	CC	cell	5e-06	0.00027	// Glyma.09G208300 // Glyma.10G063100 // Glyma.20G085400 // Glyma.15G099600 // Glyma.16G176100 // Glyma.08G119900 // Glyma.17G218600 // Glyma.05G230400 // Glyma.01G210200 // Glyma.07G073700 // Glyma.05G150400 // Glyma.19G010900 // Glyma.10G239000 // Glyma.12G030100 // Glyma.06G059600 // Glyma.15G078701 // Glyma.05G233700 // Glyma.16G196200 // Glyma.07G260802 // Glyma.13G299600 // Glyma.09G117900 …
