# Supplementary material for: The NAC transcription factors SNAP1/2/3/4 are central regulators mediating high nitrogen responses in mature nodules of soybean
Source: Nat Commun. 2023 Aug 5;14:4711. doi: 10.1038/s41467-023-40392-w (PMC10404276; doi:10.1038/s41467-023-40392-w)
Supplement: Supplementary file 4 — Supplementary Data 1-14 [file 41467_2023_40392_MOESM4_ESM.zip › Supplementary Dataset1-14/Supplementary_Data_5.xlsx]

## Sheet: Supplementary_Data_5
Supplementary Data 5. TFs in module blue with GS and total Kin.
Gene	GS	Total Kin	TF family	log2(FC)
				1HN vs 1CK	3HN vs 3CK	5HN vs 5CK	3HN2LN vs 5CK
Glyma.19G108800	-0.792362	523.654	NAC	1.37682	3.40697	2.55768	-0.66383
Glyma.01G051300	-0.794438	495.845	NAC	1.36092	3.26534	3.44529	0.250189
Glyma.08G360200	-0.763111	479.448	NAC	0.456997	3.04337	2.23805	-0.0904221
Glyma.07G178500	-0.765584	479.398	G2-like	1.21017	4.81402	2.48623	-0.758074
Glyma.07G229100	-0.77263	473.538	NAC	1.27033	4.93757	3.61655	-0.187112
Glyma.13G076700	-0.726906	464.853	EIL	0.333946	1.8607	1.07434	-0.0989979
Glyma.02G109800	-0.798165	453.821	NAC	1.18701	2.62607	1.60367	-1.15146
Glyma.19G244800	-0.817911	449.503	bZIP	1.25782	3.53232	2.18406	-0.913741
Glyma.12G221400	-0.806721	444.567	NAC	1.30396	2.882	3.07071	-0.451504
Glyma.06G098000	-0.705201	440.438	GATA	0.538838	1.40709	1.51592	-0.162958
Glyma.16G043200	-0.800367	440.413	NAC	0.829118	2.69739	2.0825	-0.778338
Glyma.17G162100	-0.78006	439.66	MYB	1.63412	3.92448	4.34957	-0.321053
Glyma.15G019400	-0.780152	437.961	MYB_related	1.27927	2.98006	1.3723	-0.721503
Glyma.19G217000	-0.743844	436.969	WRKY	0.686314	4.59646	2.6814	-0.466843
Glyma.05G062300	-0.685895	433.455	MYB_related	1.34925	2.44816	1.54798	-0.180503
Glyma.17G256500	-0.787431	430.45	ARF	1.66787	3.37809	2.59951	-0.446149
Glyma.01G143800	-0.787933	428.284	LBD	0.142376	3.52244	2.61044	-0.614707
Glyma.07G039400	-0.825133	425.864	GRAS	0.971183	2.67273	1.53771	-0.356448
Glyma.14G084700	-0.762973	423.564	ERF	1.15999	3.27776	2.06829	-0.783483
Glyma.13G280000	-0.797627	418.211	NAC	1.99175	3.87161	4.05688	-0.340982
Glyma.18G205100	-0.808481	416.499	GRAS	1.90226	3.86558	3.76016	0.227755
Glyma.02G058800	-0.689924	409.005	bZIP	0.707328	2.18776	1.47792	0.0154726
Glyma.18G208800	-0.821455	405.933	WRKY	1.59458	2.62405	2.6269	-0.196726
Glyma.13G229600	-0.765713	405.291	Trihelix	0.956008	1.67933	1.49878	-0.349657
Glyma.17G144700	-0.698556	399.41	HD-ZIP	0.676131	2.54913	1.33365	-0.171872
Glyma.16G151500	-0.818711	397.429	NAC	1.26671	2.45853	3.02828	-0.335903
Glyma.06G050300	-0.784289	396.983	C3H	1.5241	2.59477	2.26685	-1.09262
Glyma.04G042300	-0.760892	396.18	MYB	1.17683	3.69683	2.12432	-1.03828
Glyma.03G220100	-0.696635	392.086	WRKY	0.0147452	2.97634	2.1579	0.140004
Glyma.13G037100	-0.805347	390.93	GRAS	0.488451	1.82352	1.16995	-0.57957
Glyma.11G065000	-0.681322	389.666	bZIP	0.613264	2.29223	1.18537	-0.144171
Glyma.05G158200	-0.760514	386.555	Dof	0.501055	2.35116	1.10269	-0.422203
Glyma.06G059600	-0.747951	378.969	CO-like	0.401046	1.36586	1.34907	-0.413955
Glyma.04G231400	-0.738866	378.133	HD-ZIP	0.631403	2.63121	3.3879	0.0012638
Glyma.06G042100	-0.756484	378.062	ERF	0.122465	3.32979	1.53463	-0.985234
Glyma.15G203900	-0.745296	375.996	bHLH	-0.00476239	1.04939	0.870944	-0.196614
Glyma.11G142900	-0.685686	370.432	MYB_related	0.316994	3.78549	3.44901	0.434995
Glyma.03G219300	-0.737978	366.177	bZIP	0.467391	1.31862	1.28366	-0.397267
Glyma.04G041200	-0.664777	362.961	ERF	0.20117	2.5659	1.50154	-0.647872
Glyma.10G223200	-0.781413	362.734	ERF	1.92789	3.00984	3.07676	-1.04352
Glyma.10G037700	-0.745678	357.176	NAC	1.94813	4.59615	3.3478	0.03155
Glyma.08G119900	-0.772378	353.776	HSF	0.450875	1.32306	0.859384	-0.255777
Glyma.20G033300	-0.760202	351.75	NAC	0.102573	4.01018	2.26098	-0.863022
Glyma.20G115600	-0.764564	348.54	CO-like	0.576137	2.40463	1.49145	-0.080484
Glyma.13G063300	-0.748611	342.114	NAC	1.604	3.05875	3.64698	0.276639
Glyma.08G240800	-0.76093	341.37	WRKY	0.521142	1.03613	0.870791	-0.491893
Glyma.12G205700	-0.78489	338.233	C3H	1.47644	4.47543	4.92883	-0.430503
Glyma.19G225400	-0.588324	337.829	C2H2	0.112231	1.10437	0.679901	-0.0236725
Glyma.04G068000	-0.690329	336.761	HB-other	0.462159	1.47221	1.47561	-0.0601001
Glyma.17G162000	-0.769353	330.193	LBD	0.672821	1.51601	1.80006	0.124593
Glyma.07G036200	-0.74748	329.44	NF-YA	0.282349	1.34702	1.76652	-0.0057273
Glyma.17G144100	-0.668276	327.312	MYB_related	0.934096	1.92218	0.683159	-0.158762
Glyma.13G009300	-0.743391	309.452	CO-like	0.47224	1.9267	1.06377	-0.334152
Glyma.19G021900	-0.790305	307.557	NAC	1.0963	1.83734	2.16824	-0.519585
Glyma.14G216500	-0.647749	302.19	DBB	0.331398	3.06106	2.71726	0.812953
Glyma.07G230200	-0.779427	299.989	ZF-HD	1.47349	2.43768	2.16102	-0.520435
Glyma.15G078300	-0.824665	296.261	NAC	0.318838	1.19938	0.733297	-0.797991
Glyma.20G168500	-0.772234	292.998	ERF	1.6824	2.3315	1.60819	-1.16429
Glyma.04G050300	-0.69558	285.556	C3H	0.478876	2.09251	1.00725	-0.768989
Glyma.20G009800	-0.737106	279.939	G2-like	0.422257	1.84249	0.997142	-0.508771
Glyma.18G134200	-0.67205	279.792	MYB	0.811137	1.2701	0.665251	-0.429499
Glyma.09G005700	-0.788003	279.54	WRKY	0.555557	1.09783	0.836916	-0.348323
Glyma.16G141500	-0.67619	276.985	bZIP	0.92145	1.69312	0.956121	-0.505453
Glyma.02G141000	-0.63116	276.685	WRKY	0.156471	1.28514	0.644924	-0.0550735
Glyma.03G247100	-0.720905	267.386	bZIP	1.00692	2.34503	0.724658	-1.43064
Glyma.08G293300	-0.674551	264.363	MYB_related	0.133536	2.23981	2.45993	-0.2931
Glyma.19G049400	-0.594335	259.147	ARR-B	0.0793014	1.75506	1.23865	-0.0543458
Glyma.11G009400	-0.670588	256.686	MYB	0.573647	3.11799	1.73257	-0.880097
Glyma.07G154300	-0.756332	256.545	GRAS	0.605409	1.68165	0.861773	-0.0738502
Glyma.04G145000	-0.744833	256.388	NF-YB	0.0939582	1.0597	0.77263	-0.151985
Glyma.11G138000	-0.770651	254.507	GRAS	0.831125	2.10443	1.816	0.0212607
Glyma.08G061300	-0.708821	251.146	bHLH	-0.153438	3.76334	1.3451	-1.12089
Glyma.18G273600	-0.683663	251.145	MIKC_MADS	0.47634	4.02104	1.39019	-0.495184
Glyma.05G210300	-0.657372	250.278	TALE	-0.013661	1.28959	1.0018	0.264957
Glyma.15G082900	-0.685477	250.091	Trihelix	0.572509	1.00406	0.612666	-0.339949
Glyma.02G072800	-0.759891	247.277	ERF	1.31728	1.79924	2.61199	0.167157
Glyma.02G070000	-0.785825	246.727	NAC	0.783377	1.20757	1.82061	-0.328497
Glyma.03G209800	-0.699089	240.511	CO-like	0.0863519	0.826047	1.1252	-0.151247
Glyma.15G141400	-0.694745	235.117	GRAS	0.454766	1.86759	1.94764	-0.0418458
Glyma.08G148800	-0.664534	233.783	HD-ZIP	0.397353	2.19146	0.67982	-0.57813
Glyma.12G059500	-0.74294	230.798	C2H2	0.462625	2.05343	2.01918	0.051259
Glyma.18G287200	-0.811765	230.678	C2H2	0.814181	1.74467	1.31638	0.124397
Glyma.12G148900	-0.692549	228.897	NAC	0.243227	1.25678	1.6919	0.115057
Glyma.01G169400	-0.785207	228.727	GATA	0.408436	1.2796	1.34303	-0.143496
Glyma.13G279900	-0.734925	228.089	NAC	0.504622	2.25853	0.543742	-1.16543
Glyma.03G256700	-0.653674	227.874	WRKY	1.32503	1.98164	1.02359	-0.308258
Glyma.20G192300	-0.751772	227.804	NAC	0.351448	0.622023	1.06789	-0.290292
Glyma.05G025500	-0.675794	227.114	NAC	0.0865915	1.88584	0.743662	-0.268396
Glyma.11G036500	-0.713571	226.954	ERF	0.504031	3.20477	1.175	-0.744465
Glyma.09G032100	-0.717063	223.391	MYB	0.251741	3.35379	1.72614	-0.773033
Glyma.11G236300	-0.555806	219.962	bZIP	0.176819	1.16096	0.715436	-0.0262286
Glyma.06G121300	-0.769167	216.66	GRAS	0.692892	1.42367	2.51898	-0.17561
Glyma.19G140400	-0.652198	215.406	C2H2	0.581026	3.2368	3.41934	-0.0403816
Glyma.16G147500	-0.683447	212.29	ERF	0.978605	1.48925	1.23001	0.0547398
Glyma.15G232000	-0.56812	209.109	bZIP	-0.00287498	1.53299	0.640672	-0.179394
Glyma.12G016400	-0.614467	208.544	C3H	0.0972948	1.2413	0.541205	-0.0526389
Glyma.02G306200	-0.741399	204.951	GRAS	0.374912	1.18376	2.43173	0.0318168
Glyma.18G020900	-0.613946	203.896	bZIP	0.153636	0.977693	1.47445	0.0584723
Glyma.10G191000	-0.748374	203.465	MYB	1.58953	3.43716	3.17331	-0.431605
Glyma.14G006900	-0.688734	202.309	GRAS	0.433888	0.995261	2.05758	0.289232
Glyma.16G152100	-0.663469	199.136	NAC	1.06832	1.81024	1.3337	0.00814119
Glyma.13G030900	-0.811416	199.109	NAC	0.898713	1.53211	1.51991	-0.595444
Glyma.18G044200	-0.742973	198.728	MYB_related	0.912764	1.73711	1.87164	-0.224762
Glyma.02G020400	-0.690844	187.454	Whirly	0.0158038	0.67405	1.24221	0.115585
Glyma.13G187500	-0.764924	186.687	MYB	0.253615	1.21107	1.53246	-0.0644666
Glyma.18G301500	-0.550966	186.373	NAC	-0.0637541	2.42785	1.87089	-0.244686
Glyma.14G119100	-0.869476	183.922	GRAS	0.0440255	1.20314	1.21227	-0.703179
Glyma.20G195900	-0.631188	179.241	ERF	0.607977	2.14213	0.822728	-0.779434
Glyma.01G214800	-0.665033	174.128	TALE	0.30274	1.01209	0.619101	0.0620461
Glyma.16G196200	-0.820869	171.412	HSF	0.298474	1.07629	0.60426	-0.455331
Glyma.17G051400	-0.62342	169.614	NF-YA	0.477078	2.54961	1.18903	-0.425882
Glyma.20G133700	-0.659109	165.242	bHLH	0.593741	2.27375	3.55564	1.36897
Glyma.15G024500	-0.61133	162.615	C2H2	-0.0665381	1.2126	0.98841	0.100733
Glyma.02G139700	-0.774115	162.255	bHLH	0.190435	1.5842	0.41469	-0.409414
Glyma.11G131200	-0.586602	161.409	bHLH	0.537135	1.63448	1.84579	0.906377
Glyma.06G147100	-0.722873	159.528	WRKY	0.0666955	2.33916	3.0941	1.24499
Glyma.10G194200	-0.626479	157.539	ERF	0.556832	2.18493	0.997076	-0.771654
Glyma.15G116300	-0.724247	157.454	GRAS	0.740952	1.1325	0.222023	-0.672727
Glyma.12G032200	-0.680212	155.329	MYB	0.330393	1.73402	1.65922	-0.0344336
Glyma.17G101500	-0.599532	154.798	NAC	0.34133	2.20981	2.17195	1.04666
Glyma.15G269100	-0.650072	151.382	HD-ZIP	0.527248	1.7749	1.18476	-0.445643
Glyma.15G110300	-0.723177	149.576	WRKY	1.06462	1.20677	1.05049	-0.210518
Glyma.09G029800	-0.777052	149.279	WRKY	0.89575	0.973906	1.67735	0.142087
Glyma.02G080200	-0.606556	147.337	ERF	0.294512	2.09172	0.18404	-1.08388
Glyma.16G164800	-0.616996	146.825	ERF	1.27807	1.61268	0.668293	-0.711736
Glyma.19G047800	-0.535213	141.481	G2-like	0.558851	2.60182	2.12295	0.735092
Glyma.16G141300	-0.580813	141.18	GRAS	0.092613	1.636	0.378436	-0.561948
Glyma.09G280200	-0.743123	137.716	WRKY	1.61212	1.29491	1.86617	-0.084797
Glyma.01G177400	-0.636337	136.874	bZIP	0.40984	1.40278	0.950368	-0.220205
Glyma.03G219900	-0.64657	135.16	GRAS	0.895365	0.795432	2.65503	-0.147993
Glyma.11G135800	-0.723904	134.489	C2H2	0.182404	1.22548	1.62435	-0.21842
Glyma.17G101000	-0.855468	134.273	Dof	0.792534	0.917469	1.25414	-0.556984
Glyma.20G184300	-0.617614	133.027	bHLH	-0.16435	1.39951	0.894462	0.299442
Glyma.11G163300	-0.632752	131.852	WRKY	0.637489	1.17734	0.23964	-0.471395
Glyma.01G036600	-0.71221	130.311	C2H2	-0.485983	1.67953	0.740068	-0.672117
Glyma.09G113000	-0.709652	129.429	G2-like	0.342047	1.38933	1.53274	-0.0483561
Glyma.17G167100	-0.619084	128.533	MYB_related	0.401787	1.29041	-0.0573564	-0.557316
Glyma.18G056600	-0.680854	126.723	WRKY	0.550527	1.30253	0.735421	-0.170812
Glyma.10G257900	-0.678903	124.903	C2H2	0.885828	1.8212	0.331425	-0.25114
Glyma.06G133800	-0.618055	124.504	HD-ZIP	0.602065	1.37109	2.59697	0.426985
Glyma.06G248900	-0.681492	124.365	NAC	0.886109	1.92604	-0.0443629	-1.42753
Glyma.08G329300	-0.552182	123.856	NF-YB	0.129906	1.01572	0.0302567	-0.466285
Glyma.15G082400	-0.70616	122.659	Dof	0.363344	1.56499	1.96646	-0.256363
Glyma.12G149100	-0.734026	118.7	NAC	1.10775	2.93456	0.554249	-1.74859
Glyma.02G131700	-0.658884	118.446	bZIP	0.988616	1.18724	0.985664	0.106996
Glyma.16G031900	-0.558457	114.502	WRKY	-0.322893	1.75668	0.48622	-0.401327
Glyma.11G056200	-0.689023	114.285	HSF	0.0834316	1.39185	0.342432	-0.479915
Glyma.17G030600	-0.578478	113.133	ARR-B	0.377622	1.2573	1.25039	0.275705
Glyma.20G099100	-0.668458	111.76	C2H2	0.675603	1.13493	1.62709	-0.318611
Glyma.01G206600	-0.684685	110.207	ERF	-0.0986709	1.91558	0.815366	-0.136307
Glyma.20G006400	-0.616598	108.878	SBP	0.697124	1.10795	0.464634	-0.212635
Glyma.01G185800	-0.765722	107.129	HSF	0.405551	1.46981	0.858468	-0.686022
Glyma.20G153700	-0.669553	104.695	MIKC_MADS	0.00971919	2.54247	1.10437	-0.546385
Glyma.10G225300	-0.557817	104.545	Trihelix	0.0121349	1.17663	0.324442	-0.102707
Glyma.11G111700	-0.699529	100.944	GATA	1.00561	1.17043	0.898337	0.0690682
Glyma.02G058700	-0.577181	98.8487	GRAS	0.206992	0.666616	1.11602	0.081433
Glyma.06G063700	-0.655308	96.605	C2H2	-0.261734	1.63481	1.27302	-0.302425
Glyma.07G171600	-0.517233	95.0046	bHLH	0.206502	1.98025	-0.159624	-1.06727
Glyma.20G070100	-0.620445	93.7341	ERF	0.260606	1.68297	0.166995	-0.965701
Glyma.05G234600	-0.722874	91.8733	MYB	0.623704	1.33569	0.295595	-0.957933
Glyma.17G145400	-0.556239	85.4876	ERF	-0.249797	1.80682	0.488225	-0.0901339
Glyma.19G199500	-0.652832	84.5722	TALE	0.533661	1.21026	1.19446	-0.307013
Glyma.15G168800	-0.690751	84.1668	HD-ZIP	2.52201	2.43365	1.67007	-0.102763
Glyma.10G118900	-0.630249	83.5427	ERF	0.502634	1.05589	1.24512	0.215655
Glyma.10G197500	-0.547375	82.9347	NAC	0.0763732	0.406419	1.13069	0.130838
Glyma.20G070000	-0.661122	82.7433	ERF	0.66405	1.01717	0.93559	0.00710472
Glyma.02G087400	-0.606096	82.5809	AP2	0.292001	1.147	0.671001	0.349688
Glyma.20G186500	-0.577654	81.8692	G2-like	0.536852	1.33278	2.90933	0.620598
Glyma.01G022500	-0.480988	79.2758	AP2	0.50929	1.66534	-0.143853	-0.506878
Glyma.08G320700	-0.585642	78.9785	ERF	0.200649	1.43363	-0.183141	-0.469401
Glyma.05G004400	-0.469077	77.1405	LBD	1.59618	3.81782	0.78787	-0.0847365
Glyma.10G274300	-0.575555	75.9244	CO-like	0.589216	1.95486	0.331892	-0.374198
Glyma.02G036900	-0.682161	74.5846	TALE	-0.0259049	1.03369	0.728003	-0.0379575
Glyma.06G205800	-0.487349	73.884	MIKC_MADS	0.544235	1.24858	0.205183	-0.232293
Glyma.05G233700	-0.676605	73.8714	CO-like	1.14963	1.274	3.42986	NA
Glyma.12G221500	-0.509508	73.7979	NAC	-0.186976	2.47194	-0.284038	-0.790676
Glyma.04G054200	-0.639585	73.3768	WRKY	1.12547	2.12084	2.38294	-0.266644
Glyma.20G199300	-0.631036	71.0692	MYB	-0.18922	4.49702	1.85396	0.233925
Glyma.20G166500	-0.499331	67.7355	Trihelix	0.255656	1.13686	0.936548	0.351576
Glyma.02G070600	-0.653459	67.1102	NAC	0.717276	1.33552	0.243063	-0.421378
Glyma.13G202300	-0.471714	66.3669	NF-YA	0.323938	1.15822	0.669772	0.15606
Glyma.15G003300	-0.677374	64.7536	WRKY	0.347508	1.18896	0.461403	-0.611003
Glyma.19G264200	-0.637235	64.293	MYB_related	-0.700248	2.53075	0.766887	-0.840376
Glyma.09G274000	-0.641477	63.0984	WRKY	0.182355	1.38429	0.498874	-0.102858
Glyma.04G062600	-0.576289	62.7387	C2H2	0.198956	2.26133	2.00763	-0.604737
Glyma.13G355700	-0.688383	56.9652	ERF	0.66187	0.707664	1.08042	-0.682684
Glyma.11G114800	-0.475076	55.9848	bZIP	0.0266823	1.55418	0.887581	0.138607
Glyma.13G291400	-0.63476	53.0466	bHLH	-0.25533	0.759262	1.15412	-0.0464506
Glyma.05G186700	-0.573627	52.9812	ERF	0.235852	2.25217	0.0478978	-1.44321
Glyma.11G192400	-0.671729	52.5471	C2H2	1.04735	1.30067	2.64345	1.96961
Glyma.18G252300	-0.491818	51.3546	ERF	-0.26062	1.23148	0.655705	-0.401167
Glyma.18G237700	-0.570049	49.2779	MYB_related	0.204968	0.136418	1.72344	0.110679
Glyma.10G010300	-0.535051	49.1473	MYB	-0.314822	1.65973	0.515336	-0.211766
Glyma.05G063600	-0.506988	47.6252	ERF	-0.180306	1.7821	-0.170552	-0.401741
Glyma.13G093800	-0.727548	46.5408	CO-like	0.753898	1.37887	2.23295	0.380882
Glyma.08G250800	-0.643323	46.5311	MIKC_MADS	0.43057	1.24121	-0.0466343	-0.573874
Glyma.17G037500	-0.679718	44.9656	MYB	-0.0993175	1.84525	0.0765197	-1.12596
Glyma.02G053100	-0.441191	42.626	bHLH	-0.717859	2.46797	0.0965908	-0.554099
Glyma.05G025900	-0.707135	42.0429	Dof	0.676453	0.962457	1.76031	-0.372885
Glyma.06G107300	-0.445078	41.7931	bZIP	0.692937	2.8961	1.0248	0.1403
Glyma.11G192600	-0.51843	41.2796	C2H2	0.215554	2.00741	1.96779	-1.58846
Glyma.06G194800	-0.644705	39.8108	Dof	0.204134	0.60341	1.20857	-0.125723
Glyma.11G112800	-0.402244	38.4502	DBB	-0.635277	1.75036	0.491609	-0.165857
Glyma.05G184500	-0.67127	38.4357	WRKY	0.24909	0.956599	2.31842	-0.475872
Glyma.01G016600	-0.624934	38.3479	MYB	-0.0411375	1.23948	0.735906	0.366658
Glyma.18G025800	-0.420649	36.7837	bHLH	0.06212	2.30379	2.2326	NA
Glyma.12G081700	-0.732595	32.9595	C2H2	1.85148	1.89892	2.22299	0.57626
Glyma.18G277100	-0.470664	32.8627	bZIP	-0.128743	0.891831	1.1994	0.0921416
Glyma.02G094500	-0.376438	32.3514	C2H2	0.110795	1.41369	-0.260282	-0.276537
Glyma.02G241000	-0.484769	31.7043	MYB_related	1.10327	0.551809	1.65799	0.360169
Glyma.12G118800	-0.36264	29.5467	C2H2	0.384583	2.10023	1.62669	1.29301
Glyma.06G157400	-0.564371	26.9489	NAC	0.77265	1.39008	-0.335805	-0.363251
Glyma.15G170500	-0.523985	26.9482	bHLH	0.33358	1.21938	-0.00227782	-0.99707
Glyma.04G009300	-0.625017	25.3349	SRS	-1.10814	2.22864	0.610109	-0.250273
Glyma.19G260900	-0.468696	24.5185	MYB_related	0.661787	-0.730088	3.18122	-0.109809
Glyma.13G230200	-0.325541	21.4709	Dof	-0.536446	1.19303	-0.00898509	-0.194859
Glyma.08G218600	-0.702625	21.3005	WRKY	-0.399728	1.11043	0.00017951	-0.541669
Glyma.15G029500	-0.469111	18.9271	DBB	1.08626	2.39876	-0.0390624	-1.61583
Glyma.06G045400	-0.536327	18.6214	C2H2	0.645135	1.34182	-0.0791395	-0.0889609
Glyma.04G044900	-0.469338	18.3573	C2H2	0.338799	1.37689	-0.141788	-0.142858
Glyma.10G132200	-0.416615	16.7952	MYB	-0.129882	1.04709	1.46047	-0.150535
Glyma.20G117000	-0.560786	15.5594	MYB	-0.240517	0.563811	2.02562	0.348478
Glyma.08G365100	-0.461396	14.9342	LBD	0.111914	1.6396	1.01407	0.346736
Glyma.17G245200	-0.411336	13.5654	MYB	-0.280752	1.28538	-0.196219	-0.585069
Glyma.18G297100	-0.376485	13.4748	LBD	-0.406146	1.4445	0.567397	0.18088
Glyma.07G021000	-0.398545	13.4571	AP2	0.686684	0.982896	-0.226891	-1.04465
Glyma.07G080300	-0.311051	13.0812	TCP	0.504862	1.31637	-0.421016	-0.364597
Glyma.07G235900	-0.695589	12.5625	MYB	1.27501	1.30652	0.0493149	-0.562374
Glyma.09G095700	-0.416887	10.7399	TALE	-0.112952	1.63356	0.809977	0.0819072
Glyma.02G303800	-0.505614	10.4545	NF-YA	0.246506	1.08298	0.434226	0.0263668
Glyma.12G089100	-0.287994	10.4222	G2-like	0.13707	1.35771	0.342974	0.200459
Glyma.10G277800	-0.46491	8.33639	MYB_related	-0.819503	1.34873	-0.226706	-0.78321
Glyma.19G164100	-0.320645	5.82109	ERF	-1.49146	1.86686	0.287667	-0.22883
Glyma.03G162700	-0.290245	4.5423	ERF	-0.739149	2.37455	-0.217056	-0.291976
Glyma.12G206600	-0.361745	3.78895	G2-like	0.778616	1.2324	-0.313036	-0.494671
Glyma.10G234100	-0.316639	3.25241	Nin-like	0.0475662	1.18036	-0.346981	-0.804669
Glyma.04G169900	-0.282731	2.84802	ZF-HD	-1.432	0.860631	1.55758	0.952189
Glyma.08G320200	-0.0421207	1.71016	WRKY	0.343807	1.28162	-0.143768	0.697271
Glyma.01G206700	-0.158774	1.17776	ERF	-0.0965667	1.34902	-0.512904	0.440835
