# Supplementary material for: The NAC transcription factors SNAP1/2/3/4 are central regulators mediating high nitrogen responses in mature nodules of soybean
Source: Nat Commun. 2023 Aug 5;14:4711. doi: 10.1038/s41467-023-40392-w (PMC10404276; doi:10.1038/s41467-023-40392-w)
Supplement: Supplementary file 4 — Supplementary Data 1-14 [file 41467_2023_40392_MOESM4_ESM.zip › Supplementary Dataset1-14/Supplementary_Data_6.xlsx]

## Sheet: Supplementary_Data_6
Supplementary Data 6. Total DEGs (FPKM) between 5HN and 5LN in mature nodules of W82.
gene_ID	5LN-W82-rep1	5LN-W82-rep2	5LN-W82-rep3	5HN-W82-rep1	5HN-W82-rep2	5HN-W82-rep3	log2(FC)	Pvalue	FDR	Best-hit-arabi-name	arabi-symbol	arabi-defline
Glyma.04G197300	0	0	0	0.181553	0.271821	0.447167	6.72816	3.39083e-05	0.000111378	AT5G50740.3		Heavy metal transport/detoxification superfamily protein
Glyma.12G136000	2.53554	2.37983	2.36209	6.21225	5.49709	5.93635	1.22777	3.03122e-21	4.07655e-20	AT1G03380.1	ATATG18G,ATG18G	homolog of yeast autophagy 18 (ATG18) G
Glyma.10G216000	26.3998	22.8	23.4061	11.6778	3.82626	13.9586	-2.11056	6.8244e-20	8.4292e-19	AT4G09600.1	GASA3	GAST1 protein homolog 3
Glyma.04G187700	1.85261	1.77413	1.63069	10.3151	10.0472	8.30736	2.59139	3.77931e-42	1.29745e-40	AT3G48240.1		Octicosapeptide/Phox/Bem1p family protein
Glyma.03G219500	7.79466	8.12179	7.67696	18.8887	16.0671	18.686	1.12634	7.16779e-26	1.22284e-24	AT2G47390.1		Prolyl oligopeptidase family protein
Glyma.11G153500	2.33461	2.323	2.91295	4.96014	6.25741	6.10415	1.13343	8.42766e-11	5.30367e-10	AT3G07530.1
Glyma.16G056500	0.542862	0.117807	0.285837	0	0	0	-6.45709	0.000639482	0.00171459	AT3G01920.1		DHBP synthase RibB-like alpha/beta domain
Glyma.18G022400	8.75441	7.51846	8.03185	24.0853	21.9177	21.8213	1.42019	7.89315e-35	2.01549e-33	AT3G56200.1		Transmembrane amino acid transporter family protein
Glyma.04G193151	3.46871	3.28516	1.43564	0	0.777589	0.555323	-2.65146	0.0059449	0.0131971	AT5G63640.1		ENTH/VHS/GAT family protein
Glyma.13G327801	12.1239	10.8478	13.1699	36.4358	33.8605	34.5733	1.47728	2.01654e-35	5.25564e-34	AT5G60460.1		Preprotein translocase Sec, Sec61-beta subunit protein
Glyma.10G151000	15.7359	12.0876	14.8698	108.657	92.7155	107.638	2.795	5.16871e-102	1.02503e-99	AT1G56220.1		Dormancy/auxin associated family protein
Glyma.03G187700	6.8837	6.87582	6.76466	18.6281	17.8514	19.2667	1.38085	3.56846e-44	1.31027e-42	AT2G36760.1	UGT73C2	UDP-glucosyl transferase 73C2
Glyma.05G152000	43.5006	48.8844	48.4693	22.4218	22.0248	25.2011	-1.07439	8.81392e-40	2.75034e-38	AT4G13940.1	ATSAHH1,EMB1395,HOG1,MEE58,SAHH1	S-adenosyl-L-homocysteine hydrolase
Glyma.04G222100	126.315	157.734	127.439	3.42	6.6237	2.9137	-5.0506	5.28182e-38	1.53534e-36	AT2G40610.1	ATEXP8,ATEXPA8,ATHEXP ALPHA 1.11,EXP8,EXPA8	expansin A8
Glyma.13G233400	0	0	0	0.039493	0.102312	0.10908	6.03689	0.00100755	0.00260736	AT2G29120.1	ATGLR2.7,GLR2.7	glutamate receptor 2.7
Glyma.13G144300	4.4484	6.4131	4.19286	12.91	12.0551	13.8572	1.30216	9.56934e-13	7.15512e-12	AT5G03330.1		Cysteine proteinases superfamily protein
Glyma.19G100200	30.0212	28.4435	32.3315	69.0492	65.0818	67.7979	1.0933	9.38191e-42	3.16522e-40	AT1G12820.1	AFB3	auxin signaling F-box 3
Glyma.13G275300	28.2388	33.7457	31.0493	7.05258	5.58872	6.84187	-2.31113	1.06744e-46	4.2904e-45	AT5G53880.1
Glyma.14G093600	1.28159	1.79078	1.0859	0.213465	0.467585	0.495752	-1.87095	6.38661e-05	0.0002013	AT5G11790.1	NDL2	N-MYC downregulated-like 2
Glyma.18G105500	20.107	24.2383	23.6196	9.99886	8.97433	13.8408	-1.10916	3.32761e-09	1.79043e-08	AT5G46160.2		Ribosomal protein L14p/L23e family protein
Glyma.15G136532	0.044701	0.208158	0.286895	0	0	0	-6.92633	0.000105273	0.000321916	AT3G62270.1		HCO3- transporter family
Glyma.06G258200	0.163449	0.028713	0.173649	0.02145	0	0	-4.06237	0.00943349	0.0199993	AT4G27290.1		S-locus lectin protein kinase family protein
Glyma.03G004800	2.28307	1.80707	1.84497	4.95075	4.09806	4.46273	1.12548	1.60353e-12	1.17868e-11	AT5G17910.1
Glyma.11G049600	22.339	25.0248	20.3822	1.66768	2.67727	3.4985	-3.1717	6.87342e-44	2.50262e-42	AT4G37530.1		Peroxidase superfamily protein
Glyma.17G042600	0.511407	0.68103	1.66323	0	0	0	-8.38694	6.26124e-09	3.26806e-08	AT1G48330.1
Glyma.03G169200	0.156398	0.146431	0.315514	0.021683	0.020553	0.032808	-3.115	0.000145949	0.000437501	AT2G20300.1	ALE2	Protein kinase superfamily protein
Glyma.12G222200	17.239	17.4318	14.8761	6.19497	8.74615	8.88615	-1.12338	1.43559e-12	1.05922e-11	AT5G54190.1	PORA	protochlorophyllide oxidoreductase A
Glyma.20G098900	3.20928	2.79447	2.2669	0.026209	0.103309	0.211201	-4.65174	1.75984e-21	2.40145e-20	AT5G59790.1		Domain of unknown function (DUF966)
Glyma.08G180100	0.623784	1.15581	0.975896	6.45872	2.46093	3.12222	2.06303	1.83975e-05	6.27842e-05	AT4G13830.2	J20	DNAJ-like 20
Glyma.12G166300	0.068962	0.166551	0.034277	0	0	0	-5.9019	0.00543058	0.0121722	AT5G49920.1		Octicosapeptide/Phox/Bem1p family protein
Glyma.15G031100	28.6399	26.7245	26.7895	60.0481	61.3657	58.4798	1.07007	2.68592e-47	1.1034e-45	AT2G31510.1	ARI7,ATARI7	IBR domain-containing protein
Glyma.17G050800	5.92765	5.82726	3.59026	13.8135	11.3674	9.8491	1.12833	0.00047776	0.00130892	AT1G17455.2	ELF4-L4	ELF4-like 4
Glyma.09G230700	18.3314	20.0612	19.1885	48.7637	49.5565	44.6291	1.24197	7.57226e-38	2.18005e-36	AT4G25180.1		RNA polymerase III RPC4
Glyma.06G064700	0.378716	0.352419	0.349012	0	0	0	-8.01889	1.62907e-08	8.1491e-08	AT2G34190.1		Xanthine/uracil permease family protein
Glyma.09G070200	0.754026	1.26578	0.229364	12.7905	8.34163	12.4574	3.83242	1.4915e-19	1.80291e-18	AT2G05910.1		Protein of unknown function (DUF567)
Glyma.14G111600	0.353443	0.43083	0.419201	0.044574	0	0.078866	-3.30658	0.00094977	0.0024691	AT5G25190.1		Integrase-type DNA-binding superfamily protein
Glyma.07G039400	2.72261	2.99181	2.376	24.6233	13.7192	17.0658	2.71581	3.10325e-35	8.03606e-34	AT3G13840.1		GRAS family transcription factor
Glyma.18G044200	7.21903	5.82751	6.52466	15.5806	12.8211	12.8823	1.01742	2.99895e-13	2.33114e-12	AT5G17300.1	RVE1	Homeodomain-like superfamily protein
Glyma.06G024200	3.25406	3.01	4.38592	11.1833	6.42826	9.38698	1.28317	4.43555e-07	1.86934e-06
Glyma.01G057100	10.0294	10.3679	8.62076	3.61473	3.24446	2.6755	-1.61465	6.62238e-34	1.62413e-32	AT3G29360.2		UDP-glucose 6-dehydrogenase family protein
Glyma.07G241600	2.67286	2.50414	2.19652	0.713977	0.467114	0.759458	-1.9738	2.50765e-12	1.8129e-11	AT3G16950.1	LPD1,ptlpd1	lipoamide dehydrogenase 1
Glyma.06G190600	0.068988	0.064164	0.363615	0	0	0	-6.16281	0.00293653	0.00695847	AT2G27140.1		HSP20-like chaperones superfamily protein
Glyma.02G243500	4.14941	3.9899	4.31093	1.43025	1.32157	1.18501	-1.7174	7.05088e-19	8.15947e-18	AT1G09680.1		Pentatricopeptide repeat (PPR) superfamily protein
Glyma.05G022900	18.2584	16.8248	14.5527	4.03997	3.53814	4.93968	-2.04707	6.02772e-40	1.89606e-38	AT1G31330.1	PSAF	photosystem I subunit F
Glyma.17G071800	1.42566	1.09468	1.56561	4.77423	5.25356	5.43438	1.85974	6.39617e-21	8.44465e-20	AT5G57830.1		Protein of unknown function, DUF593
Glyma.18G167300	9.6094	10.233	11.235	3.94782	4.83062	4.76811	-1.25796	1.93406e-18	2.17563e-17	AT4G13050.1		Acyl-ACP thioesterase
Glyma.15G201800	6.1161	6.99708	6.65517	1.01057	1.6539	1.52567	-2.29496	6.62422e-16	6.27534e-15	AT2G15580.1		RING/U-box superfamily protein
Glyma.01G011600	0	0.116263	0.133341	0.881596	0.071283	0.679733	2.609	0.0181355	0.0356846	AT4G16070.1		Mono-/di-acylglycerol lipase, N-terminal;Lipase, class 3
Glyma.20G207400	5.94576	6.48648	6.95873	22.0412	8.21287	14.2549	1.14139	0.000200703	0.000587171	AT2G33470.1	ATGLTP1,GLTP1	glycolipid transfer protein 1
Glyma.04G237900	2.48659	1.53672	1.50782	4.85381	3.2316	3.71407	1.02935	0.000718034	0.00190896	AT1G78090.1	ATTPPB,TPPB	trehalose-6-phosphate phosphatase
Glyma.14G002300	18.0856	18.9193	19.3375	50.8192	48.129	50.7213	1.34954	1.46328e-75	1.42918e-73	AT4G35240.1		Protein of unknown function (DUF630 and DUF632)
Glyma.05G111500	12.5524	9.9854	12.3084	41.7434	32.7263	33.0872	1.56707	3.26455e-26	5.65836e-25	AT4G17800.1		Predicted AT-hook DNA-binding family protein
Glyma.19G167400	0.06082	0.046168	0.043059	0.210018	0.084882	0.255396	1.81645	0.0123048	0.0253733	AT4G08850.1		Leucine-rich repeat receptor-like protein kinase family protein
Glyma.01G116700	0.81821	0.898312	0.803807	0	0	0	-8.86301	1.72122e-11	1.15204e-10	AT1G32780.1		GroES-like zinc-binding dehydrogenase family protein
Glyma.11G029600	17.2816	16.0102	15.8748	37.6492	40.0493	40.5874	1.20534	6.48141e-47	2.63218e-45	AT1G12360.1	KEU	Sec1/munc18-like (SM) proteins superfamily
Glyma.14G170500	9.35556	10.3259	10.2373	4.29837	5.01566	3.73284	-1.25454	1.77934e-07	7.89228e-07	AT2G34090.2	MEE18	maternal effect embryo arrest 18
Glyma.02G208400	24.8983	27.8266	28.7517	5.78908	6.79985	8.75316	-1.99267	5.65837e-40	1.78132e-38	AT1G22410.1		Class-II DAHP synthetase family protein
Glyma.04G055801	0.472145	0.437023	0.327009	2.00327	1.40455	2.47255	2.16895	6.16334e-08	2.88647e-07	AT2G26340.2
Glyma.05G247800	18.0747	14.7818	15.0266	72.4113	72.3567	83.74	2.23457	3.45477e-106	7.37545e-104	AT1G14700.1	ATPAP3,PAP3	purple acid phosphatase 3
Glyma.04G003300	7.85672	5.02744	6.37649	3.18239	3.4255	2.66463	-1.1265	1.22311e-05	4.27448e-05	AT2G47140.1		NAD(P)-binding Rossmann-fold superfamily protein
Glyma.14G176900	93.2349	101.732	103.634	226.576	211.93	209.732	1.0591	6.58428e-42	2.23682e-40	AT1G78300.1	14-3-3OMEGA,GF14 OMEGA,GRF2	general regulatory factor 2
Glyma.05G010600	7.81316	9.07258	6.14037	3.86096	3.95843	4.03325	-1.07921	1.33873e-15	1.23967e-14	AT2G26650.1	AKT1,ATAKT1,KT1	K+ transporter 1
Glyma.04G174800	12.6589	15.624	14.6577	2.61885	2.88534	3.15748	-2.37213	6.91676e-80	7.59056e-78	AT5G62670.1	AHA11,HA11	H(+)-ATPase 11
Glyma.04G147700	394.962	425.502	459.292	2354.53	2518.06	2122.6	2.38771	8.53488e-162	5.29271e-159	AT2G26670.1	ATHO1,GUN2,HO1,HY1,HY6,TED4	Plant haem oxygenase (decyclizing) family protein
Glyma.10G147900	0.414921	1.30889	0.337774	0	0	0	-7.59764	1.93791e-06	7.52885e-06	AT1G56320.1
Glyma.01G239900	6.23485	5.68246	7.12056	2.73671	2.02942	1.99402	-1.54757	2.88405e-10	1.72179e-09	AT3G06035.1		Glycoprotein membrane precursor GPI-anchored
Glyma.11G026200	0.805195	0.422839	0.563132	0.055062	0.162229	0.143962	-2.34857	9.37313e-05	0.000288497	AT1G12740.1	CYP87A2	cytochrome P450, family 87, subfamily A, polypeptide 2
Glyma.05G102700	0	0	0	0.133239	0.113438	0.100127	5.62007	0.0040179	0.00925813	AT2G02710.1	PLP,PLPA,PLPB,PLPC	PAS/LOV protein B
Glyma.20G127800	23.0439	22.4886	20.9472	61.8481	53.1679	58.4328	1.32348	3.41239e-39	1.0399e-37	AT2G15230.1	ATLIP1,LIP1	lipase 1
Glyma.17G023400	4.58994	5.30542	5.02642	10.1577	11.0542	10.3889	1.02677	2.73019e-12	1.96686e-11	AT5G18650.1		CHY-type/CTCHY-type/RING-type Zinc finger protein
Glyma.10G251400	14.4752	14	12.8775	1.73085	2.59885	2.01338	-2.76772	4.56799e-60	2.86917e-58	AT2G33460.1	RIC1	ROP-interactive CRIB motif-containing protein 1
Glyma.05G151300	12.0572	14.3075	13.2466	5.29597	6.58558	6.85011	-1.14075	4.21609e-15	3.76748e-14	AT4G14030.2	SBP1	selenium-binding protein 1
Glyma.06G051800	0	0.073099	0.083743	7.72094	4.03253	5.3127	6.39432	6.05343e-27	1.08634e-25	AT2G26040.1	PYL2,RCAR14	PYR1-like 2
Glyma.09G279900	1.20604	1.23361	0.840697	0.246212	0.362298	0.410539	-1.74818	1.90879e-08	9.46715e-08	AT2G38440.1	ATSCAR2,DIS3,ITB1,SCAR2,WAVE4	SCAR homolog 2
Glyma.06G166500	0.555394	0.545424	0.630023	0	0.143388	0.228626	-2.29532	0.0182504	0.0358836	AT5G13180.1	ANAC083,NAC083,VNI2	NAC domain containing protein 83
Glyma.08G076800	360.091	348.841	353.116	144.16	184.42	139.246	-1.17525	1.78799e-36	4.88484e-35	AT1G25270.1		nodulin MtN21 /EamA-like transporter family protein
Glyma.02G234700	5.27329	4.93668	3.4036	0.136375	0.166544	0.066461	-5.24382	1.24864e-26	2.20832e-25	AT1G06930.1
Glyma.15G169100	13.3127	7.46017	6.98978	719.187	527.658	552.146	5.95696	1.58217e-61	1.04236e-59	AT4G25810.1	XTH23,XTR6	xyloglucan endotransglycosylase 6
Glyma.13G327900	9.16584	7.08241	7.37686	23.7737	40.8601	35.8654	2.02185	3.63547e-19	4.27416e-18
Glyma.13G164550	0	0.668092	0.597367	6.13281	3.59517	2.44146	2.98142	0.0111653	0.0232606
Glyma.19G146900	0.853271	1.2464	1.37113	0.396067	0.0636	0.152623	-2.5501	0.00026404	0.000757324	AT3G57950.1
Glyma.08G064200	1.95042	0.501907	2.53188	4.32819	5.9297	5.05751	1.55048	0.00155941	0.00389433
Glyma.09G231000	18.9721	15.0526	15.9678	44.3892	35.0358	40.767	1.21061	3.22134e-18	3.56924e-17	AT5G61500.1	ATATG3,ATG3	autophagy 3 (APG3)
Glyma.12G199200	0.85571	0.947026	1.32308	0.41564	0.225777	0	-2.32683	0.0154258	0.0309387	AT3G23250.1	ATMYB15,ATY19,MYB15	myb domain protein 15
Glyma.15G076500	246.147	234.644	234.64	794.258	699.078	766.201	1.59808	6.33197e-89	8.77225e-87	AT1G28330.1	DRM1,DYL1	dormancy-associated protein-like 1
Glyma.20G180800	8.90272	10.6193	8.63007	2.27239	2.04602	2.49106	-2.10688	2.16548e-47	8.92416e-46	AT3G53260.1	ATPAL2,PAL2	phenylalanine ammonia-lyase 2
Glyma.05G105600	0.655988	0.367833	0.628688	0.12916	0.262686	0.232123	-1.46548	0.00820826	0.0176372	AT4G37650.1	SGR7,SHR	GRAS family transcription factor
Glyma.05G031400	9.02527	10.8382	9.75825	4.68077	4.99241	4.91473	-1.08225	1.90156e-15	1.74267e-14	AT5G40010.1	AATP1	AAA-ATPase 1
Glyma.20G084000	40.4483	43.588	36.0414	19.5759	19.8436	20.0194	-1.07466	1.57397e-17	1.65836e-16	AT4G30220.1	RUXF	small nuclear ribonucleoprotein F
Glyma.16G194800	0.557709	1.03755	1.09657	0.201436	0.252998	0.274406	-1.91697	0.000140968	0.000423903	AT1G63130.1		Tetratricopeptide repeat (TPR)-like superfamily protein
Glyma.09G022300	19.0748	21.0347	15.4352	52.3259	37.8713	44.7806	1.22185	1.09936e-14	9.55504e-14	AT5G06720.1	ATPA2,PA2	peroxidase 2
Glyma.13G285800	3.54187	4.21559	2.87559	0.725882	1.42817	1.36463	-1.65713	4.81929e-08	2.28912e-07	AT5G54630.1		zinc finger protein-related
Glyma.06G004000	0.986606	0.622262	0	0	0	0	-6.63384	0.00325009	0.00763527	AT4G34960.1		Cyclophilin-like peptidyl-prolyl cis-trans isomerase family protein
Glyma.03G122900	6.60028	6.20424	5.40667	1.13391	0.992845	0.987288	-2.60379	6.48131e-44	2.36205e-42	AT1G68570.1		Major facilitator superfamily protein
Glyma.01G090700	2.59892	2.39196	2.67915	0.201011	0.340559	0	-3.89792	1.98738e-07	8.77225e-07	AT3G25640.1		Protein of unknown function, DUF617
Glyma.06G239500	6.46074	6.15834	7.1343	27.493	17.2607	19.0349	1.63458	8.60709e-18	9.24558e-17	AT3G50740.1	UGT72E1	UDP-glucosyl transferase 72E1
Glyma.04G082200	16.0101	15.7909	19.4053	9.74352	9.22504	7.48815	-1.01086	4.45854e-08	2.12578e-07	AT3G17210.1	ATHS1,HS1	heat stable protein 1
Glyma.09G055600	2.24389	2.63225	2.32629	5.4601	5.75189	6.27648	1.21752	9.68318e-18	1.03559e-16	AT4G30110.1	ATHMA2,HMA2	heavy metal atpase 2
Glyma.09G230200	0.499482	0.937351	0.965946	1.0996	2.39322	2.66789	1.27775	0.00413201	0.00949695	AT3G60580.1		C2H2-like zinc finger protein
Glyma.18G295500	13.485	11.3635	10.1921	2.18352	2.31913	1.54086	-2.59252	1.58552e-26	2.78898e-25	AT1G67030.1	ZFP6	zinc finger protein 6
Glyma.07G135600	5.04836	3.51729	4.99402	17.5722	16.0043	17.6603	1.85776	2.73815e-32	6.24847e-31	AT3G55550.1		Concanavalin A-like lectin protein kinase family protein
Glyma.03G134100	2.17307	1.88053	2.31669	0	0	0	-10.1056	3.8831e-16	3.73934e-15	AT5G04160.1		Nucleotide-sugar transporter family protein
Glyma.08G091500	1.94136	3.14775	1.65687	0.855928	0.552134	1.18441	-1.43351	0.000210122	0.00061216	AT5G17330.1	GAD,GAD1	glutamate decarboxylase
Glyma.17G146400	0.599178	1.49186	1.40258	5.76004	3.69961	4.03442	1.892	4.43369e-07	1.86876e-06	AT5G47180.1		Plant VAMP (vesicle-associated membrane protein) family protein
Glyma.07G022000	9.6311	8.89676	8.12357	2.13332	1.5945	2.01351	-2.2661	1.04664e-23	1.60353e-22	AT5G15350.1	AtENODL17,ENODL17	early nodulin-like protein 17
Glyma.08G320800	0	0	0	0.089923	0.16798	0.103039	5.13076	0.0191444	0.0374304
Glyma.10G241800	1.58648	2.09814	1.74349	0.434336	0.54796	0.532663	-1.90369	2.30722e-09	1.2628e-08	AT2G28100.1	ATFUC1,FUC1	alpha-L-fucosidase 1
Glyma.15G037500	4.99833	5.70467	5.27597	16.6225	10.9552	13.6439	1.27261	3.07725e-11	2.00805e-10	AT5G59400.1
Glyma.01G189800	0.220541	0.16611	0.500817	0.888645	0.925579	1.2488	1.66788	0.00819623	0.0176153	AT3G62290.1	ARFA1E,ATARFA1E	ADP-ribosylation factor A1E
Glyma.18G004400	2.4122	2.39364	2.02742	5.02458	3.95146	5.5522	1.02711	9.96345e-06	3.5236e-05	AT1G10830.1	Z-ISO,Z-ISO1.1,Z-ISO1.2	15-cis-zeta-carotene isomerase
Glyma.18G060500	0.364835	0	0.165091	0	0	0	-6.66807	0.00329297	0.0077258	AT1G72310.1	ATL3	RING/U-box superfamily protein
Glyma.15G023800	1.94586	1.69924	1.47951	7.6225	3.97175	3.09498	1.46384	2.21894e-06	8.56447e-06	AT3G13750.1	BGAL1	beta galactosidase 1
Glyma.20G106600	4.1299	3.67163	3.59742	15.7099	11.283	11.0992	1.6752	1.01381e-16	1.01626e-15	AT2G20920.1		Protein of unknown function (DUF3353)
Glyma.13G244200	1.32527	1.67672	1.31213	0.272691	0.325165	0.245721	-2.41067	1.64246e-15	1.51232e-14	AT4G03390.1	SRF3	STRUBBELIG-receptor family 3
Glyma.05G025900	5.82241	4.76414	4.09549	16.1359	14.9772	15.3806	1.60004	1.71215e-23	2.58863e-22	AT3G47500.1	CDF3	cycling DOF factor 3
Glyma.16G032600	19.1345	16.4779	17.4679	48.8476	37.1703	41.1204	1.20115	1.48188e-19	1.79183e-18	AT4G01280.2		Homeodomain-like superfamily protein
Glyma.06G083800	0.813867	0.954624	0.614098	0.117656	0.13947	0.333351	-2.04878	8.1303e-05	0.000252452	AT1G27600.1	I9H,IRX9-L	Nucleotide-diphospho-sugar transferases superfamily protein
Glyma.17G238200	38.6736	68.1901	60.8342	1.88277	4.97206	2.80333	-4.18478	3.41225e-20	4.32263e-19	AT3G16150.1		N-terminal nucleophile aminohydrolases (Ntn hydrolases) superfamily protein
Glyma.02G130400	1.88272	2.20063	4.88943	1.55028	1.38964	1.09446	-1.21081	0.00268767	0.00641626	AT5G13930.1	ATCHS,CHS,TT4	Chalcone and stilbene synthase family protein
Glyma.13G200000	1.54017	0.862126	1.27178	0	0.184812	0.125315	-3.63455	6.23812e-06	2.27109e-05	AT2G38750.1	ANNAT4	annexin 4
Glyma.08G223400	31.8711	28.8625	31.995	76.6127	60.8858	63.1973	1.04158	3.75211e-19	4.40599e-18	AT1G51660.1	ATMEK4,ATMKK4,MKK4	mitogen-activated protein kinase kinase 4
Glyma.15G134400	1.09228	1.06576	1.5073	0	0.082173	0.214359	-3.69403	4.57472e-06	1.69826e-05	AT1G30690.1		Sec14p-like phosphatidylinositol transfer family protein
Glyma.16G039400	6.02402	6.93872	6.38459	1.56135	2.93313	1.66284	-1.70865	1.06136e-12	7.91017e-12	AT5G04885.1		Glycosyl hydrolase family protein
Glyma.17G223400	2.45399	3.65397	4.16551	0.07941	0.089817	0.789979	-3.47429	2.89116e-06	1.10143e-05	AT4G31840.1	AtENODL15,ENODL15	early nodulin-like protein 15
Glyma.13G227900	5.87564	6.43172	4.90609	17.8599	15.7744	16.844	1.49097	5.40031e-25	8.83127e-24	AT5G05830.1		RING/FYVE/PHD zinc finger superfamily protein
Glyma.14G062700	0	0.195906	0.192078	0	0	0	-6.24512	0.00927018	0.0196862	AT3G55770.4		GATA type zinc finger transcription factor family protein
Glyma.03G074167	0.559502	0.459915	0.542085	1.24278	1.3637	1.25391	1.23387	0.000276993	0.000791466	AT3G54060.1
Glyma.12G204600	5.11505	4.18694	3.47135	0.597381	0.869874	0.979855	-2.44069	1.78871e-12	1.30913e-11	AT4G28310.1
Glyma.02G036500	3.54589	4.12069	3.93026	1.8596	1.91822	1.85008	-1.10403	3.88793e-12	2.75969e-11	AT1G60800.1	NIK3	NSP-interacting kinase 3
Glyma.17G180400	0.408634	1.01763	0.137713	0	0	0.058758	-4.76468	8.22786e-05	0.000255217	AT5G66920.1	sks17	SKU5 similar 17
Glyma.16G147500	2.17155	1.9413	2.97576	6.92261	6.76906	5.41389	1.37066	3.53747e-09	1.89838e-08	AT5G61890.1		Integrase-type DNA-binding superfamily protein
Glyma.04G198400	0.88384	1.07634	0.79324	0	0	0	-8.78649	3.8785e-11	2.51119e-10	AT5G50800.1		Nodulin MtN3 family protein
Glyma.08G015100	0.065508	0.212465	0.126244	0.675618	0.701663	0.796973	2.24899	1.93347e-06	7.51235e-06	AT4G00440.2		Protein of unknown function (DUF3741)
Glyma.09G267700	26.956	29.4843	31.8428	11.2398	10.5359	12.6857	-1.41591	5.72297e-35	1.46517e-33	AT3G60900.1	FLA10	FASCICLIN-like arabinogalactan-protein 10
Glyma.05G121700	1116.26	1004.13	1046.77	270.892	292.28	277.312	-1.97496	9.85845e-166	6.64051e-163
Glyma.13G235100	0	0	0	2.59201	2.57111	2.94981	9.11306	5.78922e-13	4.39086e-12	AT4G18425.1		Protein of unknown function (DUF679)
Glyma.05G085500	12.3107	13.7242	12.1719	4.5155	4.31323	4.86064	-1.54134	6.0801e-38	1.75823e-36	AT5G67200.1		Leucine-rich repeat protein kinase family protein
Glyma.01G058400	0.3619	0.226581	0	0	0	0	-6.86095	0.00165127	0.00410224	AT1G13820.1		alpha/beta-Hydrolases superfamily protein
Glyma.02G254600	9.16703	7.92386	11.2486	21.9916	13.8106	23.2925	1.00185	1.4348e-06	5.66266e-06	AT2G39980.1		HXXXD-type acyl-transferase family protein
Glyma.01G053400	0.454524	0.373964	1.12931	0	0.012546	0	-4.76211	0.0168399	0.0334503	AT1G67890.1		PAS domain-containing protein tyrosine kinase family protein
Glyma.11G250900	2.79857	4.19783	4.53127	9.95793	7.24508	10.6853	1.21239	8.48601e-06	3.03656e-05	AT1G27385.1
Glyma.15G037200	0.417693	0.486887	0.44849	0.958975	0.760347	0.988405	1.12276	1.94787e-05	6.6231e-05	AT1G07530.1	ATGRAS2,GRAS2,SCL14	SCARECROW-like 14
Glyma.16G107200	1.17574	0.731365	1.4358	0	0.125437	0.095961	-3.91221	5.27841e-07	2.20035e-06	AT4G35350.1	XCP1	xylem cysteine peptidase 1
Glyma.02G235400	0.325118	0.237357	0.311544	0	0	0	-8.06791	1.26538e-08	6.4011e-08	AT2G45260.1		Plant protein of unknown function (DUF641)
Glyma.18G107000	0.442481	0.279721	0.408704	0.145366	0.091842	0.113342	-1.70012	0.0161004	0.0321334	AT2G42910.1		Phosphoribosyltransferase family protein
Glyma.02G189700	0.202718	0.290796	1.22409	0	0	0	-6.85437	8.0918e-05	0.000251316	AT2G27040.2	AGO4,OCP11	Argonaute family protein
Glyma.15G172200	0.352989	0.155539	0.178639	0.032063	0	0.086735	-2.59668	0.0234431	0.0447979	AT5G57030.1	LUT2	Lycopene beta/epsilon cyclase protein
Glyma.17G214900	0.144355	0	0.191769	0	0	0	-6.53267	0.00450765	0.0102817	AT4G18250.1		receptor serine/threonine kinase, putative
Glyma.08G270701	7.68624	7.92118	7.76297	17.9824	15.8544	15.4261	1.01584	2.2819e-17	2.37858e-16	AT1G32360.1		Zinc finger (CCCH-type) family protein
Glyma.06G037700	3.62283	5.02482	3.22386	1.09329	1.23079	1.3756	-1.74089	1.43145e-07	6.42361e-07	AT5G66815.1
Glyma.04G022300	0.227362	1.07153	0.192386	1.1736	1.30537	2.48261	1.6627	0.00585262	0.0130129	AT1G20160.1	ATSBT5.2	Subtilisin-like serine endopeptidase family protein
Glyma.20G081000	11.1958	11.2757	9.25919	3.91827	3.83966	4.41083	-1.44177	1.04e-14	9.05113e-14	AT4G13540.1
Glyma.06G071400	1.42076	0.896111	2.26256	31.0931	29.4972	37.8589	4.36857	9.10463e-60	5.6104e-58	AT2G18660.1	PNP-A	plant natriuretic peptide A
Glyma.07G102500	0.512028	0.325712	0.391515	0.072864	0.127598	0.161125	-1.78651	0.00218773	0.00531011	AT1G73590.1	ATPIN1,PIN1	Auxin efflux carrier family protein
Glyma.03G167900	2.81139	3.23212	3.15316	0.894268	0.920998	0.857853	-1.84211	7.78346e-17	7.86967e-16	AT2G20340.1		Pyridoxal phosphate (PLP)-dependent transferases superfamily protein
Glyma.17G126000	4.3231	4.37917	4.90528	0.112815	0.541056	0.291944	-3.90247	1.42062e-20	1.83839e-19	AT1G24530.1		Transducin/WD40 repeat-like superfamily protein
Glyma.04G156200	0.758434	0.872164	0.952073	2.27853	1.85495	2.00298	1.18999	1.84358e-11	1.22931e-10	AT4G28080.1		Tetratricopeptide repeat (TPR)-like superfamily protein
Glyma.15G127200	11.0688	11.3579	11.8002	30.0997	24.9467	26.6427	1.19613	3.48411e-29	7.00912e-28	AT5G45110.1	ATNPR3,NPR3	NPR1-like protein 3
Glyma.09G224400	10.8234	6.88518	7.47727	66.095	48.4545	48.9238	2.63645	2.00185e-36	5.46148e-35
Glyma.12G222900	3.43539	2.63355	3.10467	1.69053	1.33967	1.68827	-1.01699	3.05456e-05	0.000100952	AT1G61820.1	BGLU46	beta glucosidase 46
Glyma.02G297700	0.756065	0.669215	0.42655	0.284713	0.19359	0.153705	-1.61097	0.000357146	0.0010028	AT1G50600.1	SCL5	scarecrow-like 5
Glyma.06G101400	4.63795	4.82431	5.48977	14.506	11.6174	13.4834	1.3466	4.93669e-26	8.47765e-25	AT1G78310.1		VQ motif-containing protein
Glyma.10G134600	7.88546	10.2342	7.11646	3.51959	5.2762	1.68451	-1.31914	0.0210344	0.0406959	AT1G04480.1		Ribosomal protein L14p/L23e family protein
Glyma.05G044000	9.41253	11.1514	9.72603	0.803837	1.2066	1.43343	-3.19442	1.5017e-46	5.9927e-45	AT5G63180.1		Pectin lyase-like superfamily protein
Glyma.17G165200	38.4257	40.2018	38.6011	10.6221	13.3382	10.8261	-1.84068	5.57172e-78	5.78925e-76	AT2G23150.1	ATNRAMP3,NRAMP3	natural resistance-associated macrophage protein 3
Glyma.07G081600	2.993	3.62667	3.60132	1.41189	2.12454	1.6243	-1.04946	1.3419e-06	5.32182e-06	AT3G61130.1	GAUT1,LGT1	galacturonosyltransferase 1
Glyma.14G181200	0.158844	0.117795	0.100985	4.54423	3.76437	3.14507	4.86334	1.73938e-29	3.53376e-28	AT5G49700.1		Predicted AT-hook DNA-binding family protein
Glyma.09G059000	2.9374	3.61824	2.8336	1.34134	1.63007	1.34954	-1.18331	1.06168e-09	6.00865e-09	AT4G30020.1		PA-domain containing subtilase family protein
Glyma.01G008000	3.82342	4.56243	4.93987	2.63877	2.37922	1.43646	-1.10615	0.000699278	0.00186303	AT1G60660.1	ATCB5LP,B5 #5,CB5LP	cytochrome B5-like protein
Glyma.07G229000	34.943	37.8105	27.5902	2.64509	1.36219	1.66875	-4.197	7.6149e-78	7.89122e-76	AT2G03090.1	ATEXP15,ATEXPA15,ATHEXP ALPHA 1.3,EXP15,EXPA15	expansin A15
Glyma.11G038300	4.12143	5.41737	3.378	11.3333	12.4951	11.8257	1.39941	1.33589e-11	9.0373e-11	AT4G17030.1	AT-EXPR,ATEXLB1,ATEXPR1,ATHEXP BETA 3.1,EXLB1,EXPR	expansin-like B1
Glyma.05G051000	0.255337	0	0.420535	0	0	0	-5.88946	0.022051	0.0424357	AT5G60980.2		Nuclear transport factor 2 (NTF2) family protein with RNA binding (RRM-RBD-RNP motifs) domain
Glyma.07G268300	1.35737	0.749892	0.838178	0	0.190158	0.051807	-3.45415	0.0177279	0.0349742	AT4G27080.2	ATPDI7,ATPDIL5-4,PDI7,PDIL5-4	PDI-like 5-4
Glyma.10G102300	1.5123	1.10806	1.03261	4.87369	4.60179	6.8406	2.08923	1.78456e-13	1.40996e-12	AT2G26850.1		F-box family protein
Glyma.13G190200	11.5519	10.3366	10.3529	4.62301	5.25532	5.83596	-1.09824	5.05166e-11	3.23857e-10	AT1G53530.1		Peptidase S24/S26A/S26B/S26C family protein
Glyma.05G194400	7.07183	7.16488	8.66831	0.707805	1.05055	1.03193	-3.0943	5.21506e-47	2.12452e-45	AT5G63860.1	UVR8	Regulator of chromosome condensation (RCC1) family protein
Glyma.05G189400	0.864424	1.15748	0.887342	0.595467	0.250362	0.286104	-1.40507	0.000277292	0.000792137	AT3G18730.1	BRU1,MGO3,TSK	tetratricopeptide repeat (TPR)-containing protein
Glyma.08G153300	22.6805	26.0864	30.4541	236.131	230.863	171.163	2.94923	1.48626e-61	9.80829e-60
Glyma.20G148741	1.22965	0.623609	1.0546	2.54878	2.33815	2.04217	1.19076	6.98822e-05	0.000219081	AT1G29900.1	CARB	carbamoyl phosphate synthetase B
Glyma.15G260900	340.172	341.649	339.944	131.774	150.213	114.695	-1.42558	5.38474e-46	2.11004e-44
Glyma.11G058600	1.77069	1.59178	0.936033	0.597136	0.808213	0.526721	-1.21755	0.00338496	0.0079202	AT4G37180.1		Homeodomain-like superfamily protein
Glyma.19G159000	3.91903	5.24183	3.17612	0.041929	0	0.115282	-6.30805	1.88287e-08	9.35047e-08	AT3G51895.1	AST12,SULTR3;1	sulfate transporter 3;1
Glyma.15G118000	0.833438	1.69373	0.816638	0.059127	0	0.072769	-4.4867	3.42119e-11	2.22358e-10	AT4G17220.1	ATMAP70-5,MAP70-5	microtubule-associated proteins 70-5
Glyma.02G027200	3.23815	3.14936	2.99465	1.07169	1.29466	1.22362	-1.44706	1.95874e-20	2.51228e-19	AT1G70140.1	ATFH8,FH8	formin 8
Glyma.15G105800	3.16174	3.48036	5.26202	1.43117	1.86277	1.70111	-1.31038	8.23321e-07	3.35022e-06	AT5G22000.3	RHF2A	RING-H2 group F2A
Glyma.07G084900	8.68785	9.01766	8.85668	5.22534	4.16249	4.19994	-1.02582	4.9175e-14	4.05139e-13	AT3G24630.1
Glyma.16G053800	6.88278	4.69482	5.65523	57.512	52.5586	57.0828	3.21202	1.82819e-117	4.99466e-115	AT3G01990.1	ACR6	ACT domain repeat 6
Glyma.07G057900	33.46	33.8795	35.1864	87.7754	76.6053	76.4417	1.17293	7.28571e-41	2.37199e-39	AT2G46370.4	FIN219,JAR1	Auxin-responsive GH3 family protein
Glyma.12G023300	4.92313	5.21976	2.37828	0.841301	0.953212	0.558082	-2.47395	1.02837e-12	7.67014e-12	AT1G76160.1	sks5	SKU5 similar 5
Glyma.16G217400	0.057635	0.053426	0.183617	0	0	0	-5.66323	0.0106621	0.0223171	AT3G17730.1	anac057,NAC057	NAC domain containing protein 57
Glyma.15G086400	5.49329	6.41294	5.17044	23.1183	14.3353	18.0222	1.64242	6.22163e-18	6.75749e-17	AT4G18880.1	AT-HSFA4A,HSF A4A	heat shock transcription factor A4A
Glyma.02G257400	15.7054	14.2138	15.9666	36.248	28.4425	32.9371	1.03032	1.61257e-15	1.4855e-14	AT3G55960.1		Haloacid dehalogenase-like hydrolase (HAD) superfamily protein
Glyma.10G177100	4.44609	4.25762	4.09995	13.6109	15.0142	12.7574	1.63085	9.201e-40	2.86883e-38	AT5G44390.1		FAD-binding Berberine family protein
Glyma.06G110500	3.08336	5.52731	5.09409	1.00993	1.38863	1.72128	-1.79124	2.1833e-09	1.19833e-08	AT2G41705.2		camphor resistance CrcB family protein
Glyma.08G077400	4.37378	5.1261	6.1236	1.83728	1.59004	1.26441	-1.79207	1.09753e-11	7.48707e-11	AT1G03970.1	GBF4	G-box binding factor 4
Glyma.01G217900	3.70645	4.15496	3.61693	9.45591	7.44098	8.039	1.05949	3.6903e-13	2.84364e-12	AT4G20330.1		Transcription initiation factor TFIIE, beta subunit
Glyma.11G070500	24.9302	24.9223	27.0239	7.08412	2.13284	12.4226	-1.88644	0.00455276	0.0103761	AT4G39230.1		NmrA-like negative transcriptional regulator family protein
Glyma.06G112900	1.35251	0.777666	0.697464	0.113972	0.077345	0.1854	-2.93734	1.97727e-09	1.08969e-08	AT1G77590.1	LACS9	long chain acyl-CoA synthetase 9
Glyma.02G227200	8.87809	7.61011	9.72676	1.52519	1.3655	1.35804	-2.68314	1.01575e-41	3.41802e-40	AT5G05580.1	FAD8	fatty acid desaturase 8
Glyma.06G221600	2.34303	2.42245	3.25662	0.795441	1.37775	1.13143	-1.34179	9.84847e-07	3.96905e-06	AT5G58000.1		Reticulon family protein
Glyma.01G219502	0	0	0	0.459444	0.813343	0.409675	5.24203	0.0141718	0.0287274	AT1G63460.1	ATGPX8,GPX8	glutathione peroxidase 8
Glyma.17G201000	1.79503	2.42412	2.12927	0.770372	1.0881	0.794782	-1.32156	1.43997e-08	7.2468e-08	AT3G49600.1	ATUBP26,SUP32,UBP26	ubiquitin-specific protease 26
Glyma.08G038500	0.203105	0.031975	0.212613	0	0	0	-6.04719	0.00398116	0.00917942	AT3G16070.1
Glyma.19G201600	11.9705	14.0372	11.5673	4.58895	5.46694	4.18529	-1.49049	2.83068e-22	4.03021e-21	AT2G35860.1	FLA16	FASCICLIN-like arabinogalactan protein 16 precursor
Glyma.04G055100	0.335808	0.450981	0.648162	6.84069	4.54194	3.4991	3.30806	8.15262e-21	1.06881e-19	AT1G54200.1
Glyma.04G135300	6.88113	7.89487	6.37923	3.14064	4.42217	3.28635	-1.02586	1.12848e-05	3.96115e-05	AT3G06730.1	TRX P,TRX z	Thioredoxin z
Glyma.01G234000	10.1766	7.9628	7.67525	23.1204	23.4385	14.8453	1.17406	3.82402e-09	2.04345e-08	AT4G17900.1		PLATZ transcription factor family protein
Glyma.04G244300	0.423519	0.743235	0.365668	0.035194	0.094205	0.062234	-2.95083	0.000102688	0.000314405	AT1G21510.1
Glyma.07G053100	0.788631	0.679311	0.467449	0.20358	0.257625	0.030809	-2.03097	0.00158905	0.00396356	AT4G00900.1	ATECA2,ECA2	ER-type Ca2+-ATPase 2
Glyma.10G023300	2.76401	1.96635	3.65219	14.6177	12.9219	11.7367	2.16668	4.57302e-24	7.1435e-23	AT5G35960.1		Protein kinase family protein
Glyma.05G215600	4.58313	4.78468	4.28313	17.3546	17.9299	20.5068	1.96803	3.95966e-51	1.86831e-49	AT5G41800.1		Transmembrane amino acid transporter family protein
Glyma.05G026300	44.2911	38.6249	37.4929	19.0763	18.0566	19.2264	-1.15549	1.19877e-27	2.22805e-26	AT3G47520.1	MDH	malate dehydrogenase
Glyma.02G000700	0.104831	0.17792	0.03715	0	0	0.023856	-3.76462	0.0218611	0.0421119	AT3G01680.1
Glyma.16G047600	0	0	0	1.20325	0.688652	0.877363	8.99372	3.22343e-12	2.3052e-11	AT5G61890.1		Integrase-type DNA-binding superfamily protein
Glyma.03G058950	16.9312	19.6201	16.5745	33.7328	41.5451	37.7536	1.02659	2.03994e-16	2.00595e-15	AT1G75680.1	AtGH9B7,GH9B7	glycosyl hydrolase 9B7
Glyma.13G111200	0	0.167832	0	0.86678	0.611914	0.608094	3.56024	0.00186603	0.00459052	AT5G20670.1		Protein of unknown function (DUF1677)
Glyma.18G084400	0.893203	0.732969	0.935168	2.50166	2.65663	2.33261	1.46601	2.6671e-12	1.92283e-11	AT3G07040.1	RPM1,RPS3	NB-ARC domain-containing disease resistance protein
Glyma.06G116100	0.571187	0.248389	0.285511	0	0.038052	0.061148	-3.43154	0.000705944	0.00187861	AT1G44110.1	CYCA1;1	Cyclin A1;1
Glyma.13G284700	2.64111	3.94236	2.74813	0	0.182981	0	-5.74178	0.00139781	0.00352495	AT5G54540.1		Uncharacterised conserved protein (UCP012943)
Glyma.08G203000	1.27923	0.905419	0.199698	2.73916	2.41456	3.72317	1.80986	0.00105433	0.00271814	AT3G16240.1	AQP1,ATTIP2;1,DELTA-TIP,DELTA-TIP1,TIP2;1	delta tonoplast integral protein
Glyma.01G191700	0.128821	0	0.136801	0.480568	0.732248	0.530306	2.68037	0.00472172	0.0107224	AT4G33910.1		2-oxoglutarate (2OG) and Fe(II)-dependent oxygenase superfamily protein
Glyma.09G057100	8.1213	8.57763	6.53508	3.65374	4.18551	3.75736	-1.06471	7.94809e-09	4.10301e-08	AT2G18980.1		Peroxidase superfamily protein
Glyma.08G225000	52.5036	52.6283	54.6698	18.9996	21.4254	19.7353	-1.47055	2.5253e-71	2.22706e-69	AT3G20240.1		Mitochondrial substrate carrier family protein
Glyma.15G048500	2.4644	2.33934	1.94811	0.352097	0.495269	0.261513	-2.66943	3.15304e-18	3.49853e-17	AT4G08500.1	ARAKIN,ATMEKK1,MAPKKK8,MEKK1	MAPK/ERK kinase kinase 1
Glyma.13G088100	8.05261	7.12303	7.1734	24.0697	21.5803	20.7092	1.50971	1.32182e-35	3.47517e-34	AT1G78080.1	RAP2.4	related to AP2 4
Glyma.01G197700	2.42585	1.88687	3.31223	1.38136	1.02738	1.04528	-1.19571	0.000209818	0.000611454	AT2G22780.1	PMDH1	peroxisomal NAD-malate dehydrogenase 1
Glyma.06G005000	0.122642	0.174949	0.388838	0	0	0	-7.41527	3.24331e-06	1.2265e-05	AT2G21120.1		Protein of unknown function (DUF803)
Glyma.09G003700	1.95116	2.06583	1.60051	12.6649	8.98713	11.056	2.47613	4.84962e-30	1.00352e-28	AT3G12160.1	ATRABA4D,RABA4D	RAB GTPase homolog A4D
Glyma.13G342000	2.31608	2.06536	1.90568	0.383773	0.172644	0.483771	-2.62314	4.33423e-07	1.82873e-06	AT3G27360.1		Histone superfamily protein
Glyma.13G168300	1.98808	1.45882	0.745922	0.291948	0.173135	0.418162	-2.2595	0.000217363	0.000631511	AT5G20110.1		Dynein light chain type 1 family protein
Glyma.05G018200	15.3026	13.981	15.5784	6.37592	7.07794	7.72379	-1.14348	4.68493e-19	5.47996e-18	AT5G08120.1	MPB2C	movement protein binding protein 2C
Glyma.16G011400	23.5858	13.9679	16.5323	208.435	175.159	187.822	3.34023	1.53942e-87	2.04565e-85	AT1G54070.1		Dormancy/auxin associated family protein
Glyma.11G235800	0.646703	0.882728	0.942878	0.354505	0.204934	0.449122	-1.34552	0.00319714	0.0075172	AT4G39640.2	GGT1	gamma-glutamyl transpeptidase 1
Glyma.05G048800	9.33787	9.34731	17.6808	29.2675	27.4774	28.4664	1.03581	6.12076e-08	2.86756e-07	AT4G11680.1		Zinc finger, C3HC4 type (RING finger) family protein
Glyma.17G149300	2.14397	3.09881	3.19893	9.44223	7.47357	7.0196	1.40623	1.15054e-09	6.48711e-09	AT2G44680.2	CKB4	casein kinase II beta subunit 4
Glyma.02G080900	4.90186	4.54595	3.84865	1.30536	1.5162	1.32337	-1.73942	5.48414e-26	9.39713e-25	AT5G64740.1	CESA6,E112,IXR2,PRC1	cellulose synthase 6
Glyma.13G042500	33.9398	41.2871	29.4681	2.80798	1.71778	2.09702	-4.03024	2.67767e-76	2.65511e-74
Glyma.17G242400	0.815946	1.26659	0.765685	5.21059	1.62305	4.72996	1.97147	8.55756e-06	3.05908e-05	AT4G25000.1	AMY1,ATAMY1	alpha-amylase-like
Glyma.07G251300	14.6065	12.4157	11.4726	117.213	98.2971	75.7281	2.85982	1.5601e-65	1.14783e-63	AT3G06390.1		Uncharacterised protein family (UPF0497)
Glyma.16G114500	0.15422	0.340068	0.087245	0	0	0	-5.79142	0.00700497	0.015294	AT5G08020.1	ATRPA70B,RPA70B	RPA70-kDa subunit B
Glyma.19G143900	2.01003	0.965122	1.52487	3.51844	2.82657	3.12162	1.0104	0.00123117	0.00313738	AT3G57800.2		basic helix-loop-helix (bHLH) DNA-binding superfamily protein
Glyma.14G131700	22.8347	21.6733	24.1505	155.706	118.987	117.554	2.45566	2.93731e-76	2.89785e-74	AT4G31130.1		Protein of unknown function (DUF1218)
Glyma.10G043300	4.97257	4.63538	4.53219	17.2842	11.1473	14.1993	1.35017	9.45465e-21	1.23661e-19	AT2G37570.1	SLT1	HSP20-like chaperones superfamily protein
Glyma.17G258200	6.14551	6.20666	4.85969	51.6032	36.9651	36.3905	2.79741	4.2389e-47	1.73409e-45	AT1G75750.1	GASA1	GAST1 protein homolog 1
Glyma.02G016500	2.56294	1.58308	1.35381	0	0	0.111293	-5.68382	0.00263544	0.00630542	AT4G02320.1		Plant invertase/pectin methylesterase inhibitor superfamily
Glyma.08G166700	0.078747	0.072875	0.125439	0	0	0	-6.12775	0.00167129	0.00414723	AT5G33340.1	CDR1	Eukaryotic aspartyl protease family protein
Glyma.06G301600	0.212185	0.318447	0.126216	0.424476	0.775554	0.893358	1.58153	0.0139571	0.0283481	AT3G05240.1	MEF19	mitochondrial editing factor 19
Glyma.19G112200	18.2602	18.5233	15.2355	5.41083	5.16111	7.11406	-1.61534	1.47356e-18	1.67303e-17	AT3G03900.1	APK3	adenosine-5\'-phosphosulfate (APS) kinase 3
Glyma.18G185400	0.72418	0.448921	0.512327	2.06053	1.42674	1.23016	1.42409	7.25096e-05	0.000226788	AT2G37710.1	RLK	receptor lectin kinase
Glyma.10G260100	1.23901	1.47377	1.82493	0.601345	0.670543	0.619928	-1.32132	2.756e-06	1.05251e-05	AT3G08820.1		Pentatricopeptide repeat (PPR) superfamily protein
Glyma.18G260101	0.844976	1.13885	1.05456	0.571534	0.392829	0.47991	-1.1232	0.00609939	0.0135055	AT3G01180.1	AtSS2,SS2	starch synthase 2
Glyma.04G151301	0.691057	0.793744	0.214706	0.092378	0.118252	0.055224	-2.66815	0.00248597	0.00597335
Glyma.17G202600	0.317221	0.630306	0.470759	0.047556	0	0	-4.93216	7.98721e-07	3.25721e-06	AT5G11460.1		Protein of unknown function (DUF581)
Glyma.08G167300	0.651035	0	0.401026	1.97829	2.73721	2.86558	2.74849	0.00147596	0.00370366	AT4G23180.1	CRK10,RLK4	cysteine-rich RLK (RECEPTOR-like protein kinase) 10
Glyma.01G046600	1.49952	1.57404	1.42546	0.375114	0.519394	0.809005	-1.46161	2.07606e-05	7.03263e-05	AT2G02950.1	PKS1	phytochrome kinase substrate 1
Glyma.11G033100	0.331243	0.500488	0.325311	1.23319	0.814902	0.944379	1.3027	0.00352658	0.00821564	AT3G60580.1		C2H2-like zinc finger protein
Glyma.06G205400	5.31722	5.86332	5.24738	0.854309	0.732411	0.571197	-2.97925	3.77307e-39	1.14713e-37	AT5G60920.1	COB	COBRA-like extracellular glycosyl-phosphatidyl inositol-anchored protein family
Glyma.20G191400	55.6748	61.9038	67.7447	22.0662	32.7823	32.2146	-1.15201	1.44765e-16	1.43801e-15	AT5G04460.1		RING/U-box superfamily protein
Glyma.15G275900	0.805714	1.17774	1.23336	0.758496	0.334776	0.329257	-1.22476	0.0209579	0.0405694	AT3G08010.1	ATAB2	RNA binding
Glyma.18G137600	20.3381	19.6252	18.6838	3.99491	4.02011	3.67246	-2.38634	8.46351e-98	1.46306e-95	AT3G59110.1		Protein kinase superfamily protein
Glyma.08G366600	6.5266	9.20226	7.05404	0.298901	0.627072	0.381667	-4.17756	1.96691e-65	1.43364e-63	AT1G67040.1
Glyma.05G133900	1.81692	1.90146	2.66636	0.945381	1.21348	1.13468	-1.01128	0.00102675	0.00265211	AT2G39080.1		NAD(P)-binding Rossmann-fold superfamily protein
Glyma.12G231500	0.456963	0.331521	0.290455	0.033658	0	0.173872	-2.28852	0.0252364	0.0478958	AT1G78700.1	BEH4	BES1/BZR1 homolog 4
Glyma.18G222200	5.24148	6.28928	5.65147	1.44125	1.53456	1.8424	-1.89416	1.14357e-21	1.57425e-20	AT2G45470.1	AGP8,FLA8	FASCICLIN-like arabinogalactan protein 8
Glyma.06G031000	54.678	48.98	44.6218	160.966	123.453	125.25	1.40701	1.26398e-25	2.1221e-24	AT1G19530.1
Glyma.15G151600	1.37822	2.13354	3.36911	6.95443	5.32845	3.39214	1.13598	0.00930611	0.0197539
Glyma.07G046900	0.495331	0.51726	0.148234	0.052198	0	0.047278	-3.61967	0.00135421	0.00342458	AT3G54770.1		RNA-binding (RRM/RBD/RNP motifs) family protein
Glyma.09G038800	4.35725	3.56593	2.51181	0.48049	0.594217	0.527598	-2.76378	3.04308e-10	1.8148e-09	AT5G49350.1		Glycine-rich protein family
Glyma.11G069600	1.8731	2.20361	0.865877	0	0	0	-10.1636	1.97155e-15	1.80471e-14	AT5G03260.1	LAC11	laccase 11
Glyma.14G192500	0.849867	1.01742	1.38337	0	0.051842	0.224644	-3.59902	3.24427e-05	0.000106856	AT5G58860.1	CYP86,CYP86A1	cytochrome P450, family 86, subfamily A, polypeptide 1
Glyma.13G129000	2.66638	1.72107	3.17361	0.851028	1.88866	0.562204	-1.22368	0.00908364	0.0193216	AT2G29420.1	ATGSTU7,GST25,GSTU7	glutathione S-transferase tau 7
Glyma.19G180100	1.7297	3.32237	2.22688	7.98348	10.8447	11.5831	1.98714	1.85058e-07	8.19618e-07
Glyma.12G056700	2.88159	2.69361	2.45491	0	0	0	-8.98916	6.06904e-12	4.23932e-11
Glyma.13G174300	0.400355	0.162696	0.2894	10.8884	7.45257	8.42537	4.86244	2.87098e-70	2.44365e-68	AT4G24000.1	ATCSLG2,CSLG2	cellulose synthase like G2
Glyma.06G103900	0.708587	0.382719	1.33041	0.117518	0.175736	0	-3.08372	0.000930308	0.0024235	AT1G34580.1		Major facilitator superfamily protein
Glyma.02G104900	1.01373	1.00318	1.08645	0.191912	0.518636	0.440182	-1.49319	0.000354537	0.000996191	AT4G34131.1	UGT73B3	UDP-glucosyl transferase 73B3
Glyma.13G132600	0.44655	1.29533	0.96078	0.372111	0.412511	0.530758	-1.05933	0.0224953	0.0432015	AT5G59830.2
Glyma.07G035800	4.2699	3.56825	4.475	1.01648	0.952836	0.957398	-2.14543	8.40085e-16	7.90663e-15	AT3G13950.1
Glyma.01G089202	0.776072	0.825922	1.14827	0	0	0	-9.32497	5.46435e-13	4.15738e-12	AT1G26090.1		P-loop containing nucleoside triphosphate hydrolases superfamily protein
Glyma.14G194900	8.98789	13.2814	9.68037	0.038054	0	0	-9.76986	3.21812e-38	9.46727e-37	AT5G58600.1	PMR5,TBL44	Plant protein of unknown function (DUF828)
Glyma.10G172600	0.131479	0.100681	0.243771	0.040614	0.030865	0.024717	-2.19695	0.0184465	0.0362291	AT4G24140.1		alpha/beta-Hydrolases superfamily protein
Glyma.10G034351	0.212889	0.277417	0.386941	0	0	0	-6.17058	0.00140539	0.00354345
Glyma.09G044500	3.75843	4.18796	3.40491	11.3668	10.0899	10.8796	1.4499	1.56443e-34	3.94825e-33	AT2G47800.1	ATMRP4,EST3,MRP4	multidrug resistance-associated protein 4
Glyma.09G000700	25.7595	22.9922	22.2158	4.94767	4.33317	5.22294	-2.34929	1.02118e-68	8.20891e-67	AT1G43170.9	ARP1,emb2207,RP1,RPL3A	ribosomal protein 1
Glyma.03G253400	3.81449	3.61282	2.31889	11.5266	7.91184	8.36813	1.44791	1.66058e-08	8.29928e-08	AT5G18310.2
Glyma.12G225150	2.18132	1.24438	2.83985	0.300271	0.628116	0.317953	-2.35932	7.84937e-05	0.000244291
Glyma.11G220300	6.70749	6.34683	6.68447	2.8677	2.15853	2.64612	-1.41983	9.57146e-16	8.96733e-15	AT2G39710.1		Eukaryotic aspartyl protease family protein
Glyma.17G115700	1.03149	0.760853	0.978391	0.098724	0.319385	0.290046	-2.03275	6.06572e-05	0.00019185	AT3G58570.1		P-loop containing nucleoside triphosphate hydrolases superfamily protein
Glyma.14G039800	1.69905	2.20996	2.4467	1.01318	0.631222	0.896173	-1.36058	0.000326865	0.000924087	AT5G35732.1
Glyma.20G183600	0.601356	0.669909	0.498911	0.10915	0.061624	0.295926	-1.92322	0.011883	0.0245938	AT3G54880.1
Glyma.08G142600	0.155383	0.656796	0.515437	0	0	0.103192	-3.62207	0.0101913	0.0214465	AT4G09720.1	ATRABG3A,RABG3A	RAB GTPase homolog G3A
Glyma.15G230050	0.804489	1.08129	1.04717	2.63997	1.77744	2.35144	1.15052	0.00113519	0.00290952
Glyma.19G212500	0.172268	0.179194	0.138707	0	0	0	-6.82079	5.62039e-05	0.000178689	AT1G02810.1		Plant invertase/pectin methylesterase inhibitor superfamily
Glyma.06G133200	3.87291	4.79221	4.95702	1.43779	2.27987	1.75028	-1.36961	0.000255842	0.000735105
Glyma.20G007900	2.10897	2.0347	1.91908	0.383576	0.259585	0.120487	-3.042	3.81533e-14	3.17278e-13	AT1G49430.1	LACS2,LRD2	long-chain acyl-CoA synthetase 2
Glyma.12G110600	8.46112	7.69915	9.52238	3.4164	3.46473	3.03641	-1.43232	3.65723e-24	5.75204e-23	AT2G20780.1		Major facilitator superfamily protein
Glyma.16G165900	1.48676	1.28001	1.84629	0.091269	0.171917	0.154794	-3.52542	1.20261e-27	2.23412e-26	AT5G64740.1	CESA6,E112,IXR2,PRC1	cellulose synthase 6
Glyma.10G186500	34.4919	34.3276	30.7129	167.909	175.448	195.994	2.37584	1.06497e-152	5.77866e-150	AT3G54700.1	PHT1;7	phosphate transporter 1;7
Glyma.01G015400	8.53828	13.7446	10.0876	5.93386	5.30543	4.41777	-1.10429	5.60966e-05	0.00017838	AT2G35470.1
Glyma.08G117300	3.30561	3.40097	3.81468	1.37985	1.51245	1.47558	-1.33386	3.2698e-10	1.94289e-09	AT2G34200.1		RING/FYVE/PHD zinc finger superfamily protein
Glyma.04G190800	176.228	190.081	178.159	52.6309	55.3484	73.2394	-1.6483	1.84022e-41	6.0927e-40	AT5G07460.1	ATMSRA2,PMSR2	peptidemethionine sulfoxide reductase 2
Glyma.06G272500	47.0907	48.7446	56.4041	19.7219	24.902	23.6363	-1.21856	1.78599e-23	2.69505e-22	AT5G45775.2		Ribosomal L5P family protein
Glyma.16G218300	1.44591	1.5379	0.974383	0.258686	0.652866	0.056946	-2.08726	0.000715505	0.00190275	AT3G17700.1	ATCNGC20,CNBT1,CNGC20	cyclic nucleotide-binding transporter 1
Glyma.16G088800	8.81702	8.98747	5.55417	0.792579	2.18867	0.669301	-2.75486	2.83909e-09	1.53924e-08
Glyma.12G154400	29.1084	20.6826	25.1128	12.3039	12.1816	10.1907	-1.17213	1.62931e-06	6.38837e-06	AT3G15352.1	ATCOX17,COX17	cytochrome c oxidase 17
Glyma.06G105600	0.364402	0.504353	0.759322	0	0.040458	0.128731	-3.24357	0.000668812	0.00178694	AT1G22170.1		Phosphoglycerate mutase family protein
Glyma.08G193900	14.2843	14.9579	13.0387	6.74206	7.24861	6.68664	-1.09345	2.25106e-21	3.05045e-20	AT3G13730.1	CYP90D1	cytochrome P450, family 90, subfamily D, polypeptide 1
Glyma.10G275200	0	0	0	0.266438	0.196891	0.139199	6.17621	0.000460939	0.00126727	AT4G39670.1		Glycolipid transfer protein (GLTP) family protein
Glyma.11G072000	3.82275	3.52324	3.5491	0.789831	1.03404	0.871252	-2.07197	6.36447e-17	6.46172e-16	AT5G66390.1		Peroxidase superfamily protein
Glyma.17G219400	10.3898	9.90171	9.16366	29.0998	26.4152	28.8209	1.4565	2.13366e-27	3.91705e-26	AT5G20650.1	COPT5	copper transporter 5
Glyma.19G132400	20.5851	22.002	18.7818	7.88434	10.7068	10.7419	-1.12724	7.3913e-14	6.01967e-13	AT3G57030.1		Calcium-dependent phosphotriesterase superfamily protein
Glyma.17G098300	0.576848	0.9345	0.832322	0.198302	0.288103	0.219217	-1.78946	2.51221e-06	9.63074e-06	AT3G47780.1	ATATH6,ATH6	ABC2 homolog 6
Glyma.18G244300	74.8601	75.1905	76.922	35.2229	38.9939	38.4763	-1.07116	4.22267e-41	1.38051e-39	AT1G65290.1	mtACP2	mitochondrial acyl carrier protein 2
Glyma.05G176100	0.070787	0	0	0.423381	0.51988	0.861815	4.39396	3.9818e-05	0.000129548	AT4G33950.1	ATOST1,OST1,P44,SNRK2-6,SNRK2.6,SRK2E	Protein kinase superfamily protein
Glyma.13G297100	0	0.014949	0	0.060589	0.067829	0.095437	3.81325	0.00564687	0.0126042	AT4G03550.1	ATGSL05,ATGSL5,GSL05,GSL5,PMR4	glucan synthase-like 5
Glyma.17G135800	117.92	107.142	107.202	21.6934	30.6097	21.1598	-2.23974	5.45395e-60	3.40375e-58	AT4G12110.1	ATSMO1,ATSMO1-1,SMO1-1	sterol-4alpha-methyl oxidase 1-1
Glyma.06G154500	2.73979	4.4563	3.46448	0.159206	1.07933	0.36181	-2.79823	6.72155e-08	3.13492e-07	AT2G13610.1		ABC-2 type transporter family protein
Glyma.03G018400	2.6603	2.80892	3.61889	0.664965	0.467464	0.427284	-2.57863	6.54726e-09	3.40778e-08	AT5G62150.1		peptidoglycan-binding LysM domain-containing protein
Glyma.04G118700	251.902	263.011	202.197	29.8787	41.8132	28.7301	-2.89842	2.07879e-85	2.61138e-83	AT5G62350.1		Plant invertase/pectin methylesterase inhibitor superfamily protein
Glyma.13G095000	60.5519	60.4157	53.0095	199.558	204.415	145.709	1.59975	6.93452e-33	1.62811e-31	AT5G57560.1	TCH4,XTH22	Xyloglucan endotransglucosylase/hydrolase family protein
Glyma.07G110300	0.180382	0.611669	0.534563	0.01631	0.055281	0.072781	-3.25289	2.41145e-06	9.26541e-06	AT4G01070.1	GT72B1,UGT72B1	UDP-Glycosyltransferase superfamily protein
Glyma.02G232500	4.94706	4.04606	3.97949	1.41512	0.580058	1.01871	-2.15767	1.09034e-07	4.96415e-07	AT1G06980.1
Glyma.19G155800	0.40793	0.234317	0.132129	0.042324	0	0.073347	-2.7695	0.0197324	0.0384262	AT1G03170.1		Protein of unknown function (DUF3049)
Glyma.09G173300	21.5045	30.5988	25.0433	93.0284	64.5764	77.5313	1.54927	3.4038e-13	2.62909e-12	AT1G67920.1
Glyma.18G246300	20.8151	26.3227	26.6858	13.6645	12.1811	11.1878	-1.05311	1.44663e-10	8.88075e-10	AT4G10040.1	CYTC-2	cytochrome c-2
Glyma.01G198600	1.24496	0.845896	1.29376	3.27949	3.42601	2.66671	1.40113	4.50652e-06	1.67469e-05	AT4G17830.1		Peptidase M20/M25/M40 family protein
Glyma.18G299900	1.79407	1.37781	1.11742	0.027778	0.140963	0.260932	-3.37691	1.81749e-08	9.04414e-08	AT2G43200.1		S-adenosyl-L-methionine-dependent methyltransferases superfamily protein
Glyma.14G084800	2.37778	2.78457	2.59251	0.946098	1.0872	1.42805	-1.2232	1.2287e-07	5.55652e-07	AT2G32230.1	PRORP1	proteinaceous RNase P 1
Glyma.11G230700	4.6838	5.91629	4.49355	1.63308	3.07219	2.32465	-1.16642	3.10215e-07	1.33489e-06	AT2G40130.2		Double Clp-N motif-containing P-loop nucleoside triphosphate hydrolases superfamily protein
Glyma.09G057800	10.1198	9.58453	10.7283	19.7594	22.5658	24.6394	1.07583	4.38012e-25	7.20213e-24	AT3G20250.1	APUM5,PUM5	pumilio 5
Glyma.19G245100	3.61859	2.85704	3.65496	7.23847	7.41844	7.86253	1.0841	6.99911e-18	7.57455e-17	AT3G04740.1	ATMED14,MED14,SWP	RNA polymerase II transcription mediators
Glyma.06G018900	3.11823	3.11382	4.16076	25.8127	20.3752	24.8377	2.71412	1.5797e-60	1.00678e-58	AT1G76250.1
Glyma.12G234300	14.4094	15.2218	13.4199	4.88138	4.86057	3.89831	-1.71771	5.72004e-37	1.59736e-35	AT1G78570.1	ATRHM1,RHM1,ROL1	rhamnose biosynthesis 1
Glyma.17G060200	1.72947	1.58092	2.29593	0.878555	0.845533	1.11828	-1.02613	0.00984145	0.0207808	AT5G66580.1
Glyma.07G202200	2.98499	3.87396	3.5919	0.178369	0.130279	0.395719	-3.93526	1.42604e-27	2.63916e-26	AT2G33860.1	ARF3,ETT	Transcriptional factor B3 family protein / auxin-responsive factor AUX/IAA-related
Glyma.17G013000	9.20693	7.01233	7.89041	43.1174	30.0145	38.8831	2.15698	4.81943e-34	1.19017e-32	AT1G62040.2	ATG8C	Ubiquitin-like superfamily protein
Glyma.02G111300	8.17329	8.43545	6.41803	32.4678	26.0942	26.0467	1.81733	4.27952e-30	8.87903e-29	AT1G13990.1
Glyma.02G080200	1.40594	1.56631	1.98594	11.1963	10.0393	3.62729	2.268	6.65325e-11	4.22032e-10	AT2G33710.2		Integrase-type DNA-binding superfamily protein
Glyma.20G237900	33.8734	38.7351	38.6601	10.8026	11.7282	12.4098	-1.73132	6.66709e-77	6.74793e-75	AT1G56230.1		Protein of unknown function (DUF1399)
Glyma.14G056700	0.129641	1.11888	0.090917	0.059664	0	0	-4.33383	0.00832277	0.0178587	AT2G30130.1	ASL5,LBD12,PCK1	Lateral organ boundaries (LOB) domain family protein
Glyma.13G040400	1.00582	0.830889	1.24022	0.10419	0.196587	0.045657	-3.22216	2.85008e-08	1.38612e-07	AT4G27950.1	CRF4	cytokinin response factor 4
Glyma.12G086500	1.18493	0.556915	0.645201	0.116183	0.396091	0.135464	-1.93027	0.00840671	0.018022	AT2G27740.1		Family of unknown function (DUF662)
Glyma.13G077200	0	0.031362	0.071856	1.64205	1.3821	3.61716	5.82571	5.5696e-20	6.92091e-19	AT3G01680.1
Glyma.02G079700	91.0555	86.781	77.03	37.2147	54.4251	35.5895	-1.06514	4.95136e-11	3.17948e-10	AT4G16515.1	RGF6
Glyma.18G189900	6.72351	6.71633	6.02366	1.85141	2.35192	2.52914	-1.59261	1.12923e-17	1.20111e-16	AT5G02020.1
Glyma.01G172000	1.06439	1.154	0.740637	3.05755	2.11797	2.30161	1.27211	1.56673e-05	5.39287e-05	AT3G50910.1
Glyma.02G071500	0.495599	0.209236	1.13249	0	0.101363	0.056109	-3.58995	0.00024265	0.000699929	AT4G32890.1	GATA9	GATA transcription factor 9
Glyma.03G196300	0.884805	1.14416	1.50473	0.310806	0.604658	0.148222	-1.78821	0.0103783	0.021786	AT3G10120.1
Glyma.14G089012	0.511537	0.505012	0.621714	0.017613	0.039709	0.055542	-3.80722	4.15534e-13	3.18532e-12	AT1G27460.1	NPGR1	no pollen germination related 1
Glyma.12G046200	0.161381	0.130482	0.16908	0	0	0.01967	-4.47719	0.00228704	0.0055284	AT3G18890.1		NAD(P)-binding Rossmann-fold superfamily protein
Glyma.11G014100	108.73	114.861	116.676	31.3836	27.1117	23.0283	-2.11976	1.16599e-62	7.9499e-61	AT4G10040.1	CYTC-2	cytochrome c-2
Glyma.12G132500	0.726935	0.921682	0.80682	0.266009	0.053164	0.04272	-2.80461	2.8131e-05	9.3494e-05	AT5G54010.1		UDP-Glycosyltransferase superfamily protein
Glyma.16G026400	4.31973	5.31348	4.59744	1.83664	0.662977	1.82328	-1.77015	5.50535e-07	2.28885e-06	AT4G11070.1	AtWRKY41,WRKY41	WRKY family transcription factor
Glyma.15G247400	5.30894	4.56133	4.52665	10.2594	12.067	12.271	1.29684	1.78554e-27	3.29201e-26	AT4G27190.1		NB-ARC domain-containing disease resistance protein
Glyma.11G130200	0.469257	0.806223	0.476916	0.144868	0.265305	0.275427	-1.40652	0.00278042	0.00662269	AT3G45140.1	ATLOX2,LOX2	lipoxygenase 2
Glyma.11G042800	8.70717	10.5213	15.4217	18.2185	30.8065	28.9956	1.13919	2.42899e-07	1.06005e-06	AT5G46630.1		Clathrin adaptor complexes medium subunit family protein
Glyma.13G225100	1.48549	1.94069	2.04929	0.142651	0.731236	0.608777	-1.94926	0.00041836	0.00115959	AT5G45700.1		Haloacid dehalogenase-like hydrolase (HAD) superfamily protein
Glyma.07G066900	22.2119	25.4402	22.8825	6.52261	10.1809	7.77209	-1.58999	8.26746e-24	1.27464e-22	AT3G61490.3		Pectin lyase-like superfamily protein
Glyma.18G216200	0.805188	0.776028	1.05811	0	0.055194	0	-5.67848	0.00063692	0.00170807	AT5G58300.2		Leucine-rich repeat protein kinase family protein
Glyma.16G145500	4.1703	3.56744	2.96392	0.968853	1.1814	1.18776	-1.74026	2.48953e-12	1.80013e-11	AT2G39200.1	ATMLO12,MLO12	Seven transmembrane MLO family protein
Glyma.18G149300	3.72468	3.48652	3.25681	0.725704	0.463782	1.33314	-2.08982	3.36374e-06	1.26918e-05	AT4G13200.1
Glyma.18G224900	2.97718	2.1632	1.87853	5.65395	5.1104	6.5696	1.2359	2.99349e-05	9.90849e-05	AT3G61200.1		Thioesterase superfamily protein
Glyma.02G250200	7.85576	6.6093	5.6648	19.1858	18.1579	17.9073	1.39429	1.28709e-20	1.67002e-19	AT3G11410.1	AHG3,ATPP2CA,PP2CA	protein phosphatase 2CA
Glyma.02G301400	1.56148	1.40781	1.99288	0.112483	0.291115	0.06117	-3.47624	7.8819e-13	5.92515e-12	AT5G55860.1		Plant protein of unknown function (DUF827)
Glyma.07G005000	0.153976	0.326698	0.322767	0.061724	0.068243	0.065007	-2.1047	0.00118482	0.00302717	AT1G79890.1		RAD3-like DNA-binding helicase protein
Glyma.06G310800	0.962462	0.726651	0.975724	1.71155	1.99268	2.79957	1.22339	3.70949e-05	0.000121152	AT1G13710.1	CYP78A5,KLU	cytochrome P450, family 78, subfamily A, polypeptide 5
Glyma.05G165200	0.12245	0.109605	0.294681	0.637573	0.408997	0.45983	1.27394	0.0240736	0.045912	AT1G04420.1		NAD(P)-linked oxidoreductase superfamily protein
Glyma.17G218300	3.10842	2.90566	1.99622	6.63992	7.10425	5.97944	1.23725	5.61843e-10	3.2693e-09	AT5G10790.1	UBP22	ubiquitin-specific protease 22
Glyma.04G252500	0.415803	0.086213	0.186875	0.047914	0.040009	0.065536	-2.16987	0.0116184	0.0241171	AT4G08210.1		Pentatricopeptide repeat (PPR-like) superfamily protein
Glyma.17G054500	54.1695	54.8411	55.754	0.353603	0.671228	0.199331	-7.12676	6.02078e-51	2.82377e-49	AT5G56970.1	ATCKX3,CKX3	cytokinin oxidase 3
Glyma.20G055867	0	0	0	0.49488	0.579688	0.252954	5.79802	0.00235834	0.00569054	AT1G63690.2	ATSPPL2,SPPL2	SIGNAL PEPTIDE PEPTIDASE-LIKE 2
Glyma.14G130800	0.460428	1.09316	0.337889	0.124009	0.279319	0.186519	-1.73303	0.00762502	0.0165167	AT2G25690.1		Protein of unknown function (DUF581)
Glyma.12G013500	0.694628	0.174781	0.190045	0	0	0	-6.60209	0.000380197	0.0010618	AT5G55300.2	MGO1,TOP1,TOP1ALPHA	DNA topoisomerase I alpha
Glyma.06G073600	2.18973	2.16407	1.32748	0.881133	0.525458	0.652984	-1.50798	0.00019466	0.0005709	AT5G11450.1		Mog1/PsbP/DUF1795-like photosystem II reaction center PsbP family protein
Glyma.04G071400	14.8844	14.8217	14.8315	4.96484	4.54105	3.9604	-1.78379	2.46708e-38	7.28526e-37	AT4G32570.1	TIFY8	TIFY domain protein 8
Glyma.03G165700	0	0	0	0.060628	0.045411	0.081974	5.66016	0.0036854	0.00855187	AT4G08850.1		Leucine-rich repeat receptor-like protein kinase family protein
Glyma.11G197500	3.39853	4.07335	3.16699	10.5674	9.12096	7.95278	1.31574	1.10595e-13	8.87397e-13	AT1G72520.1		PLAT/LH2 domain-containing lipoxygenase family protein
Glyma.19G186600	1.89041	2.32832	2.80839	0.568336	0.837559	0.533779	-1.91477	1.09789e-12	8.17156e-12	AT3G21540.1		transducin family protein / WD-40 repeat family protein
Glyma.06G035100	0.750534	1.17112	1.58597	2.56919	3.70348	3.16876	1.35916	0.000453038	0.00124722
Glyma.18G080900	6.99526	6.97299	7.19545	45.4294	42.9556	46.7918	2.62973	4.71791e-253	1.41784e-249	AT3G13080.1	ATMRP3,MRP3	multidrug resistance-associated protein 3
Glyma.11G065000	6.02167	4.96639	4.89122	18.1775	15.8307	16.2941	1.58972	3.06198e-29	6.16944e-28	AT4G36730.1	GBF1	G-box binding factor 1
Glyma.13G105800	0	0	0	0.656322	0	0	6.42462	0.0203826	0.0395602	AT4G33050.2	EDA39	calmodulin-binding family protein
Glyma.04G211300	19.5391	19.2869	21.4548	9.22441	11.2909	8.98365	-1.05574	4.34084e-21	5.78206e-20	AT5G64030.1		S-adenosyl-L-methionine-dependent methyltransferases superfamily protein
Glyma.03G258900	2.27485	3.56008	2.14858	0.424477	0.17397	0.662924	-2.70481	1.3761e-08	6.94098e-08	AT1G01225.1		NC domain-containing protein-related
Glyma.10G090700	1.7545	1.91191	1.47527	1.06654	0.857748	0.626468	-1.06812	0.000969173	0.00251569	AT5G13700.1	APAO,ATPAO1,PAO1	polyamine oxidase 1
Glyma.20G126300	0.559938	0.11552	0.745491	0	0	0.115268	-3.59179	0.00734215	0.0159606	AT1G23000.1		Heavy metal transport/detoxification superfamily protein
Glyma.13G024600	3.14141	2.92967	1.49897	0.351421	0.82882	1.08987	-1.78298	0.00188707	0.00463847	AT1G74040.1	IMS1,IPMS2,MAML-3	2-isopropylmalate synthase 1
Glyma.17G157100	3.02506	3.32911	3.21901	0.972815	0.828874	0.711544	-1.98533	9.75237e-21	1.27384e-19	AT4G37820.1
Glyma.15G166100	3.90759	3.41461	4.67282	1.90034	1.38143	1.22133	-1.46403	1.56034e-05	5.37371e-05
Glyma.02G013200	0.620362	0.301603	0.076782	0	0	0	-7.12624	5.11984e-05	0.000163724	AT4G02090.1
Glyma.13G207000	19.4902	17.7874	19.7379	8.63885	8.57469	10.4785	-1.10101	4.19467e-13	3.21328e-12	AT3G06050.1	ATPRXIIF,PRXIIF	peroxiredoxin IIF
Glyma.02G059300	2.30611	1.77452	2.30443	5.93845	6.29249	5.96928	1.44737	2.04383e-11	1.35474e-10	AT4G36830.1	HOS3-1	GNS1/SUR4 membrane protein family
Glyma.09G032400	23.9342	21.9083	23.5194	8.94652	8.59072	7.19869	-1.54768	1.11879e-27	2.08735e-26
Glyma.05G196400	5.88142	5.02581	4.21934	17.3918	10.5887	19.1498	1.47767	4.18461e-13	3.20621e-12	AT5G63710.1		Leucine-rich repeat protein kinase family protein
Glyma.18G143300	8.49215	7.93886	7.44981	35.648	29.9355	32.69	1.97893	7.83844e-47	3.1701e-45	AT5G40460.1
Glyma.17G029000	4.09461	3.2723	2.71208	12.6312	10.5263	9.00044	1.6094	4.70837e-12	3.32214e-11	AT3G06780.1		glycine-rich protein
Glyma.12G233300	9.73165	9.76146	8.77303	2.81513	2.69676	4.2441	-1.59449	9.51785e-20	1.16492e-18	AT3G14840.2		Leucine-rich repeat transmembrane protein kinase
Glyma.14G145900	0.993392	1.28745	1.55318	64.1346	43.8332	45.0429	5.27969	2.59936e-166	1.81342e-163	AT5G11580.1		Regulator of chromosome condensation (RCC1) family protein
Glyma.15G141500	0.526968	0.125145	0	2.37455	2.37941	2.58885	3.40172	6.55659e-05	0.000206209
Glyma.17G245200	5.05831	4.32702	5.00722	1.69542	1.09836	2.36765	-1.53258	2.49237e-06	9.55753e-06	AT4G37260.1	ATMYB73,MYB73	myb domain protein 73
Glyma.12G052500	0.988647	0.614727	1.01853	0.276189	0	0.169406	-2.58208	0.00313551	0.00738519	AT3G59400.1	GUN4	enzyme binding;tetrapyrrole binding
Glyma.08G139900	106.911	24.551	24.073	187.476	169.278	199.019	1.73201	0.0238875	0.0455837
Glyma.04G017200	0.538088	0.478654	0.441942	1.474	1.82089	2.0891	1.69411	1.95533e-08	9.68199e-08	AT1G76360.1		Protein kinase superfamily protein
Glyma.04G058900	24.0565	22.3283	24.0498	49.784	49.9592	48.1962	1.01017	3.55137e-33	8.42922e-32	AT5G24930.1	ATCOL4,COL4	CONSTANS-like 4
Glyma.02G207000	34.4736	41.2231	35.5577	6.81673	9.01673	7.74214	-2.30048	2.31206e-68	1.8322e-66	AT4G30850.1	HHP2	heptahelical transmembrane protein2
Glyma.13G136000	9.25863	9.15053	7.58491	30.2597	24.4756	28.9625	1.62539	3.60562e-29	7.23123e-28	AT2G37250.1	ADK,ATPADK1	adenosine kinase
Glyma.16G172400	0.161188	0.113115	0.23731	0	0.029333	0.011725	-3.7452	8.58877e-05	0.000265821	AT3G59140.1	ATMRP14,MRP14	multidrug resistance-associated protein 14
Glyma.15G062400	127.301	136.983	165.977	66.1526	28.7242	100.253	-1.19962	0.0178115	0.035116	AT2G14580.1	ATPRB1,PRB1	basic pathogenesis-related protein 1
Glyma.19G123500	0.241241	1.59092	1.16211	2.34226	2.5671	3.18371	1.36219	0.0155133	0.0310982	AT2G41050.1		PQ-loop repeat family protein / transmembrane family protein
Glyma.06G213100	4.12084	4.09978	4.84013	1.65104	1.60261	1.4501	-1.53096	6.02066e-18	6.54466e-17	AT2G01570.1	RGA,RGA1	GRAS family transcription factor family protein
Glyma.05G154600	4.88272	3.74759	5.09338	2.73724	1.30312	1.84395	-1.36432	1.19719e-05	4.18914e-05	AT1G55260.1		Bifunctional inhibitor/lipid-transfer protein/seed storage 2S albumin superfamily protein
Glyma.02G008100	1.91866	1.85853	1.44999	0	0	0.031756	-7.14214	1.1184e-23	1.7108e-22	AT2G47010.1
Glyma.18G302000	29.1159	28.7486	28.6223	15.4179	12.2448	12.1647	-1.40072	3.90383e-49	1.71751e-47	AT2G33510.1
Glyma.12G191500	6.45294	5.39749	6.17483	1.05106	0.87575	0.878918	-2.72412	4.77672e-51	2.24569e-49	AT2G32540.1	ATCSLB04,ATCSLB4,CSLB04	cellulose synthase-like B4
Glyma.04G069500	9.02754	15.7053	10.66	1.80815	1.16924	0.863793	-3.32419	2.01784e-36	5.50125e-35	AT1G15460.1	ATBOR4,BOR4	HCO3- transporter family
Glyma.16G057600	1.73112	1.50148	1.53414	13.3957	11.1372	11.4559	2.85498	3.41449e-97	5.79989e-95	AT3G27170.1	ATCLC-B,CLC-B	chloride channel B
Glyma.08G151700	3.55834	3.15248	2.58902	7.39132	6.39804	6.49895	1.25499	6.50274e-10	3.76592e-09	AT3G52150.1		RNA-binding (RRM/RBD/RNP motifs) family protein
Glyma.11G011500	29.2853	29.6458	29.8151	14.8672	9.63819	18.0004	-1.12038	6.83701e-09	3.5515e-08	AT5G13930.1	ATCHS,CHS,TT4	Chalcone and stilbene synthase family protein
Glyma.01G224400	3.26013	4.54032	3.51547	28.6875	18.7069	14.6343	2.39775	1.13525e-21	1.56334e-20	AT4G01100.1	ADNT1	adenine nucleotide transporter 1
Glyma.14G006400	9.35614	9.20516	12.6486	4.76854	5.71114	5.75394	-1.00289	8.37824e-10	4.7938e-09	AT3G07810.1		RNA-binding (RRM/RBD/RNP motifs) family protein
Glyma.06G310600	1.16517	0.706644	0.982559	6.27401	5.91341	5.89916	2.60009	1.30874e-32	3.03262e-31	AT5G17600.1		RING/U-box superfamily protein
Glyma.11G253200	0.069834	0.266581	0.17759	0	0.01756	0.02803	-3.44045	0.000875101	0.00228838	AT3G23670.1	KINESIN-12B,PAKRP1L	phragmoplast-associated kinesin-related protein, putative
Glyma.13G295000	72.436	78.3089	71.8153	3.8548	7.14663	3.6314	-3.9836	1.60277e-33	3.85335e-32	AT5G53970.1		Tyrosine transaminase family protein
Glyma.04G057900	4.64123	3.69919	3.11731	14.5244	21.0757	12.0179	1.99001	1.73233e-18	1.9583e-17	AT5G21280.1		hydroxyproline-rich glycoprotein family protein
Glyma.16G097200	26.7372	31.5175	25.3418	6.39009	6.5046	5.07186	-2.27838	3.99052e-57	2.25618e-55	AT1G02850.2	BGLU11	beta glucosidase 11
Glyma.15G103800	1.04424	1.82819	1.20541	3.48834	4.31934	4.29703	1.50226	7.18258e-08	3.3382e-07	AT5G19040.1	ATIPT5,IPT5	isopentenyltransferase 5
Glyma.12G206700	7.45307	10.231	8.09426	4.989	2.44982	4.56281	-1.14982	0.00106415	0.00274163	AT2G20562.1
Glyma.17G093600	0.490516	0.536712	0.470257	0.06343	0	0.214311	-2.35952	0.0179764	0.0354073	AT3G48160.1	DEL1,E2FE,E2L3	DP-E2F-like 1
Glyma.15G138300	0.121582	0.224278	0.129114	1.93946	3.01702	3.53477	3.91445	1.41998e-11	9.58629e-11	AT5G49525.1
Glyma.11G194500	9.15853	7.47294	7.73855	88.176	66.0335	81.5313	3.21887	1.08884e-126	3.76448e-124	AT4G05160.1		AMP-dependent synthetase and ligase family protein
Glyma.14G009000	0.118765	0.137883	0.052595	0	0	0	-5.98228	0.00332799	0.00780046	AT5G48170.1	SLY2	F-box family protein
Glyma.09G222700	46.7297	36.4435	46.1	129.153	114.252	129.819	1.46967	1.05284e-37	3.01557e-36	AT2G16570.1	ASE1,ATASE,ATASE1	GLN phosphoribosyl pyrophosphate amidotransferase 1
Glyma.06G112500	3.45571	3.51777	3.42241	0.845023	1.35751	1.01002	-1.75667	1.00633e-11	6.88773e-11	AT1G21880.2	LYM1	lysm domain GPI-anchored protein 1 precursor
Glyma.13G097300	3.78847	5.72337	6.10954	2.02991	1.81645	2.02176	-1.46681	9.8866e-10	5.61165e-09	AT2G18890.1		Protein kinase superfamily protein
Glyma.02G230200	25.2679	22.2427	26.8646	11.7224	14.1543	11.4849	-1.05434	3.19794e-19	3.77225e-18	AT1G07090.1	LSH6	Protein of unknown function (DUF640)
Glyma.15G083500	0.215273	0.686961	0.388801	0.100649	0.132696	0.113459	-1.958	0.000411166	0.00114152	AT1G29240.1		Protein of unknown function (DUF688)
Glyma.13G242100	28.8826	22.7572	28.1143	81.8626	63.1191	55.3857	1.27076	3.13751e-16	3.04386e-15	AT4G27450.1		Aluminium induced protein with YGL and LRDR motifs
Glyma.08G222900	114.561	118.153	110.916	36.59	54.318	51.2944	-1.33605	4.20851e-20	5.28167e-19	AT1G51650.1		ATP synthase epsilon chain, mitochondrial
Glyma.10G293100	50.614	59.0893	57.1725	9.75905	18.0835	10.8838	-2.17065	7.507e-25	1.21947e-23
Glyma.01G183100	10.3832	15.9773	11.3557	1.36263	1.62485	1.16706	-3.19161	8.39411e-61	5.42051e-59	AT5G66920.1	sks17	SKU5 similar 17
Glyma.07G217900	1.29968	1.76637	1.57578	0.307377	0.5971	0.461929	-1.69589	1.43535e-09	8.03329e-09	AT1G70940.1	ATPIN3,PIN3	Auxin efflux carrier family protein
Glyma.16G133500	0.046008	0.042648	0.097064	0	0	0	-5.49223	0.0145973	0.0294815	AT5G17760.1		P-loop containing nucleoside triphosphate hydrolases superfamily protein
Glyma.13G324700	3.17923	3.9811	3.74216	7.30493	9.45593	10.3692	1.25155	1.30495e-11	8.83417e-11	AT2G28305.1	ATLOG1,LOG1	Putative lysine decarboxylase family protein
Glyma.20G062100	0.588921	0.30749	0.390348	0.094028	0	0.127962	-2.53413	0.0138947	0.0282316	AT2G04480.1
Glyma.16G199900	18.1046	17.8774	16.8228	5.08394	7.73683	4.84197	-1.6426	3.14289e-13	2.43527e-12	AT5G62150.1		peptidoglycan-binding LysM domain-containing protein
Glyma.05G147400	6.0621	6.08852	5.51886	21.9415	18.4743	18.9586	1.68771	2.50052e-36	6.79349e-35	AT1G67340.1		HCP-like superfamily protein with MYND-type zinc finger
Glyma.03G231000	2.00019	1.16872	0.795029	0.127292	0.213219	0.153355	-3.07252	1.94603e-10	1.18018e-09	AT1G74150.1		Galactose oxidase/kelch repeat superfamily protein
Glyma.13G352700	0.951786	0.942125	0.93967	2.57151	2.12687	2.34433	1.25087	3.57296e-09	1.91611e-08	AT4G29990.1		Leucine-rich repeat transmembrane protein kinase protein
Glyma.19G151300	17.0102	14.2318	16.9175	54.6463	30.4868	51.7432	1.44912	2.28282e-12	1.6571e-11	AT1G65870.1		Disease resistance-responsive (dirigent-like protein) family protein
Glyma.12G147500	11.973	8.38753	9.65098	19.6905	20.3475	21.8533	1.11679	4.89051e-08	2.32069e-07	AT3G13677.1
Glyma.13G326000	0.16005	0.016871	0.059776	0	0	0	-5.49725	0.0191257	0.0374013	AT2G28410.1
Glyma.20G051100	8.03648	8.17386	8.06102	24.9572	20.4934	18.818	1.35586	5.19191e-25	8.50116e-24	AT2G27090.1		Protein of unknown function (DUF630 and DUF632)
Glyma.07G103800	4.19641	4.02841	4.22129	14.3951	8.3063	12.5082	1.44276	5.43463e-10	3.16612e-09	AT2G35980.1	ATNHL10,NHL10,YLS9	Late embryogenesis abundant (LEA) hydroxyproline-rich glycoprotein family
Glyma.17G030600	6.82429	7.57498	6.54881	21.9971	19.451	19.9566	1.4916	3.11415e-42	1.07098e-40	AT3G16857.2	ARR1,RR1	response regulator 1
Glyma.12G040500	5.45504	4.59292	5.06296	2.32812	2.4121	2.95375	-1.06484	4.7186e-09	2.49555e-08	AT5G05010.1		clathrin adaptor complexes medium subunit family protein
Glyma.02G082100	2.81897	2.5923	2.12721	0.342913	0.501073	0.484919	-2.55811	2.58409e-25	4.28503e-24	AT1G76880.1		Duplicated homeodomain-like superfamily protein
Glyma.13G232400	11.9446	13.9841	11.8219	3.75179	5.01994	4.5499	-1.56423	7.95719e-24	1.22826e-22	AT1G28680.1		HXXXD-type acyl-transferase family protein
Glyma.13G193700	13.0688	12.4593	10.0296	27.2034	26.0384	24.4615	1.0754	6.73572e-17	6.82622e-16	AT3G12250.2	BZIP45,TGA6	TGACG motif-binding factor 6
Glyma.13G119800	0.363233	0.197688	0.29199	1.56666	0.974142	1.54976	2.16729	1.77995e-07	7.8941e-07	AT3G06483.1	ATPDHK,PDK	pyruvate dehydrogenase kinase
Glyma.13G209101	0.568743	0.513173	0.368353	2.24782	1.57917	1.38379	1.7665	6.36279e-06	2.31368e-05	AT5G19040.1	ATIPT5,IPT5	isopentenyltransferase 5
Glyma.11G061800	0.422831	0.559655	0.416038	1.68524	1.78929	1.64224	1.80497	5.94554e-07	2.46242e-06	AT2G23690.1
Glyma.10G047700	34.0933	37.8055	36.0557	9.76184	10.2474	19.4523	-1.51387	2.35194e-11	1.55055e-10	AT5G02790.1	GSTL3	Glutathione S-transferase family protein
Glyma.15G116900	59.8925	51.7343	58.4994	14.7617	25.2743	15.6155	-1.67588	3.27831e-18	3.63133e-17	AT1G27350.1		Ribosome associated membrane protein RAMP4
Glyma.07G097800	1.4672	1.23277	1.45112	22.6917	17.6111	22.7035	3.86635	1.38719e-121	4.20116e-119	AT1G15060.1		Uncharacterised conserved protein UCP031088, alpha/beta hydrolase
Glyma.15G234200	1.24584	1.69293	1.88267	4.43806	3.69989	3.96483	1.26934	1.12196e-09	6.3324e-09	AT1G08315.1		ARM repeat superfamily protein
Glyma.11G034500	1.4351	0.867739	1.81599	0.192403	0.20153	0.503311	-2.44011	4.52786e-06	1.68215e-05	AT4G16700.1	PSD1	phosphatidylserine decarboxylase 1
Glyma.17G211000	18.8182	17.2652	20.7633	40.0602	35.0001	44.6684	1.01265	6.34941e-18	6.89053e-17	AT2G25490.1	EBF1,FBL6	EIN3-binding F box protein 1
Glyma.12G186600	6.39271	6.95989	6.63696	15.5785	15.6721	14.3959	1.13016	6.76048e-29	1.3407e-27	AT1G08370.1	ATDCP1,DCP1	decapping 1
Glyma.02G073401	0.732589	0.782082	0.797538	0.33483	0.204039	0.27713	-1.55413	9.64183e-06	3.41749e-05	AT5G14990.1
Glyma.20G130366	0.449378	0.984941	0.482855	0.354306	0.264926	0.292117	-1.12717	0.0142196	0.0288123	AT4G34260.1	FUC95A	1,2-alpha-L-fucosidases
Glyma.02G113800	6.66171	8.72186	9.71821	4.45804	3.98563	3.85785	-1.08536	1.58564e-06	6.22592e-06	AT2G03420.1
Glyma.06G176300	6.51564	5.00096	5.05367	16.6212	15.0486	17.0618	1.52157	1.12208e-31	2.48511e-30	AT1G67960.1
Glyma.17G221500	2.91984	4.87988	3.43235	0.353605	0.677755	0.980161	-2.506	5.08767e-06	1.87603e-05	AT2G24820.1	TIC55-II	translocon at the inner envelope membrane of chloroplasts 55-II
Glyma.04G155900	6.54076	6.60704	6.0757	20.8683	19.2464	18.0389	1.53536	2.38714e-35	6.20498e-34	AT4G30810.1	scpl29	serine carboxypeptidase-like 29
Glyma.05G080400	15.7696	22.3083	20.8045	5.56376	6.66755	10.6777	-1.41635	3.66757e-09	1.96491e-08	AT3G50520.1		Phosphoglycerate mutase family protein
Glyma.14G156500	2.50767	3.18486	2.738	5.52869	7.25404	8.90211	1.29942	5.03905e-11	3.23101e-10	AT1G77260.1		S-adenosyl-L-methionine-dependent methyltransferases superfamily protein
Glyma.19G182200	12.3479	14.2322	10.5711	51.291	31.4762	43.6628	1.70073	3.14453e-09	1.69636e-08	AT1G31335.1
Glyma.04G036900	0.549713	0.499212	0.40311	0.0781	0.098046	0.143891	-2.22178	4.6789e-05	0.000150622	AT4G37080.3		Protein of unknown function, DUF547
Glyma.10G178400	6.12082	9.36976	6.43642	2.86885	1.21924	1.36523	-2.05651	1.08814e-09	6.15092e-09	AT3G22930.1	CML11	calmodulin-like 11
Glyma.06G229100	161.432	142.363	153.459	52.1985	64.1195	59.5137	-1.44073	1.14653e-50	5.32611e-49	AT3G14890.1		phosphoesterase
Glyma.14G095400	0.504147	0.639379	0.674368	0	0.014563	0	-6.58405	8.69298e-11	5.46272e-10	AT2G46210.1		Fatty acid/sphingolipid desaturase
Glyma.11G010000	7.63999	5.79671	7.62246	0.655916	1.77003	1.5717	-2.45251	4.96326e-11	3.18608e-10	AT2G38050.1	ATDET2,DET2,DWF6	3-oxo-5-alpha-steroid 4-dehydrogenase family protein
Glyma.13G163500	9.62248	7.63527	9.78881	47.6149	34.1675	41.5102	2.11833	1.26344e-43	4.56616e-42	AT1G15740.1		Leucine-rich repeat family protein
Glyma.05G178900	5.82691	6.23874	6.46488	16.151	17.4033	15.3145	1.332	1.37823e-46	5.5056e-45	AT4G39850.1	ACN2,AtABCD1,CTS,PED3,PXA1	peroxisomal ABC transporter 1
Glyma.12G188800	2.4659	2.81374	3.10851	13.4882	8.59021	11.3744	1.9375	8.23733e-22	1.14245e-20	AT2G35940.1	BLH1,EDA29	BEL1-like homeodomain 1
Glyma.08G333200	0.837396	0.601041	0.951655	0.341293	0.37755	0.336079	-1.23555	0.000184228	0.000542711	AT5G56040.2		Leucine-rich receptor-like protein kinase family protein
Glyma.09G277500	0.070944	0.15263	0.040207	0	0	0	-6.22225	0.00145179	0.00364985	AT4G25850.2	ORP4B	OSBP(oxysterol binding protein)-related protein 4B
Glyma.02G214400	9.85327	10.2959	10.5426	28.685	21.9146	23.1147	1.20574	5.7661e-18	6.28368e-17	AT4G38060.2
Glyma.19G182900	0.661865	0.418296	0.486709	1.567	1.90218	1.74999	1.66807	0.0016446	0.00408782
Glyma.07G005901	21.1258	12.2106	12.1194	2.48939	1.83502	1.16002	-2.98051	2.22923e-19	2.66172e-18
Glyma.03G115300	451.337	503.586	426.388	69.1127	100.765	72.0348	-2.57569	3.91026e-84	4.74428e-82	AT1G11680.1	CYP51,CYP51A2,CYP51G1,EMB1738	CYTOCHROME P450 51G1
Glyma.11G195000	1.38206	1.97656	2.63006	0.207069	0.155352	0.15662	-3.56774	3.56758e-11	2.31564e-10
Glyma.03G022800	16.1592	15.7331	16.5405	109.349	76.32	83.9367	2.38542	5.64405e-55	2.97573e-53	AT1G24620.1		EF hand calcium-binding protein family
Glyma.02G285500	0.235054	0.75834	1.24014	0.340659	0.27636	0.104587	-1.69007	0.013673	0.0278305	AT2G42940.1		Predicted AT-hook DNA-binding family protein
Glyma.11G250400	6.72637	4.99215	5.14107	12.8205	16.838	14.7762	1.33333	4.42343e-14	3.65591e-13	AT1G67370.1	ASY1,ATASY1	DNA-binding HORMA family protein
Glyma.03G098300	2.30326	2.56832	0.691497	11.1411	10.2926	11.1295	2.47129	1.58951e-10	9.71206e-10	AT1G64850.1		Calcium-binding EF hand family protein
Glyma.17G104000	2.46217	2.13399	3.0795	0.048234	0	0.152396	-5.2333	2.68998e-05	8.96309e-05	AT2G07690.1	MCM5	Minichromosome maintenance (MCM2/3/5) family protein
Glyma.09G063000	0.32248	0.406134	0.30201	0.162106	0.171385	0.190702	-1.05285	0.0254054	0.0481862	AT4G29720.1	ATPAO5,PAO5	polyamine oxidase 5
Glyma.18G018200	8.66362	8.01707	7.78167	24.7962	14.1968	19.5423	1.20112	1.61968e-10	9.88406e-10	AT4G39780.1		Integrase-type DNA-binding superfamily protein
Glyma.20G220100	18.9908	17.1845	16.8866	50.9776	39.7437	37.7435	1.21679	1.90369e-17	1.99553e-16	AT2G02230.1	AtPP2-B1,PP2-B1	phloem protein 2-B1
Glyma.09G136400	0.283494	0.094788	0.361927	0	0	0.068917	-3.34722	0.0138932	0.0282301	AT5G23910.1		ATP binding microtubule motor family protein
Glyma.16G039200	0.413132	2.33692	0.648788	6.56006	6.46945	5.11257	2.32417	0.000356069	0.00100014
Glyma.07G224100	0.088803	0.080057	0.440255	0	0	0	-6.16281	0.00293653	0.00695847	AT4G33280.1		AP2/B3-like transcriptional factor family protein
Glyma.03G257800	4.28683	3.53096	4.63197	13.3864	12.1967	12.6349	1.55855	2.88317e-30	6.01707e-29	AT3G61800.1
Glyma.07G130200	333.898	299.765	323.497	136.224	169.403	163.385	-1.09126	2.8732e-30	5.99948e-29	AT2G31490.1
Glyma.19G186100	111.149	113.443	92.4896	532.351	458.557	517.168	2.18962	1.34079e-97	2.29746e-95	AT2G36830.1	GAMMA-TIP,GAMMA-TIP1,TIP1;1	gamma tonoplast intrinsic protein
Glyma.12G097100	1.90815	2.1845	1.27793	8.52734	6.19812	4.75739	1.79501	6.2777e-11	3.99506e-10	AT1G62300.1	ATWRKY6,WRKY6	WRKY family transcription factor
Glyma.17G151200	0.24772	0.153268	0	46.667	35.5671	31.8281	7.98736	7.78473e-18	8.39453e-17	AT5G46940.1		Plant invertase/pectin methylesterase inhibitor superfamily protein
Glyma.15G221300	10.7882	10.943	11.3804	1.3541	0.84449	0.842354	-3.49517	6.18432e-61	4.02011e-59	AT4G34131.1	UGT73B3	UDP-glucosyl transferase 73B3
Glyma.14G141800	0.771794	1.07807	0.850968	0.294667	0.373232	0.327799	-1.49877	5.21562e-06	1.91959e-05	AT5G25630.1		Tetratricopeptide repeat (TPR)-like superfamily protein
Glyma.16G107400	2.16343	2.11863	3.39564	0.210322	0.551603	1.01906	-2.06616	0.0156328	0.0313121
Glyma.12G102600	3.03512	5.54164	3.71414	0	0.277022	0.066752	-5.14122	6.61074e-14	5.40085e-13	AT2G32280.1		Protein of unknown function (DUF1218)
Glyma.14G052300	415.439	415.2	395.546	65.6098	84.4788	72.335	-2.52487	2.91196e-150	1.44005e-147
Glyma.02G111000	2.63763	1.85777	4.26115	1.08129	0.913069	0.985792	-1.60362	0.000170025	0.000504026	AT1G26690.1		emp24/gp25L/p24 family/GOLD family protein
Glyma.16G037200	4.06098	3.1056	3.67903	1.24476	2.37914	1.66472	-1.09973	0.000158442	0.00047252	AT1G31220.1		Formyl transferase
Glyma.01G213600	2.14322	1.83107	2.16648	0.170461	0.273564	0.119278	-3.49594	8.0374e-29	1.58749e-27	AT1G12460.1		Leucine-rich repeat protein kinase family protein
Glyma.16G059700	0.194223	0.149037	0.157585	0.990756	1.08186	0.717067	2.32595	1.13942e-09	6.4263e-09	AT5G14210.1		Leucine-rich repeat protein kinase family protein
Glyma.12G030600	5.74543	5.5354	7.42992	31.136	22.3583	25.244	2.01604	2.56716e-29	5.19656e-28	AT4G38690.1		PLC-like phosphodiesterases superfamily protein
Glyma.08G294900	1.06687	1.15739	0.927331	0.056333	0.46537	0.313339	-1.96801	0.00101974	0.00263571	AT1G59720.1	CRR28	Tetratricopeptide repeat (TPR)-like superfamily protein
Glyma.03G185800	239.318	237.559	229.768	114.878	120.508	120.476	-1.05045	9.05957e-66	6.69073e-64	AT2G21170.1	PDTPI,TIM	triosephosphate isomerase
Glyma.04G215600	2.44898	2.2397	2.46327	7.7732	4.8338	4.83942	1.22418	2.12365e-05	7.18077e-05	AT1G49230.1		RING/U-box superfamily protein
Glyma.04G005700	2.619	2.02892	2.26756	0	0	0	-11.6761	2.99079e-22	4.25042e-21	AT4G34860.2		Plant neutral invertase family protein
Glyma.15G010600	0.123743	0.399535	0.236663	1.6016	1.29207	1.39192	2.37391	4.39148e-05	0.000142013	AT1G15420.1
Glyma.19G002900	0.075049	0.115049	0.044032	0	0	0	-5.8631	0.00496131	0.0112137	AT1G25580.1	ANAC008,SOG1	NAC (No Apical Meristem) domain transcriptional regulator superfamily protein
Glyma.15G228300	118.909	94.2973	94.5833	244.612	239.913	223.016	1.13974	1.53369e-23	2.32422e-22
Glyma.08G342000	3.97376	4.03007	10.3942	21.3464	22.6174	25.9447	1.86638	6.16068e-05	0.00019464	AT1G73260.1	ATKTI1,KTI1	kunitz trypsin inhibitor 1
Glyma.02G245000	8.91164	6.38394	7.5241	16.973	16.8015	13.8958	1.0014	7.37679e-09	3.8197e-08	AT1G14900.1	HMGA	high mobility group A
Glyma.13G279200	39.3419	41.3636	41.8529	100.445	74.4702	101.286	1.11412	3.82229e-18	4.21239e-17	AT4G27450.1		Aluminium induced protein with YGL and LRDR motifs
Glyma.18G124700	1.22806	1.41895	0.415617	0	0.406685	0.08476	-2.69971	0.00670339	0.0147054	AT5G15130.1	ATWRKY72,WRKY72	WRKY DNA-binding protein 72
Glyma.02G053100	0.314436	0.303247	0.273414	1.16199	0.965005	1.27468	1.85291	2.90879e-09	1.57441e-08	AT1G27660.1		basic helix-loop-helix (bHLH) DNA-binding superfamily protein
Glyma.16G165500	1.96938	1.58756	0.62101	0	0.071757	0	-6.0485	9.03692e-09	4.63387e-08	AT2G34430.1	LHB1B1,LHCB1.4	light-harvesting chlorophyll-protein complex II subunit B1
Glyma.11G255300	2.43116	3.43499	2.61017	0.673162	0.866459	1.196	-1.61154	9.4288e-09	4.82784e-08	AT3G59780.1		Rhodanese/Cell cycle control phosphatase superfamily protein
Glyma.13G293500	33.1892	29.8548	33.7328	11.7061	11.5313	11.9219	-1.52008	2.95901e-42	1.01942e-40	AT2G20520.1	FLA6	FASCICLIN-like arabinogalactan 6
Glyma.18G231500	36.0175	38.5647	37.6026	199.296	179	183.195	2.26347	2.17628e-132	8.25464e-130
Glyma.16G042300	2.18555	1.99408	1.35959	0.344047	0.333485	0.176973	-2.7511	4.77202e-09	2.52244e-08	AT4G32890.1	GATA9	GATA transcription factor 9
Glyma.20G017900	0.292992	0.271897	0.103484	0	0	0	-6.14031	0.00194656	0.00477089	AT1G14940.1		Polyketide cyclase/dehydrase and lipid transport superfamily protein
Glyma.13G295900	0.201207	0	0.120269	0	0	0	-6.15707	0.0120945	0.0249833	AT3G49190.1		O-acyltransferase (WSD1-like) family protein
Glyma.05G034800	1.49488	2.2099	1.16079	0	0.544345	0.295381	-2.61919	0.00416854	0.00957417	AT1G60010.1
Glyma.15G034300	0.479998	0.65412	0.487258	0.020966	0.130427	0.169519	-2.40133	0.000313352	0.00088807	AT4G14700.1	ATORC1A,ORC1A	origin recognition complex 1
Glyma.12G055200	1.4252	2.1837	1.56608	0.02613	0	0.28899	-4.05762	3.39692e-06	1.28074e-05	AT5G10400.1		Histone superfamily protein
Glyma.12G023400	3.44368	4.34801	2.89488	1.23124	1.40217	1.52807	-1.33175	1.79906e-09	9.95972e-09	AT4G38430.1	ATROPGEF1,ROPGEF1	rho guanyl-nucleotide exchange factor 1
Glyma.05G233200	3.73398	3.95417	3.66448	11.0098	9.23748	11.726	1.43434	9.28639e-20	1.13766e-18	AT5G07990.1	CYP75B1,D501,TT7	Cytochrome P450 superfamily protein
Glyma.05G143900	55.2174	51.5896	60.4258	21.3678	27.715	24.1719	-1.25248	8.24221e-24	1.27125e-22	AT4G22000.1
Glyma.09G110700	0.035498	0.062191	0.179562	0.430479	0.328485	0.274992	1.76245	0.0173873	0.0344048	AT5G06740.1		Concanavalin A-like lectin protein kinase family protein
Glyma.20G107600	10.3249	11.0767	10.9002	32.2333	25.7795	27.0436	1.3627	9.35688e-26	1.5818e-24	AT4G35110.3		Arabidopsis phospholipase-like protein (PEARLI 4) family
Glyma.10G021600	0.591788	0.731851	0.645623	0.118451	0.230904	0.121554	-1.99339	8.51337e-06	3.04468e-05	AT1G03470.2		Kinase interacting (KIP1-like) family protein
Glyma.10G125000	1.51351	2.0091	1.85687	0	0.028741	0.387744	-3.75007	0.0259047	0.0490427	AT4G13710.1		Pectin lyase-like superfamily protein
Glyma.15G098700	1.34596	0.855457	1.00251	0.084931	0.047871	0.112192	-3.62293	1.47116e-10	9.02141e-10	AT2G47930.1	AGP26,ATAGP26	arabinogalactan protein 26
Glyma.07G150900	0.937658	0.483844	1.29463	3.21922	2.8751	2.28932	1.5603	6.15706e-05	0.000194552	AT5G05600.1		2-oxoglutarate (2OG) and Fe(II)-dependent oxygenase superfamily protein
Glyma.14G004500	0	0	0	2.06944	1.96946	3.833	10.6243	8.85356e-18	9.5025e-17	AT3G07700.2		Protein kinase superfamily protein
Glyma.08G204700	0.128592	0.140839	0.083512	0.482797	0.429056	0.417646	1.89415	0.000170534	0.000505437	AT1G79840.1	GL2	HD-ZIP IV family of homeobox-leucine zipper protein with lipid-binding START domain
Glyma.06G293400	9.64637	7.49583	7.25051	72.6199	48.762	54.0141	2.78578	4.97816e-54	2.56241e-52	AT4G03510.1	ATRMA1,RMA1	RING membrane-anchor 1
Glyma.07G078800	2.94034	2.44271	1.48181	11.1152	6.68508	18.6555	2.32795	2.68836e-11	1.7646e-10	AT4G33565.1		RING/U-box superfamily protein
Glyma.04G064800	0.250926	0.218602	0.370099	0.117009	0.032756	0.026143	-2.311	0.00722672	0.0157263	AT4G32060.1		calcium-binding EF hand family protein
Glyma.17G176400	0.104114	0.226057	0.185762	0	0	0.023905	-4.43396	0.00118148	0.00301925	AT4G37080.2		Protein of unknown function, DUF547
Glyma.20G024900	2.6011	1.5426	2.12269	0.922834	1.17212	1.13043	-1.01923	0.00147941	0.00371043	AT1G55535.1
Glyma.13G299100	46.4613	42.9313	43.6366	20.67	24.7057	18.146	-1.12766	2.03866e-22	2.92173e-21	AT4G03420.1		Protein of unknown function (DUF789)
Glyma.08G129600	2.1883	1.84846	1.90671	6.03483	5.50019	5.96736	1.49391	1.56468e-17	1.64901e-16	AT4G21120.1	AAT1,CAT1	amino acid transporter 1
Glyma.16G181900	0.160351	0.529308	0.190144	0	0	0.021987	-5.31858	1.19314e-05	4.1761e-05	AT5G02370.1		ATP binding microtubule motor family protein
Glyma.12G086600	91.788	93.6224	94.0642	40.94	35.6161	34.9112	-1.38507	1.7995e-39	5.54876e-38	AT4G21105.1		cytochrome-c oxidases;electron carriers
Glyma.13G335300	2.24994	2.63996	1.85127	0.97867	0.946273	0.852599	-1.33485	5.86122e-07	2.4293e-06	AT2G28840.1	XBAT31	XB3 ortholog 1 in Arabidopsis thaliana
Glyma.11G230900	0.843546	1.46547	1.51823	0.272416	0.359135	0.17919	-2.26853	1.53655e-06	6.04408e-06	AT1G07780.5	PAI1,TRP6	phosphoribosylanthranilate isomerase 1
Glyma.13G286800	0.299803	0.323257	0.07973	0	0.001552	0.001763	-4.59486	0.00456079	0.0103912	AT3G20680.1		Domain of unknown function (DUF1995)
Glyma.20G232100	1.56241	1.43192	1.09716	0.286821	0.518321	0.283917	-1.96878	1.21612e-06	4.84859e-06	AT1G54820.1		Protein kinase superfamily protein
Glyma.11G127800	2.70931	3.12469	2.26849	1.4541	0.902212	1.84464	-1.00216	0.00632507	0.0139459	AT3G59400.1	GUN4	enzyme binding;tetrapyrrole binding
Glyma.18G139900	5.23203	5.09418	4.71762	0.256845	0.955729	0.421038	-3.26768	1.97742e-17	2.0717e-16	AT1G60590.1		Pectin lyase-like superfamily protein
Glyma.10G265200	0.192937	0.058622	0.068297	6.94684	3.83621	5.49497	5.47273	3.07306e-31	6.68103e-30	AT2G01300.1
Glyma.16G196200	20.0523	23.6287	18.2535	47.5521	44.3988	45.2513	1.08718	9.58065e-21	1.25225e-19	AT5G62020.1	AT-HSFB2A,HSFB2A	heat shock transcription factor B2A
Glyma.03G031800	8.96604	9.71024	9.10538	31.6268	25.3003	25.1023	1.50103	2.40021e-34	6.01484e-33	AT4G00150.1	ATHAM3,HAM3	GRAS family transcription factor
Glyma.11G142200	4.31398	4.48081	4.0555	0	0	0.073959	-7.37603	3.51927e-19	4.1388e-18
Glyma.06G099000	2.07395	2.23558	3.19483	5.0305	5.95487	7.6484	1.2438	0.000491647	0.00134479	AT3G09270.1	ATGSTU8,GSTU8	glutathione S-transferase TAU 8
Glyma.17G030100	319.938	349.175	273.923	139.503	107.59	114.573	-1.4411	1.48992e-29	3.03326e-28	AT1G24020.2	MLP423	MLP-like protein 423
Glyma.01G007000	6.25859	6.08026	5.87186	1.75497	1.90789	1.49574	-1.85402	4.02104e-21	5.37074e-20	AT3G16490.1	IQD26	IQ-domain 26
Glyma.04G179500	13.4733	12.9586	13.1798	1.00217	2.14146	0.461609	-3.52796	2.10636e-17	2.20207e-16	AT5G14920.1		Gibberellin-regulated family protein
Glyma.04G231400	2.97735	3.00919	3.02223	65.6282	56.3685	62.2221	4.28796	0	0	AT2G46680.1	ATHB-7,ATHB7,HB-7	homeobox 7
Glyma.06G184400	5.35417	6.62219	5.42285	2.14155	1.89768	1.63359	-1.67469	9.52981e-19	1.09407e-17	AT2G26730.1		Leucine-rich repeat protein kinase family protein
Glyma.12G084500	0.641467	0.594765	0.736375	2.10643	1.37278	1.7901	1.35554	5.98686e-05	0.000189527	AT1G08230.2	ATGAT1,GAT1	Transmembrane amino acid transporter family protein
Glyma.10G270600	1.41131	1.04537	1.01848	0.152768	0.50248	0.36632	-1.83259	4.41623e-05	0.000142731	AT2G01210.1		Leucine-rich repeat protein kinase family protein
Glyma.06G304100	0.089384	0.10357	0.04746	0	0	0	-5.86805	0.0048138	0.0109118	AT4G31980.1
Glyma.20G196900	706.177	728.898	703.235	69.0317	99.3743	100.054	-3.0566	1.3249e-135	5.33621e-133	AT5G51100.1	FSD2	Fe superoxide dismutase 2
Glyma.15G116200	0	0	0	0.348776	0.270215	0.102506	6.59169	8.99122e-05	0.000277354
Glyma.10G247200	24.9599	25.4949	22.7752	2.47256	3.72808	3.18142	-3.0263	1.23928e-69	1.02577e-67	AT3G22540.1		Protein of unknown function (DUF1677)
Glyma.15G154100	1.83238	1.33096	1.07929	0.112412	0.30508	0.326197	-2.5797	1.02422e-06	4.11795e-06	AT3G21420.1		2-oxoglutarate (2OG) and Fe(II)-dependent oxygenase superfamily protein
Glyma.06G016600	0.503839	1.29984	0.394117	0	0	0	-6.78897	0.000122052	0.000369924
Glyma.02G242200	64.0625	65.6668	61.4485	20.423	22.9624	22.5043	-1.5978	2.33517e-75	2.27508e-73	AT5G16550.1
Glyma.20G180100	5.39603	9.6999	6.66431	2.46982	2.76183	1.76782	-1.58091	1.08336e-12	8.06796e-12	AT4G32890.1	GATA9	GATA transcription factor 9
Glyma.15G004500	2.04581	1.53113	1.74258	0.752865	0.697003	0.300067	-1.66658	0.0018878	0.00463997	AT1G80650.1	RTL1	RNAse THREE-like protein 1
Glyma.14G080200	16.5746	19.28	13.9913	49.5079	33.8031	37.5557	1.21952	1.54753e-12	1.13901e-11	AT2G26530.1	AR781	Protein of unknown function (DUF1645)
Glyma.16G212800	2.35661	2.34338	2.41057	5.70504	5.25273	5.9966	1.04816	5.4029e-16	5.15208e-15	AT1G15030.1		Protein of unknown function (DUF789)
Glyma.08G055100	2.73065	2.70324	3.05645	5.84388	7.21889	5.45712	1.05923	2.79759e-06	1.06714e-05	AT3G17950.1
Glyma.13G177800	60.3413	61.5844	62.0779	22.4835	30.1561	27.1269	-1.26808	1.38513e-28	2.69762e-27	AT5G10360.1	EMB3010,RPS6B	Ribosomal protein S6e
Glyma.15G013100	5.55804	5.53352	6.18472	2.62895	3.62098	3.27691	-1.06127	1.25935e-07	5.6892e-07	AT1G80420.2	ATXRCC1	BRCT domain-containing DNA repair protein
Glyma.19G207800	2.26751	2.4579	2.46597	1.19963	0.732211	1.59917	-1.07352	0.0208481	0.0403771	AT3G62920.1
Glyma.20G185167	0.225099	0.174299	0.435148	0.064407	0.040232	0.032217	-2.61792	0.00330079	0.00774228	AT4G39160.2		Homeodomain-like superfamily protein
Glyma.18G009300	1.03116	1.41936	1.42059	0.027863	0.125428	0.126016	-3.85927	8.93228e-14	7.219e-13	AT1G67630.1	POLA2	DNA polymerase alpha 2
Glyma.13G165200	113.263	126.103	128.361	54.2589	56.3992	56.486	-1.19749	3.58e-49	1.57859e-47	AT5G23740.1	RPS11-BETA	ribosomal protein S11-beta
Glyma.17G123400	0.186452	0.264362	0.291863	0	0	0.039223	-4.10915	0.000495309	0.00135405	AT1G18550.1		ATP binding microtubule motor family protein
Glyma.07G199300	0.842115	1.86946	1.52947	0.300473	0	0.203377	-3.11146	0.000436398	0.001206
Glyma.17G179102	0.345811	0.080139	0.534325	2.31495	1.46118	0.968043	2.24157	0.00753766	0.0163446
Glyma.06G042700	0	0	0	2.06915	3.21042	3.19362	9.82867	2.66459e-15	2.41308e-14	AT1G60060.1		Serine/threonine-protein kinase WNK (With No Lysine)-related
Glyma.06G090900	0.820537	1.18135	0.794283	0.168066	0.1929	0.218446	-2.31267	1.35311e-06	5.36356e-06	AT1G58330.1	ZW2	transcription factor-related
Glyma.05G067100	1.57219	1.91369	1.26759	3.89986	4.04503	4.28065	1.34603	5.37055e-08	2.53708e-07	AT2G44680.2	CKB4	casein kinase II beta subunit 4
Glyma.09G129700	0.357825	0.757245	0.946833	0	0	0	-9.02895	1.86366e-11	1.24185e-10	AT1G47330.1		CBS domain-containing protein with a domain of unknown function (DUF21)
Glyma.13G319100	1.12952	0.705833	0.543781	0	0	0	-7.23225	6.37597e-06	2.31825e-05
Glyma.11G225600	3.50996	4.25673	4.80879	21.5096	15.6952	16.8513	2.04564	7.20382e-31	1.54213e-29	AT3G55700.1		UDP-Glycosyltransferase superfamily protein
Glyma.03G078300	1.11978	0.637399	0.867755	20.889	15.0461	16.4108	4.25584	2.477e-87	3.2583e-85	AT5G01220.1	SQD2	sulfoquinovosyldiacylglycerol 2
Glyma.19G196600	0.952102	1.30712	0.942064	0.243621	0.110855	0.374659	-2.15427	7.85148e-05	0.000244338	AT5G06250.2		AP2/B3-like transcriptional factor family protein
Glyma.03G163300	0.315434	0.564891	0.960604	0	0	0.030936	-5.85388	3.369e-05	0.000110736	AT2G20515.1
Glyma.14G017700	144.613	141.321	153.623	368.186	360.485	337.982	1.22033	2.17896e-55	1.16136e-53	AT1G16240.2	ATSYP51,SYP51	syntaxin of plants 51
Glyma.13G344600	0.935879	1.24955	1.10123	0	0	0	-8.40738	8.33216e-10	4.76884e-09	AT3G59490.2
Glyma.11G078900	0.26188	0.376382	0.284431	1.58379	2.07396	1.02425	2.28891	4.46762e-08	2.12985e-07	AT4G30780.1
Glyma.17G238400	1.31076	0.598585	0.316402	0	0	0.159834	-3.82959	0.00191805	0.00470693	AT4G34160.1	CYCD3,CYCD3;1	CYCLIN D3;1
Glyma.10G197800	1.19105	1.05497	0.848932	0.12579	0.271574	0.088678	-2.68943	3.32825e-08	1.60687e-07	AT1G20510.1	OPCL1	OPC-8:0 CoA ligase1
Glyma.12G227300	6.15921	6.6362	5.83607	1.09555	2.00777	1.4447	-2.09896	5.57738e-24	8.6639e-23	AT3G15095.1
Glyma.01G002600	12.5498	11.8931	11.2623	4.64218	5.01069	5.033	-1.34269	1.14699e-26	2.035e-25	AT4G29680.1		Alkaline-phosphatase-like family protein
Glyma.02G227950	1.72379	2.81459	1.75398	0.442739	0.436705	0.622915	-2.08723	0.00015329	0.000458274
Glyma.05G110200	78.5501	91.5859	82.1831	17.1716	18.6486	15.9425	-2.34581	1.71127e-128	6.13356e-126	AT1G04820.1	TOR2,TUA4	tubulin alpha-4 chain
Glyma.19G227700	5.04885	3.38865	4.20538	1.51962	1.43819	1.36835	-1.60377	2.48054e-10	1.49e-09	AT1G09340.1	CRB,CSP41B	chloroplast RNA binding
Glyma.16G105300	16.163	15.941	14.9218	7.19318	6.75965	6.60256	-1.2539	1.81915e-37	5.18007e-36	AT1G31850.1		S-adenosyl-L-methionine-dependent methyltransferases superfamily protein
Glyma.13G060300	0.266304	0.227156	0.044105	0	0.034738	0	-3.78536	0.007994	0.0172404	AT5G39420.1	cdc2cAt	CDC2C
Glyma.04G046800	3.56721	4.17427	3.93023	33.0889	20.4535	21.931	2.63602	7.04411e-33	1.65285e-31	AT1G10140.1		Uncharacterised conserved protein UCP031279
Glyma.13G348600	12.8645	9.20896	15.1446	2.20625	1.7492	1.05348	-3.06781	4.68272e-27	8.44619e-26	AT3G13898.1
Glyma.03G073772	0.471868	0.110186	0.318447	0	0.038342	0.109785	-2.64452	0.01457	0.0294387	AT5G05830.1		RING/FYVE/PHD zinc finger superfamily protein
Glyma.03G073770	0.563614	0.466656	0.433643	0.116878	0	0.222959	-2.13449	0.0254737	0.0482992	AT3G54030.1		Protein kinase protein with tetratricopeptide repeat domain
Glyma.15G223200	6.03904	5.4835	7.41424	1.23202	2.30881	1.71149	-1.87583	6.00443e-14	4.92197e-13	AT5G04980.2		DNAse I-like superfamily protein
Glyma.10G189700	0.499705	0.338934	0.623452	0.084704	0	0	-4.15432	0.000540799	0.00146885	AT2G33400.1
Glyma.02G062600	0.372057	0.607413	0.598309	0.040056	0.090308	0	-3.70381	0.000102475	0.000313801	AT2G23540.1		GDSL-like Lipase/Acylhydrolase superfamily protein
Glyma.04G012400	18.4228	20.3574	23.5365	185.492	161.822	160.335	2.96893	5.4765e-144	2.48786e-141	AT2G21620.1	RD2	Adenine nucleotide alpha hydrolases-like superfamily protein
Glyma.05G088000	10.2015	9.8223	10.3914	20.9768	22.5825	20.5382	1.02185	3.94078e-27	7.15087e-26	AT1G08680.1	AGD14,ZIGA4	ARF GAP-like zinc finger-containing protein ZIGA4
Glyma.13G074700	0.618365	1.43113	0.941568	0.372496	0.291865	0.491896	-1.36627	0.00847927	0.0181686	AT5G53530.1	VPS26A	vacuolar protein sorting 26A
Glyma.04G126500	0.310909	0.199579	0	0	0	0.018384	-4.52691	0.0104603	0.0219481	AT2G34660.2	ATMRP2,EST4,MRP2	multidrug resistance-associated protein 2
Glyma.06G262300	0.143064	0.317782	0.179798	0.70532	0.539491	0.557764	1.4317	0.00244677	0.0058872	AT4G27300.1		S-locus lectin protein kinase family protein
Glyma.06G085300	0.177239	0.180988	0	0.570729	0.737503	0.840238	2.51779	0.00224763	0.00544021	AT5G25820.1		Exostosin family protein
Glyma.13G146100	1.17446	0.319812	1.17749	0	0	0	-8.54713	2.45834e-09	1.34231e-08	AT1G08080.1	ACA7,ATACA7	alpha carbonic anhydrase 7
Glyma.05G150400	78.6658	80.5434	76.6643	165.135	163.821	167.472	1.01307	2.63897e-59	1.60341e-57	AT3G23730.1	XTH16	xyloglucan endotransglucosylase/hydrolase 16
Glyma.12G029100	12.6176	9.58637	9.55114	43.2029	37.1556	38.2531	1.83887	8.51342e-34	2.07487e-32	AT3G19900.1
Glyma.17G248600	8.34781	7.68434	8.13843	1.74949	1.24426	1.40063	-2.51138	7.28846e-39	2.19204e-37	AT5G42610.1		Protein of unknown function (DUF607)
Glyma.15G143700	8.72991	10.773	8.51507	27.2114	17.1038	16.4603	1.15956	3.12725e-10	1.86356e-09	AT5G49360.1	ATBXL1,BXL1	beta-xylosidase 1
Glyma.17G247400	0.322344	0.541482	0.196826	0	0	0	-7.85988	1.39281e-07	6.25666e-07	AT1G47530.1		MATE efflux family protein
Glyma.19G137300	5.0158	4.81683	3.37449	1.96722	1.398	0.825695	-1.71445	0.00165622	0.00411376	AT5G41560.1
Glyma.13G092500	22.7673	16.7203	22.4499	112.615	91.7854	101.217	2.24339	1.48423e-62	1.00149e-60	AT2G18700.1	ATTPS11,ATTPSB,TPS11	trehalose phosphatase/synthase 11
Glyma.11G007800	2.20733	3.2725	2.72352	6.26221	5.22768	6.29425	1.05107	3.21034e-08	1.55225e-07	AT2G32010.1	CVL1	CVP2 like 1
Glyma.15G069600	3.52769	4.33015	4.76907	0.149997	0.112977	0.314993	-4.48281	1.3657e-28	2.66377e-27	AT1G11125.1
Glyma.18G243000	1.09998	1.51178	1.95425	0.548144	1.05876	0.708735	-1.03403	0.0191272	0.0374024	AT1G65230.1		Uncharacterized conserved protein (DUF2358)
Glyma.18G111800	1.66807	1.56611	1.78184	0.073013	0.143899	0	-4.56716	2.17992e-11	1.44006e-10	AT1G78990.1		HXXXD-type acyl-transferase family protein
Glyma.17G252400	0.648272	0.871642	0.387531	0	0	0	-8.5196	8.119e-10	4.65297e-09	AT5G66460.1		Glycosyl hydrolase superfamily protein
Glyma.18G122000	6.28885	6.09516	6.82804	72.2695	57.1675	56.2771	3.21483	4.36791e-163	2.75235e-160	AT2G02870.3		Galactose oxidase/kelch repeat superfamily protein
Glyma.10G142400	39.2031	34.8786	35.8672	10.6458	12.4663	7.52946	-1.90046	7.47415e-12	5.19204e-11	AT5G50960.1	ATNBP35,NBP35	nucleotide binding protein 35
Glyma.11G086500	3.12062	3.36624	2.9557	7.90412	6.2981	7.11961	1.11473	6.60525e-11	4.19191e-10	AT4G35500.1		Protein kinase superfamily protein
Glyma.15G109600	0.938823	1.03648	0.60378	0.498669	0.308427	0.44879	-1.09487	0.0208489	0.0403771	AT4G22030.1		F-box family protein with a domain of unknown function (DUF295)
Glyma.06G151200	6.08304	7.38231	6.83743	31.002	18.8388	19.1305	1.70744	2.81288e-16	2.73504e-15	AT5G64660.1	ATCMPG2,CMPG2	CYS, MET, PRO, and GLY protein 2
Glyma.02G030800	5.34302	4.86664	5.68778	15.084	15.9683	17.3172	1.54634	2.52878e-24	4.00789e-23	AT1G60010.1
Glyma.17G094600	9.01778	10.5282	7.88596	4.26033	4.48892	3.91443	-1.17683	2.57364e-10	1.54426e-09
Glyma.08G063900	3.78863	3.44956	4.0031	0.93175	0.687511	0.980526	-2.14433	4.22767e-08	2.02038e-07	AT4G37850.1		basic helix-loop-helix (bHLH) DNA-binding superfamily protein
Glyma.10G276000	12.6203	8.58261	8.9076	100.887	72.1459	85.7944	3.04309	1.38415e-65	1.0203e-63
Glyma.15G008800	2.4724	2.95982	1.95535	0.49042	0.238715	0.667262	-2.45113	4.91835e-07	2.05927e-06	AT5G62200.1		Embryo-specific protein 3, (ATS3)
Glyma.01G203100	3.04923	1.92357	3.11896	6.94755	6.35594	6.21403	1.06616	4.38191e-11	2.82561e-10	AT5G47040.1	LON2	lon protease 2
Glyma.09G158100	19.7357	17.9737	20.0259	43.6062	37.9741	39.7256	1.01181	5.20256e-20	6.48337e-19	AT3G55620.1	emb1624	Translation initiation factor IF6
Glyma.07G019100	35.2951	35.3414	42.1054	227.061	139.532	163.16	2.1721	8.46126e-42	2.85708e-40	AT3G16170.1		AMP-dependent synthetase and ligase family protein
Glyma.07G055300	16.8437	16.5614	14.4341	3.09472	3.4601	2.91576	-2.39688	9.5503e-64	6.65082e-62	AT1G01300.1		Eukaryotic aspartyl protease family protein
Glyma.01G084000	5.22077	5.24487	5.62559	17.2571	9.78247	11.648	1.20916	1.46638e-08	7.37397e-08	AT1G58320.1		PLAC8 family protein
Glyma.06G143400	1.28118	1.75579	2.0002	0.228006	0.158493	0.193435	-3.17022	8.57609e-18	9.21735e-17	AT2G40550.1	ETG1	E2F target gene 1
Glyma.01G058600	0	0	0	0.241838	0.543169	0.270095	5.44081	0.00814792	0.0175269	ATCG00720.1		photosynthetic electron transfer B
Glyma.14G062300	1.62584	1.39739	1.43609	0	0	0	-10.0712	5.03289e-16	4.80981e-15	AT2G38080.1	ATLMCO4,IRX12,LAC4,LMCO4	Laccase/Diphenol oxidase family protein
Glyma.19G242400	8.57311	8.37863	8.91115	19.7295	19.4075	18.6215	1.09555	8.99568e-37	2.49251e-35	AT1G54490.1	AIN1,ATXRN4,EIN5,XRN4	exoribonuclease 4
Glyma.01G026400	3.03993	2.31106	2.73082	10.4735	9.93543	10.6531	1.87995	1.693e-35	4.42719e-34	AT3G26600.1	ARO4	armadillo repeat only 4
Glyma.16G088700	13.0028	13.7666	13.2153	4.25714	6.6082	4.2254	-1.42795	3.03676e-16	2.94685e-15	AT4G13020.1	MHK	Protein kinase superfamily protein
Glyma.19G006600	0.443341	0.603223	0.733929	0.121455	0.21884	0.323435	-1.48284	0.00099443	0.00257629	AT5G40340.1		Tudor/PWWP/MBT superfamily protein
Glyma.06G129300	3.91243	2.89591	3.99304	1.11168	1.03437	0.793103	-1.93527	1.67911e-13	1.32954e-12	AT3G49260.1	iqd21	IQ-domain 21
Glyma.17G047401	0.178622	0.109432	0.309879	0	0	0	-7.657	6.19791e-07	2.56206e-06	AT1G31740.1	BGAL15	beta-galactosidase 15
Glyma.06G105300	1.26822	1.79672	1.16405	0.267332	0.270037	0.194666	-2.56739	1.64021e-13	1.30006e-12	AT1G78060.1		Glycosyl hydrolase family protein
Glyma.18G082600	0.661236	0.238752	2.11026	0.099053	0	0	-4.43064	0.006512	0.0143265	AT5G02020.2
Glyma.20G203400	0.042042	0.311512	0.101049	0	0	0	-6.81364	0.000178918	0.000528502	AT5G43420.1		RING/U-box superfamily protein
Glyma.04G066500	0.42727	0.432468	0.365599	1.52006	1.43476	2.6411	2.09817	1.16094e-06	4.63854e-06	AT4G32295.1
Glyma.02G247900	8.36153	9.8149	8.59161	3.08264	1.27948	2.09096	-2.10094	1.09043e-10	6.7782e-10	AT3G55470.2		Calcium-dependent lipid-binding (CaLB domain) family protein
Glyma.20G205800	45.8854	43.6894	42.2752	238.449	149.239	154.08	1.98122	4.40563e-30	9.131e-29	AT2G38870.1		Serine protease inhibitor, potato inhibitor I-type family protein
Glyma.09G006900	0.884102	0.577765	0.634849	0.092177	0.3117	0.262807	-1.64034	0.0140545	0.0285252	AT3G21630.1	CERK1,LYSM RLK1	chitin elicitor receptor kinase 1
Glyma.10G186700	125.875	123.01	122.289	46.5806	43.4003	48.1719	-1.48565	2.83235e-88	3.81566e-86	AT1G54970.1	ATPRP1,PRP1,RHS7	proline-rich protein 1
Glyma.20G143000	3.26163	4.5018	3.15171	0.101256	0	0.045551	-6.12168	3.57862e-27	6.50276e-26	AT5G19260.1		Protein of unknown function (DUF3049)
Glyma.09G086800	110.781	111.854	104.918	38.5884	43.9559	33.038	-1.5876	8.00336e-47	3.23346e-45	AT2G38960.1	AERO2,ERO2	endoplasmic reticulum oxidoreductins 2
Glyma.18G291600	5.57935	4.18439	4.32621	15.202	13.0317	15.9235	1.58667	7.42253e-27	1.32655e-25	AT2G39650.1		Protein of unknown function (DUF506)
Glyma.07G251400	13.3819	12.8155	12.1779	53.1131	44.8323	49.306	1.8801	3.84958e-59	2.32092e-57	AT4G15563.1
Glyma.08G290300	0.724612	0.861879	1.09105	0.12941	0.218903	0.403282	-1.88778	0.00110168	0.00283142	AT1G70230.1	TBL27	TRICHOME BIREFRINGENCE-LIKE 27
Glyma.17G041000	1.11285	0.567048	0.653855	3.99939	2.70956	3.93652	2.12089	7.66392e-09	3.96155e-08	AT3G06950.1		Pseudouridine synthase family protein
Glyma.09G166000	3.19095	4.10301	4.96251	1.4261	1.77894	1.79157	-1.35365	6.11404e-11	3.89409e-10	AT3G26618.1	ERF1-3	eukaryotic release factor 1-3
Glyma.03G118000	2.03212	2.51917	1.9678	0.766462	0.654216	1.25087	-1.34039	0.00243672	0.00586627	AT4G17310.1
Glyma.11G097500	19.2903	17.9153	18.0161	48.7125	49.4359	51.9928	1.38186	8.03612e-60	4.96764e-58	AT4G38810.2		Calcium-binding EF-hand family protein
Glyma.16G222100	0.21456	0.403252	0.728061	0.065101	0.113096	0.120555	-2.23523	0.0153293	0.0307561
Glyma.19G098600	27.5797	24.5402	27.0289	8.46431	10.3427	8.25541	-1.60579	2.63488e-40	8.40321e-39	AT5G13160.1	PBS1	Protein kinase superfamily protein
Glyma.16G017600	3.2404	3.48465	2.02647	1.22147	1.27092	1.03737	-1.37364	0.000142843	0.000429212	AT2G46820.2	PSAP,PSI-P,PTAC8,TMP14	photosystem I P subunit
Glyma.09G173800	0.271717	0.32773	0.364705	0	0.024624	0	-5.47031	3.11718e-07	1.34077e-06	AT1G48480.1	RKL1	receptor-like kinase 1
Glyma.12G159300	63.2339	63.5648	65.9161	23.4145	27.0891	25.4199	-1.40513	1.7629e-78	1.84646e-76	AT1G53240.1	mMDH1	Lactate/malate dehydrogenase family protein
Glyma.14G189100	0.522408	0.628263	0.422332	1.80929	1.78909	1.70216	1.68431	2.05476e-11	1.36129e-10	AT5G55830.1		Concanavalin A-like lectin protein kinase family protein
Glyma.13G057700	2.77526	3.57389	3.85992	0.259514	0.367554	0.220998	-3.65694	2.96406e-32	6.75219e-31	AT3G29360.2		UDP-glucose 6-dehydrogenase family protein
Glyma.02G115600	3.19686	3.00968	3.99534	9.00133	8.5405	8.91515	1.31474	8.42802e-20	1.03413e-18	AT1G13860.1	QUL1	QUASIMODO2 LIKE 1
Glyma.13G272300	0.969622	0.925656	1.35566	0.253067	0.025879	0.332834	-2.45567	0.000164996	0.000490159	AT1G53210.1		sodium/calcium exchanger family protein / calcium-binding EF hand family protein
Glyma.11G066150	19.713	18.0867	20.2226	3.939	6.19913	6.49301	-1.84259	5.99976e-06	2.18798e-05
Glyma.13G338500	0.466801	0.246732	0.691504	2.6116	1.57359	2.38264	2.14848	5.17535e-06	1.90638e-05	AT2G29180.1
Glyma.18G215700	1.02363	1.60984	1.50036	0.040038	0.450439	0.301556	-2.45341	0.000248147	0.000714571	AT5G08380.1	AGAL1,AtAGAL1	alpha-galactosidase 1
Glyma.18G136200	5.87822	5.38031	6.21986	19.7291	16.6023	18.4902	1.51457	3.68443e-28	7.03536e-27	AT1G60140.1	ATTPS10,TPS10	trehalose phosphate synthase
Glyma.02G058051	3.31124	2.92019	1.62868	5.6197	6.87188	5.03215	1.08706	0.00126296	0.00321023	AT5G51540.1		Zincin-like metalloproteases family protein
Glyma.15G162000	0.572386	0.905693	1.68616	0.282266	0.365936	0.160083	-2.03001	0.000310098	0.000879612	AT1G34300.1		lectin protein kinase family protein
Glyma.18G071900	1.21062	1.78434	1.32885	0.515008	0.414635	0.691747	-1.47175	4.75551e-05	0.00015295	AT5G23810.1	AAP7	amino acid permease 7
Glyma.20G199800	3.38735	2.26928	2.06299	7.12803	4.35839	5.99206	1.11728	5.50171e-05	0.000175133	AT1G04530.1		Tetratricopeptide repeat (TPR)-like superfamily protein
Glyma.16G013600	23.4612	23.7279	19.9362	58.4061	47.3745	48.1715	1.17172	2.83555e-19	3.36205e-18	AT3G14280.1
Glyma.12G234800	13.442	11.6912	9.84927	49.3026	32.4288	42.0543	1.76374	4.01096e-25	6.60625e-24	AT1G17860.1		Kunitz family trypsin and protease inhibitor protein
Glyma.15G154600	12.9141	12.9959	13.5912	2.74676	3.36677	2.66995	-2.2341	1.3715e-56	7.66549e-55	AT2G34900.1	GTE01,GTE1,IMB1	Transcription factor GTE6
Glyma.04G004300	1.33647	2.2585	2.23565	0	0.169106	0	-5.11921	0.00587315	0.0130541	AT4G34960.1		Cyclophilin-like peptidyl-prolyl cis-trans isomerase family protein
Glyma.15G149200	19.4764	20.0258	18.4473	1.69364	2.98807	1.99546	-3.1844	8.28032e-72	7.38575e-70	AT3G06880.2		Transducin/WD40 repeat-like superfamily protein
Glyma.10G173000	131.324	147.951	141.569	45.6363	50.4946	50.7989	-1.58487	2.42868e-98	4.31289e-96	AT4G24100.1		Protein kinase superfamily protein
Glyma.17G208200	0.188344	0	0.170486	0	0	0	-6.11025	0.0132345	0.0270478	AT5G11420.1		Protein of unknown function, DUF642
Glyma.16G053200	8.69659	9.16098	8.24075	1.37731	2.30234	2.03688	-2.25068	3.7962e-23	5.64775e-22	AT5G41050.1		Pollen Ole e 1 allergen and extensin family protein
Glyma.10G257800	30.0129	24.6443	28.8743	94.5395	72.9392	73.3302	1.46877	6.05054e-28	1.14139e-26	AT1G49970.1	CLPR1,NCLPP5,SVR2	CLP protease proteolytic subunit 1
Glyma.18G166700	2.18563	2.55902	2.65715	0.732232	1.1671	1.09442	-1.36628	3.56557e-06	1.34135e-05	AT3G07190.1		B-cell receptor-associated protein 31-like
Glyma.10G026600	1.17382	0.705299	1.07726	0.090993	0.051287	0.567051	-2.05983	0.00883146	0.0188519	AT3G63140.1	CSP41A	chloroplast stem-loop binding protein of 41 kDa
Glyma.15G180000	1.42524	1.22412	0.650907	0.402897	0.418437	0.102445	-1.89432	0.0048528	0.01099	AT1G19210.1		Integrase-type DNA-binding superfamily protein
Glyma.15G268000	1.97067	1.83416	1.59253	5.82026	6.42812	6.22002	1.70947	4.64446e-28	8.81252e-27	AT5G57480.1		P-loop containing nucleoside triphosphate hydrolases superfamily protein
Glyma.13G213300	0.677551	1.11592	1.34132	14.8614	9.78632	11.6888	3.47477	1.14479e-40	3.69627e-39	AT5G18840.1		Major facilitator superfamily protein
Glyma.02G279200	0.995676	1.50745	0.663839	0	0	0	-7.98017	4.63902e-08	2.20779e-07
Glyma.12G005200	7.09543	6.5496	6.84466	3.4729	3.15892	3.48961	-1.07642	6.78709e-14	5.54028e-13	AT5G51460.2	ATTPPA	Haloacid dehalogenase-like hydrolase (HAD) superfamily protein
Glyma.04G128100	1.33251	1.37141	1.07002	0.107429	0.822761	0.278355	-1.71394	0.00377045	0.00873421	AT5G17600.1		RING/U-box superfamily protein
Glyma.18G206100	0.151448	0.095183	0.164477	0	0	0	-6.36756	0.000611528	0.00164495	AT2G38320.1	TBL34	TRICHOME BIREFRINGENCE-LIKE 34
Glyma.09G020100	0.132598	0.301464	0.34751	0	0	0	-7.62659	6.32229e-07	2.61071e-06	AT3G05320.1		O-fucosyltransferase family protein
Glyma.19G257400	0.489739	0.310539	0.147155	0.432653	1.51738	0.992049	1.55103	0.0242623	0.0462289	AT4G38620.1	ATMYB4,MYB4	myb domain protein 4
Glyma.05G125800	5.24605	5.7544	5.44471	0.193649	0.752931	0.380485	-3.6949	1.4344e-23	2.17797e-22	AT1G30760.1		FAD-binding Berberine family protein
Glyma.15G045000	4359.6	4067.1	4039.37	454.224	684.67	515.966	-2.97612	1.00313e-121	3.06176e-119
Glyma.15G061100	8.31286	8.44787	8.63947	3.69043	4.91237	3.61605	-1.11795	1.1256e-07	5.11934e-07	AT4G21860.2	MSRB2	methionine sulfoxide reductase B 2
Glyma.20G186600	0.522825	0.327907	0.969257	0	0	0	-7.26668	7.481e-06	2.69595e-05	AT1G25530.1		Transmembrane amino acid transporter family protein
Glyma.18G045400	2.08126	2.17918	2.20548	0.857276	1.00428	0.511586	-1.51375	0.00011206	0.00034144	AT4G21192.1		Cytochrome c oxidase biogenesis protein Cmc1-like
Glyma.15G099300	0.204802	0.319287	0.307624	0	0	0.070065	-3.54791	0.00898012	0.0191316	AT4G15560.1	CLA,CLA1,DEF,DXPS2,DXS	Deoxyxylulose-5-phosphate synthase
Glyma.06G128200	0.462513	0.501102	0.459192	0	0.076788	0.076407	-3.28953	0.000217052	0.000630701	AT2G44800.1		2-oxoglutarate (2OG) and Fe(II)-dependent oxygenase superfamily protein
Glyma.06G171150	2.4211	2.41756	2.35083	1.07172	1.27103	0.840595	-1.23709	6.99488e-05	0.000219252	AT1G76650.3	CML38	calmodulin-like 38
Glyma.03G195600	2.30757	1.92754	2.16137	0.844144	0.534269	0.637611	-1.71744	6.13831e-07	2.5385e-06	AT3G27060.1	ATTSO2,TSO2	Ferritin/ribonucleotide reductase-like family protein
Glyma.17G140800	1.86333	1.87413	1.55169	4.69519	3.4549	4.04343	1.14418	5.83615e-10	3.39144e-09	AT4G17250.1
Glyma.12G229000	1.5102	2.0894	1.68634	0.819098	0.667029	0.819491	-1.27177	2.75407e-07	1.19154e-06	AT3G50930.1	BCS1	cytochrome BC1 synthesis
Glyma.13G250900	28.9974	28.6426	28.133	62.2125	62.8499	69.3261	1.10953	2.29738e-33	5.49964e-32	AT5G56260.1		Ribonuclease E inhibitor RraA/Dimethylmenaquinone methyltransferase
Glyma.01G180700	1.90583	1.50425	0.946473	3.2767	3.31154	2.82796	1.04714	0.000338866	0.000955526	AT3G50810.1		Uncharacterised protein family (UPF0497)
Glyma.19G255800	1.17486	0.686701	0.545384	0.148406	0.121847	0.189009	-2.39782	1.93323e-05	6.57504e-05	AT3G61750.1		Cytochrome b561/ferric reductase transmembrane with DOMON related domain
Glyma.14G089039	3.10422	3.05517	2.36574	0	0.205772	0.093937	-4.92294	8.5868e-15	7.51836e-14	AT4G33800.1
Glyma.05G191900	0.699846	1.13671	1.5275	0.3474	0.384183	0.44555	-1.57554	0.00202307	0.0049447
Glyma.18G043800	6.39694	4.7	3.91849	0.884714	1.28047	0.87144	-2.37063	4.44796e-18	4.87716e-17	AT1G65900.1
Glyma.01G010000	2.73752	2.72957	2.74117	0.508664	0.182115	0.574228	-2.74193	1.15225e-12	8.56631e-12	AT4G19010.1		AMP-dependent synthetase and ligase family protein
Glyma.16G202500	7.47523	6.41043	9.1605	2.49802	2.69123	2.72361	-1.59755	8.57534e-12	5.91388e-11	AT5G62200.1		Embryo-specific protein 3, (ATS3)
Glyma.14G150200	0.899914	1.04486	1.40027	3.21515	2.51097	2.38654	1.21283	0.000115685	0.000351717	AT3G26430.1		GDSL-like Lipase/Acylhydrolase superfamily protein
Glyma.18G003200	15.7716	17.6754	12.0836	3.67217	3.29043	2.37207	-2.34413	1.59943e-25	2.67609e-24	AT3G23730.1	XTH16	xyloglucan endotransglucosylase/hydrolase 16
Glyma.13G300600	0.468589	0.303319	1.25346	0	0.027115	0.021713	-5.13555	2.45983e-09	1.34275e-08	AT2G20815.2		Family of unknown function (DUF566)
Glyma.11G071800	0.627067	1.15696	0.840417	0.025582	0	0	-6.72618	1.17243e-13	9.3881e-13	AT2G18190.1		P-loop containing nucleoside triphosphate hydrolases superfamily protein
Glyma.20G210800	5.92353	6.724	6.16358	15.4472	13.8254	10.705	1.02857	2.91874e-09	1.57957e-08	AT4G14580.1	CIPK4,SnRK3.3	CBL-interacting protein kinase 4
Glyma.13G062800	0.536306	0.749375	0.814877	0.068374	0.017577	0.111852	-3.40226	1.89497e-10	1.15083e-09	AT5G48600.2	ATCAP-C,ATSMC3,ATSMC4,SMC3	structural maintenance of chromosome 3
Glyma.06G286800	6.85944	3.96015	5.37883	1.54387	0.608834	1.60931	-2.15787	1.04397e-09	5.91526e-09	AT2G39200.1	ATMLO12,MLO12	Seven transmembrane MLO family protein
Glyma.15G082200	11.1018	12.2221	10.355	2.64862	2.63698	3.88366	-1.93439	4.44855e-22	6.26744e-21	AT1G09850.1	XBCP3	xylem bark cysteine peptidase 3
Glyma.18G004000	0	0	0	0.192207	0.151194	0.15532	7.2982	6.50031e-07	2.68054e-06	AT3G26560.1		ATP-dependent RNA helicase, putative
Glyma.15G219800	0.155107	0.674993	0.296268	0	0	0.042309	-4.74889	0.000434721	0.00120179	AT5G59990.1		CCT motif family protein
Glyma.12G118800	0.086719	0.07985	0.091938	0.624631	0.479885	0.486598	2.5088	3.56891e-05	0.000116825	AT1G03840.1	MGP	C2H2 and C2HC zinc fingers superfamily protein
Glyma.19G218300	0.027192	0.075535	0	0.102509	0.251399	0.280994	2.4655	0.0182975	0.0359671	AT2G47240.1	CER8,LACS1	AMP-dependent synthetase and ligase family protein
Glyma.15G161500	0.381673	0.415617	0.101228	0.086429	0.079873	0.026036	-2.23457	0.00881314	0.0188179	AT1G34300.1		lectin protein kinase family protein
Glyma.11G104300	60.9788	61.7815	58.9574	8.24283	12.6909	7.78266	-2.71804	8.99001e-63	6.14024e-61	AT1G50280.1		Phototropic-responsive NPH3 family protein
Glyma.02G178700	0.095779	0.643681	0.113477	0	0	0	-6.32967	0.0017499	0.00432636
Glyma.11G111100	1.61413	1.47985	1.10602	0.348575	0.230831	0.373482	-2.1777	1.14939e-07	5.22085e-07	AT4G38970.1	FBA2	fructose-bisphosphate aldolase 2
Glyma.04G197400	0	0.538207	0.386863	0	0	0.030215	-4.89557	0.00543754	0.0121857	AT1G08510.1	FATB	fatty acyl-ACP thioesterases B
Glyma.05G236400	17.1471	21.1727	16.5811	0.242106	1.29244	0.457675	-4.8492	3.16089e-13	2.44825e-12	AT1G70710.1	ATGH9B1,CEL1,GH9B1	glycosyl hydrolase 9B1
Glyma.17G227400	0.143808	0.511874	0.380487	0	0	0	-7.74626	4.73337e-07	1.98729e-06	AT2G26180.1	IQD6	IQ-domain 6
Glyma.07G046600	6.55731	5.77652	4.97653	3.51282	2.29871	2.29191	-1.15262	2.22436e-05	7.50638e-05	AT1G53760.1
Glyma.09G214700	1.98329	2.27336	1.8099	1.00103	0.398167	0.958642	-1.40582	0.000533011	0.00144951	AT3G45900.1		Ribonuclease P protein subunit P38-related
Glyma.02G141000	5.20935	4.90594	5.57556	11.8381	12.2026	9.88901	1.05226	2.04515e-13	1.61154e-12	AT2G30590.1	WRKY21	WRKY DNA-binding protein 21
Glyma.01G115700	0.17752	0.082899	0.18915	0	0	0	-6.65042	0.000180836	0.000533568	AT3G50170.1		Plant protein of unknown function (DUF247)
Glyma.11G027400	16.8916	20.0273	18.2603	158.412	114.352	134.873	2.82648	4.65667e-101	9.00627e-99	AT4G22920.1	ATNYE1,NYE1	non-yellowing 1
Glyma.11G174500	0.066066	0.066104	0.053029	0.620401	0.44368	0.737822	3.17795	2.89221e-11	1.8923e-10	AT2G29970.1		Double Clp-N motif-containing P-loop nucleoside triphosphate hydrolases superfamily protein
Glyma.03G039500	0.462797	0.394322	0.594146	1.50141	0.940937	0.998504	1.181	0.000338905	0.000955568	AT3G14460.1		LRR and NB-ARC domains-containing disease resistance protein
Glyma.01G206500	0	0	0	0	0.207384	0.039612	5.85842	0.0174543	0.0345199	AT5G60900.1	RLK1	receptor-like protein kinase 1
Glyma.09G276100	0.16461	0.153485	0.26155	0	0	0	-7.12778	1.07576e-05	3.78595e-05	AT2G38510.1		MATE efflux family protein
Glyma.05G215300	2.35273	2.87964	2.6731	0.664639	1.11952	1.77378	-1.2092	0.000599402	0.00161444	AT4G11090.1	TBL23	TRICHOME BIREFRINGENCE-LIKE 23
Glyma.05G169400	11.622	10.4161	11.9051	33.2129	35.537	33.9099	1.53459	1.29197e-64	9.27847e-63	AT1G60890.1		Phosphatidylinositol-4-phosphate 5-kinase family protein
Glyma.12G010100	1.73951	1.19712	0.848556	0	0	0.085245	-5.52871	0.00160598	0.00400219	AT3G63470.1	scpl40	serine carboxypeptidase-like 40
Glyma.07G165700	204.524	210.739	189.784	41.2046	59.5268	46.0184	-2.10633	5.46159e-63	3.75657e-61	AT2G01340.1	At17.1
Glyma.08G175800	1.39761	1.37755	1.17446	0.343913	0.346182	0.615519	-1.64647	3.60423e-05	0.000117931	AT3G14420.1		Aldolase-type TIM barrel family protein
Glyma.03G187000	4.31577	4.71799	4.62552	15.0559	12.3503	14.2029	1.54626	1.39571e-27	2.58546e-26	AT2G36750.1	UGT73C1	UDP-glucosyl transferase 73C1
Glyma.19G261700	5.69396	5.83664	5.25097	1.43879	1.56353	1.3582	-1.78463	9.0217e-36	2.3928e-34	AT1G53730.1	SRF6	STRUBBELIG-receptor family 6
Glyma.04G035200	5.82063	7.20364	6.56291	3.04228	3.79963	2.79444	-1.08025	4.67844e-05	0.00015062
Glyma.13G234100	0.710566	0.715044	0.663894	2.54483	1.60472	2.66527	1.64243	2.7021e-07	1.17048e-06	AT5G46060.1		Protein of unknown function, DUF599
Glyma.06G035700	0.889263	0.522357	0.219536	0.064222	0.036198	0.057782	-3.36072	6.66884e-06	2.41933e-05	AT5G42630.1	ATS,KAN4	Homeodomain-like superfamily protein
Glyma.11G245300	4.07348	2.58622	3.10193	10.0784	7.48287	8.56814	1.3601	8.95669e-11	5.61651e-10	AT1G24490.1	ALB4,ARTEMIS	OxaA/YidC-like membrane insertion protein
Glyma.01G125000	2.77794	2.33587	1.99439	0.707219	1.00854	0.987459	-1.46196	5.27097e-08	2.49245e-07	AT5G01620.2	TBL35	TRICHOME BIREFRINGENCE-LIKE 35
Glyma.06G020300	0.97931	0.789674	0.72968	0.013923	0.062677	0.175461	-3.32935	5.75594e-07	2.3877e-06	AT5G11880.1		Pyridoxal-dependent decarboxylase family protein
Glyma.06G145100	5.58629	3.84006	5.25882	37.9205	27.0565	30.7775	2.6464	5.39729e-52	2.6194e-50	AT3G10960.1	ATAZG1,AZG1	AZA-guanine resistant1
Glyma.17G048300	0.47748	0.704611	0.534168	3.55021	2.48206	2.8897	2.30996	5.00239e-14	4.11699e-13	AT5G20670.1		Protein of unknown function (DUF1677)
Glyma.09G161100	1.37057	1.18781	0.800877	2.78903	2.67202	2.54166	1.18411	6.18742e-07	2.55799e-06	AT5G25930.1		Protein kinase family protein with leucine-rich repeat domain
Glyma.14G181800	0.162284	0.176214	0.198619	0	0	0.067548	-3.00886	0.0197578	0.038468	AT5G60930.1		P-loop containing nucleoside triphosphate hydrolases superfamily protein
Glyma.05G248700	1.9746	1.9941	1.81986	0.158664	0.312467	0.324773	-2.91933	4.56901e-22	6.43251e-21	AT5G42710.1
Glyma.17G047300	0.480155	0.745019	0.480744	0.229982	0.051955	0.082795	-2.23649	0.00280422	0.0066741	AT1G19210.1		Integrase-type DNA-binding superfamily protein
Glyma.10G157700	3.94505	4.86104	5.08751	10.3397	7.53999	9.57817	1.04548	5.82119e-15	5.1558e-14	AT1G54710.1	ATATG18H,ATG18H	homolog of yeast autophagy 18 (ATG18) H
Glyma.16G099700	0.033677	0.030433	0.044928	0	0	0	-6.01544	0.00248609	0.00597335	AT1G68710.1		ATPase E1-E2 type family protein / haloacid dehalogenase-like hydrolase family protein
Glyma.08G214500	23.0047	16.4471	19.8648	66.5058	68.9329	68.2118	1.81004	2.0147e-45	7.77771e-44	AT1G15740.1		Leucine-rich repeat family protein
Glyma.07G237000	1.52711	1.85265	1.12593	0.626762	0.726199	0.816432	-1.0847	0.000315888	0.000894868	AT3G06550.3		O-acetyltransferase family protein
Glyma.17G066600	15.2456	13.0514	15.4504	36.9045	34.4002	33.7617	1.2043	2.57419e-28	4.94194e-27	AT5G57660.1	ATCOL5,COL5	CONSTANS-like 5
Glyma.11G243300	2.4472	1.29907	0.782102	4.80633	3.21714	4.92611	1.43848	0.00187736	0.00461521
Glyma.09G190100	3.01386	2.71923	2.49253	7.70637	5.53533	4.662	1.06295	2.67204e-05	8.90938e-05	AT5G67490.1
Glyma.20G101800	1.46143	0.936622	1.68765	0.340689	0	0.099407	-3.12534	0.00252384	0.00605659	AT5G08350.1		GRAM domain-containing protein / ABA-responsive protein-related
Glyma.11G150200	0.483419	0.162033	0.206283	0.591267	0.973065	1.02037	1.53431	0.00475049	0.0107808	AT1G50420.1	SCL-3,SCL3	scarecrow-like 3
Glyma.10G278400	1.98523	1.91497	2.56618	10.8587	8.75471	8.88364	2.07971	3.41816e-25	5.63938e-24	AT3G54290.1
Glyma.10G199800	3.70811	3.95412	5.10814	2.36726	2.4532	1.6047	-1.0488	8.41992e-05	0.000260781	AT3G17530.1		F-box and associated interaction domains-containing protein
Glyma.08G090100	59.79	56.3317	64.7684	26.6467	31.8179	34.2208	-1.02044	8.20351e-16	7.72835e-15	AT4G20150.1
Glyma.12G154500	0	0	0	2.11846	2.64672	0	9.46295	0.0154401	0.0309627	AT1G53035.1
Glyma.06G024100	8.41126	10.8409	7.81222	1.52011	2.41698	2.0656	-2.23468	2.46133e-25	4.0884e-24	AT1G75780.1	TUB1	tubulin beta-1 chain
Glyma.18G191700	0.24277	0.129459	0.26489	0	0	0	-7.10776	1.391e-05	4.82497e-05	AT2G25470.1	AtRLP21,RLP21	receptor like protein 21
Glyma.10G062451	0.453046	1.05007	0.514712	5.77449	4.74995	1.33553	2.48845	5.14484e-07	2.14926e-06	AT1G12780.1	ATUGE1,UGE1	UDP-D-glucose/UDP-D-galactose 4-epimerase 1
Glyma.13G201600	0.19741	0.642311	0.198421	0	0.074496	0	-3.76388	0.0175094	0.0346078
Glyma.16G163200	4.26602	3.54698	3.69341	10.1446	13.1727	12.733	1.50531	2.86676e-38	8.44635e-37	AT1G22770.1	FB,GI	gigantea protein (GI)
Glyma.18G021100	19.3675	26.0524	25.8415	2.53032	5.01091	3.00749	-2.81951	1.13799e-37	3.25469e-36	AT4G39640.1	GGT1	gamma-glutamyl transpeptidase 1
Glyma.18G236233	0.227565	0.674563	0.779108	0.115505	0	0.201379	-2.42397	0.0169309	0.0336088	AT1G69070.1
Glyma.10G088000	0.129804	0.060212	0.060932	0.948747	0.767212	0.937741	3.25873	2.21274e-11	1.461e-10	AT3G54720.1	AMP1,COP2,HPT,MFO1,PT	Peptidase M28 family protein
Glyma.11G144800	0.696422	0.957202	0.988484	0.214081	0.444508	0.253751	-1.59256	8.80596e-05	0.000272047	AT2G28250.2	NCRK	Protein kinase superfamily protein
Glyma.01G147600	0.022441	0.041604	0.280413	0	0	0	-6.26925	0.00312401	0.00736121	AT5G11590.1	TINY2	Integrase-type DNA-binding superfamily protein
Glyma.13G236300	2.00716	2.42663	2.95364	1.25486	0.952732	0.500755	-1.59322	0.000392982	0.00109469	AT2G33847.2
Glyma.09G264700	30.1909	29.8789	30.6809	83.5356	64.0319	67.3111	1.18509	5.96734e-25	9.73411e-24	AT1G01820.1	PEX11C	peroxin 11c
Glyma.13G324900	1.33621	1.40705	1.46632	0.040729	0	0	-6.75156	9.97858e-15	8.69991e-14	AT2G28315.1		Nucleotide/sugar transporter family protein
Glyma.07G086800	15.3661	13.3433	15.4186	44.1272	36.6482	37.1653	1.35941	3.48058e-21	4.66161e-20	AT5G67490.1
Glyma.06G310400	3.97249	4.64486	4.97438	1.92912	2.66561	2.46276	-1.07902	1.49259e-06	5.87887e-06	AT2G44580.1		zinc ion binding
Glyma.12G021300	4.22311	3.12754	4.27366	1.94869	0.448087	2.47726	-1.30812	0.00916682	0.0194794	AT4G16260.1		Glycosyl hydrolase superfamily protein
Glyma.08G012900	1.12807	0.374822	0.626017	0.152855	0	0.134996	-2.93109	0.00526255	0.011837	AT1G12805.1		nucleotide binding
Glyma.04G020300	26.5553	23.4109	20.2527	6.21787	6.65484	9.54859	-1.70674	1.28263e-17	1.35946e-16	AT1G20340.1	DRT112,PETE2	Cupredoxin superfamily protein
Glyma.17G073400	129.338	149.826	135.054	7.02178	7.26856	5.42166	-4.45364	7.25702e-270	2.36264e-266	AT4G31840.1	AtENODL15,ENODL15	early nodulin-like protein 15
Glyma.06G238200	14.7492	15.7985	15.545	41.5432	34.4822	36.9013	1.23338	5.26492e-27	9.47444e-26	AT3G15260.1		Protein phosphatase 2C family protein
Glyma.09G186900	3.75162	3.70239	2.44424	0.809474	0.819893	0.986615	-2.12132	1.63716e-11	1.09804e-10	AT1G20050.1	HYD1	C-8,7 sterol isomerase
Glyma.11G121800	190.618	191.7	175.004	511.331	437.949	449.166	1.26825	1.03863e-45	4.0295e-44	AT2G16060.1	AHB1,ARATH GLB1,ATGLB1,GLB1,HB1,NSHB1	hemoglobin 1
Glyma.05G238300	0.482171	0.423001	0.624775	0.035629	0.180605	0.180139	-1.98249	0.00632471	0.0139459	AT1G24610.1		Rubisco methyltransferase family protein
Glyma.14G215600	2.01486	2.38427	1.18442	0.188581	0.141251	0	-4.08823	2.49682e-07	1.08795e-06	AT1G74670.1		Gibberellin-regulated family protein
Glyma.05G145000	0.033948	0.108515	0.179715	0	0	0.022842	-3.83212	0.00546822	0.0122446	AT3G13080.1	ATMRP3,MRP3	multidrug resistance-associated protein 3
Glyma.05G109200	0.857689	0.729321	1.05422	0.511821	0.364179	0.268035	-1.26097	0.00784064	0.0169414	AT3G49690.1	ATMYB84,MYB84,RAX3	myb domain protein 84
Glyma.20G199300	0	0	0	1.90624	1.05575	1.57027	8.60781	6.78806e-11	4.30373e-10	AT4G13480.1	AtMYB79,MYB79	myb domain protein 79
Glyma.20G135700	0.866849	1.76588	1.3949	4.99356	2.96568	3.23216	1.40893	0.00181919	0.00448331	AT3G49780.1	ATPSK3 (FORMER SYMBOL),ATPSK4,PSK4	phytosulfokine 4 precursor
Glyma.09G266700	1.74846	1.93662	1.70027	0.468125	0.324161	0.456089	-2.14553	7.22764e-07	2.96669e-06	AT1G08500.1	AtENODL18,ENODL18	early nodulin-like protein 18
Glyma.05G104000	0.145385	0.311033	0.121617	0.021921	0.049588	0.061601	-2.17427	0.00960961	0.0203385	AT5G67385.1		Phototropic-responsive NPH3 family protein
Glyma.10G145200	24.6956	23.2398	22.7455	11.8326	11.4735	10.4603	-1.12603	7.17905e-23	1.05203e-21	AT5G02270.1	ATNAP9,NAP9	non-intrinsic ABC protein 9
Glyma.17G187600	13.6995	16.4083	14.8603	37.6611	28.4338	30.6588	1.03441	7.3379e-13	5.52684e-12	AT1G54410.1		dehydrin family protein
Glyma.02G044200	305.347	315.423	309.836	87.9681	119.01	91.8019	-1.72252	1.14732e-55	6.21683e-54	AT5G66060.1		2-oxoglutarate (2OG) and Fe(II)-dependent oxygenase superfamily protein
Glyma.02G280200	4.42165	2.67996	5.33259	1.60129	2.60867	1.63888	-1.13652	0.0173227	0.0342952	AT5G01110.1		Tetratricopeptide repeat (TPR)-like superfamily protein
Glyma.07G070200	0.49852	0.693754	0.134139	0	0.048763	0.043069	-3.73143	0.000736179	0.00195321	AT1G20930.1	CDKB2;2	cyclin-dependent kinase B2;2
Glyma.03G052200	6.55139	8.33013	9.15028	2.078	2.2188	2.67955	-1.83646	1.07489e-12	8.00797e-12	AT5G01300.1		PEBP (phosphatidylethanolamine-binding protein) family protein
Glyma.09G060500	0.599897	0.708836	0.94126	0.162383	0.310441	0.441189	-1.36095	0.00184324	0.00453874	AT5G57130.1		Clp amino terminal domain-containing protein
Glyma.05G129700	1.07888	1.36938	1.97979	0.035084	0.06979	0.098294	-4.45348	4.1763e-23	6.20143e-22	AT5G46280.1	MCM3	Minichromosome maintenance (MCM2/3/5) family protein
Glyma.12G202500	7.81376	3.88861	4.6051	1.0595	2.06044	2.32491	-1.6429	4.3264e-05	0.000140052	AT1G03600.1	PSB27	photosystem II family protein
Glyma.08G241000	0.111024	0	0.075653	1.77048	0.326335	2.25454	4.30794	1.64078e-06	6.4327e-06	AT3G29200.1	ATCM1,CM1	chorismate mutase 1
Glyma.03G155800	14.4028	11.7117	11.108	107.623	80.8359	86.6486	2.82594	9.06374e-83	1.0763e-80	AT3G63210.1	MARD1	Protein of unknown function (DUF581)
Glyma.08G334100	16.1042	13.4621	15.4918	34.2728	35.8541	31.0669	1.10624	4.06755e-21	5.431e-20	AT1G07350.1		RNA-binding (RRM/RBD/RNP motifs) family protein
Glyma.03G231600	0.968675	0.712882	0.349831	0.124981	0	0.073712	-3.39948	0.00173978	0.00430215	AT5G49700.1		Predicted AT-hook DNA-binding family protein
Glyma.16G005900	5.04799	5.6729	4.60776	0.997271	1.46166	0.559381	-2.4048	1.59185e-13	1.26327e-12	AT3G14000.2	ATBRXL2,BRX-LIKE2	DZC (Disease resistance/zinc finger/chromosome condensation-like region) domain containing protein
Glyma.03G089400	13.3119	16.0769	10.4513	0.683001	0.942415	1.06212	-3.94168	2.09367e-49	9.32674e-48	AT3G25400.1
Glyma.15G009500	335.118	242.53	268.959	50.7234	52.7679	44.1344	-2.5808	1.02993e-86	1.33237e-84	AT1G80160.1		Lactoylglutathione lyase / glyoxalase I family protein
Glyma.04G063800	0.60534	1.19434	0.93495	0	0	0.017231	-7.24294	9.64267e-17	9.68183e-16	AT4G18780.1	ATCESA8,CESA8,IRX1,LEW2	cellulose synthase family protein
Glyma.20G152400	11.2304	11.833	10.8231	0.180515	0.711438	0.347826	-4.83244	6.38275e-48	2.69872e-46	AT2G28100.1	ATFUC1,FUC1	alpha-L-fucosidase 1
Glyma.13G031901	1.75499	1.80529	2.18641	0.721186	0.647513	0.559065	-1.5878	0.0151205	0.0303809
Glyma.16G181500	1.35236	1.24871	0.598717	2.77741	2.50617	2.68395	1.12731	0.000458776	0.00126177	AT3G61415.1	ASK21,SK21	SKP1-like 21
Glyma.20G238000	1.57267	1.14896	1.01568	3.92908	3.66174	2.2134	1.25379	1.63394e-08	8.17136e-08	AT3G16785.1	PLD ZETA 1,PLDP1,PLDZ1,PLDZETA1	phospholipase D P1
Glyma.03G174500	4.54403	3.46831	3.51441	10.7646	9.47772	10.1966	1.3405	8.05108e-19	9.28941e-18	AT1G07710.1		Ankyrin repeat family protein
Glyma.02G294800	0.837383	1.03135	2.02607	3.68981	3.74701	2.63917	1.31146	0.000366954	0.00102871	AT1G78760.1		F-box/RNI-like superfamily protein
Glyma.03G092800	1.0255	1.3096	1.40786	3.48522	1.24739	3.8055	1.12547	0.00658877	0.0144779	AT3G03520.1	NPC3	non-specific phospholipase C3
Glyma.03G148800	1.85643	0.922843	1.82985	8.56257	6.83533	8.53135	2.3171	3.82458e-18	4.21372e-17	AT5G35960.1		Protein kinase family protein
Glyma.01G189500	2.19789	2.00173	1.98033	0.846144	0.899206	1.32329	-1.06875	0.000118601	0.000360162	AT3G19420.1	ATPEN2,PEN2	PTEN 2
Glyma.13G306900	47.1835	58.38	52.6465	5.78164	6.67529	7.54787	-3.04304	4.29745e-124	1.36498e-121	AT4G11290.1		Peroxidase superfamily protein
Glyma.06G149900	3.36356	3.99686	4.64062	12.9776	8.56461	12.1777	1.43782	3.37406e-14	2.81662e-13	AT1G76880.1		Duplicated homeodomain-like superfamily protein
Glyma.14G112500	1.18929	1.61749	0.953141	4.83972	2.86828	4.95239	1.68489	7.90753e-06	2.84049e-05	AT5G35090.1
Glyma.01G056800	23.2227	21.6416	22.9075	11.3991	10.5222	8.82725	-1.19976	1.35228e-18	1.54025e-17	AT1G69310.2	ATWRKY57,WRKY57	WRKY DNA-binding protein 57
Glyma.09G143900	4.88375	5.13887	3.68821	0.846554	0.331868	0.511504	-3.05891	4.66928e-19	5.4633e-18	AT5G07240.1	IQD24	IQ-domain 24
Glyma.17G140300	3.10039	1.31464	2.29684	0.173574	0.586019	0.431289	-2.5744	1.9555e-05	6.64674e-05	AT4G12490.1		Bifunctional inhibitor/lipid-transfer protein/seed storage 2S albumin superfamily protein
Glyma.07G155600	2.69774	4.1137	1.71297	1.12826	0.581093	1.21096	-1.59468	0.000154153	0.000460613	AT2G38320.1	TBL34	TRICHOME BIREFRINGENCE-LIKE 34
Glyma.13G302100	0	0.203612	0.232872	10.5151	5.22913	8.87672	5.76458	1.18418e-06	4.72606e-06	AT2G20890.1	PSB29,THF1	photosystem II reaction center PSB29 protein
Glyma.19G162900	0.190115	0.587107	0.501249	0	0	0	-7.65023	7.41561e-07	3.03842e-06	AT2G42430.1	ASL18,LBD16	lateral organ boundaries-domain 16
Glyma.16G162800	0	0.065574	0.230281	0	0	0.009081	-4.94707	0.0173028	0.0342653	AT1G12700.1		ATP binding;nucleic acid binding;helicases
Glyma.15G200100	0.344065	0.683619	0.493387	0	0	0	-8.03111	2.51293e-08	1.22888e-07	AT2G12646.1		PLATZ transcription factor family protein
Glyma.04G209600	3.05059	3.2862	3.57889	7.30387	6.95512	7.17099	1.04971	6.41324e-12	4.47256e-11	AT5G63860.1	UVR8	Regulator of chromosome condensation (RCC1) family protein
Glyma.01G044600	0.735354	0.562708	0.766553	0.228789	0	0	-3.15799	0.0129436	0.026531	AT1G69780.1	ATHB13	Homeobox-leucine zipper protein family
Glyma.02G026400	8.28015	9.4852	8.00698	1.0473	1.46666	1.20844	-2.85145	2.78007e-46	1.10042e-44	AT1G59840.2	CCB4	cofactor assembly of complex C
Glyma.18G004100	1.66248	1.66261	1.44684	0.429759	0.450346	0.189477	-2.22659	6.59596e-07	2.71883e-06	AT3G23700.1		Nucleic acid-binding proteins superfamily
Glyma.08G021100	357.95	399.782	345.939	34.0992	39.7979	29.9562	-3.47079	1.61668e-202	2.10535e-199	AT2G46330.1	AGP16,ATAGP16	arabinogalactan protein 16
Glyma.09G236200	0.38579	0.684892	0.628962	0	0	0.141754	-3.6257	0.00313246	0.00737888	AT1G69530.1	AT-EXP1,ATEXP1,ATEXPA1,ATHEXP ALPHA 1.2,EXP1,EXPA1	expansin A1
Glyma.10G197400	0.977262	0.735355	0.713168	4.08253	2.85902	3.60711	2.05661	2.16881e-10	1.30919e-09	AT5G03530.1	ATRAB,ATRAB ALPHA,ATRAB18B,ATRABC2A,RABC2A	RAB GTPase homolog C2A
Glyma.16G001100	7.07002	6.02612	4.25462	16.4381	10.3536	18.7872	1.3273	3.33931e-08	1.61165e-07	AT4G18530.1		Protein of unknown function (DUF707)
Glyma.20G128100	31.1373	30.359	29.3954	74.3962	56.3256	67.2956	1.06452	1.13036e-19	1.3753e-18	AT4G15480.1	UGT84A1	UDP-Glycosyltransferase superfamily protein
Glyma.17G225300	1.36206	0.655636	0.465818	0	0.048095	0.050582	-4.63822	1.17106e-07	5.3106e-07	AT3G13980.1
Glyma.13G157300	33.0581	35.0741	37.9639	87.213	65.5535	73.4515	1.01479	1.93054e-19	2.31712e-18	AT5G25220.1	KNAT3	KNOTTED1-like homeobox gene 3
Glyma.13G151800	141.561	144.438	141.637	69.6832	70.3994	56.4128	-1.18163	3.97887e-31	8.60722e-30	AT2G36460.1		Aldolase superfamily protein
Glyma.04G222500	28.847	28.5302	30.385	10.0358	10.5661	8.32456	-1.66112	6.6955e-37	1.86576e-35	AT5G05250.1
Glyma.16G200800	6.66244	3.14967	5.76892	25.1871	27.1492	32.6347	2.40324	3.23765e-25	5.34609e-24	AT5G51810.1	AT2353,ATGA20OX2,GA20OX2	gibberellin 20 oxidase 2
Glyma.20G009400	6.41439	5.61657	4.79961	0.985785	0.750066	1.28594	-2.52658	1.08597e-21	1.49864e-20	AT2G19940.2		oxidoreductases, acting on the aldehyde or oxo group of donors, NAD or NADP as acceptor;copper ion binding
Glyma.01G218100	0.709949	0.53894	0.952438	0.226349	0.202242	0.38222	-1.49085	0.000243865	0.000702915	AT1G63300.1		Myosin heavy chain-related protein
Glyma.06G247200	3.79329	4.64511	4.83837	1.25943	2.49884	1.38031	-1.43264	3.97432e-08	1.9049e-07	AT3G15470.1		Transducin/WD40 repeat-like superfamily protein
Glyma.10G250300	0.694287	1.01023	0.499539	0.364967	0.176953	0.233946	-1.55281	0.0132729	0.0271164	AT3G48700.1	ATCXE13,CXE13	carboxyesterase 13
Glyma.06G100500	0.823318	0.926365	1.29889	0.036556	0.082972	0.132887	-3.57121	3.30259e-06	1.24819e-05	AT3G12870.1
Glyma.02G039000	4.4597	3.80293	2.83829	32.5141	23.3705	26.0278	2.82251	1.64606e-55	8.87013e-54	AT3G26510.4		Octicosapeptide/Phox/Bem1p family protein
Glyma.14G087100	4.74742	3.87814	5.77908	23.4899	19.6713	13.2816	1.91298	1.47793e-17	1.55843e-16	AT5G43080.1	CYCA3;1	Cyclin A3;1
Glyma.18G135800	5.78363	7.00275	6.52099	1.01641	1.68581	1.76647	-2.1715	7.25174e-21	9.53339e-20	AT1G70280.2		NHL domain-containing protein
Glyma.08G300600	1.29352	1.89053	2.30722	0	0	0	-7.1151	1.15007e-05	4.03149e-05
Glyma.06G266700	51.0117	45.3566	45.0446	455.15	320.946	308.977	2.88188	1.00433e-82	1.189e-80	AT1G11530.1	ATCXXS1,CXXS1	C-terminal cysteine residue is changed to a serine 1
Glyma.10G162400	37.8433	35.9331	32.5348	16.0021	17.8738	19.9461	-1.04321	1.00714e-17	1.07564e-16	AT3G04730.1	IAA16	indoleacetic acid-induced protein 16
Glyma.13G235400	7.88398	8.59466	6.78828	2.05215	1.67767	2.09315	-2.05409	5.78227e-23	8.52138e-22	AT2G20560.1		DNAJ heat shock family protein
Glyma.15G077600	1.52455	1.65401	1.05115	0.051238	0.230463	0.138763	-3.33256	6.98929e-09	3.62578e-08	AT2G33850.1
Glyma.15G035700	1.75494	1.38952	1.44405	4.14407	2.90506	3.36467	1.10565	2.67054e-05	8.90515e-05	AT5G59610.1		Chaperone DnaJ-domain superfamily protein
Glyma.10G022300	2.8384	3.76164	5.55058	1.52627	0.94101	0.407527	-2.13112	1.10079e-05	3.86909e-05	AT3G62990.1
Glyma.02G254300	9.29323	7.10577	6.56232	16.7713	16.7558	16.9063	1.07351	4.19585e-13	3.21355e-12	AT2G39940.1	COI1	RNI-like superfamily protein
Glyma.18G107500	0.766524	0.732425	1.06379	0.184328	0.290628	0.567911	-1.36251	0.0121793	0.0251384	AT5G07900.1		Mitochondrial transcription termination factor family protein
Glyma.12G054700	0.387333	0.513986	0.524462	3.27714	3.02993	2.70273	2.58993	1.1194e-27	2.08749e-26	AT3G45140.1	ATLOX2,LOX2	lipoxygenase 2
Glyma.20G003000	0.579112	0.73677	0.79697	1.2631	1.80746	1.56649	1.06704	0.0109826	0.0229141	AT1G01260.1		basic helix-loop-helix (bHLH) DNA-binding superfamily protein
Glyma.20G170500	4.57398	4.31759	3.92519	2.37148	1.97929	1.83471	-1.05299	2.45506e-08	1.20178e-07	AT1G71710.1		DNAse I-like superfamily protein
Glyma.08G265400	5.53301	5.15676	4.78129	13.6079	10.9663	13.3611	1.23141	3.19091e-15	2.86514e-14	AT5G47860.1		Protein of unknown function (DUF1350)
Glyma.13G118600	0.082068	0.083378	0.024746	0.263727	0.321654	0.578913	2.48326	0.000145428	0.000436172	AT2G47000.1	ABCB4,ATPGP4,MDR4,PGP4	ATP binding cassette subfamily B4
Glyma.03G025600	3.75347	3.83336	6.09504	2.35655	2.96554	1.56516	-1.04884	0.0010094	0.00261143	AT2G45380.1
Glyma.12G197300	0	0.17254	0.043731	0.58027	0.580135	0.456895	2.72586	0.00324673	0.00762783	AT3G49950.1		GRAS family transcription factor
Glyma.17G191900	0.812611	0.827657	0.840794	2.76722	2.71301	2.55785	1.36953	5.86797e-13	4.44628e-12	AT1G58350.2	ZW18	Putative serine esterase family protein
Glyma.11G213500	0.438564	0.435698	0	0	0	0	-6.54962	0.00404719	0.00931957	AT5G37478.1		TPX2 (targeting protein for Xklp2) protein family
Glyma.09G054900	0.85837	0.86958	0.454608	0.183783	0.025708	0.151107	-2.6019	2.92453e-05	9.70159e-05	AT3G54070.1		Ankyrin repeat family protein
Glyma.19G022800	0.596564	0.915508	0.836804	0.17941	0.181066	0.274146	-1.94224	6.93751e-08	3.23007e-07	AT5G48600.2	ATCAP-C,ATSMC3,ATSMC4,SMC3	structural maintenance of chromosome 3
Glyma.13G285300	21.4323	21.3751	30.8655	14.4686	7.71346	15.0157	-1.04187	1.0081e-05	3.56195e-05	AT4G31940.1	CYP82C4	cytochrome P450, family 82, subfamily C, polypeptide 4
Glyma.19G246000	5.9051	8.54938	6.00152	19.1321	18.4435	14.7799	1.31305	2.68128e-15	2.42707e-14	AT1G54460.1		TPX2 (targeting protein for Xklp2) protein family
Glyma.07G014300	1.70652	2.40884	1.30843	0.388574	0.405185	0.389747	-2.24041	1.42946e-09	8.00318e-09	AT4G26270.1	PFK3	phosphofructokinase 3
Glyma.16G044500	2.13733	2.50893	2.17505	8.14016	10.363	5.79284	1.6459	2.51456e-15	2.27985e-14	AT3G26618.1	ERF1-3	eukaryotic release factor 1-3
Glyma.03G261300	0.63165	0.687598	0.492659	1.32215	1.22042	1.79326	1.18598	0.000174871	0.000517448	AT5G24470.1	APRR5,PRR5	pseudo-response regulator 5
Glyma.03G121500	1.62757	2.74666	1.96221	0.296828	0.125432	0.245377	-3.29603	9.55255e-18	1.02218e-16	AT1G78955.1	CAMS1	camelliol C synthase 1
Glyma.10G271600	0.279599	0.107764	0.29271	0.430299	0.608894	0.668953	1.26124	0.00622091	0.0137458	AT5G38260.1		Protein kinase superfamily protein
Glyma.07G273400	0.636312	0.775083	0.854715	1.87588	1.91479	1.55593	1.17314	4.6952e-06	1.73985e-05	AT1G57680.2
Glyma.06G039000	5.97537	6.75314	5.91157	3.17186	2.56091	2.33664	-1.2654	1.28304e-11	8.69033e-11	AT1G47380.1		Protein phosphatase 2C family protein
Glyma.19G259400	0.080091	0.435113	0.340761	0	0	0	-7.72937	1.08881e-06	4.36372e-06	AT2G46760.1		D-arabinono-1,4-lactone oxidase family protein
Glyma.20G197100	29.8026	29.0622	29.1539	8.38528	10.522	10.2759	-1.65467	8.31013e-53	4.10962e-51	AT3G23990.1	HSP60,HSP60-3B	heat shock protein 60
Glyma.20G201400	1.20813	1.28287	1.39086	0.287414	0.240636	0.575882	-1.86813	8.53345e-07	3.46554e-06	AT3G23530.1		Cyclopropane-fatty-acyl-phospholipid synthase
Glyma.01G150900	2.0988	1.83408	2.94184	0.990458	0.832813	0.917254	-1.38464	5.56e-05	0.000176888	AT1G31460.1
Glyma.13G357500	3.43762	0.996706	1.8201	0.554779	0.516447	0.193132	-2.27595	0.00825495	0.0177268	AT1G52240.2	ATROPGEF11,PIRF1,ROPGEF11	RHO guanyl-nucleotide exchange factor 11
Glyma.05G034500	38.2356	37.9561	31.6205	87.0533	76.9421	67.2284	1.04074	1.8387e-14	1.57015e-13	AT5G14920.1		Gibberellin-regulated family protein
Glyma.14G073100	0.751415	0.876383	1.19025	0	0.114028	0.093401	-3.87401	6.31535e-07	2.60839e-06	AT1G19600.1		pfkB-like carbohydrate kinase family protein
Glyma.20G208000	1.97546	1.77146	1.54165	0.752645	1.0738	0.63924	-1.13358	7.40491e-06	2.67025e-05	AT3G01810.3
Glyma.14G130700	136.72	129.51	117.042	275.286	335.075	279.478	1.15337	5.72726e-31	1.23212e-29	AT5G25560.1		CHY-type/CTCHY-type/RING-type Zinc finger protein
Glyma.15G252200	4.67884	6.42251	6.11977	1.34553	0.932398	1.31096	-2.3156	2.80478e-19	3.32657e-18	AT1G78380.1	ATGSTU19,GST8,GSTU19	glutathione S-transferase TAU 19
Glyma.18G052400	1.07666	1.12257	0.862457	2.70495	2.82454	2.1664	1.26398	3.74921e-08	1.8001e-07	AT5G36110.1	CYP716A1	cytochrome P450, family 716, subfamily A, polypeptide 1
Glyma.12G154300	0	0	0	0.046729	0.533142	0.192444	5.85602	0.00385842	0.00892115	AT3G15353.2	ATMT3,MT3	metallothionein 3
Glyma.13G196900	1.6774	2.38151	2.01534	0.878713	1.20306	0.883066	-1.09586	1.04895e-07	4.78128e-07	AT2G40030.1	ATNRPD1B,DMS5,DRD3,NRPD1B,NRPE1	nuclear RNA polymerase D1B
Glyma.03G107000	36.6215	30.627	39.0908	16.7846	18.0335	20.2572	-1.00931	2.89021e-11	1.89137e-10	AT3G10950.1		Zinc-binding ribosomal protein family protein
Glyma.18G027600	1.77785	1.38161	1.30957	0.475438	0.589027	0.132771	-1.95829	0.000993292	0.00257368	AT1G19080.2	PSF3,TTN10	GINS complex protein
Glyma.15G217700	51.3741	50.7172	48.0097	15.6754	21.7887	18.0497	-1.49788	3.29278e-31	7.13887e-30	AT2G44310.1		Calcium-binding EF-hand family protein
Glyma.20G205400	2.29645	3.71353	5.28041	0.367473	0.94018	0.886445	-2.41544	6.95385e-21	9.16267e-20	AT3G23090.1		TPX2 (targeting protein for Xklp2) protein family
Glyma.11G053200	2.29496	2.43134	3.19019	0	0	0.040809	-7.21598	4.68715e-21	6.23273e-20	AT5G67210.1		Protein of unknown function (DUF579)
Glyma.14G035000	0.84076	0.696583	0.412293	0	0.109837	0	-4.30328	0.00173036	0.00428075
Glyma.18G109900	5.56951	4.69139	4.10285	1.10041	1.41847	1.45666	-1.91749	1.82278e-15	1.6744e-14	AT1G06550.1		ATP-dependent caseinolytic (Clp) protease/crotonase family protein
Glyma.17G241300	0.15926	0.301968	0.440451	0	0	0	-7.14555	1.36683e-05	4.74617e-05	AT1G46264.1	AT-HSFB4,HSFB4,SCZ	heat shock transcription factor B4
Glyma.05G207900	2.3628	2.32371	2.70228	0.449036	0.637906	0.469924	-2.30506	1.65812e-21	2.26581e-20	AT4G11450.1		Protein of unknown function (DUF3527)
Glyma.20G024200	8759.58	8135.86	7687.89	1122.41	1590.06	1155.24	-2.73062	6.58266e-107	1.42873e-104
Glyma.08G009400	0.122198	0	0.130203	0	0	0	-5.94386	0.0193001	0.0376908	AT5G50860.1		Protein kinase superfamily protein
Glyma.13G162700	1.47074	2.15324	1.86524	65.4816	48.1309	25.6516	4.6053	2.69983e-30	5.6435e-29	AT4G39140.3		RING/U-box superfamily protein
Glyma.15G159000	3.32866	4.08209	3.68083	7.70205	7.89792	10.1536	1.15335	1.73019e-13	1.3686e-12	AT1G31120.1	KUP10	K+ uptake permease 10
Glyma.11G065400	0	0	0	0.334764	0.292723	0.202631	5.27841	0.0125026	0.0257433
Glyma.01G166000	53.7701	47.8272	51.6656	179.839	136.887	149.969	1.54793	7.5558e-37	2.10249e-35	AT4G36040.1		Chaperone DnaJ-domain superfamily protein
Glyma.13G335600	0.169225	0.06117	0.186716	0	0	0	-6.58267	0.000303843	0.000863062	AT3G12110.1	ACT11	actin-11
Glyma.15G254900	0.527323	0.511774	0.392508	0.186816	0.183787	0.269999	-1.22079	0.0085197	0.0182502	AT1G79080.1		Pentatricopeptide repeat (PPR) superfamily protein
Glyma.18G021600	3.28783	2.02354	3.28354	0.769773	0.789128	1.05755	-1.77363	3.33697e-10	1.98099e-09	AT5G58380.1	CIPK10,PKS2,SIP1,SNRK3.8	SOS3-interacting protein 1
Glyma.06G300400	1.07469	1.14149	1.75157	0.300196	0.138082	0.324898	-2.40717	2.29245e-05	7.72053e-05	AT4G05100.1	AtMYB74,MYB74	myb domain protein 74
Glyma.18G193200	0.125159	0.114339	0	0	0	0	-5.85097	0.0229389	0.0439712	AT3G09220.1	LAC7	laccase 7
Glyma.09G189800	7.3913	4.53674	7.94337	2.67595	4.1688	3.29171	-1.02659	0.0243275	0.0463374	AT3G13227.1		serine-rich protein-related
Glyma.04G135400	4.01287	4.9297	2.59838	2.54657	2.00389	2.12285	-1.0025	5.89045e-07	2.44116e-06	AT3G54390.1		sequence-specific DNA binding transcription factors
Glyma.04G003700	110.809	126.872	122.488	53.691	60.9655	58.8015	-1.11485	3.14145e-33	7.46988e-32	AT4G38580.1	ATFP6,FP6,HIPP26	farnesylated protein 6
Glyma.15G016800	1.75637	1.19212	1.12662	4.6738	3.12901	5.63716	1.64329	8.4303e-06	3.01773e-05	AT1G52200.1		PLAC8 family protein
Glyma.02G257300	0.411034	0.767662	0.564262	0.067713	0	0.020375	-4.26388	1.72239e-07	7.65011e-07	AT3G55950.1	ATCRR3,CCR3	CRINKLY4 related 3
Glyma.15G150400	0.776123	0.894947	0.783763	0.026383	0	0.095106	-5.00559	1.23213e-10	7.6166e-10	AT3G06840.1
Glyma.02G259051	112.193	75.6268	111.993	821.285	1191.53	1033.5	3.28197	8.97465e-82	1.03124e-79
Glyma.13G081400	8.51244	6.59165	7.04314	1.83215	1.89158	2.19702	-1.96183	1.64773e-18	1.86699e-17	AT1G09580.1		emp24/gp25L/p24 family/GOLD family protein
Glyma.18G254100	9.39393	9.38814	7.72696	2.76459	3.19136	3.76635	-1.50755	8.2839e-18	8.91312e-17	AT5G40010.1	AATP1	AAA-ATPase 1
Glyma.08G155000	4.29957	4.35708	3.1634	6.31743	8.26798	5.10736	1.06418	1.23373e-09	6.93914e-09	AT3G52110.2
Glyma.08G010400	2.06315	2.06077	3.99599	0.901103	0.721127	1.63045	-1.37433	0.00764114	0.0165479	AT5G50760.1		SAUR-like auxin-responsive protein family
Glyma.14G198900	1.04116	1.0171	0.782604	0.344552	0.177561	0.094193	-2.25105	3.37719e-05	0.000110967	AT2G30210.1	LAC3	laccase 3
Glyma.15G247200	0.396027	0.20849	0.234027	1.64175	1.53677	1.16955	2.30469	3.00061e-09	1.62141e-08
Glyma.11G101400	7.49702	7.62732	7.50813	1.61583	2.67673	2.19788	-1.86549	1.89239e-19	2.27273e-18	AT2G05990.2	ENR1,MOD1	NAD(P)-binding Rossmann-fold superfamily protein
Glyma.02G172300	0	0	0	0.40636	0.547954	0.434957	5.99832	0.000909837	0.00237302	AT4G27010.1
Glyma.17G107800	2.4735	2.93177	2.16275	0.127224	0.267278	0.535959	-3.0755	5.9388e-09	3.10682e-08	AT2G11910.1
Glyma.09G062800	1.81794	1.99174	1.98308	0.106412	0	0.137793	-4.51547	1.56844e-13	1.24595e-12	AT5G56860.1	GATA21,GNC	GATA type zinc finger transcription factor family protein
Glyma.04G040400	4.17716	3.88749	4.98302	71.311	52.1674	44.563	3.62966	7.70149e-90	1.11026e-87	AT5G07850.1		HXXXD-type acyl-transferase family protein
Glyma.07G217600	0.865935	1.08114	0.998706	0.128604	0.303298	0.49823	-1.71559	0.00049385	0.00135025	AT1G70950.1		TPX2 (targeting protein for Xklp2) protein family
Glyma.13G299300	1.43956	1.55393	1.42724	3.30153	2.77138	3.52574	1.0583	9.30021e-09	4.76387e-08	AT4G03415.2		Protein phosphatase 2C family protein
Glyma.06G166900	2.47665	1.33487	1.3582	0	0	0.16401	-4.96865	0.00880744	0.0188099	AT5G50800.1		Nodulin MtN3 family protein
Glyma.05G245800	9.08674	8.0315	6.98934	0.954413	1.25568	1.33826	-2.81988	6.23796e-33	1.46633e-31	AT1G73620.1		Pathogenesis-related thaumatin superfamily protein
Glyma.06G150500	3.80732	5.79317	3.61108	25.7158	13.1931	16.2871	1.99575	2.89298e-08	1.40558e-07
Glyma.12G172300	43.0331	37.7685	40.6728	125.536	100.658	112.831	1.42161	6.5618e-34	1.61129e-32	AT3G45210.1		Protein of unknown function, DUF584
Glyma.18G286000	7.22658	7.09213	7.17412	25.0453	24.1574	28.4073	1.79109	3.05922e-67	2.34808e-65	AT5G13550.1	SULTR4;1	sulfate transporter 4.1
Glyma.03G191400	2.26724	2.97135	2.76609	13.0107	9.86807	9.37363	1.95207	2.34865e-28	4.51338e-27	AT2G27770.1		Plant protein of unknown function (DUF868)
Glyma.08G339400	1.57239	2.30412	0.825801	6.82559	3.99105	4.32282	1.61514	0.00042361	0.00117298
Glyma.14G026200	0.282204	0.262295	0.660152	1.30849	1.14713	1.11435	1.52177	0.00242794	0.00584656	AT2G30900.1	TBL43	TRICHOME BIREFRINGENCE-LIKE 43
Glyma.07G218200	3.50012	3.40978	2.61408	0.706487	1.30825	0.853785	-1.79695	3.06538e-09	1.65549e-08	AT4G12320.1	CYP706A6	cytochrome P450, family 706, subfamily A, polypeptide 6
Glyma.16G196000	0.114742	0.326221	0.156935	0	0.044767	0.004884	-3.42903	0.014217	0.0288087
Glyma.02G186000	0.085101	0.039443	0.090223	0	0	0	-5.78237	0.0060716	0.0134508	AT2G36780.1		UDP-Glycosyltransferase superfamily protein
Glyma.08G326000	24.3423	20.9524	24.8946	9.47093	10.2508	9.68545	-1.28865	3.47626e-33	8.25939e-32	AT2G05160.1		CCCH-type zinc fingerfamily protein with RNA-binding domain
Glyma.03G248551	3.12256	0.400833	1.45684	0.114184	0.192261	0	-3.59079	0.0154969	0.0310686
Glyma.06G295600	8.52189	14.3881	13.2094	56.9645	68.4863	64.8972	2.32878	2.24718e-24	3.57318e-23
Glyma.13G282200	7.73569	9.16881	9.53619	1.46896	1.66452	2.37406	-2.31208	2.03155e-16	1.9982e-15	AT4G10265.1		Wound-responsive family protein
Glyma.08G241700	3.88131	2.19223	2.29827	1.14493	1.79437	0.876515	-1.19791	0.0015488	0.00386983	AT3G29270.2		RING/U-box superfamily protein
Glyma.20G166500	2.77838	2.73664	2.87685	8.29249	7.75359	8.36365	1.47986	2.89308e-46	1.144e-44	AT1G21200.1		sequence-specific DNA binding transcription factors
Glyma.14G082600	0.842569	0.579652	0.914401	3.77174	1.99872	2.51094	1.65393	4.03072e-09	2.14745e-08	AT2G26570.1		Plant protein of unknown function (DUF827)
Glyma.06G189400	0.416043	0.562648	0.726583	2.3125	2.01446	2.21302	1.86985	7.08666e-10	4.08592e-09	AT1G74780.1		Nodulin-like / Major Facilitator Superfamily protein
Glyma.08G098500	0.271664	0.567346	0.317808	1.95825	1.92396	2.45034	2.20049	2.38094e-09	1.30132e-08	AT1G30220.1	ATINT2,INT2	inositol transporter 2
Glyma.13G308400	2.57691	3.08453	3.14832	8.57404	7.73667	5.25929	1.23977	3.86272e-10	2.28028e-09	AT1G05200.1	ATGLR3.4,GLR3.4,GLUR3	glutamate receptor 3.4
Glyma.14G018300	13.3466	11.4181	13.1725	3.73783	1.87031	4.46985	-1.86633	2.02647e-15	1.85237e-14	AT5G55230.1	ATMAP65-1,MAP65-1	microtubule-associated proteins 65-1
Glyma.20G150100	2.38323	1.68964	3.57237	0.919662	0.549453	1.332	-1.49213	0.00147557	0.00370295	AT5G43850.1	ARD4,ATARD4	RmlC-like cupins superfamily protein
Glyma.10G247000	40.9466	43.0107	41.7468	12.842	15.4969	15.3255	-1.58694	1.2818e-62	8.70913e-61	AT3G22550.1		Protein of unknown function (DUF581)
Glyma.11G221300	0.176341	0	0	1.48765	1.17848	0.872171	3.87378	0.0248314	0.0472052
Glyma.01G031700	18.4216	18.5073	15.5633	3.96323	3.91899	4.5077	-2.14002	3.03133e-49	1.3412e-47	AT1G23820.1	SPDS1	spermidine synthase 1
Glyma.20G116800	0	0	0	0.548351	0.685989	0.301942	7.05685	4.79217e-06	1.77359e-05	AT1G68290.1	ENDO 2	endonuclease 2
Glyma.20G227700	2.03516	1.3171	1.03043	0.399157	0.298288	0.246974	-2.2538	1.33012e-06	5.27671e-06	AT5G11000.1		Plant protein of unknown function (DUF868)
Glyma.02G028500	2.4394	1.39689	4.31849	0.123289	0.277964	0.22148	-3.63669	9.00392e-08	4.13452e-07
Glyma.18G006400	3.85058	3.11528	4.05592	14.4937	10.2728	8.56016	1.53544	2.71188e-09	1.47436e-08	AT5G43260.1		chaperone protein dnaJ-related
Glyma.13G042800	2.06299	2.64733	1.61684	0.710092	0.828636	0.971782	-1.38999	1.41384e-05	4.8968e-05	AT1G60600.2	ABC4	UbiA prenyltransferase family protein
Glyma.08G201100	3.54747	3.91984	4.24236	0.613364	0.78243	0.047633	-3.18891	1.14606e-07	5.2069e-07	AT3G16360.2	AHP4	HPT phosphotransmitter 4
Glyma.17G011600	27.3352	27.0762	27.8977	69.3736	66.7203	73.6679	1.28936	3.96772e-55	2.10042e-53	AT1G62280.1	SLAH1	SLAC1 homologue 1
Glyma.19G193600	0.402907	0.587874	0.725315	0	0.148458	0.078992	-2.86899	0.0120251	0.0248596	AT3G52790.1		peptidoglycan-binding LysM domain-containing protein
Glyma.06G088600	49.5993	51.3459	55.6137	13.9702	17.0039	13.5198	-1.7949	1.87864e-48	8.07423e-47	AT4G26270.1	PFK3	phosphofructokinase 3
Glyma.12G046800	5.26138	2.88451	4.12332	1.0097	1.35104	1.26989	-1.81642	7.9541e-08	3.67187e-07	AT5G66580.1
Glyma.05G116900	2.33109	2.31675	2.14158	1.15808	0.485209	0.582505	-1.65738	0.000123444	0.000374056	AT4G21790.1	ATTOM1,TOM1	tobamovirus multiplication 1
Glyma.10G195900	16.0951	19.0042	18.6829	7.17611	8.76049	7.89701	-1.23411	4.41304e-16	4.23504e-15	AT3G10620.1	ATNUDX26,NUDX26	nudix hydrolase homolog 26
Glyma.01G112300	0.480289	0.494441	0.424407	0.082639	0.10139	0.061875	-2.57751	8.97207e-10	5.11411e-09	AT5G36930.1		Disease resistance protein (TIR-NBS-LRR class) family
Glyma.20G049300	3.48482	3.81608	3.89776	9.04179	8.26845	7.90582	1.11018	1.65067e-14	1.41546e-13	AT4G12640.1		RNA recognition motif (RRM)-containing protein
Glyma.06G275500	4.33845	2.2257	4.30419	22.9504	19.1142	19.5954	2.44278	1.53356e-23	2.32422e-22	AT2G42760.1
Glyma.13G319400	16.2995	16.052	15.2288	101.272	93.7504	106.662	2.6037	2.6715e-175	2.26891e-172	AT2G27830.1
Glyma.04G208450	0.971023	0.67422	0.708829	0.012348	0.029049	0.055918	-4.61345	1.82703e-21	2.48966e-20	AT5G63800.1	BGAL6,MUM2	Glycosyl hydrolase family 35 protein
Glyma.14G076500	2.63493	2.43851	2.80721	0.999686	0.547935	0.878607	-1.75165	3.25088e-07	1.39505e-06	AT1G47740.2		PPPDE putative thiol peptidase family protein
Glyma.13G302800	6.46855	6.35841	6.61191	19.6636	22.2912	19.5605	1.72078	2.99875e-47	1.23062e-45	AT4G05120.1	ATENT3,ENT3,FUR1	Major facilitator superfamily protein
Glyma.12G104000	0.261987	0.243691	0.119761	0	0.038209	0	-4.19958	0.00293543	0.0069567	AT1G27410.1		DNA repair metallo-beta-lactamase family protein
Glyma.16G024000	11.8537	11.9046	9.69763	0.164317	1.16905	0.419355	-4.32313	5.06954e-09	2.66995e-08	AT1G01300.1		Eukaryotic aspartyl protease family protein
Glyma.10G243800	12.3145	8.55069	8.48857	1.58571	2.05	1.83944	-2.48263	1.64031e-24	2.62853e-23	AT3G22840.1	ELIP,ELIP1	Chlorophyll A-B binding family protein
Glyma.18G034300	5.57644	5.40964	4.42534	0.436497	0.782579	0.640329	-3.11008	7.03464e-38	2.03126e-36	AT3G55610.1	P5CS2	delta 1-pyrroline-5-carboxylate synthase 2
Glyma.09G240600	16.9133	18.2619	18.8519	5.97771	6.44061	6.14566	-1.60157	4.45417e-58	2.60893e-56	AT3G01280.1	ATVDAC1,VDAC1	voltage dependent anion channel 1
Glyma.01G229066	0.00254	0.809746	0.032125	1.65635	1.23974	1.83572	2.35839	0.0169543	0.0336468	AT3G04350.1		Plant protein of unknown function (DUF946)
Glyma.19G122200	0.933935	0.581723	0.134634	2.91158	0.973106	1.86818	1.72079	0.00745969	0.0161881
Glyma.20G009300	16.2853	16.4206	18.2557	5.39239	6.50924	8.86433	-1.35566	2.54705e-13	1.99455e-12	AT3G19000.1		2-oxoglutarate (2OG) and Fe(II)-dependent oxygenase superfamily protein
Glyma.19G028400	26.8405	30.3051	27.3276	7.0598	8.6196	9.98655	-1.77984	7.01015e-45	2.65638e-43	AT3G29320.1		Glycosyl transferase, family 35
Glyma.01G200400	0.954732	0.796706	1.13668	0.245313	0.046089	0.197829	-2.60261	3.55872e-05	0.000116511	AT2G35380.1		Peroxidase superfamily protein
Glyma.08G289200	0.535945	0.37723	0.307989	0.273344	0.167096	0.145859	-1.10692	0.0204532	0.0396873	AT5G40250.1		RING/U-box superfamily protein
Glyma.16G177900	203.003	228.978	194.408	101.475	106.553	96.3747	-1.10378	3.57482e-33	8.47459e-32	AT1G01490.1		Heavy metal transport/detoxification superfamily protein
Glyma.10G078500	9.75667	11.009	8.21553	0.709951	0.669405	0.657009	-3.98097	1.94748e-55	1.04082e-53	AT5G06300.1		Putative lysine decarboxylase family protein
Glyma.15G227100	0.019838	0.091144	0.053021	0	0	0	-6.40859	0.00080552	0.00212119	AT5G12120.1		Ubiquitin-associated/translation elongation factor EF1B protein
Glyma.19G038600	3.52116	3.91112	3.90937	12.4687	7.97488	8.87594	1.31318	3.3435e-13	2.58508e-12	AT3G22910.1		ATPase E1-E2 type family protein / haloacid dehalogenase-like hydrolase family protein
Glyma.18G137500	0.394243	0.343319	0.380878	0.080254	0.12821	0.145197	-1.72408	0.00073157	0.00194191	AT1G10550.1	XET,XTH33	xyloglucan:xyloglucosyl transferase 33
Glyma.15G258100	6.51095	4.91153	4.9808	0.514206	0.646363	0.392352	-3.46624	1.96316e-27	3.61266e-26	AT1G31320.1	LBD4	LOB domain-containing protein 4
Glyma.13G221900	17.4405	18.1427	18.3616	56.5673	47.8988	49.8391	1.45726	6.2612e-56	3.4404e-54	AT2G22920.2	SCPL12	serine carboxypeptidase-like 12
Glyma.06G081800	0.390434	0.205165	0.557791	0	0	0.043103	-4.70869	1.76635e-05	6.03952e-05	AT4G34440.1		Protein kinase superfamily protein
Glyma.17G195800	14.658	14.2977	16.4269	1.93835	1.60767	0.913258	-3.40307	2.02822e-37	5.76698e-36
Glyma.11G252100	34.2459	29.4081	34.4901	94.5359	75.7873	78.1914	1.28165	8.34383e-24	1.2859e-22	AT3G48660.1		Protein of unknown function (DUF 3339)
Glyma.19G133600	19.1271	18.9402	16.8018	0	0	0	-12.2708	9.16385e-25	1.48307e-23	AT1G74670.1		Gibberellin-regulated family protein
Glyma.06G043500	0.329433	0.909693	0.885252	0	0	0	-7.40746	2.96585e-06	1.12802e-05
Glyma.10G029000	0.506656	0.910821	0.820591	0.412337	0.217234	0.368254	-1.21619	0.00751874	0.016309	AT3G63280.2	ATNEK4,NEK4	NIMA-related kinase 4
Glyma.20G122200	0.698731	0.712232	0.198436	3.88581	4.00269	3.02354	2.6725	8.93188e-10	5.09484e-09	AT1G15100.1	RHA2A	RING-H2 finger A2A
Glyma.17G136200	24.3499	22.1644	22.382	47.967	46.4811	52.2114	1.00297	7.52458e-31	1.60903e-29	AT4G12080.1	AHL1,ATAHL1	AT-hook motif nuclear-localized protein 1
Glyma.02G303200	12.7434	12.7379	9.60129	230.029	154.305	239.639	4.0896	2.28405e-109	5.3755e-107	AT3G13275.1
Glyma.20G064301	0	0	0.359504	0.913436	1.22973	1.12797	3.12829	0.0124804	0.0257002	AT3G54650.1	FBL17	RNI-like superfamily protein
Glyma.11G213200	3.4508	4.30253	3.4162	1.42244	2.19206	1.92904	-1.07333	5.51575e-05	0.000175537	AT2G01990.1
Glyma.18G171800	8.72399	5.79704	5.30417	2.31347	2.6769	1.87505	-1.5911	4.78138e-08	2.27222e-07	AT3G24770.1	CLE41	CLAVATA3/ESR-RELATED 41
Glyma.11G247900	0.311814	1.0403	0.799634	0.196318	0.325481	0.31098	-1.41548	0.00752644	0.0163248	AT1G67630.1	POLA2	DNA polymerase alpha 2
Glyma.01G196800	0.493505	0.144183	0.165546	0	0.044152	0.07095	-2.76272	0.0215925	0.0416451	AT5G65730.1	XTH6	xyloglucan endotransglucosylase/hydrolase 6
Glyma.10G193600	0.607521	0.459102	1.01471	0	0	0	-8.08282	2.13713e-08	1.05315e-07	AT5G07475.1		Cupredoxin superfamily protein
Glyma.08G213100	9.35853	6.49258	6.94105	2.5022	2.62782	2.03715	-1.73107	2.88853e-14	2.42739e-13	AT3G15820.1	ROD1	phosphatidic acid phosphatase-related / PAP2-related
Glyma.15G092100	0.1476	0.089845	0.052248	0	0	0	-5.88279	0.00475188	0.0107827	AT4G03620.1		myosin heavy chain-related
Glyma.17G061400	5.68554	5.38406	5.11569	1.42907	1.67545	1.64952	-1.82728	3.96738e-17	4.07567e-16	AT2G18980.1		Peroxidase superfamily protein
Glyma.04G024000	1.14954	0.930216	1.36792	3.86689	3.65465	3.62718	1.6332	1.20551e-08	6.11173e-08
Glyma.01G006800	16.9749	18.3525	15.8747	5.7744	3.74113	4.46349	-1.92607	1.89048e-25	3.1563e-24	AT5G19730.1		Pectin lyase-like superfamily protein
Glyma.10G111700	4.59186	4.53627	3.91797	2.21028	2.40828	2.03528	-1.03325	3.01891e-06	1.14652e-05	AT2G36290.1		alpha/beta-Hydrolases superfamily protein
Glyma.02G260100	2.76917	2.60709	2.89106	1.0686	0.666075	0.970229	-1.66572	1.3218e-11	8.9451e-11	AT3G56200.1		Transmembrane amino acid transporter family protein
Glyma.20G149900	6.05899	4.71708	7.42363	2.69689	3.02178	2.5954	-1.1904	0.000942118	0.00245051	AT4G14723.1
Glyma.17G139700	318.022	325.618	262.22	47.3456	64.1482	34.5125	-2.69478	1.272e-50	5.89496e-49	AT4G12490.1		Bifunctional inhibitor/lipid-transfer protein/seed storage 2S albumin superfamily protein
Glyma.01G188300	2.22017	0.927637	1.01783	0.274641	0.579837	0.579447	-1.59884	0.00437995	0.0100156
Glyma.02G307100	2.44474	3.01004	2.7446	1.43896	1.29962	1.13379	-1.14381	0.00326783	0.00767372	AT5G27820.1		Ribosomal L18p/L5e family protein
Glyma.20G048300	4.6174	4.57701	4.18139	11.522	8.35504	8.75557	1.03915	2.13638e-08	1.05291e-07	AT1G14370.1	APK2A,PBL2	protein kinase 2A
Glyma.14G026600	2.58569	2.20497	1.77558	0.587772	0.931351	0.376435	-1.85772	9.92924e-07	3.99913e-06	AT2G30920.1	ATCOQ3,COQ3,EMB3002	coenzyme Q 3
Glyma.10G223200	2.33149	1.38104	2.46253	107.839	67.5684	74.3361	5.27861	5.10511e-58	2.97681e-56	AT5G61890.1		Integrase-type DNA-binding superfamily protein
Glyma.02G028600	3.98724	4.10896	5.15404	2.63748	0.72598	1.56123	-1.47779	0.000273328	0.000781898	AT1G59970.1		Matrixin family protein
Glyma.13G030100	2.53631	1.28769	2.05595	0.548586	0.702424	0.664622	-1.67614	4.35704e-05	0.000140958	AT1G20693.2	HMG BETA 1,HMGB2,NFD02,NFD2	high mobility group B2
Glyma.03G185100	0.224334	0.103802	0.357943	0.718602	0.909571	0.881533	1.82404	0.000466403	0.00128085	AT2G39210.1		Major facilitator superfamily protein
Glyma.11G177800	2.18248	3.36198	3.44559	1.17914	0.945807	1.05331	-1.53964	8.20965e-05	0.000254693	AT3G45930.1		Histone superfamily protein
Glyma.20G101400	4.02321	3.03889	3.35464	1.73382	1.72216	2.06644	-1.00461	5.42963e-07	2.25905e-06	AT5G46610.1		Aluminium activated malate transporter family protein
Glyma.16G211400	0.649184	1.2436	0.674116	3.35561	4.53642	4.48911	2.01402	2.64408e-23	3.95933e-22	AT5G36930.2		Disease resistance protein (TIR-NBS-LRR class) family
Glyma.17G220800	0.286816	0.302561	0.383335	0.061982	0.179868	0.153955	-1.35929	0.0119707	0.0247549	AT5G10720.1	AHK5,CKI2,HK5	histidine kinase 5
Glyma.10G263400	2.82495	3.24355	1.51675	0.642117	0.666008	0.491644	-1.52935	2.76934e-05	9.21572e-05	AT4G35220.1		Cyclase family protein
Glyma.01G131800	3.1718	2.96214	2.97707	10.9581	9.18432	9.3843	1.63547	4.4335e-32	1.0041e-30	AT5G01830.1		ARM repeat superfamily protein
Glyma.19G229100	0.81851	0.920663	0.613312	0.211177	0.601171	0.197415	-1.28605	0.0169479	0.0336358	AT3G62630.1		Protein of unknown function (DUF1645)
Glyma.11G062900	0.544154	0.627977	0.855051	0.141914	0.272683	0.306672	-1.54743	3.54651e-05	0.000116121	AT3G11130.1		Clathrin, heavy chain
Glyma.13G205200	14.2142	15.6957	11.2001	183.141	142.293	125.783	3.39634	1.29537e-91	1.96154e-89	AT4G21920.1
Glyma.08G142300	3.62227	4.03802	2.95698	7.88243	8.70597	8.78868	1.18627	1.32588e-11	8.97118e-11	AT5G64813.1	LIP1	Ras-related small GTP-binding family protein
Glyma.18G155800	0.758122	0.504791	0.7594	1.78475	1.58153	1.10878	1.07811	0.00218427	0.00530328	ATCG01130.1		Ycf1 protein
Glyma.01G106000	19.0694	20.0747	21.8078	7.52356	5.83624	8.60215	-1.53024	1.39875e-19	1.69446e-18	AT3G09270.1	ATGSTU8,GSTU8	glutathione S-transferase TAU 8
Glyma.08G153700	3.33256	3.73542	3.43835	1.67315	1.00154	0.906766	-1.59999	4.09838e-05	0.000132997
Glyma.08G052600	17.6581	16.8969	15.654	55.6556	47.034	48.9699	1.53491	3.54704e-45	1.35859e-43	AT1G48620.1	HON5	high mobility group A5
Glyma.17G243200	0	0	0	0.141814	0.062506	0.317969	6.72311	6.83215e-05	0.000214478	AT2G37560.1	ATORC2,ORC2	origin recognition complex second largest subunit 2
Glyma.20G022302	0.188591	0.37716	0.734263	2.02817	1.88431	1.99696	1.90585	8.69083e-05	0.000268746	AT4G34480.1		O-Glycosyl hydrolases family 17 protein
Glyma.13G214600	82.916	85.7128	80.9625	10.8929	12.4153	10.4458	-2.94751	9.31004e-222	2.02069e-218	AT4G25050.1	ACP4	acyl carrier protein 4
Glyma.15G057300	2.33395	1.66204	1.88081	0.076082	0	0	-6.3274	1.25511e-11	8.50998e-11
Glyma.13G337900	0.142691	0.342665	0.24644	0.071621	0	0	-3.41668	0.015343	0.0307785	AT5G59480.1		Haloacid dehalogenase-like hydrolase (HAD) superfamily protein
Glyma.16G144100	1.06587	0.970612	0.665561	2.39858	3.50576	2.25915	1.5227	8.13627e-05	0.000252577
Glyma.20G014900	0.188719	0.277435	0.401828	1.04095	1.13738	1.25577	1.91759	1.50977e-05	5.21312e-05	AT1G15000.1	scpl50	serine carboxypeptidase-like 50
Glyma.04G219900	0.665932	0.540428	0.33722	0.094297	0.277447	0.061612	-1.8568	0.0188639	0.0369447	AT5G09995.2
Glyma.13G189800	6.79161	5.25002	9.02041	0.06635	0.169869	0.079862	-6.08185	3.6556e-53	1.82864e-51	AT5G16080.1	AtCXE17,CXE17	carboxyesterase 17
Glyma.16G215400	0.767819	0.505579	0.471099	0.308751	0.130246	0.1225	-1.69616	0.00831896	0.0178538	AT5G17680.1		disease resistance protein (TIR-NBS-LRR class), putative
Glyma.05G241900	11.0529	10.4334	10.7656	1.80812	1.87667	1.7386	-2.63132	2.24422e-73	2.10257e-71	AT1G73760.1		RING/U-box superfamily protein
Glyma.11G105800	9.41325	7.51341	7.48837	43.5339	27.8876	22.5139	1.88574	2.22294e-14	1.88468e-13	AT4G36040.1		Chaperone DnaJ-domain superfamily protein
Glyma.09G262300	63.0669	62.0071	60.6972	15.4909	19.2922	15.4672	-1.94811	4.73449e-74	4.51139e-72	AT4G00620.1		Amino acid dehydrogenase family protein
Glyma.20G148600	3.63309	2.52223	2.66403	0.81244	1.30706	1.19171	-1.47417	5.48504e-08	2.58866e-07	AT2G32010.1	CVL1	CVP2 like 1
Glyma.13G159700	5.38525	3.57641	5.60917	9.64871	11.5087	10.29	1.03332	0.0089632	0.0191029
Glyma.05G143200	0.158284	0.499198	0.538399	0.102245	0	0.030869	-3.20641	0.00259852	0.00622168	AT1G30280.1		Chaperone DnaJ-domain superfamily protein
Glyma.03G005700	0.173174	0.275837	0.141705	0	0	0	-7.06398	1.71725e-05	5.87937e-05	AT1G18500.1	IPMS1,MAML-4	methylthioalkylmalate synthase-like 4
Glyma.04G015400	2.11666	2.86816	1.6432	0.487265	0.45311	1.05924	-1.76715	0.000204528	0.000597511	AT1G20810.1		FKBP-like peptidyl-prolyl cis-trans isomerase family protein
Glyma.18G096900	3.90315	5.79614	5.35428	1.43767	1.20007	0.643083	-2.22201	2.37301e-10	1.42892e-09	AT3G20390.1		endoribonuclease L-PSP family protein
Glyma.09G203600	0.395738	0	0.242091	8.48681	7.93498	7.97756	4.97814	9.65143e-14	7.77127e-13
Glyma.05G205600	2.14211	2.66878	1.29227	0.409925	0.626428	0.610601	-1.95138	1.64636e-06	6.45266e-06	AT1G63260.2	TET10	tetraspanin10
Glyma.11G137500	0.114179	0.171757	0.120039	0	0	0	-6.81311	6.2993e-05	0.000198677	AT2G29130.1	ATLAC2,LAC2	laccase 2
Glyma.10G298200	15.7376	19.2677	20.8037	7.75252	9.50538	9.76923	-1.10665	1.45332e-12	1.0719e-11	AT5G13120.1	ATCYP20-2,CYP20-2	cyclophilin 20-2
Glyma.08G245600	4.35249	4.6318	5.62284	0.027474	0.185106	0.024802	-6.02456	2.06637e-12	1.50586e-11	AT5G15870.1		glycosyl hydrolase family 81 protein
Glyma.11G131200	6.29794	4.99581	5.85209	39.1658	29.0764	37.6888	2.52024	1.12878e-67	8.81986e-66	AT1G51140.1		basic helix-loop-helix (bHLH) DNA-binding superfamily protein
Glyma.15G062300	77.8949	75.2945	66.2247	9.04124	12.3665	6.38564	-3.04262	1.03433e-53	5.26161e-52	AT2G19990.1	PR-1-LIKE	pathogenesis-related protein-1-like
Glyma.01G236800	0.248766	0.378141	0.592163	0.168607	0.161035	0.097644	-1.57931	0.00704265	0.0153702	AT3G22550.1		Protein of unknown function (DUF581)
Glyma.04G051900	9.91871	8.48349	7.70371	23.9999	19.4282	20.2972	1.22157	3.04271e-14	2.54799e-13	AT4G33040.1		Thioredoxin superfamily protein
Glyma.10G013800	0.291697	0.115975	0.109808	0	0	0.028471	-4.19663	0.00433532	0.00992339	AT4G02090.1
Glyma.07G128700	292.781	331.541	320.498	57.4605	108.779	49.0505	-2.19637	3.32021e-09	1.78694e-08	AT5G56780.1	ATET2,ET2	effector of transcription2
Glyma.13G116400	1.33715	0.742886	0.921369	0	0.0728	0.193226	-3.56421	0.0099621	0.0210003	AT3G17630.1	ATCHX19,CHX19	cation/H+ exchanger 19
Glyma.13G367600	13.0895	13.924	11.5335	3.04171	1.94762	2.07184	-2.50239	7.72835e-27	1.37868e-25	AT1G15760.1		Sterile alpha motif (SAM) domain-containing protein
Glyma.02G266300	10.4855	10.1839	11.2718	30.7273	24.1395	24.9396	1.26238	1.49695e-21	2.04987e-20	AT2G04550.1	DSPTP1E,IBR5	indole-3-butyric acid response 5
Glyma.04G076600	3.21315	5.56378	5.5443	1.63586	2.26301	2.72063	-1.19702	1.89298e-05	6.44826e-05	AT4G31600.1		UDP-N-acetylglucosamine (UAA) transporter family
Glyma.02G228000	7.83238	9.49517	9.29819	2.14905	1.59565	0.62322	-2.65876	1.09328e-12	8.1388e-12	AT2G30010.1	TBL45	TRICHOME BIREFRINGENCE-LIKE 45
Glyma.06G159900	0.715793	1.4909	0.75839	2.58467	1.50706	2.32243	1.05096	0.00436423	0.00998253	AT2G30390.1	ATFC-II,FC-II,FC2	ferrochelatase 2
Glyma.10G277200	3.52278	3.24337	3.07999	0.154747	0.40009	0.089901	-4.00857	2.94561e-20	3.74363e-19	AT5G04310.1		Pectin lyase-like superfamily protein
Glyma.20G110500	1.09358	0.600499	1.37638	0.394709	0.524158	0.399031	-1.26802	0.0104629	0.0219496	AT1G55230.1		Family of unknown function (DUF716)
Glyma.06G013300	0.86591	2.31215	1.66477	5.03997	2.31802	3.21835	1.07456	0.0261166	0.0494079	AT1G49310.1
Glyma.13G095300	34.9608	42.8644	32.6328	20.7954	14.603	13.0058	-1.24688	4.7403e-11	3.04946e-10	AT4G25810.1	XTH23,XTR6	xyloglucan endotransglycosylase 6
Glyma.17G072200	0.690451	0.838248	0.733477	0	0	0	-9.89186	2.49387e-15	2.26214e-14	AT5G17420.1	ATCESA7,CESA7,IRX3,MUR10	Cellulose synthase family protein
Glyma.08G336300	1.21445	0.565426	0.575739	0	0.083384	0.124719	-3.52472	9.10157e-05	0.000280492	AT5G56120.1
Glyma.12G063800	0.897691	0.661045	0.379772	2.05642	1.58248	1.78259	1.41459	0.000650407	0.00174173	AT3G55370.1	OBP3	OBF-binding protein 3
Glyma.03G119300	2.56978	2.06832	2.88933	4.91978	6.80053	7.64279	1.29847	1.22666e-06	4.88712e-06	AT3G56950.2	SIP2,SIP2;1	small and basic intrinsic protein 2;1
Glyma.17G169400	9.21115	11.9121	10.723	3.16281	4.30446	3.61489	-1.58523	2.86795e-27	5.23085e-26	AT5G47820.2	FRA1	P-loop containing nucleoside triphosphate hydrolases superfamily protein
Glyma.05G241700	15.6498	18.192	17.0831	7.8973	9.66177	8.67441	-1.0184	2.36e-15	2.14719e-14	AT1G12330.1
Glyma.07G226567	2.56238	1.54547	1.54089	0.561185	0.551098	0.439049	-1.91125	0.000110468	0.000336828	AT1G13930.3
Glyma.10G104767	4.14798	4.19547	3.50948	0.457768	1.312	0.731035	-2.30761	4.08713e-10	2.40549e-09	AT5G02010.1	ATROPGEF7,ROPGEF7	RHO guanyl-nucleotide exchange factor 7
Glyma.19G190000	76.8116	100.438	87.1787	41.1517	34.4714	51.578	-1.05001	1.25167e-13	1.00042e-12	AT3G10040.1		sequence-specific DNA binding transcription factors
Glyma.10G245500	0.621905	0.621852	0.721442	0.196833	0.259279	0.211587	-1.62276	2.80082e-05	9.31254e-05	AT4G14770.1	ATTCX2,TCX2	TESMIN/TSO1-like CXC 2
Glyma.20G150600	293.117	283.203	253.043	114.423	125.124	127.828	-1.23619	1.14149e-46	4.58331e-45	AT3G22840.1	ELIP,ELIP1	Chlorophyll A-B binding family protein
Glyma.18G032000	0.511026	0.51237	0.318532	0.802083	1.03542	1.00515	1.01913	0.0160689	0.0320804	AT5G05930.1	ATGC1,GC1	guanylyl cyclase 1
Glyma.12G225500	30.2568	27.0322	26.7407	5.38411	7.80535	5.01565	-2.26925	8.51439e-39	2.55484e-37	AT5G53870.1	AtENODL1,ENODL1	early nodulin-like protein 1
Glyma.09G118800	109.669	120.008	106.673	21.0058	28.9508	22.8314	-2.27057	3.80725e-77	3.88359e-75	AT2G01340.1	At17.1
Glyma.05G197600	4.01717	2.79133	2.64993	8.36106	6.91432	6.9691	1.172	1.81849e-08	9.04685e-08	AT2G30390.1	ATFC-II,FC-II,FC2	ferrochelatase 2
Glyma.08G083000	0.726663	0.56503	1.22463	0.166525	0.171644	0.161273	-2.39178	4.18174e-07	1.7681e-06	AT5G46330.1	FLS2	Leucine-rich receptor-like protein kinase family protein
Glyma.17G156300	4.69839	4.81717	5.2637	11.2809	11.4786	10.7985	1.12259	1.15564e-27	2.15095e-26	AT5G65700.2	BAM1	Leucine-rich receptor-like protein kinase family protein
Glyma.02G031200	0.062375	0.086874	0.03229	0	0	0	-5.91915	0.00419325	0.00962468	AT1G70230.1	TBL27	TRICHOME BIREFRINGENCE-LIKE 27
Glyma.16G208400	0.316241	0.48679	0.480643	1.94174	2.04326	1.56787	1.64025	1.38635e-10	8.52541e-10	AT5G49890.1	ATCLC-C,CLC-C	chloride channel C
Glyma.03G233200	0.65594	1.03698	1.10226	0.433717	0.331426	0.060907	-1.79606	0.0208945	0.0404613
Glyma.01G172500	2.64462	3.38986	1.82845	0.431379	0.682086	0.696258	-2.16745	5.07181e-12	3.56698e-11	AT5G27740.1	EMB161,EMB251,EMB2775,RFC3	ATPase family associated with various cellular activities (AAA)
Glyma.04G250100	0.967768	1.71675	1.0961	0	0	0	-9.18214	2.39239e-12	1.73277e-11	AT1G44760.1		Adenine nucleotide alpha hydrolases-like superfamily protein
Glyma.18G009700	412.814	486.518	538.271	108.615	118.52	124.426	-2.15534	6.70396e-109	1.52273e-106	AT3G04120.1	GAPC,GAPC-1,GAPC1	glyceraldehyde-3-phosphate dehydrogenase C subunit 1
Glyma.02G134900	0.390443	0.232268	0.263062	0	0.013568	0.034197	-4.07135	0.000211256	0.000615142	AT2G26520.1
Glyma.11G176200	0	0.210431	0.060437	0	0	0	-6.1494	0.0132071	0.026996	AT2G29630.2	PY,THIC	thiaminC
Glyma.12G053900	2.92976	1.73382	1.63048	17.5756	5.945	8.4416	2.28515	5.00292e-10	2.92333e-09	AT5G44640.1	BGLU13	beta glucosidase 13
Glyma.14G070200	1.07437	0.870066	1.86945	0.321891	0.722684	0.237684	-1.64231	0.0021704	0.00527255	AT3G60810.1
Glyma.02G014500	0.276282	1.20928	0.548137	0.211058	0.147045	0.127301	-2.06239	0.0125985	0.0259105	AT2G47480.1		Protein of unknown function (DUF3511)
Glyma.12G158600	6.26967	3.27366	4.52838	20.6852	15.5757	14.5364	1.79155	3.64645e-14	3.03622e-13	AT5G54080.1	HGO	homogentisate 1,2-dioxygenase
Glyma.08G115700	5.83216	6.63004	7.61461	31.1236	23.4802	24.2613	1.9171	8.48401e-33	1.98238e-31	AT1G29120.4		Hydrolase-like protein family
Glyma.15G122300	28.3838	28.8495	25.3785	110.696	87.9975	92.8047	1.75929	1.12144e-47	4.69085e-46	AT4G17170.1	AT-RAB2,ATRAB-B1B,ATRAB2A,ATRABB1C,RAB-B1B,RAB2A,RABB1C	RAB GTPase homolog B1C
Glyma.10G166600	306.719	322.179	297.918	40.2663	56.046	43.9376	-2.78657	6.86161e-131	2.55304e-128	AT1G08650.1	ATPPCK1,PPCK1	phosphoenolpyruvate carboxylase kinase 1
Glyma.04G153700	0.218406	0.385832	0.456777	0	0	0.040175	-4.72891	3.26073e-06	1.23285e-05	AT5G17420.1	ATCESA7,CESA7,IRX3,MUR10	Cellulose synthase family protein
Glyma.05G210900	12.3457	13.8316	12.1876	0.763185	1.38328	0.717646	-3.93373	2.06093e-67	1.59123e-65	AT4G23500.1		Pectin lyase-like superfamily protein
Glyma.14G150900	18.262	18.5786	17.8071	3.66647	5.48216	3.47637	-2.20667	1.64465e-44	6.12518e-43	AT1G77580.2		Plant protein of unknown function (DUF869)
Glyma.08G060700	0	0	0	0.034648	0.37219	0.116209	6.24887	0.00100647	0.00260488	AT1G13130.1		Cellulase (glycosyl hydrolase family 5) protein
Glyma.01G225600	22.2834	21.664	15.9019	5.11145	3.12466	4.74712	-2.25818	1.93048e-20	2.47684e-19	AT1G64405.1
Glyma.08G005000	2.32313	1.7706	2.02693	4.53848	4.72073	4.84923	1.1277	1.1904e-09	6.70511e-09	AT2G30390.1	ATFC-II,FC-II,FC2	ferrochelatase 2
Glyma.11G136900	1.83094	2.15733	2.38978	3.34349	4.51133	3.42996	1.06709	5.60591e-06	2.05375e-05	AT2G25880.1	AtAUR2,AUR2	ataurora2
Glyma.20G162200	1.30937	1.78158	2.76851	19.0488	15.5956	15.1404	3.02015	8.83509e-28	1.65232e-26
Glyma.14G097000	0.302455	0	0.051984	0	0	0	-6.14307	0.0149615	0.0300933	AT2G26180.1	IQD6	IQ-domain 6
Glyma.17G198700	0.632156	0.419989	1.09577	0	0	0.124041	-4.03854	0.00050767	0.001386	AT4G30170.1		Peroxidase family protein
Glyma.09G239000	66.4077	74.253	80.2463	30.7964	41.9037	36.6667	-1.07581	2.90987e-15	2.62486e-14	AT1G26880.1		Ribosomal protein L34e superfamily protein
Glyma.07G005300	0.491444	0.325994	0.534031	1.10771	0.894509	1.09841	1.13417	0.000405485	0.00112741	AT1G79900.1	ATMBAC2,BAC2	Mitochondrial substrate carrier family protein
Glyma.15G139300	0.07908	0.146608	0.377623	0	0	0	-6.2407	0.00166178	0.00412547	AT3G06600.2
Glyma.09G073400	0.869348	1.0161	1.45269	0.31298	0	0.096869	-3.04823	0.00308543	0.00727503	AT1G72430.1		SAUR-like auxin-responsive protein family
Glyma.08G348500	7.51978	7.94496	7.76228	1.03714	1.48668	1.33801	-2.64891	2.7213e-44	1.00393e-42	AT2G15490.1	UGT73B4	UDP-glycosyltransferase 73B4
Glyma.09G031700	10.0166	11.1071	9.90438	28.1229	19.6341	20.9877	1.09012	9.9204e-12	6.79114e-11	AT1G48040.1		Protein phosphatase 2C family protein
Glyma.03G117500	0.565069	0.81524	1.05271	0.038514	0	0	-5.55886	2.76606e-08	1.34643e-07	AT1G02065.1	SPL8	squamosa promoter binding protein-like 8
Glyma.03G098900	11.547	10.8568	8.14687	2.99105	4.55312	3.53998	-1.52677	6.234e-12	4.35143e-11	AT5G16970.1	AER,AT-AER	alkenal reductase
Glyma.17G059400	1.669	1.51869	1.58779	0.504487	0.563134	0.56442	-1.57578	2.48927e-11	1.63694e-10	AT4G29940.1	PRHA	pathogenesis related homeodomain protein A
Glyma.03G142900	74.2834	70.594	79.3755	46.9309	23.9269	23.9614	-1.29375	0.000440714	0.00121646	AT2G42210.2	ATOEP16-3,OEP16-3	Mitochondrial import inner membrane translocase subunit Tim17/Tim22/Tim23 family protein
Glyma.19G011400	19.13	21.9342	15.1009	1.08067	3.00137	3.89164	-2.87868	2.52194e-16	2.4601e-15	AT4G10250.1	ATHSP22.0	HSP20-like chaperones superfamily protein
Glyma.17G092400	3.81501	2.39285	3.0384	35.2741	29.5929	29.131	3.22045	9.61792e-70	7.99474e-68	AT1G23820.1	SPDS1	spermidine synthase 1
Glyma.16G130500	4.56182	4.01988	3.12566	1.33147	1.65189	1.31834	-1.47086	1.20226e-12	8.91945e-12	AT3G51150.2		ATP binding microtubule motor family protein
Glyma.03G263100	1.20477	0.802868	0.278678	0.098953	0	0.028382	-4.04257	0.000679483	0.001814
Glyma.06G029600	3.48965	3.96537	3.77474	0.463488	1.14211	0.581858	-2.41797	8.82814e-11	5.53964e-10	AT1G75390.1	AtbZIP44,bZIP44	basic leucine-zipper 44
Glyma.06G246500	1.40643	0.867445	1.13279	0.415123	0.496392	0.712896	-1.12853	0.00347604	0.00810903	AT4G21705.1		Tetratricopeptide repeat (TPR)-like superfamily protein
Glyma.10G108400	1.76246	2.40655	1.79924	0.427015	0.466658	0.093815	-2.65109	3.90758e-07	1.65792e-06	AT2G36780.1		UDP-Glycosyltransferase superfamily protein
Glyma.20G140400	1.9327	2.42891	2.27321	0.610472	0.4982	0.534821	-2.05116	5.48006e-15	4.86137e-14	AT4G05200.1	CRK25	cysteine-rich RLK (RECEPTOR-like protein kinase) 25
Glyma.11G178673	2.26627	2.44753	2.84407	4.58748	4.95598	6.07754	1.00948	1.43682e-09	8.03974e-09	AT2G35940.1	BLH1,EDA29	BEL1-like homeodomain 1
Glyma.07G010700	3.5876	5.004	4.14795	1.3136	1.6375	1.61656	-1.54007	2.18807e-13	1.71999e-12	AT3G13730.1	CYP90D1	cytochrome P450, family 90, subfamily D, polypeptide 1
Glyma.13G152168	1.03261	0.466789	0.580617	0.066814	0.241346	0.199641	-2.09745	0.00104264	0.00269031	AT3G52870.1		IQ calmodulin-binding motif family protein
Glyma.09G033700	7.47207	8.94067	8.03023	0	0	0.158222	-7.32398	1.73516e-05	5.93758e-05	AT3G17130.1		Plant invertase/pectin methylesterase inhibitor superfamily protein
Glyma.19G244200	0	0	0	0	0.408742	0.431507	6.5974	0.00222143	0.00538247	AT1G60750.1		NAD(P)-linked oxidoreductase superfamily protein
Glyma.19G194936	1.25432	1.4504	1.77873	3.5773	3.79628	3.20544	1.17626	6.0529e-09	3.16396e-08	AT3G10130.1		SOUL heme-binding family protein
Glyma.05G011200	35.3754	49.8253	34.6	0.277629	0.55039	0.250902	-6.82698	1.05469e-117	2.9223e-115
Glyma.20G149200	3.93012	4.17303	3.96877	0.636706	1.56869	1.24583	-1.87257	2.3456e-13	1.84049e-12	AT3G22790.1		Kinase interacting (KIP1-like) family protein
Glyma.07G271200	16.7538	17.229	16.0585	3.6389	4.67755	3.62887	-2.1292	1.80549e-44	6.71139e-43	AT1G12780.1	ATUGE1,UGE1	UDP-D-glucose/UDP-D-galactose 4-epimerase 1
Glyma.10G225300	14.6251	15.218	15.1996	34.763	34.8094	38.1717	1.19739	1.19531e-46	4.78957e-45	AT1G21200.1		sequence-specific DNA binding transcription factors
Glyma.11G002400	31.8277	27.5236	34.6514	14.1448	14.9309	14.6112	-1.16485	4.2607e-17	4.37354e-16	AT3G47370.2		Ribosomal protein S10p/S20e family protein
Glyma.03G146100	38.5985	46.3593	38.6655	12.4395	13.5718	15.3984	-1.63811	1.8024e-41	5.97761e-40	AT3G12050.1		Aha1 domain-containing protein
Glyma.10G212900	9.75811	10.5807	10.3996	25.3722	20.2686	20.4101	1.04505	2.31806e-19	2.76188e-18	AT5G60390.1		GTP binding Elongation factor Tu family protein
Glyma.13G024900	165.069	166.057	150.417	56.4471	72.7934	59.1389	-1.4163	3.015e-34	7.5217e-33	AT1G74040.1	IMS1,IPMS2,MAML-3	2-isopropylmalate synthase 1
Glyma.15G259100	12.1593	12.3365	10.1252	30.9876	25.3986	25.7038	1.18517	1.2302e-15	1.14269e-14	AT1G79160.1
Glyma.04G083100	0.103216	0.154529	0.096788	0.02599	0	0	-3.81134	0.00514329	0.0115881	AT1G67280.1		Glyoxalase/Bleomycin resistance protein/Dioxygenase superfamily protein
Glyma.08G104400	6.54195	6.71425	6.83104	21.027	18.3984	19.7759	1.49955	3.48289e-40	1.10626e-38	AT1G67340.1		HCP-like superfamily protein with MYND-type zinc finger
Glyma.05G203500	5.50453	7.91659	5.89555	1.22883	0.940588	1.6541	-2.39485	2.42511e-14	2.04985e-13	AT5G50710.1
Glyma.14G051500	0.644434	0.56564	0.535277	0.287202	0.194609	0.159485	-1.49096	0.000815575	0.00214536	AT5G35670.1	iqd33	IQ-domain 33
Glyma.08G309100	0.212331	0.208355	0.338384	0	0	0	-7.38434	2.03478e-06	7.88639e-06	AT2G30933.1		Carbohydrate-binding X8 domain superfamily protein
Glyma.18G207900	1.57503	1.54075	0.979811	0	0.270389	0.033789	-3.79464	0.0104647	0.021952	AT3G51670.1		SEC14 cytosolic factor family protein / phosphoglyceride transfer family protein
Glyma.11G015200	0	0	0	0.311673	0.334039	0.380558	7.98786	4.38962e-09	2.33008e-08	AT1G33770.1		Protein kinase superfamily protein
Glyma.15G117500	2.66128	1.67829	4.08256	9.95843	8.64988	10.6415	1.73748	1.43546e-09	8.03329e-09	AT3G11470.2		4\'-phosphopantetheinyl transferase superfamily
Glyma.20G020800	19.1599	19.5098	17.4335	57.6409	54.373	53.0207	1.34508	1.18936e-62	8.09514e-61	AT4G19860.1		alpha/beta-Hydrolases superfamily protein
Glyma.16G040000	0.988422	0.405779	0.676096	2.29096	1.7485	1.13282	1.25657	0.006908	0.0151101	AT5G18560.1	PUCHI	Integrase-type DNA-binding superfamily protein
Glyma.03G183600	1.55293	2.98659	3.28706	1.2838	1.55394	1.10038	-1.00046	0.00107369	0.00276438	AT2G36910.1	ABCB1,ATPGP1,PGP1	ATP binding cassette subfamily B1
Glyma.13G122200	1.64437	1.98747	1.86011	6.18925	5.55669	5.68363	1.53572	5.29818e-24	8.24987e-23	AT2G31260.1	APG9,ATAPG9	autophagy 9 (APG9)
Glyma.11G101900	140.681	159.802	154.758	18.5773	26.4824	20.7866	-2.85877	9.74446e-125	3.14625e-122	AT3G63380.1		ATPase E1-E2 type family protein / haloacid dehalogenase-like hydrolase family protein
Glyma.12G231800	0.315508	0.235851	0.10191	0.048509	0.07285	0.094343	-1.66641	0.0146311	0.02953	AT1G53440.1		Leucine-rich repeat transmembrane protein kinase
Glyma.04G217600	0.294835	0.224934	0.219845	0	0	0	-5.95065	0.00317206	0.00746274
Glyma.17G070600	1.21879	1.2229	1.51073	0.188274	0.598532	0.289488	-1.91868	0.000881583	0.00230333
Glyma.12G122400	8.35254	8.03011	9.00185	22.1571	17.5269	17.5047	1.14102	9.62369e-20	1.17751e-18	AT2G31130.1
Glyma.03G007400	13.0009	15.0445	12.1494	4.66378	4.73623	3.72205	-1.67469	2.35237e-20	3.00433e-19
Glyma.01G164500	9.26291	9.00573	11.1074	1.72019	2.49523	1.45532	-2.43583	1.07312e-31	2.38072e-30	AT3G51290.2		Protein of unknown function (DUF630) ;Protein of unknown function (DUF632)
Glyma.10G018500	19.9821	23.4022	24.7527	9.92708	8.56389	10.3774	-1.29654	7.73318e-15	6.79991e-14	AT3G62810.1		complex 1 family protein / LVR family protein
Glyma.02G042900	0.253327	0.310937	0.226534	0.054728	0	0.049295	-2.97592	0.000840571	0.00220488	AT5G10530.1		Concanavalin A-like lectin protein kinase family protein
Glyma.07G078500	10.1666	10.5498	8.54329	19.483	25.1754	22.9202	1.14062	1.98471e-06	7.70455e-06
Glyma.02G131500	10.8753	7.98919	9.02995	27.5978	21.156	23.9071	1.32166	1.52756e-20	1.97024e-19	AT4G34030.1	MCCB	3-methylcrotonyl-CoA carboxylase
Glyma.03G126900	1.86416	0.851848	1.26622	20.4547	16.572	16.9038	3.6854	4.57871e-50	2.08243e-48	AT2G26850.1		F-box family protein
Glyma.15G062700	1.22676	0.840981	1.41011	0.216082	0	0	-4.05506	0.000436958	0.00120738	AT2G14580.1	ATPRB1,PRB1	basic pathogenesis-related protein 1
Glyma.07G058800	48.2151	49.6515	45.8453	3.72694	3.53128	5.74264	-3.52331	2.27863e-92	3.51864e-90	AT5G56760.1	ATSERAT1;1,SAT-52,SAT5,SERAT1;1	serine acetyltransferase 1;1
Glyma.10G157500	0	0	0	0.140481	0.266164	0.108822	6.84133	1.9022e-05	6.47627e-05	AT3G05140.1	RBK2	ROP binding protein kinases 2
Glyma.01G110100	1.02538	0.701729	0.720346	0.124987	0.184303	0.146357	-2.4804	3.72762e-08	1.79084e-07	AT5G01150.1		Protein of unknown function (DUF674)
Glyma.13G164500	5.41394	4.38239	7.23079	51.1454	45.6701	23.8966	2.7635	1.10055e-15	1.02739e-14
Glyma.19G216100	1.17719	1.14666	2.15227	0.114275	0	0.33352	-3.37839	0.0207884	0.0402638	AT4G02060.2	MCM7,PRL	Minichromosome maintenance (MCM2/3/5) family protein
Glyma.03G181600	1.10337	1.23857	1.7405	0.489815	0.305654	0.203312	-2.08671	7.37218e-07	3.02157e-06	AT2G37040.1	ATPAL1,PAL1	PHE ammonia lyase 1
Glyma.08G302767	2.3519	2.71827	1.77496	4.65085	6.48585	6.37642	1.28766	0.000355247	0.000997999	AT2G13370.1	CHR5	chromatin remodeling 5
Glyma.15G064700	15.1841	18.765	14.2487	46.4393	28.5106	43.5505	1.06598	2.46529e-11	1.62226e-10	AT4G27270.1		Quinone reductase family protein
Glyma.17G226400	2.58928	3.25022	2.05404	5.0804	6.48155	5.827	1.06759	0.000295527	0.000840785	AT4G33200.1	ATXI-I,XI-15,XI-I	myosin, putative
Glyma.13G162900	4.66268	3.557	3.74031	15.9552	13.775	14.1877	1.88528	2.31848e-32	5.30941e-31	AT5G20380.1	PHT4;5	phosphate transporter 4;5
Glyma.12G191000	1.54196	1.09055	1.49361	0.390801	0.742072	0.331063	-1.55807	6.43317e-06	2.33796e-05	AT3G44050.1		P-loop containing nucleoside triphosphate hydrolases superfamily protein
Glyma.10G035200	0.067267	0.297964	0.471093	1.29683	0.520068	0.750794	1.56398	0.0146188	0.0295141	AT2G42450.1		alpha/beta-Hydrolases superfamily protein
Glyma.19G037900	8.27	9.16195	6.90055	32.7753	27.7596	30.9562	1.848	2.94631e-34	7.35505e-33	AT3G30530.1	ATBZIP42,bZIP42	basic leucine-zipper 42
Glyma.10G011700	2.30366	2.58618	2.38126	0.774627	0.465859	1.0092	-1.74148	6.74255e-07	2.77662e-06	AT3G62370.1		heme binding
Glyma.11G227001	3.06435	3.99428	2.08909	1.18532	1.34786	0.757665	-1.53852	4.07601e-06	1.52282e-05	AT3G06240.1		F-box family protein
Glyma.10G179200	18.6055	18.3534	16.5214	44.1184	37.4452	32.7286	1.03611	9.96586e-14	8.01784e-13	AT2G17230.1	EXL5	EXORDIUM like 5
Glyma.16G095100	7.88377	7.3802	8.16801	19.9912	15.8148	16.5671	1.10151	2.30051e-15	2.096e-14	AT1G32080.1		membrane protein, putative
Glyma.19G198900	12.8273	13.5074	11.245	5.41385	5.0739	5.90888	-1.25487	2.42957e-15	2.20689e-14	AT3G11660.1	NHL1	NDR1/HIN1-like 1
Glyma.12G210600	2.20383	2.52389	2.53537	5.20641	6.56569	6.23906	1.24765	3.88092e-17	3.9879e-16	AT2G42600.2	ATPPC2,PPC2	phosphoenolpyruvate carboxylase 2
Glyma.14G006100	2.77667	2.21568	1.79973	0.135374	0.465153	0.530514	-2.63494	1.8753e-09	1.03583e-08	AT3G07840.1		Pectin lyase-like superfamily protein
Glyma.12G021800	1.24413	0.902128	1.38589	0.124372	0.240213	0.22043	-2.61354	3.66541e-06	1.3764e-05	AT3G20060.1	UBC19	ubiquitin-conjugating enzyme19
Glyma.05G148100	6.24493	6.34451	7.2045	15.6599	17.0644	16.9843	1.26778	4.04066e-43	1.43249e-41	AT1G27320.1	AHK3,HK3	histidine kinase 3
Glyma.09G116700	22.9398	23.0761	25.5605	4.37699	4.95613	4.63804	-2.41694	2.82622e-64	2.0039e-62	AT3G18800.1
Glyma.11G156722	2.82771	4.54665	4.41185	17.0828	13.1806	12.7542	1.81046	5.04409e-21	6.6937e-20	AT2G28470.1	BGAL8	beta-galactosidase 8
Glyma.06G221900	204.124	208.567	194.374	1153.16	892.075	867.643	2.20208	3.52921e-79	3.80882e-77	AT2G26670.1	ATHO1,GUN2,HO1,HY1,HY6,TED4	Plant haem oxygenase (decyclizing) family protein
Glyma.06G076100	1.28576	1.92832	1.70737	4.03721	3.92389	3.83623	1.2002	2.86599e-10	1.71205e-09	AT2G24520.1	AHA5,HA5	H(+)-ATPase 5
Glyma.05G247000	1.38203	1.23507	1.49226	3.17095	3.69519	3.39423	1.17885	3.46797e-11	2.25323e-10	AT3G17920.1		Outer arm dynein light chain 1 protein
Glyma.20G223900	16.3685	13.4597	14.6922	56.5022	49.1154	45.189	1.70063	6.35368e-35	1.62451e-33	AT1G17530.1	ATTIM23-1,TIM23-1	translocase of inner mitochondrial membrane 23
Glyma.06G205600	0.69999	0.686781	0.189841	0.089879	0.152232	0.117979	-2.18784	0.00474568	0.010773	AT3G08900.1	RGP,RGP3	reversibly glycosylated polypeptide 3
Glyma.03G120500	0.262799	0.402964	0.618793	0.175023	0.168804	0.188212	-1.32299	0.00765235	0.0165685	AT5G45790.2		Ubiquitin carboxyl-terminal hydrolase family protein
Glyma.02G086600	4.1431	3.41629	2.5807	0.218063	0.35643	0.497328	-2.88208	2.57561e-14	2.17049e-13	AT1G67950.3		RNA-binding (RRM/RBD/RNP motifs) family protein
Glyma.04G069700	5.64799	4.54628	4.80198	16.3005	13.785	16.6237	1.57588	3.3234e-19	3.91669e-18	AT2G25605.1
Glyma.08G259100	11.8184	13.592	12.2526	33.7578	25.9078	28.8367	1.17367	1.08864e-19	1.32702e-18	AT3G02750.2		Protein phosphatase 2C family protein
Glyma.05G145700	0.18363	0.124544	0.121553	0	0	0.031306	-3.52657	0.0218856	0.0421549	AT1G67590.1		Remorin family protein
Glyma.15G090400	2.72846	3.74332	2.23299	1.2383	1.37921	1.18564	-1.25294	2.85002e-06	1.08629e-05	AT1G30300.1		Metallo-hydrolase/oxidoreductase superfamily protein
Glyma.09G114700	0.325039	0.37296	0.326641	0.936072	1.2111	1.53907	1.62515	2.53778e-05	8.4929e-05	AT1G47550.2	SEC3A	exocyst complex component sec3A
Glyma.09G150400	0.888039	3.80182	1.1543	59.1489	30.3217	64.3396	4.65958	4.37203e-11	2.81998e-10	AT5G10530.1		Concanavalin A-like lectin protein kinase family protein
Glyma.15G081600	6.21468	9.19616	4.59178	1.42825	0.981689	0.897318	-2.63219	2.46538e-17	2.56504e-16	AT1G29050.1	TBL38	TRICHOME BIREFRINGENCE-LIKE 38
Glyma.19G085300	3.10826	3.76581	2.60766	0.590676	0.733116	1.00919	-2.12502	2.22069e-10	1.33948e-09	AT5G53070.1		Ribosomal protein L9/RNase H1
Glyma.17G150400	0.020129	0.050928	0.176209	0.242366	0.436956	0.299957	1.942	0.0146883	0.0296222	AT5G55830.1		Concanavalin A-like lectin protein kinase family protein
Glyma.01G230900	25.8295	24.0568	22.8816	10.9932	6.14157	6.60776	-1.6711	9.24866e-15	8.09061e-14	AT4G10040.1	CYTC-2	cytochrome c-2
Glyma.08G047900	4.77614	5.37835	5.80777	1.82847	2.86522	2.91753	-1.12953	4.40027e-07	1.85568e-06	AT1G16020.2		Protein of unknown function (DUF1712)
Glyma.01G143800	1.24582	1.17108	1.49412	14.1897	11.8814	13.181	3.25714	8.46906e-57	4.76071e-55	AT4G00210.1	LBD31	LOB domain-containing protein 31
Glyma.13G308800	0.976559	0.319424	0.871183	0.228147	0.109899	0	-2.66895	0.0119479	0.0247143	AT5G54970.1
Glyma.19G151400	3.93108	2.57095	4.2841	0.089189	0	0.479144	-4.29873	0.00212697	0.00517509	AT1G54690.1	G-H2AX,GAMMA-H2AX,H2AXB,HTA3	gamma histone variant H2AX
Glyma.08G093300	2.44845	2.95893	1.67579	7.07497	6.46851	6.54887	1.43823	4.44551e-09	2.35654e-08	AT1G14700.1	ATPAP3,PAP3	purple acid phosphatase 3
Glyma.17G187200	0	0	0	0.129132	0.132017	0.135144	6.75855	1.81692e-05	6.20593e-05	AT3G03770.2		Leucine-rich repeat protein kinase family protein
Glyma.18G286400	22.6006	22.6319	23.4706	7.09289	11.4415	8.40957	-1.36079	2.68201e-13	2.0952e-12	AT3G55280.2	RPL23AB	ribosomal protein L23AB
Glyma.10G245200	128.436	131.264	133.994	64.1737	74.0735	66.7114	-1.01262	4.3513e-39	1.32088e-37	AT4G34670.1		Ribosomal protein S3Ae
Glyma.04G189700	0.945567	1.41616	0.955321	3.71862	2.37908	2.52056	1.27504	8.69606e-05	0.000268886	AT2G45550.1	CYP76C4	cytochrome P450, family 76, subfamily C, polypeptide 4
Glyma.19G045800	1.61976	0.817957	0.496113	3.70908	3.15183	3.36448	1.52586	1.65345e-06	6.47847e-06	AT5G38510.2		Rhomboid-related intramembrane serine protease family protein
Glyma.08G063700	3.7733	5.26971	3.32654	2.22775	1.8931	1.91818	-1.0924	3.33627e-06	1.25946e-05	AT1G58440.1	SQE1,XF1	FAD/NAD(P)-binding oxidoreductase family protein
Glyma.18G030700	72.2915	78.0625	63.0536	4.99611	7.08933	3.1924	-3.8645	2.25639e-32	5.17631e-31	AT1G02800.1	ATCEL2,CEL2	cellulase 2
Glyma.20G238700	12.9359	13.4063	13.3363	6.61447	5.93198	6.00452	-1.15558	4.51589e-22	6.36002e-21	AT1G09160.1		Protein phosphatase 2C family protein
Glyma.18G133300	0.531865	1.21067	0.605446	0.303406	0.320683	0.32043	-1.36722	0.0184844	0.0362884	AT1G60010.1
Glyma.02G095600	0.286277	0.3281	0.092836	0	0	0	-7.79953	3.70027e-07	1.57526e-06	AT5G24330.1	ATXR6,SDG34	ARABIDOPSIS TRITHORAX-RELATED PROTEIN 6
Glyma.04G182600	0.386626	1.32574	0.753687	0	0	0.254237	-3.16461	0.0140061	0.0284388	AT1G10586.2		basic helix-loop-helix (bHLH) DNA-binding superfamily protein
Glyma.08G043100	2.08013	0.977055	1.11933	0.605859	0.420742	0.549107	-1.459	0.000558638	0.00151303	AT2G01630.1		O-Glycosyl hydrolases family 17 protein
Glyma.11G178300	7.91412	8.40829	8.54979	3.65264	3.79803	3.28936	-1.27099	1.30434e-17	1.3821e-16	AT5G58940.1	CRCK1	calmodulin-binding receptor-like cytoplasmic kinase 1
Glyma.05G155900	0.406151	0.350841	0.5612	0.632228	1.46839	1.23528	1.26314	0.0218458	0.0420885	AT1G30845.1
Glyma.19G110700	4.48936	3.47907	4.05031	0.678183	0.770052	0.46776	-2.70379	2.46551e-20	3.14676e-19	AT1G64770.1	NDF2,NDH45	NDH-dependent cyclic electron flow 1
Glyma.10G058800	1.16723	1.32293	1.64491	0.266126	0.312685	0.228373	-2.39967	6.41242e-12	4.47256e-11	AT2G39210.1		Major facilitator superfamily protein
Glyma.04G034600	0.14159	0.111217	0.0255	0	0	0	-6.89928	8.75135e-05	0.000270481	AT3G50760.1	GATL2	galacturonosyltransferase-like 2
Glyma.13G340500	2.02828	2.16063	2.20479	5.44961	3.9822	5.34224	1.14732	2.30835e-07	1.01033e-06	AT5G13490.2	AAC2	ADP/ATP carrier 2
Glyma.15G247800	0.650413	1.14203	0.560031	2.58663	2.37887	2.81835	1.65084	0.000207307	0.000604816
Glyma.02G244000	24.3729	32.5394	26.7782	1.81643	2.78817	1.43682	-3.85476	7.7128e-70	6.46617e-68	AT5G37600.1	ATGLN1;1,ATGSR1,GLN1;1,GSR 1	glutamine synthase clone R1
Glyma.13G044800	11.2344	14.5652	11.4713	6.54752	5.52901	5.94582	-1.10676	1.01338e-10	6.31834e-10	AT3G02580.1	BUL1,DWF7,STE1	sterol 1
Glyma.18G228500	0.329418	0.40482	0.58273	0.737283	1.1702	1.0896	1.12029	0.00145043	0.00364666	AT1G62910.1		Pentatricopeptide repeat (PPR) superfamily protein
Glyma.13G139300	5.81007	4.94484	3.39113	0.973337	0.840007	1.04067	-2.36467	7.98614e-18	8.60697e-17	AT3G53400.1
Glyma.11G040800	3.76082	4.01796	3.69488	1.32698	2.57546	1.87653	-1.05181	0.000575628	0.0015562	AT2G38740.1		Haloacid dehalogenase-like hydrolase (HAD) superfamily protein
Glyma.15G104900	61.5883	56.1778	52.8201	153.438	113.074	144.707	1.21008	6.52312e-22	9.09837e-21	AT1G03220.1		Eukaryotic aspartyl protease family protein
Glyma.06G235900	32.8587	29.7502	29.3716	0.382135	1.74425	0.33626	-5.28671	9.05641e-13	6.78068e-12	AT5G53970.1		Tyrosine transaminase family protein
Glyma.18G108202	0.134277	0.138221	0.101159	0.428981	0.427068	0.36702	1.64103	9.56638e-05	0.00029419	AT5G15280.1		Pentatricopeptide repeat (PPR) superfamily protein
Glyma.05G082500	2.70544	2.17076	2.13981	4.74683	5.18142	5.18662	1.12318	4.24874e-20	5.33043e-19	AT5G66900.1		Disease resistance protein (CC-NBS-LRR class) family
Glyma.09G008200	9.82287	8.70273	9.10769	2.34227	3.42333	2.30946	-1.83618	8.77036e-18	9.41838e-17	AT4G03965.1		RING/U-box superfamily protein
Glyma.06G033100	2.14019	1.89655	2.9805	0	0	0.083544	-6.44885	0.000354188	0.000995356	AT1G75150.1
Glyma.08G030700	7.92391	7.41466	7.50413	14.8866	17.361	18.9238	1.10089	2.12147e-19	2.53849e-18	AT4G29420.1		F-box/RNI-like superfamily protein
Glyma.10G041200	8.16971	6.96687	7.28113	2.74921	3.08726	2.8358	-1.43043	3.23614e-13	2.50454e-12	AT3G04300.1		RmlC-like cupins superfamily protein
Glyma.15G173400	1.42069	0.882654	0.706421	0.430372	0.506595	0.528567	-1.09337	0.0129906	0.0266148	AT5G20540.1	ATBRXL4,BRX-LIKE4,BRXL4	BREVIS RADIX-like 4
Glyma.11G254300	1.71565	1.54559	1.82694	5.78081	4.85348	5.27452	1.58188	1.20469e-15	1.12032e-14	AT4G14030.2	SBP1	selenium-binding protein 1
Glyma.11G010500	3.08385	3.35759	3.77434	1.86844	1.39925	2.03241	-1.0038	1.73873e-05	5.94926e-05	AT1G65060.1	4CL3	4-coumarate:CoA ligase 3
Glyma.05G134900	171.687	178.59	196.486	53.0109	66.5938	68.6826	-1.61248	1.12671e-47	4.70786e-46	AT4G20150.1
Glyma.06G136700	0.064558	0.19888	0.255018	0.5254	0.491301	0.666337	1.72027	0.016216	0.0323294	AT5G53730.1		Late embryogenesis abundant (LEA) hydroxyproline-rich glycoprotein family
Glyma.13G098200	1.28841	1.1961	1.05746	3.804	2.91131	2.02213	1.2425	0.000262051	0.000751909	AT5G57340.1
Glyma.17G109800	0.270623	0.303391	0.708841	0.029842	0.088945	0	-3.43777	0.00107097	0.00275775	AT5G20270.1	HHP1	heptahelical transmembrane protein1
Glyma.19G017100	1.43195	0.786156	0.886158	0.244004	0.459164	0.144884	-1.92629	0.000148169	0.00044378	AT1G74860.1
Glyma.06G165200	78.6348	80.1334	82.2313	163.132	163.517	183.87	1.02414	7.64531e-45	2.88866e-43	AT5G50920.1	ATHSP93-V,CLPC,CLPC1,DCA1,HSP93-V	CLPC homologue 1
Glyma.17G121200	33.7411	31.9829	28.7898	68.7155	66.1822	71.4561	1.06557	9.42631e-32	2.10438e-30	AT1G18470.1		Transmembrane Fragile-X-F-associated protein
Glyma.02G075300	8.06013	8.92216	10.1282	3.47345	4.68709	3.85981	-1.23408	5.79885e-13	4.39646e-12	AT1G71870.1		MATE efflux family protein
Glyma.09G052600	7.65334	9.20239	9.44395	24.6366	25.8672	27.9689	1.4771	1.15093e-46	4.61647e-45	AT1G06430.1	FTSH8	FTSH protease 8
Glyma.10G288400	2.29659	1.52208	1.95444	0.084818	0.062058	0.19163	-4.09259	9.64089e-21	1.2597e-19	AT5G23400.1		Leucine-rich repeat (LRR) family protein
Glyma.08G264701	1.28114	3.69247	1.38509	0	0	0.258291	-4.59129	0.000107688	0.000328785	AT1G19180.1	JAZ1,TIFY10A	jasmonate-zim-domain protein 1
Glyma.05G021800	0	0.225283	0	0.291799	0.431371	1.12052	2.96163	0.0203402	0.0394876	AT5G07990.1	CYP75B1,D501,TT7	Cytochrome P450 superfamily protein
Glyma.19G008700	0.418601	0.331303	0.380393	0	0	0	-7.55754	5.20382e-07	2.17111e-06	AT1G23740.1		Oxidoreductase, zinc-binding dehydrogenase family protein
Glyma.06G286700	55.9019	58.6357	57.7598	8.95115	11.8331	8.35378	-2.62555	1.23081e-100	2.35713e-98	AT4G35160.1		O-methyltransferase family protein
Glyma.08G022900	5.09868	5.51666	6.81633	13.2838	11.1357	12.9396	1.04098	1.89251e-10	1.14987e-09	AT5G53110.1		RING/U-box superfamily protein
Glyma.14G003500	0.902348	1.14605	0.807529	0.144358	0.227509	0.328304	-2.08294	1.18537e-07	5.36925e-07	AT4G12650.1		Endomembrane protein 70 protein family
Glyma.02G285600	41.7299	42.1871	46.4245	19.6381	24.2327	17.9143	-1.14949	1.02562e-19	1.25372e-18	AT2G42950.1		Magnesium transporter CorA-like family protein
Glyma.17G042100	71.7071	63.0741	67.4509	136.846	141.241	146.076	1.0076	1.67697e-41	5.57581e-40	AT4G05320.4	UBQ10	polyubiquitin 10
Glyma.15G221551	29.8651	30.1863	34.0408	13.2582	18.0739	14.0545	-1.11363	1.97329e-15	1.80587e-14
Glyma.06G121300	14.4709	14.4781	12.0816	117.155	104.288	105.126	2.93236	1.28587e-183	1.22527e-180	AT1G21450.1	SCL1	SCARECROW-like 1
Glyma.03G263600	5.63399	6.40929	5.97729	0.905551	1.70586	1.09938	-2.34212	4.66216e-25	7.65622e-24	AT3G14240.1		Subtilase family protein
Glyma.02G090000	3.45757	4.53971	4.2448	1.42946	1.96667	1.91223	-1.35417	2.9295e-09	1.58518e-08	AT1G66760.1		MATE efflux family protein
Glyma.18G158600	0.597585	0.205291	0.230088	3.05402	2.96592	5.73464	3.39052	2.49246e-10	1.49693e-09
Glyma.18G241800	22.7416	25.6858	22.8176	11.1968	8.09526	8.64359	-1.40736	5.89124e-20	7.30664e-19	AT3G02800.1		Tyrosine phosphatase family protein
Glyma.15G233700	1.32839	0.312341	0.732969	0.240727	0.071854	0	-2.91895	0.00882714	0.0188437	AT3G12600.1	atnudt16,NUDT16	nudix hydrolase homolog 16
Glyma.01G006600	3.1278	3.21358	2.76414	5.79558	6.59339	7.00107	1.02788	1.06318e-16	1.06476e-15	AT4G29380.1		protein kinase family protein / WD-40 repeat family protein
Glyma.17G072400	5.27966	5.3996	4.15297	9.86503	12.9249	14.8549	1.46366	1.99132e-16	1.95973e-15	AT1G16030.1	Hsp70b	heat shock protein 70B
Glyma.11G059100	0	0	0	0.295745	0.121363	0.191028	6.27562	0.000320664	0.000907541	AT2G23640.1	RTNLB13	Reticulan like protein B13
Glyma.11G113800	2.25271	2.15766	2.16801	7.00917	5.37176	6.46448	1.45813	2.33228e-13	1.83041e-12	AT2G38780.1
Glyma.18G208800	5.11589	4.48639	4.86693	54.9787	27.3456	41.0162	3.02464	1.64903e-46	6.57392e-45	AT2G38470.1	ATWRKY33,WRKY33	WRKY DNA-binding protein 33
Glyma.01G127500	1.76651	2.12314	1.68851	0.184358	0.044857	0.219638	-3.67283	5.51286e-17	5.61168e-16	AT3G51670.1		SEC14 cytosolic factor family protein / phosphoglyceride transfer family protein
Glyma.13G152916	14.6465	13.4666	14.6824	44.0987	41.5853	39.954	1.49377	1.134e-49	5.08064e-48	AT2G36320.1		A20/AN1-like zinc finger family protein
Glyma.17G004700	0.15912	0.132589	0.075268	0.305896	0.375995	0.292373	1.3169	0.00735561	0.0159861	AT1G03370.1		C2 calcium/lipid-binding and GRAM domain containing protein
Glyma.07G234400	11.3615	15.1465	10.4639	0.419533	0.285362	0.380007	-5.12304	5.13165e-57	2.89298e-55	AT4G24130.1		Protein of unknown function, DUF538
Glyma.15G148500	12.9275	14.7088	12.6156	3.10674	3.86664	3.81007	-1.96175	1.44368e-62	9.75806e-61	AT2G47800.1	ATMRP4,EST3,MRP4	multidrug resistance-associated protein 4
Glyma.13G151500	1.70248	2.93557	4.1752	0.989259	1.73522	1.53343	-1.18509	0.00385625	0.00891666	AT3G44735.1	ATPSK3,PSK1,PSK3	PHYTOSULFOKINE 3 PRECURSOR
Glyma.15G115200	19.5523	15.3673	18.4694	50.2416	39.8831	45.1308	1.28178	1.24908e-22	1.80804e-21	AT5G47560.1	ATSDAT,ATTDT,TDT	tonoplast dicarboxylate transporter
Glyma.16G059400	79.3858	74.4748	82.803	36.1964	39.4045	35.5587	-1.15097	9.29363e-41	3.01064e-39	AT3G01820.1		P-loop containing nucleoside triphosphate hydrolases superfamily protein
Glyma.13G212400	0.444188	0	0.094404	3.60725	1.42796	7.14913	4.43144	0.00253549	0.00608156	AT3G21550.1	AtDMP2,DMP2	DUF679 domain membrane protein 2
Glyma.01G052500	1.0782	0.76789	0.671621	0.217563	0.493223	0.473692	-1.1557	0.0117358	0.0243323	AT1G14020.1		O-fucosyltransferase family protein
Glyma.13G166200	12.6262	12.96	14.0929	4.39572	4.15185	5.79976	-1.52653	4.35656e-26	7.49789e-25	AT2G25490.1	EBF1,FBL6	EIN3-binding F box protein 1
Glyma.06G153000	1.24921	1.9698	2.56133	1.22207	0.830534	0.73045	-1.1111	0.00330781	0.00775735	AT2G13690.1		PRLI-interacting factor, putative
Glyma.15G054500	2.39811	2.2947	1.8916	10.9786	10.8855	9.55447	2.18631	4.01974e-36	1.08157e-34	AT1G22360.1	AtUGT85A2,UGT85A2	UDP-glucosyl transferase 85A2
Glyma.01G005400	41.3168	41.7258	36.7948	19.5983	20.3839	18.7623	-1.08937	1.26268e-31	2.7886e-30	AT4G26270.1	PFK3	phosphofructokinase 3
Glyma.04G249500	6.61668	8.14671	7.69474	18.95	14.0449	15.7951	1.06161	4.8905e-10	2.86149e-09	AT1G21790.1		TRAM, LAG1 and CLN8 (TLC) lipid-sensing domain containing protein
Glyma.15G005100	0	0	0	0.076063	0.159814	0.153754	5.52776	0.0063328	0.0139606	AT4G37850.1		basic helix-loop-helix (bHLH) DNA-binding superfamily protein
Glyma.16G172000	3.09906	3.45533	4.85637	0	0	0	-7.78995	1.17041e-07	5.30828e-07
Glyma.13G232567	14.0846	17.3665	15.9416	9.33976	7.23602	7.81485	-1.01529	5.86866e-09	3.07218e-08	AT1G28960.1	ATNUDT15,ATNUDX15,NUDX15	nudix hydrolase homolog 15
Glyma.04G065800	10.5147	12.1709	10.7799	1.61878	2.50572	1.06463	-2.75171	5.19525e-22	7.29217e-21	AT5G11160.1	APT5	adenine phosphoribosyltransferase 5
Glyma.17G089500	4.7664	4.39795	3.73302	1.53142	0.801324	0.854998	-2.06624	1.92365e-11	1.27942e-10	AT5G62770.1		Protein of unknown function (DUF1645)
Glyma.08G025800	4.75001	5.99309	5.14475	12.2417	9.34949	11.5306	1.00645	2.32636e-11	1.53446e-10	AT1G55090.1		carbon-nitrogen hydrolase family protein
Glyma.07G023500	14.5681	13.8141	14.6793	68.511	52.7066	57.2869	1.99289	2.12903e-63	1.47739e-61	AT5G10930.1	CIPK5,SnRK3.24	CBL-interacting protein kinase 5
Glyma.07G138250	6.03198	6.99144	5.2945	0.929549	1.53563	1.10043	-2.42252	4.29255e-14	3.55149e-13
Glyma.09G260500	10.0746	12.63	13.1746	0	0.969064	0	-5.2747	0.0200135	0.0389116
Glyma.11G017500	0.61889	0.562474	0.38926	11.6548	11.1472	11.313	4.35504	9.34611e-61	6.01538e-59	AT4G23880.1
Glyma.04G058500	0.042788	0.155475	0.045439	0	0	0	-5.96641	0.00389773	0.00900246	AT4G10720.1		Ankyrin repeat family protein
Glyma.17G022600	24.4901	18.3165	22.2578	5.11012	5.75158	9.2423	-1.75346	2.04141e-11	1.35336e-10
Glyma.09G213700	86.0966	86.0294	85.6764	40.6758	46.1099	38.5846	-1.10222	2.51458e-38	7.41991e-37
Glyma.11G022100	0	0	0	0.889773	0.920197	0.294836	8.41223	1.29145e-09	7.25232e-09	AT5G41460.1		Protein of unknown function (DUF604)
Glyma.10G140200	1.02691	0.893304	0.750315	0	0	0.023027	-6.75184	2.9867e-08	1.4495e-07	AT4G01630.1	ATEXP17,ATEXPA17,ATHEXP ALPHA 1.13,EXPA17	expansin A17
Glyma.12G225000	16.5857	16.7623	16.4943	3.73941	4.06364	4.38203	-2.09094	5.96734e-57	3.35925e-55	AT3G17465.1	RPL3P	ribosomal protein L3 plastid
Glyma.10G255500	4.44924	5.22716	4.64472	0.791645	1.22427	1.40936	-2.12237	4.95769e-17	5.07034e-16	AT1G50010.1	TUA2	tubulin alpha-2 chain
Glyma.08G038400	1.67478	1.68143	1.64313	0.157904	0.218349	0.292373	-2.95036	8.68724e-11	5.46087e-10	AT5G19650.1	ATOFP8,OFP8	ovate family protein 8
Glyma.01G230600	0.392327	0.860604	0.415747	0.106156	0.127557	0.105696	-2.32262	1.89623e-05	6.45819e-05	AT5G42310.1		Pentatricopeptide repeat (PPR-like) superfamily protein
Glyma.20G244600	0.071855	0.065656	0.338591	1.36523	0.696479	0.905241	2.50568	0.00895972	0.0190965
Glyma.17G143900	0.282212	0.172635	0.178552	0	0	0.048722	-3.76573	0.0157814	0.031587	AT2G44940.1		Integrase-type DNA-binding superfamily protein
Glyma.10G100800	0.601094	0.744737	0.623549	0.073864	0.162662	0.137246	-2.39813	3.735e-05	0.000121914	AT3G57550.1	AGK2,GK-2	guanylate kinase
Glyma.03G162300	0.535335	0	0.149691	0	0	0	-6.09579	0.0151268	0.0303875	AT5G43420.1		RING/U-box superfamily protein
Glyma.18G096400	32.534	68.1056	70.0591	129.082	128.174	156.334	1.19086	4.42353e-09	2.34616e-08	AT5G54940.2		Translation initiation factor SUI1 family protein
Glyma.03G226800	1.18965	1.07765	0.623434	57.5414	47.4787	44.9757	5.63389	7.3284e-172	5.84298e-169	AT3G14680.1	CYP72A14	cytochrome P450, family 72, subfamily A, polypeptide 14
Glyma.06G284700	4.79663	4.49361	6.00928	0.795644	0.948244	0.250545	-2.99553	6.23624e-12	4.35222e-11	AT3G58100.1	PDCB5	plasmodesmata callose-binding protein 5
Glyma.15G217100	14.9101	12.472	13.8678	0.45844	1.01785	0.883392	-4.18065	6.85537e-48	2.89541e-46	AT1G70890.1	MLP43	MLP-like protein 43
Glyma.13G253500	5.5767	5.87015	4.94505	2.01614	1.81243	1.44548	-1.61014	9.72308e-14	7.82735e-13	AT4G37850.1		basic helix-loop-helix (bHLH) DNA-binding superfamily protein
Glyma.19G087200	9.90052	6.72075	7.02367	97.085	72.1478	69.2045	3.26809	2.00709e-50	9.2034e-49	AT5G20090.1		Uncharacterised protein family (UPF0041)
Glyma.07G036300	93.0626	89.5181	98.9146	27.6012	48.1111	28.9472	-1.61853	6.95359e-25	1.13146e-23	AT3G14010.2	CID4	CTC-interacting domain 4
Glyma.07G200900	4.34362	4.49246	3.12017	0.944095	1.14363	1.88576	-1.64412	4.09982e-06	1.53157e-05	AT2G33845.1		Nucleic acid-binding, OB-fold-like protein
Glyma.15G162733	1.06385	0.500047	1.21069	0.243284	0	0	-3.57396	0.00528769	0.011886	AT1G31540.2		Disease resistance protein (TIR-NBS-LRR class) family
Glyma.10G230300	3.17913	3.59955	3.33161	1.16645	1.66618	1.52098	-1.27701	5.45389e-05	0.00017371	AT5G52810.1		NAD(P)-binding Rossmann-fold superfamily protein
Glyma.01G076200	0.984636	0.759201	1.62852	15.1409	12.2886	9.73913	3.39639	7.67675e-31	1.63978e-29	AT3G60520.1
Glyma.17G211300	0.342779	0.339088	1.18828	0.249758	0.273078	0.094079	-1.65518	0.0106552	0.0223062	AT3G11760.1
Glyma.08G122700	16.3832	14.3274	18.2303	39.1161	37.0088	36.946	1.15067	2.59092e-27	4.73885e-26	AT1G29370.1		Kinase-related protein of unknown function (DUF1296)
Glyma.03G201100	3.38285	3.58502	2.70173	15.9187	7.76084	11.8847	1.81735	3.45397e-10	2.04826e-09	AT2G35980.1	ATNHL10,NHL10,YLS9	Late embryogenesis abundant (LEA) hydroxyproline-rich glycoprotein family
Glyma.05G187700	12.9062	16.2259	13.5288	3.37812	4.23916	4.31668	-1.89854	5.99629e-28	1.13225e-26	AT4G39330.1	ATCAD9,CAD9	cinnamyl alcohol dehydrogenase 9
Glyma.12G183900	2.24828	2.88319	1.92791	0.471198	0.20683	0.127363	-3.16636	1.04509e-11	7.14302e-11	AT1G08290.1	WIP3	WIP domain protein 3
Glyma.20G046900	2.94699	3.08791	4.19974	2.25083	1.5927	1.27413	-1.0879	0.00821044	0.017641
Glyma.13G075700	4.04314	3.42938	2.10965	0.185626	0.069363	0.43952	-3.81658	3.86738e-11	2.50441e-10	AT3G43720.1		Bifunctional inhibitor/lipid-transfer protein/seed storage 2S albumin superfamily protein
Glyma.19G257100	20.5234	22.7961	22.5704	7.13514	8.66101	6.34961	-1.63472	7.74181e-20	9.51721e-19	AT2G46540.1
Glyma.13G232000	0.948925	0.959379	1.01464	0.413731	0.69226	0.406585	-1.01641	0.0059515	0.0132087	AT1G28690.1		Tetratricopeptide repeat (TPR)-like superfamily protein
Glyma.04G256900	2.35536	2.33772	3.21045	5.73567	7.15998	5.94872	1.19323	2.77609e-08	1.35114e-07	AT4G09900.1	ATMES12,MES12	methyl esterase 12
Glyma.05G019800	0.25616	0.492856	0.683489	0.103217	0.163496	0.210944	-1.61869	0.00116453	0.00297846	AT1G74160.1
Glyma.05G086400	0.82809	0.629507	1.21668	0.267508	0.390808	0.446706	-1.33224	0.00170237	0.00421712	AT4G31590.1	ATCSLC05,ATCSLC5,CSLC05,CSLC5	Cellulose-synthase-like C5
Glyma.04G040600	0.474643	0.637144	1.00839	0	0	0	-8.99657	1.58716e-11	1.06596e-10	AT2G25737.1		Sulfite exporter TauE/SafE family protein
Glyma.18G121600	5.36206	6.27195	5.83615	0.800821	1.23292	0.30894	-2.95325	6.41903e-11	4.07837e-10	AT1G69700.1	ATHVA22C,HVA22C	HVA22 homologue C
Glyma.05G229300	6.30141	4.76001	4.27824	1.39358	2.55677	2.14234	-1.39783	1.17102e-06	4.67642e-06	AT4G29080.1	IAA27,PAP2	phytochrome-associated protein 2
Glyma.15G186500	0.561697	0.487234	0.466837	0.019973	0	0	-5.8977	1.0602e-12	7.90309e-12	AT1G48280.1		hydroxyproline-rich glycoprotein family protein
Glyma.06G102300	5.3743	4.85265	3.99431	12.9853	7.67529	12.9683	1.16103	2.20546e-07	9.68559e-07	AT1G22380.1	AtUGT85A3,UGT85A3	UDP-glucosyl transferase 85A3
Glyma.18G213900	16.5484	17.0931	18.2359	6.0053	6.87148	6.23196	-1.50125	1.73942e-28	3.37416e-27	AT3G08740.1		elongation factor P (EF-P) family protein
Glyma.11G036500	6.80916	6.23166	10.3435	29.418	17.5357	20.1412	1.46443	9.71417e-10	5.51618e-09	AT4G17500.1	ATERF-1,ERF-1	ethylene responsive element binding factor 1
Glyma.11G178400	8.45418	9.10134	8.86891	30.6429	27.2108	31.3379	1.69512	3.15866e-58	1.85847e-56	AT1G07230.1	NPC1	non-specific phospholipase C1
Glyma.10G047300	11.8113	10.447	8.35467	2.60826	3.47179	2.54526	-1.88871	1.79545e-11	1.19947e-10
Glyma.12G108500	1.39175	2.0444	2.01782	0.159306	0.317927	0.625507	-2.35422	1.39371e-05	4.83392e-05	AT1G61170.1
Glyma.13G171100	14.4097	12.6906	13.3867	6.50394	6.19735	5.67337	-1.19975	2.75515e-22	3.92696e-21	AT4G18570.1		Tetratricopeptide repeat (TPR)-like superfamily protein
Glyma.04G034101	3.04766	3.54993	4.50659	0.384393	1.04743	0.396805	-2.66591	2.02983e-08	1.00305e-07
Glyma.05G161500	0.857628	0.497597	0.572506	0	0.167911	0.067231	-3.13637	0.00323575	0.00760479	AT2G29420.1	ATGSTU7,GST25,GSTU7	glutathione S-transferase tau 7
Glyma.18G128400	0.228357	0.420537	0	0	0	0	-5.89252	0.0212984	0.0411496	AT1G10370.1	ATGSTU17,ERD9,GST30,GST30B	Glutathione S-transferase family protein
Glyma.08G362000	0.982596	0.878909	0.791896	0.064865	0.265185	0.058295	-2.82894	1.07162e-06	4.29925e-06	AT2G43200.1		S-adenosyl-L-methionine-dependent methyltransferases superfamily protein
Glyma.07G003900	3.49158	3.48321	4.0754	2.31804	1.34004	1.51253	-1.16561	1.31113e-05	4.56455e-05	AT1G73090.1
Glyma.02G132900	3.89036	2.73753	3.91078	1.73854	1.78752	1.80132	-1.04337	9.8468e-06	3.48455e-05	AT3G19220.1	CYO1,SCO2	protein disulfide isomerases
Glyma.08G230500	24.6242	21.9513	21.3252	11.1097	11.553	10.1156	-1.11147	1.70247e-14	1.45804e-13	AT1G70890.1	MLP43	MLP-like protein 43
Glyma.02G182600	4.03878	4.502	3.81733	1.50092	2.38539	1.39763	-1.27508	6.50516e-06	2.36237e-05	AT2G41870.1		Remorin family protein
Glyma.03G092700	245.02	256.29	247.973	52.7975	66.5088	60.7663	-2.11863	4.86004e-128	1.72611e-125	AT1G16300.1	GAPCP-2	glyceraldehyde-3-phosphate dehydrogenase of plastid 2
Glyma.15G074200	3.26986	4.69214	4.98586	9.14931	11.1755	12.5923	1.26708	1.51724e-12	1.11736e-11	AT2G33770.1	ATUBC24,PHO2,UBC24	phosphate 2
Glyma.07G120800	0.778632	0.460081	0.398023	12.7653	7.01394	9.07899	4.0738	4.29762e-35	1.10606e-33	AT2G44600.1
Glyma.13G370700	2.83877	3.20892	2.5799	0.33089	0.662366	0.326807	-2.77131	1.82049e-19	2.18974e-18	AT1G80870.1		Protein kinase superfamily protein
Glyma.17G163500	0.059144	0.099576	0.158874	0	0.01698	0	-4.25115	0.0056886	0.0126822	AT5G67385.1		Phototropic-responsive NPH3 family protein
Glyma.07G172000	25.6699	25.0615	27.9734	50.4271	68.122	80.1208	1.13408	2.06207e-12	1.50301e-11	AT1G68020.2	ATTPS6,TPS6	UDP-Glycosyltransferase / trehalose-phosphatase family protein
Glyma.05G188700	8.51049	5.99159	10.6997	0.770234	0.291368	1.16352	-3.54412	9.39971e-16	8.81699e-15	AT5G10390.1		Histone superfamily protein
Glyma.14G187300	0.927951	1.26271	1.52351	0.207338	0.190944	0.328212	-2.38144	1.50346e-10	9.20503e-10	AT4G27860.1		vacuolar iron transporter (VIT) family protein
Glyma.20G040600	3.21509	3.26367	3.24223	0.871884	0.819457	1.29401	-1.75957	3.51016e-11	2.27913e-10	AT2G26870.1	NPC2	non-specific phospholipase C2
Glyma.03G262750	3.21023	2.56858	1.82995	1.42338	1.00814	0.94729	-1.22572	0.00605633	0.0134231	AT4G22130.1	SRF8	STRUBBELIG-receptor family 8
Glyma.14G049000	9.30319	8.49441	12.3641	1.76045	1.12727	1.02259	-2.99869	7.73721e-29	1.52974e-27	AT1G05010.1	ACO4,EAT1,EFE	ethylene-forming enzyme
Glyma.18G081800	0.211123	0.210876	0.329712	0	0.014031	0	-5.93744	2.77448e-09	1.50714e-08	AT5G55540.1	LOP1,TRN1	tornado 1
Glyma.11G252400	0.47787	0.400554	0.822036	0.124624	0.03157	0.085198	-2.82753	2.42028e-05	8.1261e-05	AT5G16740.1		Transmembrane amino acid transporter family protein
Glyma.02G275800	0	0	0	2.09941	1.28784	1.10446	7.73524	5.01297e-08	2.37563e-07	AT3G20320.1	TGD2	trigalactosyldiacylglycerol2
Glyma.06G004800	12.471	10.8927	11.7331	30.4238	30.4464	30.9104	1.32566	4.54629e-37	1.27505e-35	AT4G38690.1		PLC-like phosphodiesterases superfamily protein
Glyma.11G145500	1.72715	1.28154	1.65197	0.284057	0.358604	0.217077	-2.46441	1.27714e-13	1.02035e-12	AT4G30080.1	ARF16	auxin response factor 16
Glyma.03G142500	6.8246	4.23825	3.6047	2.13006	2.2612	2.21604	-1.17869	9.74404e-07	3.9294e-06	AT3G57880.1		Calcium-dependent lipid-binding (CaLB domain) plant phosphoribosyltransferase family protein
Glyma.13G319200	0.243968	1.77434	0.221699	0	0	0	-6.87643	8.86851e-05	0.00027385	AT3G44735.1	ATPSK3,PSK1,PSK3	PHYTOSULFOKINE 3 PRECURSOR
Glyma.03G078600	10.446	13.3772	11.7374	3.78638	3.00518	2.61581	-1.97511	1.64477e-26	2.88929e-25	AT2G38110.1	ATGPAT6,GPAT6	glycerol-3-phosphate acyltransferase 6
Glyma.20G146100	96.2748	89.6623	94.0558	281.79	276.523	267.845	1.47462	2.4083e-103	4.9004e-101	AT3G22440.1		FRIGIDA-like protein
Glyma.14G030400	34.6798	29.5864	31.1714	349.716	287.02	276.802	3.19972	3.30745e-171	2.48491e-168	AT1G06570.1	HPD,PDS1	phytoene desaturation 1
Glyma.09G136000	0.605259	0.67919	0.764806	1.47753	1.38138	3.06969	1.19979	1.01392e-06	4.07865e-06	AT3G61415.1	ASK21,SK21	SKP1-like 21
Glyma.16G200100	0.677246	1.20345	0.932728	4.58946	4.13292	3.03777	1.99721	5.59529e-12	3.92243e-11	AT5G51920.1		Pyridoxal phosphate (PLP)-dependent transferases superfamily protein
Glyma.07G247500	38.7373	32.9323	38.3155	12.7637	11.7267	10.3306	-1.71891	1.04134e-31	2.31285e-30	AT4G15800.1	RALFL33	ralf-like 33
Glyma.13G037400	1.97683	2.04352	2.11766	0.13814	0.341615	0.095361	-3.47906	7.65381e-14	6.22179e-13	AT3G49310.1		Major facilitator superfamily protein
Glyma.11G066400	106.514	114.427	110.122	26.3627	35.3974	32.7425	-1.87067	5.181e-69	4.2169e-67	AT4G36670.1		Major facilitator superfamily protein
Glyma.10G266300	0.748774	1.13915	1.11978	0.531779	0.132554	0.405936	-1.54618	0.0152073	0.0305349	AT3G03280.1
Glyma.17G031800	3.28387	4.49372	4.64453	11.2599	9.44144	8.98825	1.19797	1.24296e-11	8.43348e-11	AT3G16910.1	AAE7,ACN1	acyl-activating enzyme 7
Glyma.19G227800	0	0.111023	0.126977	0.784128	0.313456	0.357873	2.50324	0.0135465	0.0276103	AT1G56600.1	AtGolS2,GolS2	galactinol synthase 2
Glyma.10G212700	67.1196	65.4287	35.9986	15.3066	18.8506	26.6546	-1.42411	1.26773e-11	8.59111e-11	AT4G25030.1
Glyma.12G062900	9.91052	13.6146	10.3003	48.2134	34.6023	37.7748	1.77351	7.33603e-27	1.3123e-25	AT1G07570.3	APK1,APK1A	Protein kinase superfamily protein
Glyma.17G214600	0.73367	0.867646	0.621502	0.36732	0.390199	0.22281	-1.13596	0.0109518	0.0228621	AT5G38280.1	PR5K	PR5-like receptor kinase
Glyma.17G247100	3.09889	3.33623	2.87117	6.57329	9.97691	8.67378	1.36993	3.46905e-07	1.48167e-06
Glyma.19G137400	0	0.028535	0	0.243087	0.157024	0.062767	3.9302	0.005667	0.0126398	AT2G41640.1		Glycosyltransferase family 61 protein
Glyma.15G115500	4.63637	4.46445	4.04345	1.38917	0.463154	0.820131	-2.34596	3.89036e-10	2.29556e-09	AT3G02870.1	VTC4	Inositol monophosphatase family protein
Glyma.02G062900	0.63781	1.22247	0.5607	30.8652	24.7459	21.1195	4.90049	3.65717e-75	3.54537e-73	AT2G23620.1	ATMES1,MES1	methyl esterase 1
Glyma.18G208300	1.33731	2.02985	1.98268	0	0.005204	0.027196	-6.95083	3.00006e-19	3.54955e-18	AT2G15480.2	UGT73B5	UDP-glucosyl transferase 73B5
Glyma.16G068700	0.40949	0.58872	0.315812	0	0	0	-7.7927	1.37149e-07	6.16942e-07	AT5G14450.1		GDSL-like Lipase/Acylhydrolase superfamily protein
Glyma.05G105300	2.91776	3.22137	2.39191	10.8754	11.2774	8.71519	1.81641	6.78819e-22	9.45795e-21	AT2G14750.1	AKN1,APK,APK1,ATAKN1	APS kinase
Glyma.03G185400	1.43457	1.28157	1.30724	0	0.07446	0	-5.68676	0.000972685	0.00252414	AT3G53190.1		Pectin lyase-like superfamily protein
Glyma.20G090500	2.04846	2.30994	1.17421	0.110509	0.245366	0.284414	-3.1657	3.19831e-12	2.28807e-11	AT5G26670.1		Pectinacetylesterase family protein
Glyma.14G220000	5.05159	4.80052	4.27289	2.03153	2.58564	2.2675	-1.09916	1.11076e-09	6.2719e-09	AT1G20080.1	ATSYTB,NTMC2T1.2,NTMC2TYPE1.2,SYT2,SYTB	Calcium-dependent lipid-binding (CaLB domain) family protein
Glyma.03G175800	31.1613	29.42	28.3879	15.6021	15.2943	15.2061	-1.00919	7.16713e-21	9.43097e-20	AT2G37330.1	ALS3	aluminum sensitive 3
Glyma.01G090102	0.098143	0.095385	0	0.13403	0.149444	1.03736	2.65345	0.0194334	0.037912	AT1G67230.1	LINC1	little nuclei1
Glyma.03G123300	50.5058	42.859	43.29	126.491	114.542	102.456	1.27088	1.82727e-44	6.77947e-43	AT3G56680.1		Single-stranded nucleic acid binding R3H protein
Glyma.15G019200	1.28129	1.63865	1.06631	2.91747	2.92867	4.07474	1.251	5.74207e-09	3.00712e-08	AT3G16340.1	ATPDR1,PDR1	pleiotropic drug resistance 1
Glyma.06G059600	59.8499	55.8642	50.8262	146.086	134.519	146.406	1.29778	1.81237e-44	6.73058e-43	AT5G24930.1	ATCOL4,COL4	CONSTANS-like 4
Glyma.15G111500	4.32585	3.25361	4.52129	10.7063	9.73156	8.71448	1.20817	3.37784e-12	2.41165e-11	AT4G04320.1		malonyl-CoA decarboxylase family protein
Glyma.02G035650	0.530996	0.447426	0.407345	0.958206	0.991053	1.17089	1.1073	0.00164057	0.00407956
Glyma.13G166500	35.6489	31.6862	31.3958	96.1364	72.8206	80.539	1.27848	4.83158e-22	6.79238e-21	AT1G52565.1
Glyma.17G101800	6.12727	6.09133	4.37648	17.2083	25.3865	19.0144	1.81534	1.3789e-18	1.5692e-17	AT1G74410.1		RING/U-box superfamily protein
Glyma.03G088300	2.74239	2.54907	4.67062	0.500318	0.866303	1.16676	-2.03203	3.10506e-05	0.000102474
Glyma.11G207000	0.32187	0.705058	0.95159	1.83001	1.97356	1.51501	1.36001	0.000628183	0.00168615	AT1G70520.1	CRK2	cysteine-rich RLK (RECEPTOR-like protein kinase) 2
Glyma.07G151800	9.05073	10.5694	8.65801	1.27044	1.75088	1.75931	-2.62497	1.71675e-43	6.16757e-42	AT1G02850.2	BGLU11	beta glucosidase 11
Glyma.13G293100	6.39309	7.75733	6.27951	0.116136	0.345189	0.262943	-4.85572	1.97744e-59	1.20522e-57	AT1G75840.1	ARAC5,ATGP3,ATROP4,ROP4	RAC-like GTP binding protein 5
Glyma.03G246400	0.242432	0.248391	0.25437	0.777395	1.39872	0.572153	1.80567	9.97166e-05	0.000305835	AT5G66980.1		AP2/B3-like transcriptional factor family protein
Glyma.17G113500	1.08516	0.824409	0.651135	4.68174	4.70676	4.81577	2.40205	2.28014e-24	3.62263e-23	AT1G02630.1		Nucleoside transporter family protein
Glyma.17G077900	33.6586	36.2361	33.6886	5.71883	7.94156	6.12772	-2.44957	3.53682e-67	2.70934e-65	AT1G18650.1	PDCB3	plasmodesmata callose-binding protein 3
Glyma.12G174100	1.12159	1.12213	1.21353	6.40937	6.02428	6.06076	2.35567	1.2572e-48	5.42721e-47	AT4G30080.1	ARF16	auxin response factor 16
Glyma.15G229400	5.32202	4.18265	3.18786	13.385	10.8302	11.8052	1.44281	1.06472e-13	8.55189e-13	AT3G12320.1
Glyma.08G328000	11.668	12.4316	11.3404	2.2935	2.91252	3.2763	-2.12308	2.08076e-34	5.22773e-33	AT1G55910.1	ZIP11	zinc transporter 11 precursor
Glyma.16G189000	3.40456	4.60641	2.87964	0.748888	0.68785	0.773157	-2.35717	5.87323e-20	7.28661e-19	AT5G23850.1		Arabidopsis thaliana protein of unknown function (DUF821)
Glyma.06G060200	3.3833	3.14694	3.44453	11.6236	7.80858	9.3018	1.46661	4.18617e-14	3.46714e-13	AT2G24820.1	TIC55-II	translocon at the inner envelope membrane of chloroplasts 55-II
Glyma.20G230900	4.00182	4.61213	5.0235	15.205	15.0899	17.3183	1.74275	1.99303e-43	7.11733e-42	AT1G54710.1	ATATG18H,ATG18H	homolog of yeast autophagy 18 (ATG18) H
Glyma.09G006600	1.11912	1.35613	0.826133	2.55495	2.58925	2.59993	1.16274	1.73079e-05	5.92416e-05	AT1G11940.1		Core-2/I-branching beta-1,6-N-acetylglucosaminyltransferase family protein
Glyma.07G254400	2.0457	3.54026	2.44095	5.73277	5.81562	5.40334	1.01659	8.50551e-06	3.04236e-05	AT4G15475.1		F-box/RNI-like superfamily protein
Glyma.14G153400	5.49965	2.99347	3.97128	0.589853	1.77617	0.651502	-2.11314	5.64445e-07	2.34319e-06	AT1G51940.1		protein kinase family protein / peptidoglycan-binding LysM domain-containing protein
Glyma.07G128800	3.34559	4.06921	3.15348	1.62065	1.77601	1.058	-1.30002	1.054e-05	3.71405e-05	AT4G29540.2		bacterial transferase hexapeptide repeat-containing protein
Glyma.16G023800	1.41291	0.593935	0.976765	0.332849	0	0.074867	-2.86626	0.00699307	0.0152719	AT1G01250.1		Integrase-type DNA-binding superfamily protein
Glyma.11G073700	1.18682	0.593723	0.292764	1.95389	2.20495	2.33548	1.445	0.00515747	0.0116181	AT3G54340.1	AP3,ATAP3	K-box region and MADS-box transcription factor family protein
Glyma.13G004400	2.15874	2.3173	3.72513	12.5179	3.56957	9.65798	1.68261	8.03559e-06	2.88357e-05	AT1G05300.1	ZIP5	zinc transporter 5 precursor
Glyma.19G219300	8.366	12.6899	9.57371	1.35754	1.40327	1.16674	-3.00998	4.3017e-34	1.06636e-32	AT4G01900.1	GLB1,PII	GLNB1 homolog
Glyma.17G260700	0.209777	0.129926	0.037211	1.1084	0.685314	0.556923	2.45311	0.00076381	0.00202046	AT5G42200.1		RING/U-box superfamily protein
Glyma.06G194500	0.237056	0.116671	0.092015	0	0	0	-7.28225	6.36089e-06	2.31342e-05	AT1G74460.1		GDSL-like Lipase/Acylhydrolase superfamily protein
Glyma.08G096700	3.0303	2.56681	2.13734	1.26402	1.25331	0.972493	-1.21097	1.90764e-06	7.41716e-06	AT4G18360.1		Aldolase-type TIM barrel family protein
Glyma.04G194600	3.03766	2.28437	2.70038	5.82669	7.80772	7.20268	1.24951	2.87648e-19	3.4085e-18	AT5G63420.1	emb2746	RNA-metabolising metallo-beta-lactamase family protein
Glyma.11G091400	5.95952	5.26808	5.1598	85.0829	49.5884	61.7079	3.52199	3.53941e-63	2.44739e-61	AT4G38580.1	ATFP6,FP6,HIPP26	farnesylated protein 6
Glyma.09G010700	11.5163	11.8033	11.1942	64.2642	47.864	51.3945	2.16022	2.00894e-61	1.31908e-59	AT5G47560.1	ATSDAT,ATTDT,TDT	tonoplast dicarboxylate transporter
Glyma.08G047500	5.26426	6.14396	7.5613	2.84462	1.47588	3.17418	-1.39078	2.46258e-05	8.25748e-05	AT2G01770.1	ATVIT1,VIT1	vacuolar iron transporter 1
Glyma.11G057300	0.904119	0.494073	0.358971	0	0	0	-7.51298	1.45235e-06	5.72674e-06	AT2G23440.1
Glyma.11G128400	0.848701	1.00841	0.752032	0.163586	0.099654	0.148916	-2.70333	3.44932e-07	1.47454e-06	AT1G05950.1
Glyma.14G061300	2.29738	1.66042	2.98969	6.35899	5.76603	5.6528	1.29712	1.8255e-08	9.08054e-08	AT2G29670.1		Tetratricopeptide repeat (TPR)-like superfamily protein
Glyma.13G222700	0.368468	0.170571	0	3.56004	5.66664	4.60272	4.54313	0.000247285	0.000712143	AT4G18975.3		Pentatricopeptide repeat (PPR) superfamily protein
Glyma.04G028600	0.923312	1.77476	0.805966	0	0	0.100047	-5.19374	0.0095729	0.0202685	AT4G36360.1	BGAL3	beta-galactosidase 3
Glyma.03G050200	0.51659	1.33959	0.378131	0	0	0	-7.33033	6.76076e-06	2.45041e-05
Glyma.17G192000	4.41357	3.64853	4.20519	0.544628	0.601276	0.656079	-2.82252	1.62467e-32	3.75134e-31	AT5G49630.1	AAP6	amino acid permease 6
Glyma.10G270200	67.8395	64.0876	67.2521	187.043	178.386	167.328	1.35959	1.33782e-69	1.10499e-67	AT2G01190.1		Octicosapeptide/Phox/Bem1p family protein
Glyma.06G149600	7.54076	7.82855	7.02358	17.4615	22.8202	21.4624	1.34109	1.70171e-17	1.78812e-16	AT5G64700.1		nodulin MtN21 /EamA-like transporter family protein
Glyma.17G217100	7.54119	6.52855	7.71483	3.63361	4.04661	3.57842	-1.01372	4.50478e-14	3.71999e-13	AT2G25180.1	ARR12,RR12	response regulator 12
Glyma.07G195400	4.57471	4.89869	3.27332	1.46438	1.52605	1.71452	-1.49627	3.89743e-09	2.08097e-08	AT3G47160.1		RING/U-box superfamily protein
Glyma.13G133900	18.5252	21.3979	22.6308	8.82784	7.41821	5.69135	-1.56808	1.34585e-14	1.16161e-13	AT5G02610.1		Ribosomal L29 family protein
Glyma.12G157500	2.51731	3.03509	2.66451	0.393958	0.305449	0.216362	-3.20876	1.64857e-24	2.64069e-23	AT3G14920.1		Peptide-N4-(N-acetyl-beta-glucosaminyl)asparagine amidase A protein
Glyma.13G229700	2.70375	3.53949	3.52502	0.642333	0.676474	0.933709	-2.17486	1.57691e-13	1.25217e-12	AT2G42610.2	LSH10	Protein of unknown function (DUF640)
Glyma.03G014500	2.21225	2.14598	2.21175	5.91055	4.56941	5.03189	1.17892	9.18398e-10	5.22879e-09	AT1G01800.1		NAD(P)-binding Rossmann-fold superfamily protein
Glyma.15G036200	18.0002	19.7052	19.4982	4.14023	7.62298	6.02676	-1.74844	1.07148e-17	1.14061e-16	AT1G55910.1	ZIP11	zinc transporter 11 precursor
Glyma.04G180800	20.5676	13.9096	14.549	38.8043	31.2893	35.9673	1.05184	5.48813e-09	2.87993e-08	AT5G62865.1
Glyma.08G358400	0.211242	0.631886	0.37682	0	0	0	-7.42952	2.80612e-06	1.07018e-05	AT5G02440.1
Glyma.19G222451	0	0	0	0.60768	0.599732	0.181128	6.20947	0.000579678	0.00156639
Glyma.01G225500	1.44419	0.639892	1.52717	2.90907	2.54112	4.59445	1.41278	0.0014969	0.00374998	AT4G23880.1
Glyma.02G073900	0.645464	0.978378	1.0038	0.511113	0.481364	0.46272	-1.08501	0.00465079	0.0105779	AT3G54810.2	BME3,BME3-ZF,GATA8	Plant-specific GATA-type zinc finger transcription factor family protein
Glyma.06G034700	0.989419	1.38854	0.621241	0.454472	0.348967	0.399098	-1.36615	0.0110034	0.0229539	AT3G50770.1	CML41	calmodulin-like 41
Glyma.15G004100	0.625177	0.444985	0.190052	0.06805	0.051141	0.162723	-2.1603	0.0119076	0.0246389	AT1G80730.1	ATZFP1,ZFP1	zinc-finger protein 1
Glyma.19G012100	15.5783	11.734	14.3632	3.91878	4.71119	4.95231	-1.67517	2.41642e-25	4.01722e-24	AT3G28150.1	TBL22	TRICHOME BIREFRINGENCE-LIKE 22
Glyma.02G144400	26.1848	25.2389	22.6709	12.0414	13.0466	9.57622	-1.15652	8.08496e-18	8.71106e-17	AT4G02670.1	AtIDD12,IDD12	indeterminate(ID)-domain 12
Glyma.09G205400	4.86875	5.35638	4.73396	0.27477	0.258493	0.326254	-4.16758	1.43816e-47	5.97089e-46	AT5G46700.1	TET1,TRN2	Tetraspanin family protein
Glyma.03G017800	0.354532	0.760347	0.795307	0.091203	0.206081	0.231041	-1.90215	0.00133027	0.00336959	AT4G00770.1
Glyma.13G274000	1.96789	4.00934	2.57984	0.3675	0.47376	0.252713	-3.01268	2.61638e-10	1.56894e-09	AT5G53940.1		Yippee family putative zinc-binding protein
Glyma.08G159100	0.549968	0.617038	0.694781	0.023625	0.051964	0.077961	-3.62816	2.87645e-10	1.71778e-09	AT2G44260.1		Plant protein of unknown function (DUF946)
Glyma.15G268300	0.491461	1.05285	0.665336	1.48507	1.89335	2.8428	1.41768	0.000903266	0.00235762	AT2G42140.1		VQ motif-containing protein
Glyma.09G039000	2.6074	4.04666	4.61388	0.164097	0.452962	0.222761	-3.60752	2.32133e-24	3.68657e-23	AT3G58650.1
Glyma.03G049800	0.405281	0.315029	0.265713	0	0	0	-7.6415	3.31822e-07	1.4227e-06	AT2G38320.1	TBL34	TRICHOME BIREFRINGENCE-LIKE 34
Glyma.03G111400	0.037211	0.413689	0.073145	0	0	0	-7.14518	9.08158e-05	0.000279943	AT5G19820.1	emb2734	ARM repeat superfamily protein
Glyma.05G216000	55.8459	51.8301	56.5292	6.76508	16.7925	16.7794	-2.09051	1.07006e-15	9.99641e-15
Glyma.18G249502	0.858484	1.2998	1.32935	2.34362	2.36262	2.77673	1.03724	0.000534	0.0014519	AT2G44745.1		WRKY family transcription factor
Glyma.12G196001	21.3609	28.0324	23.7814	5.65609	7.92066	6.69984	-1.86014	1.26568e-36	3.48222e-35	AT5G35730.1		EXS (ERD1/XPR1/SYG1) family protein
Glyma.05G206100	0.799495	0.920823	0.750152	0.376364	0.438046	0.411422	-1.06757	0.000132102	0.000398683	AT1G63300.1		Myosin heavy chain-related protein
Glyma.11G044200	1.46075	2.03214	1.92733	0	0	0.029238	-7.39346	4.59622e-19	5.37943e-18	AT1G50010.1	TUA2	tubulin alpha-2 chain
Glyma.02G200300	18.0644	15.8975	21.5502	5.48901	6.16524	4.9967	-1.80003	6.4031e-21	8.44552e-20	AT5G04800.1		Ribosomal S17 family protein
Glyma.02G098200	16.0058	15.7644	13.291	0.706295	1.77572	0.610556	-3.92943	3.52827e-35	9.11656e-34	AT1G25530.1		Transmembrane amino acid transporter family protein
Glyma.19G190200	2.05823	4.03158	2.60888	0.773829	1.16242	1.11455	-1.57272	2.06414e-07	9.08846e-07	AT2G36570.1		Leucine-rich repeat protein kinase family protein
Glyma.12G225700	24.8041	28.2485	21.2835	0	1.27558	0.312402	-5.58891	9.76917e-18	1.04422e-16	AT5G53880.1
Glyma.05G175600	141.02	159.06	141.942	31.6092	34.9303	38.3285	-2.13641	4.92295e-109	1.13805e-106	AT4G40060.1	ATHB-16,ATHB16,HB16	homeobox protein 16
Glyma.04G207600	142.128	148.354	144.686	38.0955	47.6774	45.3102	-1.79282	2.88486e-89	4.05416e-87	AT3G52950.2		CBS / octicosapeptide/Phox/Bemp1 (PB1) domains-containing protein
Glyma.09G041000	2.53025	2.70515	3.19205	0.435934	0.611646	0.474799	-2.53092	9.19919e-19	1.05673e-17	AT3G16850.1		Pectin lyase-like superfamily protein
Glyma.10G119100	11.5559	10.6099	9.15444	3.47456	4.76767	3.53899	-1.47342	2.07548e-12	1.51221e-11	AT5G07580.1		Integrase-type DNA-binding superfamily protein
Glyma.06G065000	0.792852	0.794331	1.14384	0	0	0.035022	-6.2538	9.75156e-17	9.78613e-16	AT4G18780.1	ATCESA8,CESA8,IRX1,LEW2	cellulose synthase family protein
Glyma.04G187600	0.549539	0.79884	0.993584	0.238713	0.308806	0.235836	-1.63543	8.06286e-07	3.28535e-06	AT5G49160.1	DDM2,DMT01,DMT1,MET1,MET2,METI	methyltransferase 1
Glyma.09G071500	2.44874	2.17829	2.1814	0.72682	1.4175	1.05079	-1.15444	0.000171971	0.000509561	AT1G19170.1		Pectin lyase-like superfamily protein
Glyma.06G193600	0	0.052564	0	0.402376	0.168527	0.213584	3.51616	0.0123994	0.0255456	AT3G47600.1	ATMYB94,ATMYBCP70,MYB94	myb domain protein 94
Glyma.07G245400	1.82221	0.463366	0.331533	2.14511	3.053	2.37269	1.4459	0.0145558	0.0294142	AT3G16720.1	ATL2,TL2	TOXICOS EN LEVADURA 2
Glyma.01G054400	29.9979	31.2168	27.8115	6.07929	9.19801	7.81668	-2.0106	8.7314e-36	2.31896e-34	AT2G03350.1		Protein of unknown function, DUF538
Glyma.20G212900	2.2784	1.78453	2.0199	0.198536	0.084138	0.044918	-4.27877	1.16018e-14	1.00545e-13	AT4G10340.1	LHCB5	light harvesting complex of photosystem II 5
Glyma.05G009400	5.99557	6.22355	6.61078	1.67497	2.94821	2.75911	-1.41368	1.03974e-06	4.17734e-06	AT4G13670.1	PTAC5	plastid transcriptionally active 5
Glyma.08G291600	5.86134	8.3393	7.88207	3.49566	2.93492	2.53391	-1.38058	7.22128e-12	5.02352e-11	AT1G13750.1		Purple acid phosphatases superfamily protein
Glyma.10G207100	2.21639	2.66086	2.39562	0.357737	0.542226	0.37355	-2.57494	3.81024e-15	3.41027e-14	AT3G54940.2		Papain family cysteine protease
Glyma.14G013400	0.440686	0.284534	0.318197	0	0.113317	0.092652	-2.89086	0.00401741	0.00925808	AT5G55810.1	AtNMNAT,NMNAT	nicotinate/nicotinamide mononucleotide adenyltransferase
Glyma.15G082400	1.32288	0.967981	0.814041	25.0074	15.5445	7.04232	3.9876	1.94164e-47	8.01015e-46	AT2G34140.1		Dof-type zinc finger DNA-binding family protein
Glyma.03G214500	62.7851	59.0138	60.0543	26.7714	23.6331	24.9684	-1.32928	2.95469e-33	7.03435e-32	AT2G47690.1		NADH-ubiquinone oxidoreductase-related
Glyma.03G118700	0.518431	1.2306	1.17198	2.79116	2.10755	1.58726	1.08184	0.0145702	0.0294387
Glyma.17G035900	13.107	12.845	12.2202	5.75994	6.92723	4.42533	-1.21685	2.03813e-07	8.97998e-07	AT3G17120.2
Glyma.17G158100	1.24369	1.42115	0.819609	0.061674	0.220508	0.111072	-3.18287	1.5225e-09	8.49973e-09	AT4G37770.1	ACS8	1-amino-cyclopropane-1-carboxylate synthase 8
Glyma.20G222600	268.014	319.201	270.302	29.5585	45.2506	27.7203	-3.12624	1.63922e-84	2.00756e-82	AT1G08650.1	ATPPCK1,PPCK1	phosphoenolpyruvate carboxylase kinase 1
Glyma.19G069000	0.235964	0.493992	0.170105	0.93139	0.82151	0.594098	1.29822	0.0194374	0.037916	AT1G79740.1		hAT transposon superfamily
Glyma.15G078300	18.3864	16.5011	14.9141	86.1566	57.7296	65.3538	2.01234	4.58489e-38	1.33674e-36	AT4G28500.1	ANAC073,NAC073,SND2	NAC domain containing protein 73
Glyma.16G003500	0.379016	0.698281	0.162004	0	0	0	-7.95154	1.57811e-07	7.05016e-07	AT1G80160.1		Lactoylglutathione lyase / glyoxalase I family protein
Glyma.13G289701	0.940993	0.762617	0.561284	5.49518	4.46205	6.05579	2.74841	1.57637e-16	1.56098e-15
Glyma.09G094600	0.202231	0.168428	0.246393	0	0	0	-7.27139	3.92417e-06	1.4689e-05	AT4G35150.1		O-methyltransferase family protein
Glyma.19G166700	6.8496	9.03879	8.51656	3.6524	3.87861	4.29971	-1.10137	1.7466e-08	8.70693e-08	AT3G07880.1	SCN1	Immunoglobulin E-set superfamily protein
Glyma.13G059800	6.51212	6.26471	6.14485	15.3695	14.0547	14.809	1.16302	1.14674e-17	1.21808e-16	AT1G52530.1
Glyma.02G022400	4.58655	5.00916	4.78329	11.2632	11.0875	10.4454	1.12693	1.11465e-16	1.11483e-15	AT1G27060.1		Regulator of chromosome condensation (RCC1) family protein
Glyma.18G013500	0.190252	0.326643	0.205359	1.09409	1.82022	1.63125	2.54621	1.70081e-07	7.55857e-07	AT3G26380.1		Melibiase family protein
Glyma.10G056100	0.198092	0.706464	1.57853	0	0	0	-5.85359	0.00726387	0.0158001
Glyma.07G075200	1.30622	1.24616	0.756569	0.435139	0.758789	0.42827	-1.09706	0.0144477	0.0292193	AT4G00560.1		NAD(P)-binding Rossmann-fold superfamily protein
Glyma.10G249700	3.89347	2.17678	3.92749	11.6186	9.37365	10.8174	1.63504	8.27962e-28	1.55066e-26	AT5G27600.1	ATLACS7,LACS7	long-chain acyl-CoA synthetase 7
Glyma.08G076000	1.2913	1.91632	0.730559	22.7129	35.1892	31.4513	4.42024	6.25566e-56	3.4404e-54	AT3G43660.1		Vacuolar iron transporter (VIT) family protein
Glyma.02G051600	0.453863	0.361568	0.154192	1.70653	1.60586	1.6337	2.27616	8.75127e-08	4.02324e-07	AT4G36380.1	ROT3	Cytochrome P450 superfamily protein
Glyma.14G085500	0.354517	0.515872	0.848098	0.081286	0.145221	0.119732	-2.34376	0.00178725	0.00440978	AT4G24240.1	ATWRKY7,WRKY7	WRKY DNA-binding protein 7
Glyma.19G049800	0.607962	0.599247	0.270627	0.017107	0.199272	0.025223	-2.66899	0.0038592	0.00892243	AT1G67050.1
Glyma.12G027651	15.9557	17.4837	13.7951	0.273708	1.0079	0.379702	-4.89722	8.25653e-19	9.50962e-18	AT3G63380.1		ATPase E1-E2 type family protein / haloacid dehalogenase-like hydrolase family protein
Glyma.11G027100	10.0081	9.92175	8.98557	23.704	23.9518	22.0606	1.20861	1.45061e-39	4.49783e-38	AT1G62990.1	IXR11,KNAT7	KNOTTED-like homeobox of Arabidopsis thaliana 7
Glyma.16G204600	159.608	172.003	156.992	26.5887	30.9086	26.0511	-2.60904	1.54801e-189	1.63454e-186	AT2G36530.1	ENO2,LOS2	Enolase
Glyma.04G126100	2.91758	3.09932	2.13285	1.2339	1.73297	1.11709	-1.05784	0.00306647	0.00723742	AT2G38695.1
Glyma.19G055200	1.38601	0.770428	0.488582	0.022517	0.304725	0.120858	-2.64493	0.00137138	0.00346397	AT5G40670.1		PQ-loop repeat family protein / transmembrane family protein
Glyma.06G318400	4.93035	5.66725	5.12456	1.90185	1.02251	2.18495	-1.67686	2.45019e-09	1.33805e-08	AT5G51460.2	ATTPPA	Haloacid dehalogenase-like hydrolase (HAD) superfamily protein
Glyma.08G140900	2.03661	2.14276	1.90408	0.680043	0.904949	0.482297	-1.62179	1.70822e-08	8.52429e-08	AT5G64940.2	ATATH13,ATH13,ATOSA1,OSA1	ABC2 homolog 13
Glyma.09G209200	5.03381	4.82877	5.65811	16.4821	12.2455	12.8583	1.36145	1.06887e-15	9.98775e-15	AT1G32160.1		Protein of unknown function (DUF760)
Glyma.13G210400	6.04286	5.6325	5.6312	14.6441	12.2298	14.3046	1.19106	5.79327e-22	8.10643e-21	AT3G06200.1		P-loop containing nucleoside triphosphate hydrolases superfamily protein
Glyma.14G098500	0	0.016799	0.037592	0.084057	0.446821	0.278226	3.62856	0.00117675	0.00300834	AT3G57880.1		Calcium-dependent lipid-binding (CaLB domain) plant phosphoribosyltransferase family protein
Glyma.10G025300	2.99364	3.39578	2.87832	0.238691	0.475082	0.281874	-3.28773	8.23761e-22	1.14245e-20	AT3G63110.1	ATIPT3,IPT3	isopentenyltransferase 3
Glyma.12G201500	3.977	3.08572	2.84309	7.1169	6.94721	6.81443	1.01204	1.4942e-09	8.3465e-09	AT2G20810.1	GAUT10,LGT4	galacturonosyltransferase 10
Glyma.17G096200	0.468859	0.991706	0.774109	0.031353	0.035344	0.169535	-3.30014	6.47498e-06	2.35163e-05	AT5G62680.1		Major facilitator superfamily protein
Glyma.11G015700	9.13473	7.75139	7.95621	20.0364	17.0375	15.4381	1.02375	3.56196e-14	2.96777e-13	AT4G23460.1		Adaptin family protein
Glyma.20G241600	52.0426	49.6833	45.3822	11.7047	11.1374	13.6181	-2.0691	1.42649e-62	9.65863e-61	AT3G55120.1	A11,CFI,TT5	Chalcone-flavanone isomerase family protein
Glyma.15G168400	1.81294	1.504	1.58986	4.85537	3.21254	3.44625	1.17172	5.47597e-05	0.000174399
Glyma.10G016400	265.876	244.941	235.345	93.395	128.895	130.594	-1.14352	1.99668e-21	2.7142e-20	AT3G16780.1		Ribosomal protein L19e family protein
Glyma.18G289100	18.7401	24.2019	19.0326	9.40292	9.86456	11.1828	-1.08513	3.03632e-16	2.94685e-15	AT5G02500.1	AT-HSC70-1,HSC70,HSC70-1,HSP70-1	heat shock cognate protein 70-1
Glyma.07G193500	0	0.056993	0.196311	0	0	0	-5.93117	0.0213079	0.0411617
Glyma.20G149000	0.047647	0	0.304099	0	0	0	-6.18949	0.013693	0.0278667	AT3G22750.1		Protein kinase superfamily protein
Glyma.09G253900	1.55199	1.48116	0.919302	2.53058	2.38971	2.80313	1.00255	0.00176895	0.0043696	AT4G36470.1		S-adenosyl-L-methionine-dependent methyltransferases superfamily protein
Glyma.08G321100	27.8855	25.2577	26.2176	301.755	263.076	274.909	3.3437	0	0	AT5G10770.1		Eukaryotic aspartyl protease family protein
Glyma.17G115800	2.9162	2.97447	2.49821	7.2307	5.12714	5.82718	1.05624	1.30559e-06	5.18202e-06	AT5G20120.1
Glyma.04G078400	15.1869	21.331	15.3472	4.55447	3.03306	3.05522	-2.34134	4.42409e-21	5.89095e-20	AT5G44460.1	CML43	calmodulin like 43
Glyma.20G145800	3.42694	4.06331	4.59529	9.50608	8.50159	9.31743	1.11749	2.27703e-14	1.92802e-13	AT3G04910.1	ATWNK1,WNK1,ZIK4	with no lysine (K) kinase 1
Glyma.01G091400	0.67288	0.131579	0.195237	0.084931	0	0	-3.64009	0.0108355	0.0226458	AT5G13930.1	ATCHS,CHS,TT4	Chalcone and stilbene synthase family protein
Glyma.17G022200	0.392245	0.57339	0.487129	0.209131	0.20166	0.167043	-1.38259	0.000348983	0.000981786	AT3G06340.1		DNAJ heat shock N-terminal domain-containing protein
Glyma.08G182100	20.9935	20.0465	18.2195	83.566	88.6925	82.7068	2.03759	1.81832e-99	3.36674e-97	AT1G13110.1	CYP71B7	cytochrome P450, family 71 subfamily B, polypeptide 7
Glyma.07G150400	25.8242	19.0363	14.0591	5.58261	4.26465	4.54577	-2.09815	2.52857e-19	3.00536e-18	AT3G11210.1		SGNH hydrolase-type esterase superfamily protein
Glyma.07G078200	0.872757	1.01443	1.31949	0.074226	0.092072	0.070742	-3.7527	2.13359e-16	2.0954e-15	AT2G45720.2		ARM repeat superfamily protein
Glyma.04G187800	11.8853	11.5392	9.44227	3.95534	7.70865	5.45283	-1.00635	0.000303674	0.000862705	AT5G63135.1
Glyma.07G252900	13.8683	12.5088	12.1043	3.33098	6.15354	3.81655	-1.5965	2.52461e-06	9.67546e-06	AT5G18850.1
Glyma.09G270000	1.79976	2.61559	2.97829	1.07034	1.53557	1.0877	-1.06411	4.55662e-05	0.000146952	AT3G54220.1	SCR,SGR1	GRAS family transcription factor
Glyma.05G076600	0.180519	0.041787	0.178086	0	0	0	-7.0404	4.38259e-05	0.000141749	AT3G50180.1		Plant protein of unknown function (DUF247)
Glyma.13G322300	11.4126	11.1607	10.6832	1.52197	1.97461	1.35256	-2.84174	1.03922e-52	5.11337e-51	AT5G22930.1		Protein of unknown function (DUF1635)
Glyma.10G157200	17.0323	17.586	15.5987	1.00683	1.17492	1.07371	-4.01361	6.19967e-157	3.51027e-154	AT1G54790.1		GDSL-like Lipase/Acylhydrolase superfamily protein
Glyma.08G348101	0.173977	0.663527	0.399766	0	0	0.097366	-3.71085	0.00388254	0.00897003	AT3G25130.1
Glyma.04G225500	3.17509	3.90156	3.43009	19.7482	9.9299	18.6504	2.14142	1.24045e-14	1.07311e-13	AT5G24660.1	LSU2	response to low sulfur 2
Glyma.17G172900	8.66481	8.87962	8.74748	2.54896	3.40236	3.25593	-1.57467	1.54061e-20	1.98642e-19	AT1G45688.1
Glyma.17G066500	1.73086	1.72584	2.41263	0.69785	1.09321	0.626572	-1.48963	1.50919e-05	5.21181e-05	AT4G15560.1	CLA,CLA1,DEF,DXPS2,DXS	Deoxyxylulose-5-phosphate synthase
Glyma.09G004100	0.089783	0	0	0.246796	0.167259	0.276507	2.89782	0.0256514	0.0486103	AT1G62050.1		Ankyrin repeat family protein
Glyma.11G190700	3.64012	4.10067	4.84497	2.07464	1.2024	1.83042	-1.34456	0.000142671	0.00042876	AT1G08390.1
Glyma.11G243000	8.91336	10.8252	9.06766	5.00829	4.06934	4.27486	-1.16514	2.67884e-15	2.42542e-14	AT1G12990.1		beta-1,4-N-acetylglucosaminyltransferase family protein
Glyma.13G347800	1.90684	0.449426	1.43865	0.273382	0.350371	0.219163	-2.22815	1.34106e-06	5.31904e-06	AT1G55020.1	ATLOX1,LOX1	lipoxygenase 1
Glyma.11G129800	0.768396	1.0737	1.15541	0.662188	0.500402	0.344471	-1.05248	0.0207322	0.0401729	AT5G44640.1	BGLU13	beta glucosidase 13
Glyma.10G234900	4.94138	4.86916	2.61395	1.19497	2.09973	0.798887	-1.66228	0.000206762	0.00060345
Glyma.14G050400	0.978823	2.22165	1.40704	0.346911	0.512747	0.320247	-2.02908	1.57041e-05	5.40456e-05	AT5G14180.1	MPL1	Myzus persicae-induced lipase 1
Glyma.19G158351	0	0	0	0.26339	0.14821	0.421242	6.08014	0.000861585	0.00225619
Glyma.01G168400	6.42626	6.90194	8.26251	0	0.076849	0	-7.95478	1.90976e-11	1.27083e-10	AT1G80160.1		Lactoylglutathione lyase / glyoxalase I family protein
Glyma.16G144800	2.00482	1.87959	2.11133	4.01439	4.42838	4.58731	1.05765	1.70257e-14	1.45804e-13	AT2G23520.1		Pyridoxal phosphate (PLP)-dependent transferases superfamily protein
Glyma.20G105300	0.124282	0	0.09794	0.932636	0.364565	0.617387	2.96426	0.000577513	0.00156097	AT4G38470.1		ACT-like protein tyrosine kinase family protein
Glyma.14G151700	14.3127	12.7912	14.5339	37.5369	26.5041	27.0607	1.07122	3.61181e-10	2.13765e-09	AT1G21770.1		Acyl-CoA N-acyltransferases (NAT) superfamily protein
Glyma.14G115500	0.456446	0.446509	0.372716	0	0	0.061679	-4.1047	0.00225966	0.00546662	AT2G45180.1		Bifunctional inhibitor/lipid-transfer protein/seed storage 2S albumin superfamily protein
Glyma.08G209200	3.90484	3.71426	4.36231	1.83536	1.70274	1.993	-1.17244	5.8938e-12	4.12281e-11	AT1G15490.1		alpha/beta-Hydrolases superfamily protein
Glyma.11G097100	37.3353	35.2459	29.2639	4.6989	5.44212	3.10962	-3.00351	1.46192e-50	6.76708e-49	AT2G41990.1
Glyma.06G003300	14.0433	13.3667	13.9761	34.5108	29.7708	29.8739	1.11838	2.40835e-24	3.82167e-23	AT5G47900.1		Protein of unknown function (DUF1624)
Glyma.07G241700	159.477	143.858	144.418	66.4569	91.6983	71.3395	-1.02762	7.25401e-12	5.0445e-11	AT3G06680.1		Ribosomal L29e protein family
Glyma.18G102100	0.1544	0.324269	0.275349	0	0	0.059938	-3.71446	0.0188916	0.0369906	AT1G50900.1		Ankyrin repeat family protein
Glyma.10G047750	6.96176	5.2412	4.53464	0.25472	0.955248	0.294539	-3.54405	7.54863e-14	6.14268e-13
Glyma.03G173300	2.89579	2.63148	1.70602	1.77824	0.621745	1.10509	-1.09916	0.022009	0.0423654	AT2G37430.1		C2H2 and C2HC zinc fingers superfamily protein
Glyma.17G064100	6.80251	6.69029	6.82361	2.99258	3.14684	1.69052	-1.39789	3.12317e-08	1.51197e-07	AT5G57490.1	ATVDAC4,VDAC4	voltage dependent anion channel 4
Glyma.19G011000	0.378259	0.128015	0.060435	0.75625	0.574548	0.49054	1.61618	0.0186319	0.0365455	AT5G14890.1		NHL domain-containing protein
Glyma.01G141100	1.20148	1.58922	2.48734	0.809277	0.530775	0.70368	-1.41789	0.00150694	0.0037731	AT2G45360.1		Protein of unknown function (DUF1442)
Glyma.15G080000	0.520908	0.719328	0.536122	0.133475	0.062355	0.30993	-1.84539	0.00381198	0.00882369	AT2G33990.1	iqd9	IQ-domain 9
Glyma.20G192600	0.509713	0.44855	0.283167	12.8894	8.67105	9.81605	4.57074	1.37419e-58	8.14674e-57	AT5G03530.1	ATRAB,ATRAB ALPHA,ATRAB18B,ATRABC2A,RABC2A	RAB GTPase homolog C2A
Glyma.04G030300	8.84811	7.80158	9.23683	3.62231	3.47718	3.42866	-1.39321	2.25416e-24	3.58281e-23	AT1G27680.1	APL2	ADPGLC-PPase large subunit
Glyma.18G023600	0.091811	0.056769	0.161665	0	0.026119	0	-3.69988	0.0185527	0.0364178	AT2G40370.1	LAC5	laccase 5
Glyma.19G063000	2.07636	1.23075	2.56421	4.44777	4.20105	4.67665	1.12255	0.00622706	0.0137578
Glyma.06G294500	3.79639	4.20028	4.13441	0.028542	0.091282	0.041781	-6.26828	5.63845e-39	1.7063e-37	AT4G28250.1	ATEXPB3,ATHEXP BETA 1.6,EXPB3	expansin B3
Glyma.09G286100	0.450208	0.421629	0.348974	1.15565	1.09088	1.24812	1.44315	0.000138585	0.00041725	AT5G56310.1		Pentatricopeptide repeat (PPR) superfamily protein
Glyma.13G234200	7.14811	5.73609	5.67769	1.47895	2.32822	2.39769	-1.65338	1.89336e-15	1.73557e-14	AT2G33860.1	ARF3,ETT	Transcriptional factor B3 family protein / auxin-responsive factor AUX/IAA-related
Glyma.06G094100	22.1794	19.3244	24.6151	51.4602	44.1048	44.0486	1.01816	6.15756e-15	5.44631e-14	AT5G49710.2
Glyma.09G207100	7.7835	8.71143	7.26427	2.3295	2.02443	1.00005	-2.20404	1.20978e-11	8.21836e-11	AT1G32260.1
Glyma.04G147100	3.12786	1.5051	2.02361	0.994477	1.13123	0.784485	-1.25695	0.00114083	0.00292299	AT4G28050.1	TET7	tetraspanin7
Glyma.04G179800	4.6353	3.3475	4.26825	1.6751	2.18339	1.01335	-1.39612	8.978e-05	0.000277034	AT1G10200.1	WLIM1	GATA type zinc finger transcription factor family protein
Glyma.04G025700	0.464324	1.02641	0.327322	0.071901	0.079027	0.06415	-3.1445	9.05731e-06	3.22563e-05	AT3G27230.1		S-adenosyl-L-methionine-dependent methyltransferases superfamily protein
Glyma.11G121700	0.242561	0.488684	0.393004	2.68956	1.92447	2.86041	2.59566	3.60877e-07	1.53849e-06	AT2G16060.1	AHB1,ARATH GLB1,ATGLB1,GLB1,HB1,NSHB1	hemoglobin 1
Glyma.11G093300	0.16672	0.32988	0.169952	0	0	0.064657	-3.4071	0.0162479	0.0323865	AT1G51405.1		myosin-related
Glyma.05G246500	29.0819	31.7592	30.7743	2.53951	2.94462	4.34633	-3.26362	2.7807e-78	2.90471e-76	AT3G18000.1	NMT1,PEAMT,XPL1	S-adenosyl-L-methionine-dependent methyltransferases superfamily protein
Glyma.18G015000	2.80241	4.66901	3.38676	1.77604	1.28588	1.32222	-1.36102	1.50245e-05	5.18988e-05	AT1G35210.1
Glyma.06G113200	1.68167	1.25177	1.73611	0.725023	0.187099	0.541122	-1.71767	0.00183331	0.00451656	AT1G44575.1	NPQ4,PSBS	Chlorophyll A-B binding family protein
Glyma.05G214300	0.170563	0.202772	0.087221	0	0.046628	0	-3.24209	0.0220505	0.0424357	AT4G23740.1		Leucine-rich repeat protein kinase family protein
Glyma.05G155600	29.0217	25.7411	25.6149	97.831	91.0012	96.8442	1.76878	2.09986e-85	2.6294e-83	AT1G15670.1		Galactose oxidase/kelch repeat superfamily protein
Glyma.19G003800	0.262755	0.491203	0.545411	0.080345	0.195736	0.21687	-1.46332	0.0182167	0.0358245	AT5G47750.1	D6PKL2,PK5	D6 protein kinase like 2
Glyma.06G100700	0.646886	0.654915	0.258576	1.85927	2.09762	1.34102	1.67401	2.22753e-05	7.51511e-05
Glyma.19G257000	10.3884	6.11883	6.44798	1.11692	2.70528	1.52674	-2.16659	1.51702e-09	8.47031e-09	AT4G27810.1
Glyma.02G210500	28.3808	31.285	27.5482	10.134	10.8483	8.57464	-1.62168	9.19438e-41	2.98096e-39	AT1G72210.1		basic helix-loop-helix (bHLH) DNA-binding superfamily protein
Glyma.17G164100	43.5196	52.2695	41.2362	9.97573	13.8513	12.6715	-1.97082	1.95716e-49	8.72856e-48	AT5G67360.1	ARA12	Subtilase family protein
Glyma.07G038600	0.479683	0.208039	0	0	0	0	-6.19317	0.0109229	0.0228091	AT5G20630.1	ATGER3,GER3,GLP3,GLP3A,GLP3B	germin 3
Glyma.17G100600	61.6366	58.1201	61.1711	28.4298	30.0695	30.2441	-1.08845	1.11401e-60	7.15828e-59	AT3G47520.1	MDH	malate dehydrogenase
Glyma.03G056200	0.556353	0.889977	0.558078	0.284879	0.339279	0.349197	-1.11185	0.015064	0.0302783	AT5G01360.1	TBL3	Plant protein of unknown function (DUF828)
Glyma.05G069200	0.767575	0.689629	0.81333	2.87362	3.263	2.36554	1.83269	3.06601e-05	0.000101296	AT5G05800.2
Glyma.10G027200	0.175897	0.543773	0.990726	0.049477	0.055774	0.112033	-3.03225	0.000688641	0.00183631	AT5G28150.1		Plant protein of unknown function (DUF868)
Glyma.13G102400	0.700126	0.456725	0.426913	3.12169	1.45096	2.03209	1.99266	2.972e-06	1.13014e-05	AT4G29850.1		Eukaryotic protein of unknown function (DUF872)
Glyma.05G183500	20.9954	16.8697	20.7414	45.7158	41.6088	45.8468	1.12398	1.02797e-17	1.09669e-16	AT2G21970.1	2022-09-02	stress enhanced protein 2
Glyma.07G228300	1.2418	1.75258	2.00861	0.501504	0.769545	0.265707	-1.75011	7.945e-05	0.000247032	AT1G14030.1		Rubisco methyltransferase family protein
Glyma.09G096700	4.43676	4.08067	4.40515	0.889349	1.40979	1.47558	-1.8932	6.35119e-17	6.44991e-16	AT5G35160.2		Endomembrane protein 70 protein family
Glyma.06G184800	6.003	7.15297	6.44156	2.62143	2.22579	2.63335	-1.43931	3.02239e-20	3.83622e-19	AT5G62890.2		Xanthine/uracil permease family protein
Glyma.17G007200	0.891506	0.936445	0.773166	0.135485	0.229671	0.425564	-1.77709	0.000793297	0.0020907	AT3G26300.1	CYP71B34	cytochrome P450, family 71, subfamily B, polypeptide 34
Glyma.01G025200	0.804031	1.39783	0.66247	6.29622	5.21835	5.61079	2.50626	8.39547e-18	9.02819e-17	AT5G65380.1		MATE efflux family protein
Glyma.14G089066	1.07671	1.24735	1.22832	0.465721	0.357954	0.331356	-1.66449	0.000405609	0.00112753	AT3G49760.1	AtbZIP5,bZIP5	basic leucine-zipper 5
Glyma.08G109000	2.2528	2.71207	2.57188	1.18412	1.15541	1.52554	-1.01228	1.25569e-05	4.38247e-05	AT2G04160.1	AIR3	Subtilisin-like serine endopeptidase family protein
Glyma.13G115300	0.434747	0.348444	0.103174	0	0	0.040674	-4.47115	0.000480201	0.00131486	AT2G26440.1		Plant invertase/pectin methylesterase inhibitor superfamily
Glyma.03G237300	11.4316	11.5657	11.1928	4.94886	2.29653	1.7758	-1.97404	1.57214e-05	5.4091e-05	AT1G55020.1	ATLOX1,LOX1	lipoxygenase 1
Glyma.08G133600	4.15253	3.94769	3.23742	15.8636	11.3927	11.6786	1.71732	2.37135e-18	2.65e-17	AT4G33950.1	ATOST1,OST1,P44,SNRK2-6,SNRK2.6,SRK2E	Protein kinase superfamily protein
Glyma.09G033300	0.330942	0.94393	0.866002	3.02887	2.89132	2.80449	1.96073	3.38009e-05	0.000111053
Glyma.17G027500	0.154764	0.142983	0.198894	0	0	0.026407	-3.9414	0.00481026	0.0109057	AT3G06868.1
Glyma.11G104700	4.41237	3.12143	1.95444	7.41835	9.67048	5.67176	1.18523	0.00242285	0.00583576
Glyma.13G237000	183.97	149.014	163.136	448.081	370.402	384.562	1.22823	1.00845e-28	1.97882e-27	AT1G28330.4	DRM1,DYL1	dormancy-associated protein-like 1
Glyma.08G030500	2.33794	3.43079	3.39953	0	0.31501	0.087746	-4.58425	2.03586e-10	1.23199e-09	AT4G26220.1		S-adenosyl-L-methionine-dependent methyltransferases superfamily protein
Glyma.08G074700	8.90743	10.1872	9.00965	3.12127	3.29724	3.56381	-1.50312	1.61943e-35	4.23764e-34	AT5G64570.1	ATBXL4,XYL4	beta-D-xylosidase 4
Glyma.04G222000	5.22729	6.19006	6.16288	0.859045	1.34392	1.26696	-2.40117	4.74643e-30	9.82689e-29	AT2G40550.1	ETG1	E2F target gene 1
Glyma.07G052800	1.58763	0.822199	1.45132	0	0.23648	0.048233	-3.83347	2.34166e-05	7.8723e-05	AT1G01200.1	ATRAB-A3,ATRABA3,RABA3	RAB GTPase homolog A3
Glyma.08G350000	0	0	0	0.047746	0.107108	0.172405	5.17446	0.0191861	0.0374996	AT4G13090.1	XTH2	xyloglucan endotransglucosylase/hydrolase 2
Glyma.08G076700	0.796202	0.614956	0.181401	0	0.072895	0	-4.58983	0.000231243	0.000669249	AT1G68170.1		nodulin MtN21 /EamA-like transporter family protein
Glyma.01G218400	7.00287	10.7483	7.54	24.6446	21.3932	20.5322	1.33726	7.31385e-15	6.43697e-14	AT5G23850.1		Arabidopsis thaliana protein of unknown function (DUF821)
Glyma.17G206500	3.54268	3.98884	3.665	1.51505	1.44945	2.38789	-1.11528	0.0018293	0.00450727	AT3G06320.1		Ribosomal protein L33 family protein
Glyma.14G087400	1.2387	0.770392	0.85324	0.084593	0.095201	0.038182	-3.80428	1.0487e-09	5.93952e-09	AT4G24220.1	AWI31,VEP1	NAD(P)-binding Rossmann-fold superfamily protein
Glyma.04G136600	1.46762	1.47097	1.02067	0.541609	0.469353	0.375082	-1.53913	0.00461236	0.0104956	AT5G42380.1	CML37,CML39	calmodulin like 37
Glyma.08G218300	0	0	0	0.094562	0.102554	0	5.61931	0.0254267	0.0482243	AT2G29880.1
Glyma.03G189800	0.575686	0.493346	0.325201	0	0.14044	0.06268	-2.82929	0.00244766	0.0058886	AT2G36570.1		Leucine-rich repeat protein kinase family protein
Glyma.09G061200	13.8252	12.4232	14.4632	22.0314	31.1523	32.1889	1.01769	1.59798e-16	1.5801e-15	AT5G57110.1	ACA8,AT-ACA8	autoinhibited Ca2+ -ATPase, isoform 8
Glyma.15G090500	15.3747	13.9874	14.5187	4.55346	6.2248	5.75	-1.47174	1.38923e-20	1.80015e-19
Glyma.01G235300	0.67088	0.545425	0.869961	0.245616	0.049057	0.196842	-2.12833	0.000130417	0.000394087	AT2G32010.2	CVL1	CVP2 like 1
Glyma.10G151300	61.702	96.0758	69.5323	19.2045	14.887	20.8468	-2.10624	9.89303e-30	2.02569e-28	AT5G27760.1		Hypoxia-responsive family protein
Glyma.13G366902	0	0	0	1.41392	0.267766	0.794746	7.62675	5.07584e-07	2.1218e-06	AT5G54000.1		2-oxoglutarate (2OG) and Fe(II)-dependent oxygenase superfamily protein
Glyma.05G097300	4.47624	4.03424	4.45544	0.773307	0.865783	1.00742	-2.3436	1.35767e-22	1.96086e-21	AT5G67260.1	CYCD3;2	CYCLIN D3;2
Glyma.15G188900	4.76642	5.3415	4.65247	2.89758	2.10651	2.61621	-1.01027	4.94302e-07	2.06871e-06	AT3G17430.1		Nucleotide-sugar transporter family protein
Glyma.17G250300	25.9104	27.6803	25.9527	6.15664	5.53127	6.14208	-2.21462	8.5657e-70	7.16584e-68
Glyma.12G197600	6.57485	6.81176	5.74298	2.9198	2.34371	2.10716	-1.43281	2.3139e-10	1.39398e-09	AT4G03210.1	XTH9	xyloglucan endotransglucosylase/hydrolase 9
Glyma.06G151900	0.493932	0.215179	0.523138	0.058365	0.151005	0.088009	-1.76539	0.00376152	0.0087162	AT3G18660.1	GUX1,PGSIP1	plant glycogenin-like starch initiation protein 1
Glyma.07G168900	10.334	8.79339	9.0354	76.9145	48.2555	54.0798	2.61356	3.32475e-55	1.76483e-53	AT4G01870.1		tolB protein-related
Glyma.15G163900	8.775	8.8776	10.1825	17.5599	20.9136	20.0741	1.00736	3.11735e-21	4.18806e-20	AT3G20250.1	APUM5,PUM5	pumilio 5
Glyma.10G050800	1.02499	0.925293	0.583037	2.76602	2.16349	2.76487	1.53544	6.16826e-06	2.24713e-05	AT2G37130.1		Peroxidase superfamily protein
Glyma.13G094400	4.13782	5.46252	4.7398	1.997	2.38841	2.56012	-1.10676	1.52451e-07	6.8279e-07	AT5G57620.1	AtMYB36,MYB36	myb domain protein 36
Glyma.06G181700	1.30876	1.04756	0.998202	0.054499	0.250579	0.039673	-3.28416	2.14514e-07	9.43127e-07	AT3G12203.1	scpl17	serine carboxypeptidase-like 17
Glyma.13G089400	1.89909	1.25518	1.28625	0	0.200149	0	-4.4495	0.0211877	0.040962	AT1G80030.2		Molecular chaperone Hsp40/DnaJ family protein
Glyma.09G079900	3.60228	4.35681	3.93351	1.46471	1.99768	2.26056	-1.11533	1.73452e-06	6.7771e-06	AT1G11910.1	APA1,ATAPA1	aspartic proteinase A1
Glyma.09G163900	3.98428	4.23713	4.83401	1.04928	0.909911	0.532551	-2.44994	9.31965e-13	6.97243e-12	AT1G17860.1		Kunitz family trypsin and protease inhibitor protein
Glyma.13G092800	4.60756	5.27481	3.73216	0.758836	1.41201	1.24492	-2.05948	3.17109e-12	2.27151e-11	AT5G57700.3		BNR/Asp-box repeat family protein
Glyma.17G048700	7.24244	8.23827	6.24829	0.317782	0.405474	0.296016	-4.47246	7.18961e-100	1.34394e-97	AT2G05920.1		Subtilase family protein
Glyma.10G126051	8630.67	7634.47	9048.24	1865.96	2608.96	2163.86	-1.99328	2.01178e-66	1.51437e-64
Glyma.20G239300	65.6301	57.5317	67.2851	23.0613	29.6923	25.8559	-1.33214	9.95275e-35	2.52818e-33	AT1G56310.1		Polynucleotidyl transferase, ribonuclease H-like superfamily protein
Glyma.01G190402	0.541497	0.667797	0.702764	0.075225	0.112783	0.041171	-3.07664	1.05563e-08	5.37978e-08	AT4G37430.1	CYP81F1,CYP91A2	cytochrome P450, family 91, subfamily A, polypeptide 2
Glyma.09G018600	0.791793	0.387577	0.308026	0.040278	0.045405	0	-4.2099	5.04323e-07	2.10929e-06	AT5G49740.1	ATFRO7,FRO7	ferric reduction oxidase 7
Glyma.12G148700	0.155007	0.010997	0	0.292324	0.359098	0.48842	2.6295	0.0158552	0.0317029	AT2G28470.1	BGAL8	beta-galactosidase 8
Glyma.11G113500	6.27009	5.48215	5.01068	16.6303	14.2365	15.2459	1.39874	1.20243e-18	1.37358e-17	AT4G39090.1	RD19,RD19A	Papain family cysteine protease
Glyma.18G220600	10.4982	7.61206	10.5737	3.90965	1.96954	5.65674	-1.37081	2.30187e-05	7.74854e-05	AT2G45400.1	BEN1	NAD(P)-binding Rossmann-fold superfamily protein
Glyma.15G049600	1.15554	1.27902	1.05533	3.9719	5.20656	5.52234	2.00462	7.85905e-15	6.90282e-14	AT1G25275.3
Glyma.17G147600	0.073372	0.271374	0	0.981235	0.562124	0.766869	2.60339	0.00691663	0.0151265	AT4G17030.1	AT-EXPR,ATEXLB1,ATEXPR1,ATHEXP BETA 3.1,EXLB1,EXPR	expansin-like B1
Glyma.06G015300	10.457	13.0927	9.41381	6.50512	6.08638	3.79358	-1.06585	3.75055e-05	0.000122411	AT1G76405.2
Glyma.07G144600	0.804172	0.918138	0.539873	2.46687	2.64817	2.78888	1.724	3.34231e-07	1.43255e-06	AT3G09085.1		Protein of unknown function (DUF962)
Glyma.15G089800	41.6322	41.7022	41.7231	19.7555	17.8907	20.9097	-1.1536	6.31999e-28	1.1905e-26	AT4G18040.1	AT.EIF4E1,CUM1,EIF4E,eIF4E1	eukaryotic translation initiation factor 4E
Glyma.12G045600	0	0	0	0.082267	0.166929	0.103376	5.85308	0.00179151	0.00441944	AT4G34320.1		Protein of unknown function (DUF677)
Glyma.20G145100	3.69202	2.46913	3.1096	0.454539	0.410462	0.39742	-2.93065	1.19383e-26	2.11522e-25	AT1G31690.1		Copper amine oxidase family protein
Glyma.12G087400	3.92296	3.58488	4.7752	1.2725	2.16094	2.22895	-1.17978	1.14645e-05	4.02096e-05	AT4G33790.1	CER4,FAR3,G7	Jojoba acyl CoA reductase-related male sterility protein
Glyma.07G119100	0.102212	0	0	0.59587	0.62219	0.352596	3.84672	0.00479405	0.0108715	AT2G44740.1	CYCP4;1	cyclin p4;1
Glyma.08G189600	2.28774	2.27596	1.24636	0.113261	0.191439	0.34044	-3.23066	2.38835e-14	2.02053e-13	AT1G55020.1	ATLOX1,LOX1	lipoxygenase 1
Glyma.03G085700	8.98133	9.31838	11.9299	5.09119	5.23338	5.12896	-1.02572	1.04087e-11	7.11542e-11	AT4G13020.1	MHK	Protein kinase superfamily protein
Glyma.13G283400	0.408799	0.21421	0.075885	0.996749	0.854024	0.539243	1.69351	0.00380063	0.00880212	AT4G21380.1	ARK3,RK3	receptor kinase 3
Glyma.01G161600	36.7705	35.1397	37.5934	89.7933	64.8141	74.2429	1.01179	9.47993e-16	8.88797e-15	AT4G35780.1		ACT-like protein tyrosine kinase family protein
Glyma.17G239000	264.524	238.454	244.472	1012.37	824.362	915.358	1.82111	5.2121e-79	5.6077e-77	AT1G47128.1	RD21,RD21A	Granulin repeat cysteine protease family protein
Glyma.08G002500	1.0131	0.844559	0.870924	0.224716	0.336937	0.231316	-1.84366	7.17058e-07	2.94389e-06	AT5G63800.1	BGAL6,MUM2	Glycosyl hydrolase family 35 protein
Glyma.16G100400	92.569	96.9098	95.7067	37.072	37.239	34.4928	-1.45037	1.85405e-56	1.03183e-54	AT2G02100.1	LCR69,PDF2.2	low-molecular-weight cysteine-rich 69
Glyma.16G023600	1.81108	1.91704	2.20052	0.811361	0.856279	0.849733	-1.28084	2.20134e-09	1.20772e-08	AT3G61830.1	ARF18	auxin response factor 18
Glyma.14G065900	13.7664	14.0513	14.6621	5.67724	6.24657	6.18499	-1.29055	1.00736e-37	2.88954e-36	AT2G39770.1	CYT1,EMB101,GMP1,SOZ1,VTC1	Glucose-1-phosphate adenylyltransferase family protein
Glyma.18G227700	7.73591	8.71219	9.37294	2.55084	4.04914	2.92963	-1.49994	1.41191e-11	9.53344e-11	AT3G03550.1		RING/U-box superfamily protein
Glyma.13G231100	0.116147	0	0	0.881105	0.775635	1.85272	4.84557	0.00979689	0.0206923	AT4G18550.1		alpha/beta-Hydrolases superfamily protein
Glyma.19G113100	1.48732	1.78119	1.9154	5.17948	3.55653	2.93583	1.10802	0.00021096	0.000614461	AT5G19790.1	RAP2.11	related to AP2 11
Glyma.05G007700	0.146111	0.249391	0.097907	0	0	0	-6.52406	0.000343788	0.000968357	AT5G14450.1		GDSL-like Lipase/Acylhydrolase superfamily protein
Glyma.13G076900	10.4481	10.7832	11.4905	2.69449	3.13744	2.15998	-2.0958	5.30678e-36	1.41914e-34	AT5G21105.1		Plant L-ascorbate oxidase
Glyma.04G020700	7.99148	9.97208	6.94867	5.64816	3.68146	3.38293	-1.02741	2.48283e-05	8.32111e-05	AT1G76070.1
Glyma.20G125000	2.72922	4.01565	3.31779	1.40846	1.9609	1.64383	-1.06858	7.28418e-06	2.62768e-05	AT1G71110.1
Glyma.10G065500	1.27246	0.749451	0.569926	2.87621	3.0097	2.0592	1.54036	2.89729e-05	9.6161e-05	AT4G12080.1	AHL1,ATAHL1	AT-hook motif nuclear-localized protein 1
Glyma.15G120400	0.6336	1.20277	1.51867	0.463663	0.213948	0.259041	-1.87485	0.00125915	0.00320138	AT5G47710.1		Calcium-dependent lipid-binding (CaLB domain) family protein
Glyma.08G045300	0.550589	0.858188	0.991072	2.51695	1.55391	1.80309	1.22578	0.00588644	0.0130822	AT1G24600.1
Glyma.06G194900	25.9179	21.0524	22.3175	8.03286	9.77077	9.95858	-1.38042	5.18013e-21	6.86723e-20	AT3G47470.1	CAB4,LHCA4	light-harvesting chlorophyll-protein complex I subunit A4
Glyma.12G154600	4.6596	3.49397	3.89335	0.06699	0.488502	1.36429	-2.68745	0.000166907	0.000495421
Glyma.17G093900	18.1791	24.0846	16.8768	8.37656	7.55098	10.6765	-1.21106	8.93305e-10	5.09484e-09	AT3G48100.1	ARR5,ATRR2,IBC6,RR5	response regulator 5
Glyma.02G208700	117.056	109.199	120.199	280.034	257.748	259.909	1.14351	5.08678e-48	2.15777e-46	AT1G78300.1	14-3-3OMEGA,GF14 OMEGA,GRF2	general regulatory factor 2
Glyma.02G059200	0.690897	0.502745	0.761573	27.5952	10.7017	11.4054	4.60239	5.98402e-39	1.80947e-37	AT2G23790.1		Protein of unknown function (DUF607)
Glyma.20G013700	5.73113	4.54295	3.47214	12.6721	7.54334	10.2566	1.0888	5.82893e-06	2.12926e-05	AT1G23040.1		hydroxyproline-rich glycoprotein family protein
Glyma.20G199700	0.697062	0.984809	0.916603	8.41534	4.89719	5.34835	2.78093	2.44434e-26	4.2613e-25	AT1G04540.1		Calcium-dependent lipid-binding (CaLB domain) family protein
Glyma.04G254800	0.406361	0.973539	0.634156	0.07063	0.224001	0.086956	-2.43551	5.90221e-05	0.000187029	AT1G22070.1	TGA3	TGA1A-related gene 3
Glyma.10G070500	2.07821	2.87316	1.63073	1.42839	0.721107	0.978054	-1.12544	0.00358305	0.00833675	AT5G03610.1		GDSL-like Lipase/Acylhydrolase superfamily protein
Glyma.20G080200	5.04483	1.15034	4.78347	0.498345	1.04998	0.9594	-2.20901	5.40675e-06	1.98544e-05	AT2G05320.1		beta-1,2-N-acetylglucosaminyltransferase II
Glyma.06G099800	1.35932	1.65801	1.8976	8.77287	6.48366	8.74807	2.22822	1.2878e-24	2.07129e-23	AT1G72200.1		RING/U-box superfamily protein
Glyma.13G270400	174.634	172.983	180.678	83.4514	87.8259	74.4194	-1.17818	2.89926e-51	1.37796e-49	AT3G14940.1	ATPPC3,PPC3	phosphoenolpyruvate carboxylase 3
Glyma.14G023800	1.90391	4.07791	3.33913	8.77658	6.4791	7.59211	1.20116	0.0199961	0.0388873
Glyma.04G070000	0	0	0	3.75995	2.74299	2.58748	9.39968	8.57515e-14	6.93898e-13	AT2G25625.2
Glyma.06G169100	1.5679	2.10777	2.00064	0.26846	0.213379	0.260234	-2.97228	3.70328e-20	4.67312e-19	AT3G48610.1	NPC6	non-specific phospholipase C6
Glyma.14G195000	34.3827	42.0656	39.0685	2.63809	7.36563	7.6421	-2.77623	9.00582e-10	5.13035e-09	AT3G47340.1	ASN1,AT-ASN1,DIN6	glutamine-dependent asparagine synthase 1
Glyma.05G227100	0.59177	0.477507	0.577785	7.31897	5.37402	5.50468	3.39171	2.10391e-42	7.29331e-41	AT4G26080.1	ABI1,AtABI1	Protein phosphatase 2C family protein
Glyma.02G286600	0.817264	1.46509	1.95345	0	0	0	-9.75365	4.20171e-14	3.47928e-13	AT5G41880.1	POLA3,POLA4	DNA primases;DNA primases
Glyma.12G221500	13.1772	11.3695	15.5083	36.2762	24.3522	28.5879	1.09381	4.53834e-10	2.66012e-09	AT4G27410.2	ANAC072,RD26	NAC (No Apical Meristem) domain transcriptional regulator superfamily protein
Glyma.03G116200	0.381493	0.561418	0.985397	0	0.038798	0.031069	-4.87617	2.42817e-08	1.18892e-07	AT4G01070.1	GT72B1,UGT72B1	UDP-Glycosyltransferase superfamily protein
Glyma.13G175400	0	0	0	0.315188	0.718024	0.393836	6.83947	1.69218e-05	5.7971e-05	AT3G17950.1
Glyma.17G109300	11.1635	10.2511	10.0144	64.2953	42.1725	52.3279	2.27824	1.75886e-47	7.27144e-46
Glyma.18G028167	0.938321	1.23229	1.4761	0.318057	0.37444	0.35957	-1.84481	4.06023e-07	1.71895e-06	AT5G05680.1	MOS7	nuclear pore complex protein-related
Glyma.20G094400	14.5541	13.3239	16.1273	1.81703	3.0327	1.7805	-2.79773	5.48518e-31	1.18069e-29	AT5G02270.1	ATNAP9,NAP9	non-intrinsic ABC protein 9
Glyma.05G228100	0.183157	0.207039	0.121173	0	0	0	-7.49888	9.87692e-07	3.9797e-06	AT5G11590.1	TINY2	Integrase-type DNA-binding superfamily protein
Glyma.08G336900	2.06443	1.86527	2.32385	0.799939	0.609754	0.699801	-1.6239	2.10265e-11	1.3916e-10	AT1G55730.1	ATCAX5,CAX5	cation exchanger 5
Glyma.05G062300	26.6199	23.9157	25.5492	116.734	83.4401	98.7028	1.91534	3.87003e-49	1.70456e-47	AT5G47390.1		myb-like transcription factor family protein
Glyma.13G133500	3.81708	3.44658	3.78007	1.32493	1.91845	1.1572	-1.41049	4.42356e-10	2.59606e-09	AT3G53540.1
Glyma.16G151500	4.74507	4.93587	4.62205	54.2448	50.5305	49.919	3.37213	1.33902e-249	3.73663e-246	AT3G04070.2	anac047,NAC047	NAC domain containing protein 47
Glyma.08G334500	0	0	0	0.150258	0.253651	0.157902	5.41271	0.00828527	0.017789	AT4G37300.1	MEE59	maternal effect embryo arrest 59
Glyma.09G045400	4.68247	5.48648	4.90458	1.36222	1.92776	2.04958	-1.55989	6.84896e-10	3.95531e-09	AT4G15780.1	ATVAMP724,VAMP724	vesicle-associated membrane protein 724
Glyma.03G070200	23.1407	16.3629	19.2182	55.2255	53.1439	51.5241	1.3842	7.16662e-26	1.22284e-24	AT1G55510.1	BCDH BETA1	branched-chain alpha-keto acid decarboxylase E1 beta subunit
Glyma.01G009600	68.4944	73.3253	63.3837	18.8794	27.8838	20.5633	-1.6705	7.98006e-32	1.78662e-30	AT5G45580.1		Homeodomain-like superfamily protein
Glyma.17G164800	11.063	10.6794	8.89962	1.05646	1.40962	1.90532	-2.86066	2.02143e-32	4.65095e-31	AT4G37450.1	AGP18,ATAGP18	arabinogalactan protein 18
Glyma.14G063600	0.893244	0.620264	0.254994	0.218625	0.178169	0.130014	-1.78963	0.00613621	0.0135709	AT5G05840.1		Protein of unknown function (DUF620)
Glyma.11G221000	17.4465	13.6113	16.2013	8.02039	7.10787	9.13405	-1.02142	2.46969e-11	1.62461e-10	AT2G39730.3	RCA	rubisco activase
Glyma.13G031500	0.149129	0.128704	0.044143	0	0	0	-6.23935	0.00138065	0.00348512	AT1G44110.1	CYCA1;1	Cyclin A1;1
Glyma.12G227100	3.30086	3.0939	2.78562	0.620527	0.719468	1.36367	-1.81343	7.86113e-07	3.20851e-06	AT3G15115.1
Glyma.05G137300	4.10532	5.06331	3.70581	0.157806	0	0.386176	-4.54989	7.8477e-12	5.43799e-11	AT2G35585.1
Glyma.06G189700	3.09058	4.2472	3.9036	8.7638	9.2472	8.77435	1.19011	7.70635e-12	5.34669e-11	AT3G47940.1		DNAJ heat shock family protein
Glyma.11G051600	145.624	137.845	135.511	434.922	308.358	400.068	1.38958	1.24398e-29	2.53918e-28	AT2G14960.1	GH3.1	Auxin-responsive GH3 family protein
Glyma.07G211300	0.401124	0.213824	0.220872	0.14744	0.054406	0.109004	-1.45634	0.0206452	0.0400262	AT1G49620.1	ICK5,ICN6,KRP7	Cyclin-dependent kinase inhibitor family protein
Glyma.12G155400	6.45441	7.49625	7.32363	3.34554	3.35565	3.86203	-1.0654	2.91292e-15	2.62701e-14	AT1G53050.1		Protein kinase superfamily protein
Glyma.10G211200	2.57224	2.06715	1.9342	15.0236	12.2235	13.6018	2.57114	3.30189e-43	1.17378e-41	AT5G19290.1		alpha/beta-Hydrolases superfamily protein
Glyma.09G226700	3.83676	4.48882	2.03215	0.13817	0.135524	0.62437	-3.57962	2.11379e-11	1.3985e-10	AT3G63470.1	scpl40	serine carboxypeptidase-like 40
Glyma.14G072200	0.308503	0.584406	0.533379	1.00368	1.33463	1.1706	1.23001	0.000530536	0.00144338	AT5G42810.1	ATIPK1,IPK1	inositol-pentakisphosphate 2-kinase 1
Glyma.12G112600	11.6784	13.2331	14.682	2.98808	6.50035	3.7034	-1.65132	3.10688e-09	1.67674e-08	AT4G28290.1
Glyma.03G197300	0.570295	0.62424	0.482681	0	0.020065	0	-6.59049	1.59594e-13	1.26625e-12	AT2G36200.1		P-loop containing nucleoside triphosphate hydrolases superfamily protein
Glyma.18G128600	2.8179	3.16875	2.4806	0.971273	0.90128	0.857752	-1.69193	1.87945e-14	1.60319e-13	AT5G62620.1		Galactosyltransferase family protein
Glyma.03G107800	1.84734	1.41908	1.73355	4.01596	3.62557	4.4352	1.20747	3.46309e-05	0.000113542	AT2G44740.1	CYCP4;1	cyclin p4;1
Glyma.13G033900	1.40085	0.991591	0.481309	0.229351	0.375978	0.360648	-1.6343	0.00137245	0.00346645	AT1G66980.1	SNC4	suppressor of npr1-1 constitutive 4
Glyma.01G033400	1.59729	1.41678	2.13631	4.2124	3.881	3.31654	1.06742	0.00816702	0.0175621
Glyma.11G169901	28.2713	34.0931	31.7275	109.337	81.6354	96.6016	1.55354	1.00394e-29	2.05458e-28	AT2G30040.1	MAPKKK14	mitogen-activated protein kinase kinase kinase 14
Glyma.13G217000	3.05781	2.90773	3.59464	1.20072	1.21949	0.959881	-1.55587	2.48156e-12	1.7947e-11	AT5G18550.1		Zinc finger C-x8-C-x5-C-x3-H type family protein
Glyma.04G252300	1.82534	2.22489	1.51849	0.505152	0.456866	0.764741	-1.73674	7.15382e-07	2.93824e-06	AT1G77690.1	LAX3	like AUX1 3
Glyma.04G216100	3.49191	4.20944	4.38772	8.97691	9.562	8.52881	1.10173	3.04313e-14	2.54799e-13	AT1G76890.2	AT-GT2,GT2	Duplicated homeodomain-like superfamily protein
Glyma.08G087600	6.24986	7.31716	8.64693	15.1789	17.0141	14.1902	1.00026	5.4552e-16	5.19814e-15	AT1G55860.2	UPL1	ubiquitin-protein ligase 1
Glyma.10G060100	114.081	125.784	118.774	6.92069	17.2338	5.35021	-3.66896	9.72155e-12	6.66669e-11	AT3G53180.1		glutamate-ammonia ligases;catalytics;glutamate-ammonia ligases
Glyma.01G176500	3.05332	3.1487	1.78529	0	0.405726	0	-4.2266	0.00543647	0.012184
Glyma.18G125600	14.896	11.7563	14.7111	3.55546	3.44942	1.75097	-2.29682	1.1569e-17	1.22849e-16	AT5G62740.1	ATHIR1,HIR1	SPFH/Band 7/PHB domain-containing membrane-associated protein family
Glyma.16G219400	9.92225	10.5381	8.97294	24.695	18.5156	21.4281	1.06238	7.38585e-13	5.55974e-12	AT1G59960.1		NAD(P)-linked oxidoreductase superfamily protein
Glyma.02G158500	1.42795	4.22721	3.22926	1.3052	0.95166	1.30145	-1.37028	0.00345126	0.00805845
Glyma.16G159100	2.28058	2.34848	2.28743	5.41648	5.03699	5.69788	1.15355	5.00135e-18	5.46401e-17	AT5G17680.1		disease resistance protein (TIR-NBS-LRR class), putative
Glyma.13G214500	4.08916	3.98716	4.06867	0.055685	0.125406	0.298145	-4.70089	9.45446e-27	1.6843e-25	AT2G47930.1	AGP26,ATAGP26	arabinogalactan protein 26
Glyma.01G216900	0.713126	0.773829	0.749839	0	0	0.028944	-6.23762	3.38379e-11	2.2e-10	AT1G12740.1	CYP87A2	cytochrome P450, family 87, subfamily A, polypeptide 2
Glyma.19G164900	0	0	0	0.116968	0.280222	0.040751	6.31669	0.000526331	0.00143311	AT5G44120.3	ATCRA1,CRA1,CRU1	RmlC-like cupins superfamily protein
Glyma.10G054900	1.59838	1.20087	2.92335	5.0259	3.82463	3.77329	1.08353	0.00371406	0.00861543	AT2G36895.2
Glyma.02G231800	4.75527	5.61799	5.86048	12.2102	11.7232	12.3911	1.0997	3.97285e-18	4.37461e-17	AT5G07120.1	SNX2b	sorting nexin 2B
Glyma.11G031300	0.876666	1.53792	0.914294	0.19467	0.062699	0.05021	-3.50064	8.01746e-07	3.26754e-06	AT1G62520.1
Glyma.12G012600	39.181	30.0983	30.7563	103.129	86.6869	95.0407	1.44893	2.57122e-25	4.26549e-24
Glyma.02G157300	0.237184	0.243074	1.12625	0	0	0	-7.67332	3.00515e-06	1.14185e-05	AT4G39250.1	ATRL1,RL1,RSM2	RAD-like 1
Glyma.17G020600	0.329791	0.137315	0.20647	0.552801	0.664809	0.417308	1.21229	0.00853197	0.0182735	AT4G15530.6	PPDK	pyruvate orthophosphate dikinase
Glyma.09G070300	15.3077	15.4042	14.3006	30.8097	30.8823	29.7957	1.05847	1.34354e-27	2.49119e-26	AT1G54100.1	ALDH7B4	aldehyde dehydrogenase 7B4
Glyma.09G216501	0	0	0	0.198887	0	0.414261	5.82558	0.0160801	0.0320978
Glyma.05G149200	1.9669	1.49031	1.57335	4.13691	4.86003	3.0777	1.20142	8.35552e-07	3.39752e-06	AT1G14780.1		MAC/Perforin domain-containing protein
Glyma.09G255700	7.73436	7.62926	6.32347	3.14392	4.23613	3.23597	-1.09453	2.28265e-09	1.24988e-08	AT1G01540.2		Protein kinase superfamily protein
Glyma.03G178900	3.68939	7.41763	6.21626	1.86201	3.28832	3.51094	-1.06502	0.00507928	0.0114591	AT3G25940.1		TFIIB zinc-binding protein
Glyma.05G223100	93.1085	93.0459	99.4142	39.8112	45.9669	42.0012	-1.22135	1.07494e-44	4.02643e-43	AT4G29480.1		Mitochondrial ATP synthase subunit G protein
Glyma.02G224800	1.22261	1.41102	1.99221	0	0.091777	0.074658	-4.79656	3.00878e-14	2.52355e-13	AT2G38080.1	ATLMCO4,IRX12,LAC4,LMCO4	Laccase/Diphenol oxidase family protein
Glyma.06G050300	26.3564	28.2168	25.9183	183.483	140.148	146.975	2.4893	9.66871e-97	1.63523e-94	AT2G19810.1		CCCH-type zinc finger family protein
Glyma.10G290300	9.05953	10.0408	7.78742	0.194386	0.447726	0.447375	-4.67403	4.01274e-67	3.0679e-65	AT5G59790.1		Domain of unknown function (DUF966)
Glyma.10G227300	1.64803	2.55604	1.93447	0.012442	0	0.010633	-8.0128	7.17983e-44	2.61175e-42	AT3G59140.1	ATMRP14,MRP14	multidrug resistance-associated protein 14
Glyma.18G241600	0.373704	0.249067	0.375162	1.14504	2.0131	1.88336	2.24742	4.81598e-06	1.78207e-05	AT5G16490.1	RIC4	ROP-interactive CRIB motif-containing protein 4
Glyma.07G028300	11.5308	13.7006	13.4091	45.1199	47.4689	59.2972	1.81819	6.82838e-71	5.96803e-69	AT1G15740.1		Leucine-rich repeat family protein
Glyma.17G130900	4.07541	4.85951	4.58064	1.17007	0.663993	0.889539	-2.36439	2.14195e-19	2.56063e-18	AT4G23060.1	IQD22	IQ-domain 22
Glyma.08G202600	1.70589	1.5995	1.10596	3.63541	2.77254	3.43137	1.0903	0.000126697	0.000383496	AT1G52155.1
Glyma.07G203700	3.36798	3.64854	2.67173	0.289051	0.219064	0.330679	-3.57492	2.6736e-43	9.52163e-42	AT2G29120.1	ATGLR2.7,GLR2.7	glutamate receptor 2.7
Glyma.16G044900	9.70733	10.389	10.5185	4.56676	4.98639	5.37289	-1.09609	9.06528e-16	8.51147e-15	AT1G12900.1	GAPA-2	glyceraldehyde 3-phosphate dehydrogenase A subunit 2
Glyma.11G213100	1.22155	2.34635	1.99039	0.652135	1.08248	1.14373	-1.00644	0.00420615	0.00965148	AT3G53380.1		Concanavalin A-like lectin protein kinase family protein
Glyma.17G126100	7.14269	8.76312	6.34328	1.0799	2.02844	2.86598	-1.95969	4.14584e-10	2.43893e-09	AT4G24760.1		alpha/beta-Hydrolases superfamily protein
Glyma.04G163000	4.75955	4.40938	4.50391	2.01216	2.29678	2.74862	-1.01285	6.28981e-07	2.59922e-06	AT1G74240.1		Mitochondrial substrate carrier family protein
Glyma.03G249900	3.12571	1.63801	2.81329	27.0739	22.5816	23.8937	3.21978	1.0089e-45	3.92195e-44	AT5G55240.1	ATPXG2	ARABIDOPSIS THALIANA PEROXYGENASE 2
Glyma.08G025700	61.4501	56.102	55.7068	27.4309	28.714	29.6823	-1.07431	8.41983e-41	2.73438e-39	AT5G42020.1	BIP,BIP2	Heat shock protein 70 (Hsp 70) family protein
Glyma.02G128800	19.8433	27.0134	26.1796	12.0909	8.32916	8.84851	-1.37518	1.46994e-14	1.26429e-13	AT1G13480.1		Protein of unknown function (DUF1262)
Glyma.08G180900	3.98971	4.32379	3.56774	0.101279	0.038085	0.203051	-5.1233	1.00453e-43	3.64052e-42	AT5G64570.1	ATBXL4,XYL4	beta-D-xylosidase 4
Glyma.17G061100	93.2953	84.8828	94.8568	35.6812	42.1789	45.1039	-1.21245	2.7923e-33	6.66985e-32	AT2G19070.1	SHT	spermidine hydroxycinnamoyl transferase
Glyma.03G154600	2.47702	4.5145	1.80275	1.33571	0.99908	0.454079	-1.69227	2.46963e-07	1.07694e-06	AT3G63170.1		Chalcone-flavanone isomerase family protein
Glyma.20G234200	0.142155	0.199491	0.398753	0	0	0	-7.10647	1.79579e-05	6.13538e-05	AT3G05330.1	ATN,ATTAN	cyclin family
Glyma.09G084200	0.02822	0.415929	0.061268	0	0	0	-5.88192	0.00859993	0.0184029
Glyma.14G155500	0	0.023148	0.222335	0	0	0	-6.5768	0.00542293	0.0121579	AT1G77280.1		Protein kinase protein with adenine nucleotide alpha hydrolases-like domain
Glyma.12G131800	0	0	0	0.240548	0.460086	0	6.50882	0.00314566	0.00740686	AT3G58720.2		RING/U-box superfamily protein
Glyma.08G056600	0	0	0.115099	0.693763	0.662847	0.702037	4.14597	0.00010273	0.000314511	AT1G73480.1		alpha/beta-Hydrolases superfamily protein
Glyma.08G092000	4.17776	4.6161	4.16959	8.10556	9.51514	10.5821	1.05901	2.41037e-16	2.35538e-15	AT2G01980.1	ATNHX7,ATSOS1,SOS1	sodium proton exchanger, putative (NHX7) (SOS1)
Glyma.18G066200	0.776742	0.574189	0.754197	0.234826	0.438445	0.389292	-1.06733	0.00804785	0.0173383	AT1G07290.1	GONST2	golgi nucleotide sugar transporter 2
Glyma.17G068300	1.06359	0.602241	0.874559	0.156934	0.278548	0.139839	-2.20821	4.7577e-06	1.76117e-05	AT4G30400.1		RING/U-box superfamily protein
Glyma.10G228900	0.27611	0.280549	0.209615	0	0	0.014973	-5.64764	7.22452e-08	3.35609e-07	AT5G24080.1		Protein kinase superfamily protein
Glyma.02G135500	0.677931	0.729066	0.507226	0	0	0	-8.696	8.75138e-11	5.49677e-10	AT4G33950.1	ATOST1,OST1,P44,SNRK2-6,SNRK2.6,SRK2E	Protein kinase superfamily protein
Glyma.16G115500	6.6753	4.84526	6.08396	1.19321	2.99428	2.37284	-1.51113	4.42679e-06	1.64694e-05	AT1G76520.2		Auxin efflux carrier family protein
Glyma.15G050500	60.4935	66.2517	64.0297	31.2318	30.5909	27.3754	-1.15665	1.84917e-28	3.57994e-27	AT1G15120.1		Ubiquinol-cytochrome C reductase hinge protein
Glyma.06G283100	0.06159	0	0	3.85204	3.71978	3.92561	7.49383	1.58057e-21	2.16134e-20	AT5G45890.1	SAG12	senescence-associated gene 12
Glyma.18G229800	7.02341	7.13639	7.5322	2.5374	2.18782	2.0438	-1.73496	1.26553e-16	1.25999e-15	AT2G45790.1	ATPMM,PMM	phosphomannomutase
Glyma.10G199500	14.6708	12.0761	10.5679	83.057	53.4608	54.2613	2.2952	4.37215e-30	9.06641e-29	AT5G40460.1
Glyma.02G070600	3.69401	3.02285	2.53167	14.9891	7.04636	10.6896	1.76452	9.7556e-11	6.09226e-10	AT5G18270.1	ANAC087	Arabidopsis NAC domain containing protein 87
Glyma.05G103500	0.387358	0.311752	0.902547	2.06763	1.09468	1.44993	1.46237	0.000729204	0.00193615	AT4G33890.2
Glyma.17G243100	3.97896	4.77477	3.09533	2.08747	1.77372	2.19572	-1.02467	5.87278e-06	2.14408e-05	AT1G47380.1		Protein phosphatase 2C family protein
Glyma.19G179600	1.69331	2.81107	3.349	1.04874	0.989047	1.12755	-1.35446	0.00142525	0.00358935	AT3G25940.1		TFIIB zinc-binding protein
Glyma.12G135000	310.644	384.002	322.111	45.1197	48.5337	44.3342	-2.94144	1.68381e-208	2.53012e-205	AT5G54770.1	THI1,THI4,TZ	thiazole biosynthetic enzyme, chloroplast (ARA6) (THI1) (THI4)
Glyma.20G022600	2.52288	2.31531	4.65642	1.85537	1.2777	1.05172	-1.23232	0.00133775	0.00338646	AT2G04340.1
Glyma.14G131651	0.391857	0	0	0.482092	1.91329	1.48505	3.1721	0.016904	0.0335606
Glyma.16G119500	0.125097	0.114415	0	1.24221	0.524121	0.617487	3.15894	0.000392267	0.00109285	AT4G35690.1		Arabidopsis protein of unknown function (DUF241)
Glyma.06G056500	5.52901	6.27228	6.49399	30.2489	23.6955	29.0687	2.10198	1.60167e-65	1.174e-63	AT4G33200.1	ATXI-I,XI-15,XI-I	myosin, putative
Glyma.16G067000	3.57484	2.7104	4.45278	1.64721	2.36604	1.42367	-1.04373	0.000464542	0.00127637	AT5G14370.1		CCT motif family protein
Glyma.05G205900	179.414	199.079	190.686	84.3155	98.7561	72.8269	-1.29566	7.1743e-31	1.53665e-29	AT5G23750.1		Remorin family protein
Glyma.01G045200	4.6161	5.60855	5.13072	18.9944	13.8993	15.3786	1.59024	6.28806e-16	5.97281e-15	AT1G26920.1
Glyma.11G085500	15.0074	16.1759	17.5208	3.04384	4.4546	2.75041	-2.31113	8.59157e-33	2.00511e-31	AT4G35590.1		RWP-RK domain-containing protein
Glyma.13G047300	5.32437	7.34032	3.65653	1.42815	2.26507	0.726121	-1.94694	1.07521e-06	4.31322e-06	AT3G25780.1	AOC3	allene oxide cyclase 3
Glyma.14G209000	18.0572	16.0546	18.9675	131.186	90.0896	106.114	2.56703	1.85181e-67	1.4326e-65	AT5G56550.1	ATOXS3,OXS3	oxidative stress 3
Glyma.06G141600	0.97903	1.15222	0.4823	4.27781	3.11496	2.87753	1.8973	2.5859e-05	8.64133e-05	AT5G05220.1
Glyma.07G093800	9.33333	13.7637	12.2848	3.12231	3.11603	2.77379	-2.03087	1.82666e-28	3.53812e-27	AT1G68390.1		Core-2/I-branching beta-1,6-N-acetylglucosaminyltransferase family protein
Glyma.04G161000	0.536661	0.54515	0.918204	0.304353	0.310377	0.291609	-1.13775	0.00144932	0.0036441	AT1G74160.1
Glyma.18G109500	0	0	0	0.031264	0.105729	0.112324	5.39171	0.0107691	0.0225228	AT5G45520.1		Leucine-rich repeat (LRR) family protein
Glyma.12G048500	0	0	0	0.123608	0.092584	0.096678	5.35436	0.00975166	0.0206068	AT4G34400.1		AP2/B3-like transcriptional factor family protein
Glyma.14G219300	3.17193	4.48541	2.4142	0.583368	0.426922	0.976024	-2.39427	1.50751e-10	9.22836e-10	AT1G75780.1	TUB1	tubulin beta-1 chain
Glyma.13G124800	4.2877	4.98036	3.8967	1.86478	2.26706	1.94496	-1.17795	7.98082e-12	5.5273e-11	AT2G20470.1		AGC (cAMP-dependent, cGMP-dependent and protein kinase C) kinase family protein
Glyma.09G203500	14.9475	11.1891	12.92	795.71	617.019	670.754	5.58549	0	0	AT4G37870.1	PCK1,PEPCK	phosphoenolpyruvate carboxykinase 1
Glyma.08G157800	4.86338	3.30821	3.18621	19.2867	15.588	18.6835	2.15513	4.14291e-30	8.60473e-29	AT2G31955.3	CNX2	cofactor of nitrate reductase and xanthine dehydrogenase 2
Glyma.14G193500	6.48717	6.55368	6.54111	16.4087	13.0252	13.5951	1.07682	4.22316e-13	3.2332e-12	AT5G58730.1		pfkB-like carbohydrate kinase family protein
Glyma.03G256200	29.983	29.1961	31.511	69.4694	68.3386	67.3239	1.06549	8.23762e-37	2.29059e-35	AT2G46370.4	FIN219,JAR1	Auxin-responsive GH3 family protein
Glyma.02G228300	3.31272	3.90595	4.14201	20.9647	12.6586	16.1503	2.07245	6.47097e-23	9.51479e-22	AT2G30040.1	MAPKKK14	mitogen-activated protein kinase kinase kinase 14
Glyma.12G212600	0.884542	0.718409	0.791602	0.339115	0.440169	0.325137	-1.17073	0.00292584	0.00693857	AT4G27570.1		UDP-Glycosyltransferase superfamily protein
Glyma.18G218700	1.83401	1.19885	1.71473	0.224449	0.410863	0.400331	-2.2572	2.10139e-06	8.13405e-06	AT3G05975.1		Late embryogenesis abundant (LEA) hydroxyproline-rich glycoprotein family
Glyma.02G274000	1.45722	2.48655	1.32808	0.599949	0.209826	0.495246	-2.03714	2.51077e-05	8.40827e-05	AT5G42250.1		Zinc-binding alcohol dehydrogenase family protein
Glyma.19G016600	1.00773	0.683152	0.875373	4.07045	4.60452	4.32055	2.27494	3.04649e-33	7.2485e-32	AT3G28345.1		ABC transporter family protein
Glyma.15G038700	2.70272	2.16963	2.19994	0.983155	1.25185	0.788037	-1.2118	3.37049e-05	0.000110775	AT3G12110.1	ACT11	actin-11
Glyma.14G090600	0.763531	1.28698	0.969356	0.269822	0.215619	0.191907	-2.19724	6.13318e-10	3.55664e-09	AT3G49720.1
Glyma.10G289900	61.936	57.9232	57.9237	11.6967	14.4438	10.8353	-2.32775	5.44584e-75	5.25328e-73	AT4G35550.1	ATWOX13,HB-4,WOX13	WUSCHEL related homeobox 13
Glyma.03G099500	4.32327	3.14507	3.03615	10.1585	7.16451	8.68286	1.2466	2.03296e-09	1.1188e-08	AT5G45275.1		Major facilitator superfamily protein
Glyma.03G088900	4.14655	4.00953	3.88559	0.782908	0.368161	1.27519	-2.35968	1.08431e-08	5.52161e-08	AT3G07390.1	AIR12	auxin-responsive family protein
Glyma.04G089000	0	0	0	0.206222	0.664215	0.235864	7.78008	1.16871e-07	5.30117e-07	AT1G58340.1	ZF14	MATE efflux family protein
Glyma.13G230200	22.5954	25.4955	23.5971	66.0225	60.1039	57.4559	1.30379	1.98502e-39	6.11116e-38	AT1G29160.1		Dof-type zinc finger DNA-binding family protein
Glyma.06G127200	7.60773	9.32608	7.7531	2.42028	2.30649	2.74233	-1.78232	4.3749e-27	7.90558e-26	AT1G31910.1		GHMP kinase family protein
Glyma.08G252700	0.468192	0.244998	0.193196	0.070428	0.08006	0.123313	-1.73176	0.0252514	0.0479221	AT5G15740.1		O-fucosyltransferase family protein
Glyma.02G211400	3.86258	4.02907	3.82107	0.911763	0.723852	0.829639	-2.29536	6.97021e-24	1.07846e-22	AT1G12680.1	PEPKR2	phosphoenolpyruvate carboxylase-related kinase 2
Glyma.03G112800	0.162796	0.403205	0.972072	0.077136	0	0	-4.27152	0.00431378	0.00987755	AT2G44840.1	ATERF13,EREBP,ERF13	ethylene-responsive element binding factor 13
Glyma.20G217000	2.56878	3.15729	1.82494	1.01292	1.11856	0.631493	-1.5088	5.74047e-05	0.000182288	AT4G27745.1		Yippee family putative zinc-binding protein
Glyma.15G179400	0.28295	0.319129	0	0	0	0	-6.42889	0.00566561	0.0126374	AT1G19150.1	LHCA2*1,LHCA6	photosystem I light harvesting complex gene 6
Glyma.10G084000	10.4933	10.4814	11.2001	5.17823	6.27701	4.89254	-1.0385	5.68347e-15	5.03496e-14	AT5G04870.1	ATCPK1,CPK1	calcium dependent protein kinase 1
Glyma.18G035300	3.43922	2.27282	2.78742	0.79172	0.685055	0.346933	-2.27173	1.20734e-07	5.46371e-07	AT2G44920.2		Tetratricopeptide repeat (TPR)-like superfamily protein
Glyma.20G198666	3.21367	1.70472	0.753913	5.74672	4.31748	4.38256	1.27911	0.00360213	0.00837517	AT4G27510.1
Glyma.12G172700	3.07734	4.51202	4.00537	0.303035	0.999466	0.350717	-2.47682	5.06993e-14	4.17081e-13	AT3G26700.1		Protein kinase superfamily protein
Glyma.10G125100	2.33311	2.26229	1.99269	0.97414	0.895739	1.06711	-1.21365	0.000231323	0.000669433	AT4G13720.1		Inosine triphosphate pyrophosphatase family protein
Glyma.09G231800	3.15123	2.80357	3.30467	0.08866	0.38627	0.080125	-4.13072	1.64641e-16	1.62634e-15	AT1G70710.1	ATGH9B1,CEL1,GH9B1	glycosyl hydrolase 9B1
Glyma.07G078600	0	0	0.055414	3.6205	7.16773	3.68822	7.68597	4.9929e-09	2.63136e-08	AT5G19790.1	RAP2.11	related to AP2 11
Glyma.06G034200	14.2638	14.1912	15.0746	5.81519	6.61692	6.67466	-1.2484	4.71899e-22	6.63649e-21	AT1G19330.2
Glyma.09G205100	4.11744	3.97989	3.96339	2.26202	1.7244	2.09769	-1.06393	1.75562e-08	8.74741e-08	AT1G32690.1
Glyma.13G240800	7.52545	5.91055	7.78831	19.8197	17.8865	17.4304	1.32452	5.41344e-22	7.59125e-21	AT3G47160.2		RING/U-box superfamily protein
Glyma.03G141900	0.977641	1.69072	1.35393	0	0	0.122739	-4.97761	9.04795e-06	3.22273e-05
Glyma.10G148300	0.483346	0.698387	0.379859	0.10594	0.059416	0.208573	-2.07665	0.000439137	0.00121279	AT3G05740.1	RECQI1	RECQ helicase l1
Glyma.13G002600	0.591002	0.697345	0.691047	0	0.10106	0.161857	-2.76162	0.0100893	0.0212462
Glyma.10G243100	14.1592	14.3045	12.837	33.3514	28.5673	28.0517	1.06338	1.43612e-18	1.63194e-17	AT2G32980.1
Glyma.03G205000	0.830446	0.632042	0.598698	0.07748	0.087245	0.17276	-2.63444	3.61608e-07	1.54127e-06	AT3G54750.2
Glyma.05G197500	1.26797	1.91648	1.65455	3.38123	3.81591	3.01148	1.06607	1.53053e-05	5.28036e-05	AT5G63640.1		ENTH/VHS/GAT family protein
Glyma.01G185800	9.46111	12.5963	11.1937	29.9255	20.5882	22.1025	1.06988	9.30254e-11	5.82516e-10	AT4G36990.1	AT-HSFB1,ATHSF4,HSF4,HSFB1	heat shock factor 4
Glyma.01G018600	6.02471	6.37395	8.43679	2.48596	2.77048	2.47614	-1.48605	3.77935e-09	2.0218e-08	AT1G32630.1
Glyma.05G045700	8.89841	5.44774	6.45174	21.9868	20.3087	25.9701	1.588	2.54404e-18	2.8381e-17	AT5G63320.1	NPX1	nuclear protein X1
Glyma.17G051400	82.6077	66.0777	66.2878	455.201	299.818	373.994	2.6412	9.11969e-75	8.73255e-73	AT1G72830.1	ATHAP2C,HAP2C,NF-YA3	nuclear factor Y, subunit A3
Glyma.20G166900	8.21885	7.84645	8.0684	30.2359	26.0438	25.5069	1.72215	2.95357e-40	9.39658e-39	AT1G76900.1	AtTLP1,TLP1	tubby like protein 1
Glyma.01G038900	2.20726	2.25318	1.84755	4.15841	4.32358	4.48525	1.148	2.91473e-07	1.25785e-06	AT1G69970.1	CLE26	CLAVATA3/ESR-RELATED 26
Glyma.01G187400	1.78943	2.38614	2.7839	0.341329	0.653826	0.517888	-2.25956	1.10627e-16	1.10678e-15	AT5G67100.1	ICU2	DNA-directed DNA polymerases
Glyma.10G213500	4.83929	4.31604	2.91774	1.92898	1.00605	0.914631	-1.70436	2.22624e-05	7.51143e-05	AT1G07900.1	LBD1	LOB domain-containing protein 1
Glyma.13G205100	0	0	0	0.272348	0.385464	0.523012	7.41664	3.87979e-07	1.6472e-06	AT1G50660.1
Glyma.08G248700	3.41126	5.13466	3.57538	0.374723	0.781863	1.69221	-2.14454	5.84695e-05	0.000185413
Glyma.16G161100	4.89766	5.78405	3.94003	1.63676	2.17397	2.16486	-1.35406	3.46371e-08	1.66959e-07	AT3G60470.1		Plant protein of unknown function (DUF247)
Glyma.01G050900	2.82084	2.37892	2.06735	7.14036	5.51303	7.3466	1.39584	4.77092e-08	2.26752e-07	AT1G14150.1	PQL1,PQL2	PsbQ-like 2
Glyma.15G270000	0.208244	0	0.104313	3.14696	3.0459	1.33501	4.48878	6.56829e-09	3.41782e-08
Glyma.12G113800	51.5942	56.6547	50.2826	14.3436	16.0004	15.1533	-1.86158	1.47589e-82	1.73153e-80	AT4G02340.1		alpha/beta-Hydrolases superfamily protein
Glyma.11G158200	23.0648	21.5495	21.2141	64.5154	56.1061	53.0308	1.34017	3.4777e-33	8.25939e-32	AT3G12320.1
Glyma.01G031300	0.136034	0.416396	0.431985	0.029658	0	0	-5.10704	3.31285e-05	0.000108982	AT1G70340.1		Plant protein of unknown function (DUF936)
Glyma.13G229500	1.043	1.73327	2.23652	9.45183	6.02953	4.95284	1.9837	5.77888e-08	2.71782e-07	AT1G29195.1
Glyma.03G148700	5.95081	8.63452	8.01702	17.7169	15.9922	16.9191	1.12237	3.31279e-16	3.20753e-15	AT1G03380.1	ATATG18G,ATG18G	homolog of yeast autophagy 18 (ATG18) G
Glyma.01G096200	0.28032	0.1742	0.190918	1.41748	2.47167	1.85799	3.07107	2.02203e-08	9.99578e-08	AT1G73260.1	ATKTI1,KTI1	kunitz trypsin inhibitor 1
Glyma.13G042400	1.22363	1.56167	1.17972	31.5558	21.36	36.1903	4.42321	3.17855e-105	6.74889e-103	AT2G14095.1
Glyma.12G230600	16.1609	16.1325	12.9595	7.25505	8.55997	7.43246	-1.02296	4.98332e-10	2.91275e-09	AT1G16920.1	ATRABA1B,RAB11,RABA1b	RAB GTPase homolog A1B
Glyma.04G250200	0.231189	0.544712	0.794993	0.178564	0.20933	0.266428	-1.3473	0.00714762	0.0155758	AT1G77620.1		P-loop containing nucleoside triphosphate hydrolases superfamily protein
Glyma.02G108400	0.308022	0.418595	0.183901	9.67511	11.0742	11.3203	5.04453	4.37048e-98	7.69126e-96	AT1G14190.1		Glucose-methanol-choline (GMC) oxidoreductase family protein
Glyma.19G219000	0.827146	0.835422	1.09107	0.0759	0.085847	0	-4.08904	1.6207e-07	7.22556e-07	AT1G48000.1	AtMYB112,MYB112	myb domain protein 112
Glyma.06G317100	0.081039	0.156371	0	0.800808	0.29465	0.918115	2.92732	0.00123165	0.0031382	AT4G02050.1	STP7	sugar transporter protein 7
Glyma.17G242701	0	0	0	0.143665	0.565619	0.152574	5.67767	0.00475155	0.0107826	AT3G59440.1		Calcium-binding EF-hand family protein
Glyma.04G091300	1.82919	1.34531	1.50608	0.226931	0.166105	0.101915	-3.30558	4.12959e-18	4.53826e-17	AT1G09890.1		Rhamnogalacturonate lyase family protein
Glyma.06G275900	4.9158	7.6766	4.56592	0	0	0	-11.4895	4.25056e-21	5.67148e-20	AT5G05340.1		Peroxidase superfamily protein
Glyma.09G011200	20.4576	20.6494	16.8073	11.5173	8.32436	10.0762	-1.01173	1.30471e-10	8.04616e-10	AT5G47530.1		Auxin-responsive family protein
Glyma.19G076800	0.339983	0.379484	0.512491	2.62486	1.15444	1.44714	2.0191	4.61849e-06	1.71353e-05	AT5G40780.1	LHT1	lysine histidine transporter 1
Glyma.02G026900	4.54181	5.67688	3.5048	1.44203	1.66756	1.22146	-1.72412	1.39387e-11	9.41487e-11	AT1G70090.1	GATL9,LGT8	glucosyl transferase family 8
Glyma.03G180000	1.92172	1.05298	1.71487	0.241887	0.447285	0.149395	-2.53353	3.78929e-07	1.61106e-06	AT5G03170.1	ATFLA11,FLA11	FASCICLIN-like arabinogalactan-protein 11
Glyma.19G122600	18.0967	16.5516	19.4537	8.46085	9.40151	9.18611	-1.00762	2.81415e-16	2.73559e-15	AT5G05000.3	ATTOC34,OEP34,TOC34	translocon at the outer envelope membrane of chloroplasts 34
Glyma.10G156900	150.956	158.102	152.637	53.692	66.783	53.5928	-1.47295	7.31099e-50	3.29822e-48	AT1G09830.1		Glycinamide ribonucleotide (GAR) synthetase
Glyma.19G215900	0.414586	0.653447	0.505493	1.07539	2.04048	0.730177	1.21214	0.014921	0.0300234	AT1G02610.1		RING/FYVE/PHD zinc finger superfamily protein
Glyma.12G192600	0.421746	0.705667	0.364753	0.064975	0	0	-4.58515	0.000450607	0.00124123	AT5G42570.1		B-cell receptor-associated 31-like
Glyma.19G030100	0.390977	0.319912	0.184943	0	0	0	-6.68611	0.000142159	0.000427353	AT3G02120.1		hydroxyproline-rich glycoprotein family protein
Glyma.15G227500	21.6314	22.3946	22.5707	71.6298	47.4504	53.6978	1.318	3.08472e-17	3.18904e-16	AT3G12490.2	ATCYS6,ATCYSB,CYSB	cystatin B
Glyma.04G191200	0.441871	0.274876	0.371252	0.056595	0.026187	0.079587	-2.79963	6.51343e-06	2.36515e-05	AT4G24790.1		AAA-type ATPase family protein
Glyma.11G109100	13.9555	11.2909	11.7344	86.4523	71.3424	72.713	2.57968	9.34493e-87	1.21292e-84	AT1G32700.1		PLATZ transcription factor family protein
Glyma.03G006600	0.1526	0.530698	0.378978	1.34143	1.14153	1.38465	1.78934	0.000374937	0.00104869	AT1G08810.1	AtMYB60,MYB60	myb domain protein 60
Glyma.06G025100	2.5424	2.42599	2.67534	0.490416	0.837911	0.66955	-1.99497	4.94428e-14	4.07259e-13	AT1G75680.1	AtGH9B7,GH9B7	glycosyl hydrolase 9B7
Glyma.09G154700	13.9408	13.9786	11.6515	2.41791	1.82918	1.36567	-2.86126	5.1182e-37	1.43134e-35	AT4G10340.1	LHCB5	light harvesting complex of photosystem II 5
Glyma.15G025400	1.68419	1.80875	1.89708	0.520274	0.351799	0.799068	-1.73518	3.41638e-07	1.46206e-06	AT1G72670.1	iqd8	IQ-domain 8
Glyma.08G156200	2.81498	2.64527	3.14073	1.45164	1.3539	1.25425	-1.14252	8.75648e-11	5.49909e-10	AT5G64630.2	FAS2,MUB3.9,NFB01,NFB1	Transducin/WD40 repeat-like superfamily protein
Glyma.17G084900	3.60337	1.55049	2.44822	16.496	8.49745	12.8073	2.24884	8.50576e-11	5.35024e-10	AT3G48240.1		Octicosapeptide/Phox/Bem1p family protein
Glyma.06G311500	0.183806	0.085763	0.097596	2.52749	1.98516	1.83893	4.0524	5.96311e-12	4.16756e-11	AT5G10970.1		C2H2 and C2HC zinc fingers superfamily protein
Glyma.17G083500	17.2883	17.2698	13.7458	7.03099	6.88943	6.61374	-1.2939	1.17708e-13	9.4234e-13	AT5G08180.2		Ribosomal protein L7Ae/L30e/S12e/Gadd45 family protein
Glyma.14G089200	4.06339	3.86463	4.44275	1.0721	1.41165	1.0399	-1.87421	3.70897e-20	4.67879e-19	AT4G37750.1	ANT,CKC,CKC1,DRG	Integrase-type DNA-binding superfamily protein
Glyma.05G073300	6.97965	6.62052	7.71034	18.479	18.8503	18.3348	1.32529	2.85635e-39	8.72493e-38	AT3G26020.2		Protein phosphatase 2A regulatory B subunit family protein
Glyma.06G124800	5.47445	4.83033	3.77046	2.59832	1.64994	2.15161	-1.18779	0.00012687	0.000383962	AT5G53310.1		myosin heavy chain-related
Glyma.02G277300	8.301	10.3596	7.81277	2.50057	2.09079	2.5694	-1.9395	4.99978e-23	7.39332e-22	AT2G44060.2		Late embryogenesis abundant protein, group 2
Glyma.09G148200	3.05633	3.23228	1.9354	17.5919	9.79714	11.3265	2.1693	2.64421e-12	1.90774e-11	AT5G62150.1		peptidoglycan-binding LysM domain-containing protein
Glyma.04G139800	0.177529	0.082144	0.418283	0	0	0	-6.25598	0.0016057	0.00400185	AT1G65870.1		Disease resistance-responsive (dirigent-like protein) family protein
Glyma.17G203000	7.73695	6.92952	8.75548	140.278	96.9711	125.033	3.89288	1.17137e-157	6.72988e-155	AT2G25680.1	MOT1	molybdate transporter 1
Glyma.15G228500	1.03574	0.522853	0.06079	1.93931	1.7393	3.82274	2.09318	0.00393193	0.00907448
Glyma.09G050600	9.73591	10.5965	10.2323	26.7016	29.1606	27.1704	1.38073	1.22078e-50	5.66429e-49	AT2G34960.1	CAT5	cationic amino acid transporter 5
Glyma.19G249500	34.4397	34.0869	34.0048	11.0853	12.283	10.5683	-1.65692	1.231e-47	5.13263e-46	AT1G71260.1	ATWHY2,WHY2	WHIRLY 2
Glyma.02G017851	2.85785	4.07702	4.09219	1.8521	2.49813	1.34232	-1.01157	0.00780351	0.0168715	AT3G62880.2	ATOEP16-4	Mitochondrial import inner membrane translocase subunit Tim17/Tim22/Tim23 family protein
Glyma.16G220900	1.73439	1.46552	2.09104	6.03919	4.32525	4.91723	1.47219	5.62637e-08	2.6512e-07	AT2G38600.1		HAD superfamily, subfamily IIIB acid phosphatase
Glyma.02G255800	0.112958	0.141974	0.312815	1.30515	1.00968	1.04624	2.50852	8.72069e-07	3.5368e-06	AT2G38120.1	AUX1,MAP1,PIR1,WAV5	Transmembrane amino acid transporter family protein
Glyma.08G257700	1.02347	0.853647	0.68709	0.223345	0.113958	0.283819	-2.09587	8.06953e-06	2.89495e-05	AT5G13290.2	CRN,SOL2	Protein kinase superfamily protein
Glyma.15G073900	1.66742	1.33377	1.81341	1.11486	0.706703	0.489222	-1.10513	0.0141538	0.0286939	AT5G22620.1		phosphoglycerate/bisphosphoglycerate mutase family protein
Glyma.08G170700	106.098	110.106	114.657	55.3672	33.2533	46.3639	-1.34472	1.46607e-15	1.3531e-14	AT2G32190.1
Glyma.20G155100	2.27249	3.30945	2.04799	1.38387	0.336089	0.811604	-1.63739	0.00154368	0.003859	AT4G25470.1	ATCBF2,CBF2,DREB1C,FTQ4	C-repeat/DRE binding factor 2
Glyma.18G284300	33.3288	30.6096	31.2089	211.362	155.428	177.837	2.45849	6.32053e-94	1.02037e-91	AT1G27980.1	ATDPL1,DPL1	dihydrosphingosine phosphate lyase
Glyma.17G170800	0	0	0	0.183524	0.515954	0.171415	5.63195	0.00507178	0.0114435
Glyma.01G036300	6.63848	5.93224	6.55868	0.120514	0.315575	0.547071	-4.29664	1.64384e-22	2.36456e-21
Glyma.03G200200	1.98847	2.25162	1.98212	0.124622	0.22903	0	-4.20154	6.28042e-09	3.2772e-08	AT2G36026.1		Ovate family protein
Glyma.03G253500	5.71717	5.42033	5.4909	76.9434	60.8662	79.6516	3.64765	6.69962e-182	5.94866e-179	AT1G08550.2	AVDE1,NPQ1	non-photochemical quenching 1
Glyma.07G100500	2.04417	1.74314	2.05618	0.850457	0.429043	0.572347	-1.70499	1.60902e-06	6.31327e-06	AT3G18080.1	BGLU44	B-S glucosidase 44
Glyma.20G032600	0	0.066107	0.114954	0	0	0	-6.02197	0.0162409	0.0323742	AT1G14040.1		EXS (ERD1/XPR1/SYG1) family protein
Glyma.09G161900	2.03062	1.68614	1.8871	0.648471	0.692161	0.406054	-1.73962	1.34571e-07	6.06043e-07	AT1G73390.1		Endosomal targeting BRO1-like domain-containing protein
Glyma.04G251800	1.32184	0.993067	1.16504	3.1189	3.30782	3.57483	1.45941	3.11865e-13	2.41841e-12	AT1G77670.1		Pyridoxal phosphate (PLP)-dependent transferases superfamily protein
Glyma.14G047700	0.121838	0.097881	0.35073	0	0.035171	0.028165	-2.94387	0.0152974	0.0306975	AT2G05760.1		Xanthine/uracil permease family protein
Glyma.10G089300	2.79324	2.63411	2.81368	0.571201	0.649979	0.168173	-2.63164	5.21019e-06	1.9181e-05	AT1G51400.1		Photosystem II 5 kD protein
Glyma.14G155200	2.23561	2.68479	2.56759	1.69406	0.923721	0.839106	-1.16196	0.000716605	0.00190555	AT1G77290.1		Glutathione S-transferase family protein
Glyma.17G024300	0.13301	0.262776	0.373315	0	0	0	-7.44167	2.34009e-06	9.00803e-06	AT5G18560.1	PUCHI	Integrase-type DNA-binding superfamily protein
[truncated: 8,275 more rows]
