# Supplementary material for: The NAC transcription factors SNAP1/2/3/4 are central regulators mediating high nitrogen responses in mature nodules of soybean
Source: Nat Commun. 2023 Aug 5;14:4711. doi: 10.1038/s41467-023-40392-w (PMC10404276; doi:10.1038/s41467-023-40392-w)
Supplement: Supplementary file 4 — Supplementary Data 1-14 [file 41467_2023_40392_MOESM4_ESM.zip › Supplementary Dataset1-14/Supplementary_Data_7.xlsx]

## Sheet: Supplementary_Data_7
Supplementary Data 7. Total DEGs (FPKM) between 5HN and 5LN in mature nodules of snap1/2/3/4-1 mutant.
Gene ID	5LN-nap2-rep1	5LN-nap2-rep2	5LN-nap2-rep3	5HN-nap2-rep1	5HN-nap2-rep2	5HN-nap2-rep3	log2(FC)	Pvalue	FDR	Best-hit-arabi-name	arabi-symbol	arabi-defline
Glyma.19G221700	3.19891	2.33485	1.92532	1.54769	0.953933	1.23982	-1.11398	0.000239156	0.00100707	AT4G04450.1	AtWRKY42,WRKY42	WRKY family transcription factor
Glyma.14G153450	0.301022	0.433955	0.967672	0.072232	0	0	-4.6399	0.0191684	0.0469063
Glyma.17G065100	15.4213	11.5604	16.6979	3.89283	3.95855	2.84298	-2.13685	3.84819e-25	1.56833e-23	AT4G25810.1	XTH23,XTR6	xyloglucan endotransglycosylase 6
Glyma.12G093000	0.589447	0	0.879727	0.037728	0	0	-4.67986	0.0162915	0.0408818	AT3G11600.1
Glyma.08G123700	0.305293	0.277084	0.309808	0.577805	0.743648	1.11947	1.31679	0.00255556	0.00826748	AT5G46460.1		Pentatricopeptide repeat (PPR) superfamily protein
Glyma.18G212700	1.78523	2.19618	1.5706	8.98768	11.973	12.4488	2.46747	1.87074e-35	1.3284e-33	AT2G30360.1	CIPK11,PKS5,SIP4,SNRK3.22	SOS3-interacting protein 4
Glyma.10G151000	18.366	19.4123	17.5869	82.6403	77.1763	98.3118	2.10311	9.76227e-72	2.93688e-69	AT1G56220.1		Dormancy/auxin associated family protein
Glyma.03G187700	10.3152	8.39247	10.1756	19.1593	21.964	21.7557	1.00714	1.71332e-17	4.02395e-16	AT2G36760.1	UGT73C2	UDP-glucosyl transferase 73C2
Glyma.04G222100	75.8589	101.116	106.419	7.30243	13.3195	17.4941	-3.01588	5.01685e-18	1.22957e-16	AT2G40610.1	ATEXP8,ATEXPA8,ATHEXP ALPHA 1.11,EXP8,EXPA8	expansin A8
Glyma.08G346300	13.0036	14.1251	13.0807	3.51495	5.61529	5.08302	-1.61678	3.35362e-22	1.12962e-20	AT3G07340.1		basic helix-loop-helix (bHLH) DNA-binding superfamily protein
Glyma.17G126900	0.158753	0.082705	0.147428	0	0	0	-5.29488	0.0191081	0.0467995	AT5G55850.3	NOI	RPM1-interacting protein 4 (RIN4) family protein
Glyma.10G169600	75.3927	76.0747	63.2391	27.5808	23.5932	28.5899	-1.54418	2.30293e-38	1.88687e-36	AT2G02360.1	AtPP2-B10,PP2-B10	phloem protein 2-B10
Glyma.03G015400	13.3452	12.9096	14.3657	8.71918	5.71273	6.68804	-1.05619	1.4378e-07	1.12294e-06	AT1G63220.1		Calcium-dependent lipid-binding (CaLB domain) family protein
Glyma.13G275300	36.185	39.5783	46.7593	5.33945	7.49242	7.26195	-2.72003	2.58365e-58	4.89527e-56	AT5G53880.1
Glyma.15G136532	0.039012	0.288284	0.252032	0	0	0.038184	-4.08365	0.00644611	0.0184878	AT3G62270.1		HCO3- transporter family
Glyma.03G004800	1.60848	1.04618	1.58135	3.46627	3.42657	3.42402	1.17018	3.98098e-10	4.52603e-09	AT5G17910.1
Glyma.11G049600	19.5441	17.2653	18.1371	2.41766	2.48245	3.55791	-2.81558	1.66305e-59	3.29351e-57	AT4G37530.1		Peroxidase superfamily protein
Glyma.17G042600	0.546322	1.31812	1.69299	0.270753	0.497159	0.144644	-2.05421	0.00237953	0.00776043	AT1G48330.1
Glyma.11G054600	5.17646	6.05397	6.16142	1.22523	1.97824	2.44492	-1.73876	4.79805e-12	6.88105e-11	AT4G36930.1	SPT	basic helix-loop-helix (bHLH) DNA-binding superfamily protein
Glyma.20G098900	2.10171	1.82846	2.20252	0.092639	0.64688	0.554113	-2.35509	1.62626e-06	1.06357e-05	AT5G59790.1		Domain of unknown function (DUF966)
Glyma.08G340300	11.8679	10.4652	10.6733	6.06509	4.94819	5.54199	-1.10998	6.60285e-18	1.60134e-16	AT2G32800.1	AP4.3A	protein kinase family protein
Glyma.09G230700	17.3744	17.9596	17.3085	39.194	48.5259	48.068	1.26209	4.38613e-29	2.26253e-27	AT4G25180.1		RNA polymerase III RPC4
Glyma.06G064700	0.036452	0.142278	0.267746	0	0	0	-6.62601	0.000255482	0.00106953	AT2G34190.1		Xanthine/uracil permease family protein
Glyma.19G259000	0.087081	0.090885	0.159846	0.65182	0.576208	0.423605	2.08842	0.0148814	0.037886
Glyma.14G111600	0.714013	0.440595	0.74248	0	0	0	-8.2307	2.36766e-09	2.39747e-08	AT5G25190.1		Integrase-type DNA-binding superfamily protein
Glyma.07G241600	2.15093	2.15462	1.71017	0.489659	0.667204	1.24488	-1.44661	4.3344e-05	0.000215926	AT3G16950.1	LPD1,ptlpd1	lipoamide dehydrogenase 1
Glyma.05G022900	17.9519	12.089	13.8077	3.61141	2.74612	4.4392	-2.139	8.46291e-29	4.30353e-27	AT1G31330.1	PSAF	photosystem I subunit F
Glyma.17G071800	1.47076	1.08429	1.47149	5.88442	3.9692	5.93411	1.85243	7.7801e-16	1.60279e-14	AT5G57830.1		Protein of unknown function, DUF593
Glyma.15G201800	6.19706	9.22296	5.14047	2.70225	3.36949	3.53104	-1.21373	3.51224e-05	0.000178304	AT2G15580.1		RING/U-box superfamily protein
Glyma.11G095100	25.1065	17.7496	50.1994	14.1858	12.8166	6.4756	-1.57453	0.00411424	0.0125081	AT4G16260.1		Glycosyl hydrolase superfamily protein
Glyma.01G116700	0.41251	0.32085	0.333684	0	0	0.046161	-4.35077	0.000266446	0.00111012	AT1G32780.1		GroES-like zinc-binding dehydrogenase family protein
Glyma.04G055801	1.01901	0.73358	0.484094	1.96443	1.64365	2.22896	1.20155	0.0011961	0.00422954	AT2G26340.2
Glyma.05G010600	6.43325	6.62622	5.73435	3.55899	2.96852	3.62827	-1.02813	4.09332e-11	5.29431e-10	AT2G26650.1	AKT1,ATAKT1,KT1	K+ transporter 1
Glyma.04G147700	275.59	241.567	249.622	1393.97	1491.68	1280.8	2.32794	3.85491e-139	5.06406e-136	AT2G26670.1	ATHO1,GUN2,HO1,HY1,HY6,TED4	Plant haem oxygenase (decyclizing) family protein
Glyma.10G147900	0.184652	0.669957	0.599592	0	0	0	-6.9873	2.52508e-05	0.000131946	AT1G56320.1
Glyma.10G251400	9.0601	12.0397	10.4885	3.15723	2.96084	4.29039	-1.71942	1.46319e-20	4.37182e-19	AT2G33460.1	RIC1	ROP-interactive CRIB motif-containing protein 1
Glyma.06G265200	0.276437	0.357701	0.491379	0.028363	0.105524	0.077168	-1.88968	0.0136798	0.0353059	AT1G27170.1		transmembrane receptors;ATP binding
Glyma.19G052700	1.53775	0.664921	0.154617	0	0.151632	0.082589	-3.45203	0.00202388	0.00673715
Glyma.15G160500	14.2985	15.9195	18.2227	6.98708	9.15903	7.21267	-1.17179	2.87229e-12	4.23166e-11	AT2G22370.1
Glyma.02G234700	5.9372	6.17512	6.00633	0.359455	0.114444	0.412644	-4.44415	1.90976e-30	1.06606e-28	AT1G06930.1
Glyma.15G169100	15.8446	6.27849	6.47653	124.055	134.289	247.45	4.01968	2.64637e-12	3.91933e-11	AT4G25810.1	XTH23,XTR6	xyloglucan endotransglycosylase 6
Glyma.13G327900	8.84637	4.91421	7.97106	28.6028	29.1921	22.2994	1.76948	9.72788e-14	1.66468e-12
Glyma.19G146900	0.649413	0.826761	1.45577	0.275935	0.488708	0.219364	-1.67036	0.00578777	0.0168536	AT3G57950.1
Glyma.17G131600	0.349943	0.357946	0.727965	0.087325	0.034136	0	-3.6418	9.10218e-05	0.000421574	AT5G52060.1	ATBAG1,BAG1	BCL-2-associated athanogene 1
Glyma.15G076500	303.537	271.911	278.08	630.627	556.54	683.535	1.00619	6.43663e-28	3.10107e-26	AT1G28330.1	DRM1,DYL1	dormancy-associated protein-like 1
Glyma.20G180800	8.62088	6.74939	8.04569	4.24634	4.33407	3.11034	-1.11237	1.56274e-10	1.87026e-09	AT3G53260.1	ATPAL2,PAL2	phenylalanine ammonia-lyase 2
Glyma.07G096000	7.1233	0.921744	7.31969	0.64799	0.664307	1.68484	-2.46312	0.0059082	0.0171536	AT1G18390.2		Protein kinase superfamily protein
Glyma.20G114800	6.75978	10.5565	5.80651	3.66156	3.5463	3.37169	-1.24294	1.00613e-06	6.82942e-06	AT1G13360.1
Glyma.09G022300	16.4347	13.1948	16.2065	7.32658	6.33557	9.71553	-1.08859	8.96943e-10	9.65543e-09	AT5G06720.1	ATPA2,PA2	peroxidase 2
Glyma.13G285800	3.60605	5.04158	3.58256	1.57941	1.30042	1.34361	-1.64666	5.0878e-12	7.28068e-11	AT5G54630.1		zinc finger protein-related
Glyma.06G004000	0.807203	1.03129	0.67714	0	0.191802	0	-3.80671	0.00311813	0.00981669	AT4G34960.1		Cyclophilin-like peptidyl-prolyl cis-trans isomerase family protein
Glyma.03G122900	4.81698	3.86092	4.47912	1.07614	1.06428	1.52426	-1.9586	3.31872e-19	8.9338e-18	AT1G68570.1		Major facilitator superfamily protein
Glyma.01G090700	1.17505	1.97238	1.48477	0.062326	0.155754	0.583096	-2.64513	8.62364e-05	0.000401628	AT3G25640.1		Protein of unknown function, DUF617
Glyma.09G230200	1.07255	0.399068	0.766194	2.40976	1.65009	1.85021	1.28196	0.00211299	0.00699656	AT3G60580.1		C2H2-like zinc finger protein
Glyma.18G295500	8.48972	8.95458	10.8596	2.26204	4.23085	5.25808	-1.38451	1.61405e-06	1.05629e-05	AT1G67030.1	ZFP6	zinc finger protein 6
Glyma.03G134100	1.71132	2.16904	1.60727	0	0.044911	0.029224	-5.94917	5.43457e-19	1.44227e-17	AT5G04160.1		Nucleotide-sugar transporter family protein
Glyma.20G231700	0.21275	0	0.201414	0	0	0	-6.02817	0.00991952	0.0267759	AT5G27390.1		Mog1/PsbP/DUF1795-like photosystem II reaction center PsbP family protein
Glyma.08G091500	4.37577	3.94973	3.53425	2.40285	2.07738	1.47233	-1.10704	9.54525e-06	5.45423e-05	AT5G17330.1	GAD,GAD1	glutamate decarboxylase
Glyma.07G022000	5.22909	6.31223	5.21998	0.929468	1.07375	2.62292	-1.98005	1.89257e-07	1.44969e-06	AT5G15350.1	AtENODL17,ENODL17	early nodulin-like protein 17
Glyma.13G115400	1.9129	2.71473	2.09627	0.141931	0.335705	0.41067	-2.93026	6.61032e-16	1.36968e-14	AT3G43270.1		Plant invertase/pectin methylesterase inhibitor superfamily
Glyma.10G241800	0.772365	1.90682	1.68167	0.184714	0.323234	0.116784	-2.87499	3.86696e-08	3.29151e-07	AT2G28100.1	ATFUC1,FUC1	alpha-L-fucosidase 1
Glyma.12G080700	0.103609	0.214643	0.118745	0	0	0	-6.09364	0.00134481	0.00468604	AT5G04320.2		Shugoshin C terminus
Glyma.13G244200	1.36697	1.06111	1.04682	0.259894	0.458865	0.480326	-1.6441	1.86151e-06	1.20621e-05	AT4G03390.1	SRF3	STRUBBELIG-receptor family 3
Glyma.06G083800	0.37564	0.404985	0.692473	0.125091	0.046064	0.229222	-1.94823	0.00281238	0.00897894	AT1G27600.1	I9H,IRX9-L	Nucleotide-diphospho-sugar transferases superfamily protein
Glyma.17G238200	18.4662	22.388	7.00465	3.66428	0.953975	5.63364	-2.36579	0.0032837	0.0102772	AT3G16150.1		N-terminal nucleophile aminohydrolases (Ntn hydrolases) superfamily protein
Glyma.02G130400	1.61676	1.57211	2.20051	6.44384	4.41181	3.52931	1.30444	1.08933e-05	6.14845e-05	AT5G13930.1	ATCHS,CHS,TT4	Chalcone and stilbene synthase family protein
Glyma.13G200000	0.87367	1.4029	1.30757	0.432947	0.144678	0.237946	-2.2566	3.823e-05	0.000192641	AT2G38750.1	ANNAT4	annexin 4
Glyma.18G127500	0.794807	0.837826	0.737399	0.343854	0.345126	0.521052	-1.07323	0.0186715	0.0458783	AT1G10350.1		DNAJ heat shock family protein
Glyma.15G134400	1.28824	1.27929	0.86745	0	0	0	-9.36195	2.32493e-13	3.8289e-12	AT1G30690.1		Sec14p-like phosphatidylinositol transfer family protein
Glyma.09G240200	0	0	0	0.177282	0.121688	0.083322	5.2152	0.0196547	0.0479326
Glyma.16G039400	5.95678	5.65977	5.48515	2.92169	1.97527	3.35657	-1.16839	1.99964e-08	1.78698e-07	AT5G04885.1		Glycosyl hydrolase family protein
Glyma.08G289600	3.36672	3.946	4.54708	1.62742	1.96884	1.8396	-1.23602	4.74628e-06	2.86888e-05	AT2G17350.1
Glyma.17G223400	1.04998	2.24148	1.66277	0	0	0.268482	-4.35372	1.53466e-05	8.37339e-05	AT4G31840.1	AtENODL15,ENODL15	early nodulin-like protein 15
Glyma.16G178500	30.9123	23.7047	22.8579	19.2728	11.6866	10.778	-1.00161	2.43143e-05	0.000127458	AT1G01490.1		Heavy metal transport/detoxification superfamily protein
Glyma.12G048000	56.3942	51.7978	58.1592	23.7802	23.5547	16.5988	-1.48939	9.46501e-20	2.67971e-18	AT2G15960.1
Glyma.12G204600	1.64931	3.31297	1.36267	0.717401	0.879801	1.06019	-1.36447	0.00398996	0.0121725	AT4G28310.1
Glyma.12G003300	2.59591	2.96288	2.84516	6.08581	7.32944	6.38806	1.03365	9.61644e-12	1.33351e-10	AT1G33420.1		RING/FYVE/PHD zinc finger superfamily protein
Glyma.17G180400	0.873757	0.824851	0.588605	0	0	0	-8.94691	6.97138e-12	9.84033e-11	AT5G66920.1	sks17	SKU5 similar 17
Glyma.16G147500	0.97757	1.63512	1.33635	2.84549	3.55333	3.54719	1.21279	1.54539e-05	8.42492e-05	AT5G61890.1		Integrase-type DNA-binding superfamily protein
Glyma.05G108800	5.63607	5.86454	7.06251	3.68529	3.24457	2.66846	-1.05885	3.15301e-06	1.96366e-05	AT3G49720.2
Glyma.15G132800	19.7513	14.1472	13.9787	11.4837	6.15505	8.05265	-1.01065	5.88328e-06	3.48819e-05	AT4G20840.1		FAD-binding Berberine family protein
Glyma.01G058400	0.224482	0.711255	0.875048	0	0	0	-8.29319	7.88496e-09	7.4448e-08	AT1G13820.1		alpha/beta-Hydrolases superfamily protein
Glyma.02G254600	4.55262	7.65718	6.00568	13.9436	13.4932	22.6085	1.33544	3.29434e-09	3.26862e-08	AT2G39980.1		HXXXD-type acyl-transferase family protein
Glyma.02G235400	0.561037	0.255825	0.417195	0	0	0.027772	-5.57581	7.80371e-08	6.35685e-07	AT2G45260.1		Plant protein of unknown function (DUF641)
Glyma.15G071300	108.812	109.12	140.91	47.7776	31.8556	37.4902	-1.709	1.58908e-28	7.95753e-27	AT4G27450.1		Aluminium induced protein with YGL and LRDR motifs
Glyma.20G081000	9.41091	9.12817	9.0589	2.76524	3.0697	5.20254	-1.44177	1.08248e-08	1.00496e-07	AT4G13540.1
Glyma.03G167900	3.0638	2.33175	2.16606	1.24205	1.53943	0.941427	-1.13232	8.24562e-05	0.00038619	AT2G20340.1		Pyridoxal phosphate (PLP)-dependent transferases superfamily protein
Glyma.17G126000	3.40309	4.73859	5.04903	1.10957	2.27308	1.62128	-1.51137	2.99125e-07	2.21714e-06	AT1G24530.1		Transducin/WD40 repeat-like superfamily protein
Glyma.04G156200	1.00082	0.848059	0.651396	2.32755	1.9655	2.02244	1.19096	2.66176e-09	2.68012e-08	AT4G28080.1		Tetratricopeptide repeat (TPR)-like superfamily protein
Glyma.08G279700	0.898934	0.872518	0.951758	0.354872	0.099321	0.245876	-2.02929	0.00140251	0.00486428	AT5G10480.1	PAS2,PEP	Protein-tyrosine phosphatase-like, PTPLA
Glyma.09G224400	9.63203	11.0764	11.6387	27.5837	24.1263	35.8305	1.31753	6.18362e-13	9.71677e-12
Glyma.05G044000	7.86986	8.24266	9.0841	0.239866	0.660119	1.32921	-3.60454	5.21189e-21	1.60846e-19	AT5G63180.1		Pectin lyase-like superfamily protein
Glyma.17G165200	34.1812	38.4127	31.1065	17.2296	15.4011	19.1457	-1.12756	8.8487e-26	3.71777e-24	AT2G23150.1	ATNRAMP3,NRAMP3	natural resistance-associated macrophage protein 3
Glyma.07G081600	3.7004	3.33788	3.00775	1.82642	1.85676	1.51119	-1.0644	1.42145e-07	1.11083e-06	AT3G61130.1	GAUT1,LGT1	galacturonosyltransferase 1
Glyma.09G059000	3.62227	2.3325	2.84558	1.30225	1.15172	1.29213	-1.34519	1.17034e-09	1.24087e-08	AT4G30020.1		PA-domain containing subtilase family protein
Glyma.01G008000	3.63739	5.32057	4.19808	2.31417	1.75193	1.9782	-1.23536	3.51701e-05	0.0001785	AT1G60660.1	ATCB5LP,B5 #5,CB5LP	cytochrome B5-like protein
Glyma.05G182600	13.7915	14.7872	16.135	6.40151	5.14068	5.42393	-1.52159	5.72179e-30	3.12754e-28	AT4G39660.1	AGT2	alanine:glyoxylate aminotransferase 2
Glyma.07G229000	31.5297	45.2663	38.4947	2.82399	5.27117	5.57013	-3.1951	1.53632e-50	2.17013e-48	AT2G03090.1	ATEXP15,ATEXPA15,ATHEXP ALPHA 1.3,EXP15,EXPA15	expansin A15
Glyma.11G038300	4.35247	5.57566	4.94956	10.5875	10.7887	11.5927	1.03083	3.18516e-09	3.16828e-08	AT4G17030.1	AT-EXPR,ATEXLB1,ATEXPR1,ATHEXP BETA 3.1,EXLB1,EXPR	expansin-like B1
Glyma.10G102300	0.575338	0.763306	0.609428	3.26053	4.42584	3.51455	2.39987	4.68472e-15	8.95367e-14	AT2G26850.1		F-box family protein
Glyma.05G194400	10.9736	8.81075	9.60329	3.0246	2.79184	3.38869	-1.78934	2.24454e-28	1.11548e-26	AT5G63860.1	UVR8	Regulator of chromosome condensation (RCC1) family protein
Glyma.06G131500	11.5708	13.6532	14.2163	4.30957	6.19228	5.40864	-1.35012	1.31946e-19	3.70633e-18	AT4G24060.1		Dof-type zinc finger DNA-binding family protein
Glyma.04G004500	22.8957	15.5335	21.7071	6.55252	6.23112	6.25149	-1.77225	1.21741e-34	8.30071e-33	AT4G34950.1		Major facilitator superfamily protein
Glyma.08G153300	38.2227	24.6719	29.2005	178.138	191.737	187.967	2.48161	1.66737e-49	2.25038e-47
Glyma.20G148741	0.910394	0.878877	0.748818	1.79194	1.71773	2.015	1.00233	4.28835e-05	0.000213821	AT1G29900.1	CARB	carbamoyl phosphate synthetase B
Glyma.05G007600	0.087524	0.089362	0.156853	0.326627	0.328431	0.305113	1.39953	0.0101106	0.0272264	AT5G14760.1	AO	L-aspartate oxidase
Glyma.19G159000	1.71535	2.06838	2.45357	0	0.072787	0.193268	-4.64032	0.000167126	0.000728909	AT3G51895.1	AST12,SULTR3;1	sulfate transporter 3;1
Glyma.15G118000	0.583078	0.98469	1.2463	0.197042	0.093447	0.136156	-2.54821	8.29131e-08	6.73039e-07	AT4G17220.1	ATMAP70-5,MAP70-5	microtubule-associated proteins 70-5
Glyma.14G048500	0.812064	0.98131	0.382538	0	0.038633	0	-5.44496	0.00158962	0.0054315	AT5G48770.1		Disease resistance protein (TIR-NBS-LRR class) family
Glyma.16G053800	5.59609	4.16181	4.89572	16.7151	20.063	25.047	1.8729	1.62832e-33	1.0572e-31	AT3G01990.1	ACR6	ACT domain repeat 6
Glyma.12G023300	10.1461	8.80127	7.44879	0.897285	0.808781	0.844563	-3.47927	4.87563e-70	1.3437e-67	AT1G76160.1	sks5	SKU5 similar 5
Glyma.06G153600	0.876	0.454885	0.728965	1.87917	2.53042	2.74943	1.66863	2.82804e-07	2.10328e-06	AT2G13650.1	GONST1	golgi nucleotide sugar transporter 1
Glyma.15G086400	4.78502	6.117	5.09346	14.1344	12.6972	15.0694	1.27298	7.89023e-18	1.89606e-16	AT4G18880.1	AT-HSFA4A,HSF A4A	heat shock transcription factor A4A
Glyma.15G194300	6.19162	6.231	7.02726	3.2202	2.54955	3.08227	-1.25086	2.41719e-11	3.21503e-10	AT1G30380.1	PSAK	photosystem I subunit K
Glyma.06G110500	4.97379	4.59323	4.5452	0.739606	1.33946	1.61596	-2.04823	1.33569e-13	2.25147e-12	AT2G41705.2		camphor resistance CrcB family protein
Glyma.08G077400	10.6187	9.14634	11.0055	3.05748	2.67818	2.16398	-2.0726	1.03846e-24	4.13811e-23	AT1G03970.1	GBF4	G-box binding factor 4
Glyma.11G070500	18.1645	10.796	31.1232	69.2878	53.1282	43.0892	1.35804	0.00392532	0.0119967	AT4G39230.1		NmrA-like negative transcriptional regulator family protein
Glyma.13G162200	1.28131	1.05795	1.73291	3.26204	2.7086	3.26011	1.06672	6.41023e-07	4.47841e-06	AT5G20300.1		Avirulence induced gene (AIG1) family protein
Glyma.06G112900	0.785288	0.895257	0.889205	0.098229	0.070629	0.051207	-3.62676	3.57896e-15	6.93787e-14	AT1G77590.1	LACS9	long chain acyl-CoA synthetase 9
Glyma.02G227200	7.39161	8.41892	7.77574	2.33083	1.80007	2.34192	-1.98266	6.81144e-24	2.56634e-22	AT5G05580.1	FAD8	fatty acid desaturase 8
Glyma.06G221600	1.98827	2.2708	2.34077	0.873522	0.88019	1.62124	-1.08587	0.000191614	0.000824669	AT5G58000.1		Reticulon family protein
Glyma.19G201600	18.0242	17.1752	14.7677	5.09475	5.63257	4.36578	-1.84467	1.81672e-33	1.17372e-31	AT2G35860.1	FLA16	FASCICLIN-like arabinogalactan protein 16 precursor
Glyma.08G252600	0.328329	0.151748	0.284573	0.714818	1.11244	0.837696	1.68179	3.9782e-08	3.38254e-07	AT3G02260.1	ASA1,BIG,CRM1,DOC1,LPR1,TIR3,UMB1	auxin transport protein (BIG)
Glyma.01G234000	10.7953	9.30765	10.6859	29.6933	26.3908	25.9666	1.28792	6.50375e-26	2.77095e-24	AT4G17900.1		PLATZ transcription factor family protein
Glyma.04G244300	0.421504	0.433556	0.987598	0.133756	0.309808	0.093541	-1.87766	0.00846034	0.0233816	AT1G21510.1
Glyma.07G053100	0.235916	0.55722	0.581781	0.146549	0.189505	0.105022	-1.74151	0.000810869	0.00299357	AT4G00900.1	ATECA2,ECA2	ER-type Ca2+-ATPase 2
Glyma.10G023300	3.08019	2.958	3.67427	8.32643	5.6568	7.694	1.04249	6.43236e-08	5.31e-07	AT5G35960.1		Protein kinase family protein
Glyma.05G215600	3.01982	3.11675	3.66846	7.83863	10.1973	9.65179	1.38142	2.57814e-15	5.0625e-14	AT5G41800.1		Transmembrane amino acid transporter family protein
Glyma.06G150600	31.109	24.1893	44.6938	71.2031	77.289	78.3113	1.06657	9.97072e-07	6.77377e-06
Glyma.02G000700	0.19953	0.205365	0.052465	0	0	0	-6.95208	3.23596e-05	0.000165558	AT3G01680.1
Glyma.13G284700	0.151446	1.28881	1.17712	0	0.067924	0	-5.32823	2.01921e-05	0.000107653	AT5G54540.1		Uncharacterised conserved protein (UCP012943)
Glyma.15G095000	23.9071	24.571	22.4218	13.0558	10.9061	10.6676	-1.14722	5.80772e-21	1.78396e-19	AT2G34500.1	CYP710A1	cytochrome P450, family 710, subfamily A, polypeptide 1
Glyma.09G057100	5.25108	4.09957	4.38407	1.88718	2.11062	2.83308	-1.12268	3.26263e-06	2.02776e-05	AT2G18980.1		Peroxidase superfamily protein
Glyma.06G263700	0.35299	0.195405	0.356727	0.743824	0.784749	0.837105	1.26921	0.0113146	0.0300336	AT3G25510.1		disease resistance protein (TIR-NBS-LRR class), putative
Glyma.01G197700	2.6463	2.74956	1.76283	0.607001	0.95521	0.854708	-1.67155	5.14819e-07	3.66228e-06	AT2G22780.1	PMDH1	peroxisomal NAD-malate dehydrogenase 1
Glyma.06G005000	0.035322	0.074224	0.096094	0	0	0	-5.62015	0.00789452	0.0220389	AT2G21120.1		Protein of unknown function (DUF803)
Glyma.03G248900	5.17909	5.82159	4.31891	3.29993	3.00407	1.88115	-1.00851	0.00208998	0.00693114
Glyma.13G342000	1.00348	2.28476	1.63573	0.471934	0.141335	0.344335	-2.46886	5.44708e-05	0.000265352	AT3G27360.1		Histone superfamily protein
Glyma.13G168300	1.11354	1.00706	2.00882	0	0.194115	0.376963	-2.94226	0.000415308	0.0016476	AT5G20110.1		Dynein light chain type 1 family protein
Glyma.06G107300	0.145722	0.191205	0.239368	0.572005	0.373199	0.525705	1.23721	0.0143499	0.0367775	AT5G10030.2	OBF4,TGA4	TGACG motif-binding factor 4
Glyma.16G011400	16.5176	13.5563	14.4556	47.8588	63.2267	92.8652	2.07299	1.70267e-27	8.03618e-26	AT1G54070.1		Dormancy/auxin associated family protein
Glyma.11G235800	0.497969	1.24026	1.00059	0.198379	0.224167	0.259937	-2.11436	1.24559e-05	6.92854e-05	AT4G39640.2	GGT1	gamma-glutamyl transpeptidase 1
Glyma.17G149300	2.50123	2.89747	2.14129	5.56944	4.85968	6.65765	1.07617	7.08117e-06	4.14172e-05	AT2G44680.2	CKB4	casein kinase II beta subunit 4
Glyma.02G080900	4.18316	3.57653	3.25007	1.35032	1.02084	0.935553	-1.8476	2.22802e-19	6.10191e-18	AT5G64740.1	CESA6,E112,IXR2,PRC1	cellulose synthase 6
Glyma.13G042500	39.4009	43.2457	38.9502	6.47045	5.50023	5.70662	-2.89609	3.27787e-91	1.81945e-88
Glyma.17G023800	0.09513	0	0	1.13225	1.49538	1.84683	4.95493	0.000739856	0.00276141	AT1G07870.2		Protein kinase superfamily protein
Glyma.10G043300	4.03076	4.8243	4.14974	8.66687	13.2671	12.6307	1.09819	5.25189e-13	8.30566e-12	AT2G37570.1	SLT1	HSP20-like chaperones superfamily protein
Glyma.17G258200	7.06658	7.01282	7.02269	24.7708	22.4413	21.4832	1.58716	1.526e-24	6.02602e-23	AT1G75750.1	GASA1	GAST1 protein homolog 1
Glyma.02G016500	1.47067	1.21418	0.876393	0	0.046168	0.104352	-4.66271	6.81935e-13	1.07029e-11	AT4G02320.1		Plant invertase/pectin methylesterase inhibitor superfamily
Glyma.02G077000	0.073026	0.038492	0.170566	0	0	0	-5.98925	0.00243844	0.00793431	AT5G36930.2		Disease resistance protein (TIR-NBS-LRR class) family
Glyma.17G202600	0.412394	0.388218	0.441262	0.047288	0.182788	0.081704	-2.06721	0.000422778	0.00167404	AT5G11460.1		Protein of unknown function (DUF581)
Glyma.06G205400	5.77462	6.79436	4.59721	0.102548	0.317798	0.64782	-4.11401	5.88156e-23	2.08259e-21	AT5G60920.1	COB	COBRA-like extracellular glycosyl-phosphatidyl inositol-anchored protein family
Glyma.08G366600	5.19974	6.86741	6.2619	0.464348	0.438461	0.900071	-3.44806	5.82939e-45	6.41722e-43	AT1G67040.1
Glyma.12G231500	0.26919	0.183395	0.426144	0.038579	0.021448	0	-3.90754	2.47568e-05	0.000129553	AT1G78700.1	BEH4	BES1/BZR1 homolog 4
Glyma.18G222200	3.04723	3.57633	4.62465	1.22914	1.58901	2.04592	-1.32374	7.52178e-07	5.19239e-06	AT2G45470.1	AGP8,FLA8	FASCICLIN-like arabinogalactan protein 8
Glyma.15G151600	0.957752	1.00168	0.940748	4.90722	4.70397	3.97114	2.10094	7.74384e-09	7.31858e-08
Glyma.07G046900	0.299508	0.062938	0.311457	0	0	0	-6.50771	0.000355775	0.00143497	AT3G54770.1		RNA-binding (RRM/RBD/RNP motifs) family protein
Glyma.09G038800	3.41911	3.22871	4.88985	0.470274	0.400642	0	-3.818	2.94607e-08	2.55568e-07	AT5G49350.1		Glycine-rich protein family
Glyma.11G069600	0.298191	0.654348	0.856145	0	0	0	-8.6015	3.55461e-10	4.06876e-09	AT5G03260.1	LAC11	laccase 11
Glyma.14G192500	0.852986	1.17963	0.978381	0.082033	0	0.171728	-3.69132	6.46582e-07	4.51404e-06	AT5G58860.1	CYP86,CYP86A1	cytochrome P450, family 86, subfamily A, polypeptide 1
Glyma.12G173300	0.469787	0.291388	0.052029	0	0	0	-6.90265	7.02748e-05	0.000334324	AT5G60580.3		RING/U-box superfamily protein
Glyma.19G180100	3.73049	1.09003	3.08065	7.52279	7.04099	10.2321	1.52193	0.00106171	0.00380866
Glyma.12G056700	2.10998	2.65227	2.09409	0	0.061027	0.731595	-3.24649	0.000747466	0.00278718
Glyma.13G174300	0.380005	0.219532	0.315107	0.970914	1.0076	1.07265	1.63593	1.33112e-06	8.83451e-06	AT4G24000.1	ATCSLG2,CSLG2	cellulose synthase like G2
Glyma.06G103900	0.66978	0.306821	0.855503	0	0.256505	0.070088	-2.55626	0.00574204	0.0167451	AT1G34580.1		Major facilitator superfamily protein
Glyma.07G035800	5.82944	5.73024	4.61476	1.34035	1.94097	2.46817	-1.61103	1.58566e-09	1.64536e-08	AT3G13950.1
Glyma.01G089202	0.761241	0.607261	0.672291	0	0.080198	0.069542	-3.54983	7.06042e-06	4.13142e-05	AT1G26090.1		P-loop containing nucleoside triphosphate hydrolases superfamily protein
Glyma.14G194900	8.39	10.9266	11.2085	0.162972	0.039173	0.085487	-6.82799	2.73797e-84	1.18575e-81	AT5G58600.1	PMR5,TBL44	Plant protein of unknown function (DUF828)
Glyma.09G044500	3.22804	2.49403	2.85453	8.06793	7.17989	7.33322	1.28248	2.19388e-21	6.98391e-20	AT2G47800.1	ATMRP4,EST3,MRP4	multidrug resistance-associated protein 4
Glyma.09G000700	18.0716	21.0854	22.2484	7.8547	7.65952	6.49889	-1.59149	3.88745e-28	1.90553e-26	AT1G43170.9	ARP1,emb2207,RP1,RPL3A	ribosomal protein 1
Glyma.13G001800	297.386	239.776	258.815	158.894	113.369	93.0911	-1.23274	1.33217e-11	1.82548e-10	AT4G24110.1
Glyma.06G187000	13.3491	12.2613	10.213	4.8611	5.80786	6.91601	-1.14338	8.96485e-09	8.40202e-08	AT5G62920.1	ARR6	response regulator 6
Glyma.03G144900	1.18119	0.809185	1.73407	2.45695	3.10005	4.4876	1.29214	0.00562551	0.0164552	AT2G42080.1		Chaperone DnaJ-domain superfamily protein
Glyma.20G183600	0.307817	0.261242	0.152388	0	0	0.055467	-3.72243	0.0123837	0.0324066	AT3G54880.1
Glyma.16G031000	0.585927	0.206272	0.242217	0.070235	0.058246	0.063982	-2.33945	0.014645	0.0373881	AT2G46150.1		Late embryogenesis abundant (LEA) hydroxyproline-rich glycoprotein family
Glyma.02G015500	0.05499	0	0.048214	0.227716	0.135825	0.185015	2.27033	0.017449	0.0433176	AT2G47500.1		P-loop nucleoside triphosphate hydrolases superfamily protein with CH (Calponin Homology) domain
Glyma.20G007900	2.29435	2.53439	2.31598	0.194311	0.146143	0.299927	-3.5919	1.2833e-30	7.18394e-29	AT1G49430.1	LACS2,LRD2	long-chain acyl-CoA synthetase 2
Glyma.16G165900	0.737978	0.696872	1.21	0.147813	0.076316	0.147703	-2.92167	6.55367e-13	1.02941e-11	AT5G64740.1	CESA6,E112,IXR2,PRC1	cellulose synthase 6
Glyma.02G158350	8.13787	7.34919	8.37327	5.23531	2.78839	2.42245	-1.29955	0.000241217	0.00101542	AT3G21690.1		MATE efflux family protein
Glyma.10G186500	48.5794	33.8856	32.5362	90.7809	92.7062	123.516	1.07595	2.3621e-20	6.96263e-19	AT3G54700.1	PHT1;7	phosphate transporter 1;7
Glyma.01G015400	12.107	10.0166	10.5818	3.53884	5.66039	3.81182	-1.44075	8.09114e-08	6.57875e-07	AT2G35470.1
Glyma.04G190800	306.601	345.568	306.97	91.792	91.4023	99.9402	-1.87658	2.82274e-105	2.06008e-102	AT5G07460.1	ATMSRA2,PMSR2	peptidemethionine sulfoxide reductase 2
Glyma.01G177600	10.6651	12.711	12.2521	5.65553	6.31902	6.1738	-1.08687	1.38341e-13	2.32794e-12	AT4G36750.1		Quinone reductase family protein
Glyma.16G218300	1.41405	1.6974	1.72044	0.695486	0.480624	0.410226	-1.71442	6.58039e-09	6.30215e-08	AT3G17700.1	ATCNGC20,CNBT1,CNGC20	cyclic nucleotide-binding transporter 1
Glyma.11G072000	4.4544	3.68432	4.07329	1.67197	1.10293	1.72265	-1.55809	1.54814e-09	1.60855e-08	AT5G66390.1		Peroxidase superfamily protein
Glyma.17G098300	1.36927	1.05131	1.23989	0.52772	0.643624	0.430959	-1.29023	1.07946e-05	6.09936e-05	AT3G47780.1	ATATH6,ATH6	ABC2 homolog 6
Glyma.08G355200	0.024358	0	0	0.141587	0.152437	0.214412	4.27732	0.000727992	0.00272073	AT4G00340.1	RLK4	receptor-like protein kinase 4
Glyma.05G176100	0	0	0	0.263294	0.036697	0.0186	5.74275	0.00840308	0.0232514	AT4G33950.1	ATOST1,OST1,P44,SNRK2-6,SNRK2.6,SRK2E	Protein kinase superfamily protein
Glyma.18G277200	0.931021	0.295225	0.263579	0	0	0	-6.42271	0.000468153	0.00183144
Glyma.17G135800	95.9811	104.438	96.5542	45.8441	43.4705	41.8281	-1.29347	7.07644e-46	8.15446e-44	AT4G12110.1	ATSMO1,ATSMO1-1,SMO1-1	sterol-4alpha-methyl oxidase 1-1
Glyma.06G154500	2.81487	3.67095	2.76042	0.364001	0.316429	0.996406	-2.58348	5.51043e-11	6.99408e-10	AT2G13610.1		ABC-2 type transporter family protein
Glyma.03G018400	1.64538	2.62647	2.91341	1.05739	1.57421	0.533815	-1.28289	0.0142137	0.0364736	AT5G62150.1		peptidoglycan-binding LysM domain-containing protein
Glyma.08G012000	13.2838	7.8388	8.20009	20.3551	22.1858	22.6191	1.04746	4.26309e-09	4.17931e-08	AT5G52230.1	MBD13	methyl-CPG-binding domain protein 13
Glyma.11G009700	6.70157	3.48193	4.79366	11.1031	9.93885	12.5788	1.04958	3.00069e-06	1.87591e-05	AT5G16810.1		Protein kinase superfamily protein
Glyma.04G118700	236.736	161.863	212.046	73.281	58.6342	74.1995	-1.68098	9.97475e-34	6.55175e-32	AT5G62350.1		Plant invertase/pectin methylesterase inhibitor superfamily protein
Glyma.02G232500	8.00458	7.88012	8.72089	1.13864	0.705368	2.02178	-2.79317	2.60985e-15	5.11967e-14	AT1G06980.1
Glyma.16G199000	5.66716	4.57082	4.5115	2.70271	0.805034	0.609703	-1.94117	3.95368e-05	0.000198692	AT5G51990.1	CBF4,DREB1D	C-repeat-binding factor 4
Glyma.18G299900	0.701647	0.94529	0.986951	0.202982	0.271026	0.118864	-2.23596	1.31873e-06	8.75823e-06	AT2G43200.1		S-adenosyl-L-methionine-dependent methyltransferases superfamily protein
Glyma.06G018900	2.06226	2.69262	2.33055	8.72465	9.56376	9.50384	1.8536	1.10157e-26	4.94454e-25	AT1G76250.1
Glyma.12G234300	13.1792	11.813	11.2414	5.1997	4.29389	3.87403	-1.54381	2.20138e-23	7.97392e-22	AT1G78570.1	ATRHM1,RHM1,ROL1	rhamnose biosynthesis 1
Glyma.07G202200	2.313	1.77702	2.68333	0.613274	0.279234	0.469936	-2.4265	1.97369e-13	3.27076e-12	AT2G33860.1	ARF3,ETT	Transcriptional factor B3 family protein / auxin-responsive factor AUX/IAA-related
Glyma.02G080200	2.19962	2.12977	3.99303	8.14727	5.73667	8.38864	1.30433	2.73862e-07	2.04179e-06	AT2G33710.2		Integrase-type DNA-binding superfamily protein
Glyma.20G237900	37.6169	39.8046	40.0075	16.6005	17.4805	18.1389	-1.2846	6.60878e-58	1.22855e-55	AT1G56230.1		Protein of unknown function (DUF1399)
Glyma.17G069600	96.9013	96.4541	87.1911	36.459	30.6706	25.8514	-1.70497	1.37236e-37	1.08386e-35	AT4G30440.1	GAE1	UDP-D-glucuronate 4-epimerase 1
Glyma.13G040400	1.28911	1.01163	1.21627	0.286747	0.704719	0.662555	-1.19518	0.00521921	0.0154063	AT4G27950.1	CRF4	cytokinin response factor 4
Glyma.02G071500	0.460193	0.408867	0.231623	0.112786	0.095974	0	-2.49692	0.00880702	0.0241921	AT4G32890.1	GATA9	GATA transcription factor 9
Glyma.14G089012	0.274213	0.579731	0.406423	0.086577	0	0.019783	-3.63669	1.93448e-05	0.000103458	AT1G27460.1	NPGR1	no pollen germination related 1
Glyma.11G014100	126.446	165.241	133.825	41.7227	41.4704	35.7432	-1.95286	2.82134e-50	3.94287e-48	AT4G10040.1	CYTC-2	cytochrome c-2
Glyma.12G132500	0.373943	0.452432	0.743233	0.145575	0.074817	0.162729	-2.14627	0.000124432	0.000558719	AT5G54010.1		UDP-Glycosyltransferase superfamily protein
Glyma.16G026400	14.6176	10.3312	11.0106	7.57665	5.71971	4.6619	-1.1121	1.65192e-07	1.27751e-06	AT4G11070.1	AtWRKY41,WRKY41	WRKY family transcription factor
Glyma.18G216200	0.084283	0.660512	0.131238	0.060572	0.075855	0	-2.65754	0.0175101	0.0434474	AT5G58300.2		Leucine-rich repeat protein kinase family protein
Glyma.16G145500	2.1494	2.48077	2.35037	1.12479	0.897415	1.26439	-1.19915	7.54354e-06	4.39195e-05	AT2G39200.1	ATMLO12,MLO12	Seven transmembrane MLO family protein
Glyma.06G142300	3.93345	5.67102	6.22055	0.622078	0.432869	0.481614	-3.43101	5.98479e-30	3.26677e-28	AT3G56380.1	ARR17,RR17	response regulator 17
Glyma.18G149300	4.78029	3.33288	2.53954	0.525993	1.13873	0.712854	-2.2635	3.07316e-07	2.27144e-06	AT4G13200.1
Glyma.07G068500	0.774486	1.05338	1.08421	0.332868	0.725278	0.304571	-1.20214	0.00274045	0.00877915	AT3G54980.1		Pentatricopeptide repeat (PPR) superfamily protein
Glyma.05G142400	0.345345	0.339914	0.451361	0.092762	0.061228	0.102085	-2.22686	0.000564352	0.00216458	AT1G30220.1	ATINT2,INT2	inositol transporter 2
Glyma.02G301400	1.15416	1.32885	1.33353	0.208318	0.12664	0.297849	-2.71383	7.40906e-13	1.15686e-11	AT5G55860.1		Plant protein of unknown function (DUF827)
Glyma.11G024300	0.557395	0.512495	0.241108	0.135837	0.275892	0.160859	-1.30626	0.0112379	0.0298501	AT4G11610.1		C2 calcium/lipid-binding plant phosphoribosyltransferase family protein
Glyma.17G059900	1.13073	1.61747	1.32358	0.924014	0.70426	0.545972	-1.01164	0.00920282	0.0251292	AT4G25850.1	ORP4B	OSBP(oxysterol binding protein)-related protein 4B
Glyma.17G054500	20.6956	37.6901	28.5767	0.031487	0.312706	0.498815	-6.81013	2.1524e-13	3.55367e-12	AT5G56970.1	ATCKX3,CKX3	cytokinin oxidase 3
Glyma.14G130800	0.670954	0.768042	1.18231	0.19528	0.254093	0.284285	-1.94899	4.60838e-05	0.000227818	AT2G25690.1		Protein of unknown function (DUF581)
Glyma.06G285500	1.60142	1.3476	1.43082	0.595598	1.06065	0.697637	-1.00812	0.000121278	0.000545987	AT5G17680.1		disease resistance protein (TIR-NBS-LRR class), putative
Glyma.06G073600	1.54891	2.22734	1.84487	0.87526	1.2067	0.793857	-1.06995	0.00306818	0.00968034	AT5G11450.1		Mog1/PsbP/DUF1795-like photosystem II reaction center PsbP family protein
Glyma.04G071400	14.0216	16.8119	15.6556	6.15101	7.24446	10.2072	-1.09654	8.33549e-10	9.02229e-09	AT4G32570.1	TIFY8	TIFY domain protein 8
Glyma.15G046500	0	0	0.03352	0.738685	0.968677	0.562721	5.33625	0.00164463	0.00560148
Glyma.11G197500	5.57141	4.15841	4.76549	17.3024	13.8839	14.9033	1.55466	2.05602e-23	7.47347e-22	AT1G72520.1		PLAT/LH2 domain-containing lipoxygenase family protein
Glyma.18G080900	5.79781	4.57615	5.35334	15.9809	16.7982	18.7925	1.60057	3.81889e-48	4.77785e-46	AT3G13080.1	ATMRP3,MRP3	multidrug resistance-associated protein 3
Glyma.11G065000	6.96603	4.8666	5.86177	14.2206	14.1234	13.6963	1.12896	1.65488e-13	2.75829e-12	AT4G36730.1	GBF1	G-box binding factor 1
Glyma.17G106500	3.4519	1.80737	1.70474	0.761159	0.597605	0.573906	-1.92701	8.04944e-05	0.000377833	AT5G11090.1		serine-rich protein-related
Glyma.09G130100	0	0	0	0.233619	0.117165	0.071098	5.35154	0.0140398	0.0360931	AT1G09320.1		agenet domain-containing protein
Glyma.03G258900	1.67722	1.92576	1.60528	0.72729	0.236243	0.190748	-2.277	2.00635e-05	0.000107054	AT1G01225.1		NC domain-containing protein-related
Glyma.10G090700	2.16736	1.17779	1.28377	0.312299	0.110491	0.406355	-2.59162	1.13004e-07	8.98065e-07	AT5G13700.1	APAO,ATPAO1,PAO1	polyamine oxidase 1
Glyma.17G157100	3.06931	3.23649	2.72259	0.510643	0.423654	0.913251	-2.40669	1.05279e-16	2.3218e-15	AT4G37820.1
Glyma.15G166100	2.38376	4.25751	2.87843	1.51067	2.11107	1.4577	-1.01428	0.0073011	0.0205467
Glyma.12G222500	43.7705	51.9875	38.7512	23.1166	20.4243	21.4684	-1.16475	1.08757e-18	2.81427e-17	AT5G53750.1		CBS domain-containing protein
Glyma.13G207000	19.6209	29.6101	20.5389	9.75098	11.6795	11.9086	-1.18235	6.51344e-10	7.16224e-09	AT3G06050.1	ATPRXIIF,PRXIIF	peroxiredoxin IIF
Glyma.14G062800	17.4728	13.2356	16.9969	7.0621	5.60876	7.38851	-1.36449	5.2812e-17	1.1941e-15	AT3G11320.1		Nucleotide-sugar transporter family protein
Glyma.09G032400	20.0721	22.3033	22.8063	8.08609	11.8092	8.95994	-1.28911	1.45539e-14	2.684e-13
Glyma.05G196400	4.49047	3.17738	4.79824	9.251	12.9398	7.39173	1.13575	5.39761e-07	3.8259e-06	AT5G63710.1		Leucine-rich repeat protein kinase family protein
Glyma.04G192500	0.059368	0.123818	0.204344	0.031787	0	0	-3.75859	0.0114365	0.0303142	AT5G50300.1	ATAZG2,AZG2	Xanthine/uracil permease family protein
Glyma.12G233300	9.82869	8.04115	10.9027	3.06351	3.48445	5.14902	-1.41704	7.84917e-15	1.47937e-13	AT3G14840.2		Leucine-rich repeat transmembrane protein kinase
Glyma.14G145900	1.96728	0.42555	1.21074	12.4052	13.4678	16.1541	3.41571	5.64132e-09	5.44913e-08	AT5G11580.1		Regulator of chromosome condensation (RCC1) family protein
Glyma.15G141500	0.34487	0.244708	0.109052	2.02203	2.53988	5.90823	3.77608	2.64862e-09	2.66757e-08
Glyma.09G253100	1.1112	1.31207	0.976779	2.44811	2.3215	2.34045	1.04124	1.1107e-07	8.83586e-07	AT5G44800.1	CHR4,PKR1	chromatin remodeling 4
Glyma.12G052500	0.867287	0.676792	0.521452	0.194878	0.239618	0.496066	-1.26075	0.0131828	0.0342135	AT3G59400.1	GUN4	enzyme binding;tetrapyrrole binding
Glyma.04G017200	0.644532	0.386391	0.627325	1.94759	1.98352	1.49916	1.62255	3.37154e-07	2.47619e-06	AT1G76360.1		Protein kinase superfamily protein
Glyma.10G044700	13.0764	14.5938	19.7054	3.91555	2.64305	3.93756	-2.28756	6.82229e-20	1.9469e-18	AT3G53620.1	AtPPa4,PPa4	pyrophosphorylase 4
Glyma.02G207000	34.6974	34.8178	37.2425	9.32451	9.10533	11.263	-1.96197	6.47354e-68	1.65664e-65	AT4G30850.1	HHP2	heptahelical transmembrane protein2
Glyma.13G136000	6.42183	7.07527	8.25001	14.9744	15.9028	19.2296	1.08699	3.00936e-12	4.42203e-11	AT2G37250.1	ADK,ATPADK1	adenosine kinase
Glyma.02G025400	0.173299	0.368575	0.140196	0	0	0	-6.77295	6.31332e-05	0.000302981	AT1G59640.1	BPE,BPEp,BPEub,ZCW32	BIG PETAL P
Glyma.15G062400	179.819	124.226	261.952	90.6501	77.0348	45.4032	-1.51242	0.000242765	0.00102107	AT2G14580.1	ATPRB1,PRB1	basic pathogenesis-related protein 1
Glyma.19G123500	0.721465	0.351205	1.05475	1.76799	2.88649	1.56679	1.4234	0.00440824	0.0132952	AT2G41050.1		PQ-loop repeat family protein / transmembrane family protein
Glyma.11G107600	0.102152	0.158069	0.069348	0.024499	0	0	-3.94195	0.00497107	0.0147567	AT2G16730.1	BGAL13	glycosyl hydrolase family 35 protein
Glyma.05G154600	4.1331	4.44392	4.49841	1.763	1.79771	2.5286	-1.22025	2.74849e-06	1.72866e-05	AT1G55260.1		Bifunctional inhibitor/lipid-transfer protein/seed storage 2S albumin superfamily protein
Glyma.02G008100	1.7328	1.8422	1.48835	0.064631	0	0.353062	-3.74179	0.0134719	0.0348423	AT2G47010.1
Glyma.12G191500	6.04895	3.30667	5.72349	0.857126	0.775249	0.877045	-2.69255	4.17342e-27	1.91695e-25	AT2G32540.1	ATCSLB04,ATCSLB4,CSLB04	cellulose synthase-like B4
Glyma.07G057502	20.7634	37.2222	26.1759	13.9199	15.6982	14.5721	-1.0444	1.02206e-06	6.9268e-06
Glyma.04G069500	28.8051	32.4378	32.0059	2.2092	2.17096	1.44454	-4.10707	9.76705e-150	1.60383e-146	AT1G15460.1	ATBOR4,BOR4	HCO3- transporter family
Glyma.16G057600	1.58657	1.5247	1.65998	4.2845	5.61444	7.3824	1.73528	2.00037e-19	5.51677e-18	AT3G27170.1	ATCLC-B,CLC-B	chloride channel B
Glyma.04G051500	0.030752	0.278449	0.087419	0	0.027398	0	-3.94897	0.0120223	0.0316181	AT5G11870.2		Alkaline phytoceramidase (aPHC)
Glyma.13G295000	70.5994	84.1865	66.6945	10.776	10.3196	13.8957	-2.76989	4.55197e-94	2.63813e-91	AT5G53970.1		Tyrosine transaminase family protein
Glyma.16G097200	30.2884	28.5059	27.2273	14.9128	12.9561	13.3231	-1.17663	7.45418e-26	3.15203e-24	AT1G02850.2	BGLU11	beta glucosidase 11
Glyma.12G206700	18.0741	14.7497	17.4883	8.92053	6.20838	7.28547	-1.28005	2.2657e-08	2.0079e-07	AT2G20562.1
Glyma.11G194500	6.668	4.07541	6.66778	24.0601	26.4209	30.0729	2.09137	2.79908e-33	1.78498e-31	AT4G05160.1		AMP-dependent synthetase and ligase family protein
Glyma.08G259200	23.7339	27.7855	25.9522	13.9744	12.2724	12.3452	-1.11978	9.66117e-20	2.73329e-18	AT1G05850.1	ATCTL1,CTL1,ELP,ELP1,ERH2,HOT2,POM1	Chitinase family protein
Glyma.06G112500	1.94491	2.08884	2.65707	1.14405	0.862646	0.776371	-1.37333	7.57539e-06	4.40723e-05	AT1G21880.2	LYM1	lysm domain GPI-anchored protein 1 precursor
Glyma.13G097300	4.65902	3.93542	4.42456	1.61693	1.95296	1.62527	-1.4335	2.05545e-11	2.76374e-10	AT2G18890.1		Protein kinase superfamily protein
Glyma.08G222900	107.413	92.8613	122.395	58.2328	42.1056	54.3836	-1.17362	8.01271e-15	1.50875e-13	AT1G51650.1		ATP synthase epsilon chain, mitochondrial
Glyma.01G183100	29.0301	24.5679	26.1453	1.57549	2.00341	2.20455	-3.8115	1.1883e-169	3.12206e-166	AT5G66920.1	sks17	SKU5 similar 17
Glyma.13G324700	2.67196	1.60863	2.39283	0.435269	0.745231	0.650132	-1.9776	1.05115e-08	9.7724e-08	AT2G28305.1	ATLOG1,LOG1	Putative lysine decarboxylase family protein
Glyma.09G145700	23.1106	20.6124	24.0518	11.6515	8.53277	10.3104	-1.26622	4.68669e-18	1.15223e-16	AT3G61060.1	AtPP2-A13,PP2-A13	phloem protein 2-A13
Glyma.03G231000	0.495349	0.521213	0.882445	0.261044	0.072419	0.190921	-1.97863	0.000780063	0.00289285	AT1G74150.1		Galactose oxidase/kelch repeat superfamily protein
Glyma.04G238100	3.09073	3.55342	2.78647	1.31299	1.46811	0.968046	-1.44022	1.19462e-05	6.67609e-05	AT5G53190.1		Nodulin MtN3 family protein
Glyma.12G040500	5.53514	4.02388	5.50485	1.93067	1.4151	1.68786	-1.52532	5.81816e-11	7.37279e-10	AT5G05010.1		clathrin adaptor complexes medium subunit family protein
Glyma.02G082100	2.89	2.79958	3.16677	0.567002	0.519018	0.675451	-2.43917	1.13625e-33	7.42615e-32	AT1G76880.1		Duplicated homeodomain-like superfamily protein
Glyma.13G119800	0.268475	0.158658	0.093519	0.666752	0.607765	0.609862	1.7086	0.00195181	0.00652424	AT3G06483.1	ATPDHK,PDK	pyruvate dehydrogenase kinase
Glyma.07G097800	1.32314	1.91331	1.6234	0.353028	0.758681	1.10179	-1.24965	0.00191776	0.00642241	AT1G15060.1		Uncharacterised conserved protein UCP031088, alpha/beta hydrolase
Glyma.11G034500	1.15544	0.875512	1.55634	0.233045	0.149585	0.178125	-2.54783	1.02593e-06	6.95066e-06	AT4G16700.1	PSD1	phosphatidylserine decarboxylase 1
Glyma.13G000500	2.84312	2.3166	3.31937	4.99265	7.90386	7.17448	1.12099	0.00024322	0.00102276	AT3G54200.1		Late embryogenesis abundant (LEA) hydroxyproline-rich glycoprotein family
Glyma.04G034500	22.7646	25.9827	21.3075	12.954	10.1149	13.3696	-1.06995	1.42598e-13	2.39548e-12	AT1G19310.1		RING/U-box superfamily protein
Glyma.10G007400	5.004	5.61576	5.49165	2.48495	2.58831	3.343	-1.05416	3.07619e-06	1.91945e-05	AT3G23200.1		Uncharacterised protein family (UPF0497)
Glyma.04G036900	1.80375	2.09238	1.58006	0.065658	0.216522	0.323485	-3.10886	3.54128e-12	5.16704e-11	AT4G37080.3		Protein of unknown function, DUF547
Glyma.10G178400	13.4618	12.7029	14.4056	3.72898	2.42989	2.86366	-2.28001	6.74047e-35	4.63598e-33	AT3G22930.1	CML11	calmodulin-like 11
Glyma.14G095400	0.173951	0.476298	0.542057	0	0.11942	0.039759	-2.98374	0.0015104	0.00518872	AT2G46210.1		Fatty acid/sphingolipid desaturase
Glyma.11G010000	5.22013	6.75624	5.05733	2.83112	1.55889	1.84683	-1.55999	1.51768e-06	9.97859e-06	AT2G38050.1	ATDET2,DET2,DWF6	3-oxo-5-alpha-steroid 4-dehydrogenase family protein
Glyma.04G061900	23.4911	25.3845	23.1529	10.7325	13.7309	11.5142	-1.09009	9.4799e-16	1.93577e-14	AT2G25110.1	AtSDF2,ATSDL,SDF2	stromal cell-derived factor 2-like protein precursor
Glyma.12G188800	2.33603	2.40211	2.65692	4.91709	6.23613	6.17408	1.11113	4.46167e-10	5.03596e-09	AT2G35940.1	BLH1,EDA29	BEL1-like homeodomain 1
Glyma.01G232951	0	0.063164	0	0.288943	0.436682	0.506225	4.20513	0.00021396	0.000910994	AT5G09380.1		RNA polymerase III RPC4
Glyma.07G005901	13.9823	19.826	15.8332	10.5335	8.60437	5.80654	-1.04322	3.61037e-06	2.22389e-05
Glyma.03G115300	417.8	346.595	376.228	118.481	107.821	119.396	-1.83693	4.59709e-91	2.4818e-88	AT1G11680.1	CYP51,CYP51A2,CYP51G1,EMB1738	CYTOCHROME P450 51G1
Glyma.11G195000	2.3235	1.33167	1.60742	0	0.215572	0.061443	-4.23417	2.1896e-08	1.94598e-07
Glyma.11G250400	12.0244	10.1688	10.3127	49.2575	49.4858	56.4715	2.1385	7.61186e-83	3.15772e-80	AT1G67370.1	ASY1,ATASY1	DNA-binding HORMA family protein
Glyma.17G104000	1.3866	1.43953	1.56318	0.131335	0.416823	0.333281	-2.41012	2.12589e-09	2.16451e-08	AT2G07690.1	MCM5	Minichromosome maintenance (MCM2/3/5) family protein
Glyma.20G220100	13.6358	17.9017	14.2432	31.8925	37.3103	44.3555	1.19094	3.31145e-15	6.42561e-14	AT2G02230.1	AtPP2-B1,PP2-B1	phloem protein 2-B1
Glyma.09G136400	0.264854	0.093035	0.213362	0.031819	0	0	-4.34568	0.000942829	0.0034246	AT5G23910.1		ATP binding microtubule motor family protein
Glyma.01G040300	0.176474	0.300143	0.204921	1.10889	1.29896	0.734963	2.08122	2.71445e-05	0.000141056	AT1G27150.1		Tetratricopeptide repeat (TPR)-like superfamily protein
Glyma.19G186100	101.917	90.8338	86.4033	190.455	187.131	260.646	1.07409	1.51367e-17	3.57421e-16	AT2G36830.1	GAMMA-TIP,GAMMA-TIP1,TIP1;1	gamma tonoplast intrinsic protein
Glyma.18G041200	2.36806	2.88292	2.6496	1.16338	1.29513	0.954604	-1.29561	3.96701e-07	2.87918e-06	AT5G37590.1		Tetratricopeptide repeat (TPR)-like superfamily protein
Glyma.17G166400	7.48612	7.89332	7.52769	3.08995	4.24747	4.98679	-1.01146	1.07936e-05	6.09936e-05	AT2G40590.1		Ribosomal protein S26e family protein
Glyma.17G151200	0.15252	0	0	0.286091	0.56669	1.21622	3.64261	0.00395568	0.0120819	AT5G46940.1		Plant invertase/pectin methylesterase inhibitor superfamily protein
Glyma.15G221300	13.7533	11.7222	11.8623	1.71559	1.77077	1.8472	-2.92025	7.4655e-83	3.12995e-80	AT4G34131.1	UGT73B3	UDP-glucosyl transferase 73B3
Glyma.14G141800	1.03931	0.991238	1.16102	0.127467	0.436403	0.642792	-1.52261	0.00127841	0.004486	AT5G25630.1		Tetratricopeptide repeat (TPR)-like superfamily protein
Glyma.13G152542	0.984425	0.960946	1.46225	3.01555	2.39654	3.1067	1.18728	2.68053e-07	2.00302e-06	AT1G79620.1		Leucine-rich repeat protein kinase family protein
Glyma.08G146200	2.43582	3.25529	1.98345	1.20673	1.01023	1.81865	-1.04803	0.000940768	0.00341806
Glyma.20G214200	25.776	31.5203	27.8752	15.6363	13.2234	10.6797	-1.21818	2.46837e-13	4.05496e-12	AT4G33420.1		Peroxidase superfamily protein
Glyma.12G102600	2.78563	5.23071	5.43812	0	0.957475	0.413902	-3.40213	0.017068	0.0424948	AT2G32280.1		Protein of unknown function (DUF1218)
Glyma.14G052300	410.463	477.394	411.407	250.034	209.405	239.13	-1.01053	3.44405e-22	1.15613e-20
Glyma.02G111000	3.43734	3.24437	3.16656	1.82584	1.4468	0.636403	-1.42936	0.000706795	0.00265183	AT1G26690.1		emp24/gp25L/p24 family/GOLD family protein
Glyma.10G050000	6.73011	6.97531	7.14987	3.78951	3.5235	3.27421	-1.09191	3.36373e-13	5.43258e-12	AT5G03040.1	iqd2	IQ-domain 2
Glyma.01G213600	1.447	1.94202	1.46519	0.64134	0.497088	0.678789	-1.51866	2.29399e-09	2.32706e-08	AT1G12460.1		Leucine-rich repeat protein kinase family protein
Glyma.04G231900	10.9305	9.44925	9.8808	5.89306	4.75917	2.73128	-1.28726	5.28598e-08	4.422e-07	AT5G53550.2	ATYSL3,YSL3	YELLOW STRIPE like 3
Glyma.05G095900	6.1293	5.23928	4.26539	1.13447	2.37191	1.65179	-1.71067	4.25101e-09	4.16955e-08	AT4G36990.1	AT-HSFB1,ATHSF4,HSF4,HSFB1	heat shock factor 4
Glyma.04G005700	3.99023	3.9227	3.44875	0.312508	0.393439	0.280972	-3.62296	3.33963e-66	8.22592e-64	AT4G34860.2		Plant neutral invertase family protein
Glyma.15G010600	0.358563	0.227731	0.100403	0.909901	1.09435	1.2311	2.08513	0.00116864	0.00414547	AT1G15420.1
Glyma.08G342000	4.31095	3.4293	5.7757	47.7686	45.5807	53.3112	3.32149	2.91382e-90	1.51097e-87	AT1G73260.1	ATKTI1,KTI1	kunitz trypsin inhibitor 1
Glyma.18G124700	0.619392	0.486048	0.759976	0.077699	0.162171	0.386702	-1.69899	0.00686166	0.0195079	AT5G15130.1	ATWRKY72,WRKY72	WRKY DNA-binding protein 72
Glyma.02G053100	0.179607	0.040303	0.144588	0.494008	0.56145	0.697328	2.12824	0.000116299	0.000526096	AT1G27660.1		basic helix-loop-helix (bHLH) DNA-binding superfamily protein
Glyma.16G165500	1.66257	1.15947	2.02379	0.236251	0.0984	0.035869	-3.69856	9.19593e-09	8.60835e-08	AT2G34430.1	LHB1B1,LHCB1.4	light-harvesting chlorophyll-protein complex II subunit B1
Glyma.09G213200	10.021	11.9937	9.9018	5.15876	5.36098	5.87195	-1.07785	3.20727e-15	6.23268e-14	AT5G45410.2
Glyma.11G255300	3.10061	2.37743	2.60203	0.98765	0.860662	0.943226	-1.61793	7.61462e-13	1.18754e-11	AT3G59780.1		Rhodanese/Cell cycle control phosphatase superfamily protein
Glyma.13G293500	38.626	34.9063	30.2039	15.0033	20.4449	18.2267	-1.06703	1.0914e-12	1.68345e-11	AT2G20520.1	FLA6	FASCICLIN-like arabinogalactan 6
Glyma.18G231500	36.2586	24.612	53.8191	85.4673	96.8015	111.15	1.24138	6.71953e-09	6.42136e-08
Glyma.16G042300	2.43098	2.60912	2.61281	0.260887	0.10763	0.459249	-3.33201	2.5439e-12	3.78178e-11	AT4G32890.1	GATA9	GATA transcription factor 9
Glyma.05G034800	2.48577	2.34356	3.77056	0.113409	0.521222	0.748754	-2.72572	4.53146e-07	3.26063e-06	AT1G60010.1
Glyma.15G034300	0.621559	0.550687	0.376105	0.072454	0.138447	0.196749	-2.00982	0.000111304	0.000505824	AT4G14700.1	ATORC1A,ORC1A	origin recognition complex 1
Glyma.12G055200	0.798994	1.58243	1.36728	0	0.175794	0.048115	-4.08236	5.64236e-08	4.69919e-07	AT5G10400.1		Histone superfamily protein
Glyma.10G021600	0.662221	0.638175	0.762302	0.199183	0.254529	0.170195	-1.85577	7.97508e-06	4.62067e-05	AT1G03470.2		Kinase interacting (KIP1-like) family protein
Glyma.10G125000	0.986039	0.909689	1.15777	0	0	0.083719	-5.29729	0.00294617	0.00934399	AT4G13710.1		Pectin lyase-like superfamily protein
Glyma.15G098700	0.52323	0.152586	0.570933	0.124792	0	0	-3.37672	0.00907199	0.0248386	AT2G47930.1	AGP26,ATAGP26	arabinogalactan protein 26
Glyma.17G041900	3.14506	2.28003	2.65578	7.20818	3.93972	8.58091	1.16377	0.00113649	0.00404453	AT1G09520.1
Glyma.08G135200	6.92376	5.81043	5.86608	4.22426	2.85977	2.67185	-1.04168	9.64206e-08	7.75339e-07	AT2G22300.2	CAMTA3,SR1	signal responsive 1
Glyma.11G215600	1.94154	2.1905	1.82799	0.415174	0.358297	0.288119	-2.62106	6.08912e-25	2.45873e-23	AT5G37630.1	EMB2656	ARM repeat superfamily protein
Glyma.05G234200	0.200297	0	0.228001	0	0	0	-6.33072	0.00436596	0.0131849	AT3G18400.1	anac058,NAC058	NAC domain containing protein 58
Glyma.16G181900	0.347433	0.02927	0.181181	0	0	0	-7.32491	1.32912e-05	7.35372e-05	AT5G02370.1		ATP binding microtubule motor family protein
Glyma.12G086600	102.293	106.174	110.12	54.9651	45.0109	51.6012	-1.18631	5.64182e-28	2.72815e-26	AT4G21105.1		cytochrome-c oxidases;electron carriers
Glyma.13G335300	2.48995	2.21712	2.56976	1.1628	1.47268	0.935425	-1.13663	2.01699e-05	0.000107578	AT2G28840.1	XBAT31	XB3 ortholog 1 in Arabidopsis thaliana
Glyma.08G292400	1.66579	3.00832	1.33648	0.88785	0.747763	0.955316	-1.32541	0.00307916	0.00970797	AT1G59940.1	ARR3	response regulator 3
Glyma.11G230900	0.522141	0.791804	0.835094	0.086843	0.274716	0.305376	-1.89106	0.000808917	0.00298776	AT1G07780.5	PAI1,TRP6	phosphoribosylanthranilate isomerase 1
Glyma.20G232100	1.29244	1.48134	1.26631	0.220353	0.533386	0.287967	-2.05974	1.23356e-06	8.24119e-06	AT1G54820.1		Protein kinase superfamily protein
Glyma.11G127800	3.02886	2.45838	2.79032	0.893217	0.861274	1.50666	-1.45641	2.61439e-05	0.000136233	AT3G59400.1	GUN4	enzyme binding;tetrapyrrole binding
Glyma.18G023900	0	0	0	0.08464	0.022762	0.106003	6.21172	0.000774235	0.00287286	AT3G42670.1	CHR38,CLSY	chromatin remodeling 38
Glyma.18G139900	4.36803	3.934	2.94482	0.27229	0.610483	0.804543	-2.83917	4.32814e-16	9.12637e-15	AT1G60590.1		Pectin lyase-like superfamily protein
Glyma.10G265200	0	0	0	0	0.149866	0.345243	5.91192	0.0119139	0.031382	AT2G01300.1
Glyma.03G031800	7.02453	7.41238	6.22792	13.7776	20.5228	18.8636	1.25002	3.45418e-16	7.31485e-15	AT4G00150.1	ATHAM3,HAM3	GRAS family transcription factor
Glyma.11G142200	2.10262	4.84044	3.23326	0.402392	0.252449	0.642026	-3.09692	7.90726e-10	8.57763e-09
Glyma.17G003700	9.81085	12.4254	11.26	5.19215	4.57898	5.97745	-1.2404	2.17391e-17	5.05749e-16	AT4G17150.1		alpha/beta-Hydrolases superfamily protein
Glyma.17G030100	445.183	312.009	392.506	197.395	166.841	163.204	-1.23596	1.38077e-20	4.13183e-19	AT1G24020.2	MLP423	MLP-like protein 423
Glyma.01G192550	0.395606	0.492078	0.625923	0.086474	0.168264	0.182981	-1.89425	0.00346905	0.0107641
Glyma.01G007000	8.63327	9.89323	7.7115	1.86567	2.43386	3.34486	-1.88902	5.28222e-18	1.29139e-16	AT3G16490.1	IQD26	IQ-domain 26
Glyma.04G179500	10.2702	17.1198	14.4141	1.82609	0.945315	3.32542	-2.89673	4.97437e-15	9.49806e-14	AT5G14920.1		Gibberellin-regulated family protein
Glyma.18G202400	2.90901	2.46405	2.56316	1.38077	0.98374	1.14461	-1.28502	4.3633e-05	0.000217173	AT5G01380.1		Homeodomain-like superfamily protein
Glyma.04G231400	3.13878	2.49714	3.15286	6.49685	5.81132	8.27935	1.10937	3.12435e-08	2.69668e-07	AT2G46680.1	ATHB-7,ATHB7,HB-7	homeobox 7
Glyma.12G084500	0.911768	0.394821	0.482657	1.70664	1.25687	1.05156	1.05373	0.0168877	0.0421257	AT1G08230.2	ATGAT1,GAT1	Transmembrane amino acid transporter family protein
Glyma.10G270600	0.749978	0.858919	0.736353	0.313568	0.350036	0.306218	-1.38241	8.91691e-05	0.00041375	AT2G01210.1		Leucine-rich repeat protein kinase family protein
Glyma.06G304100	0.193719	0.101293	0.282426	0	0	0	-6.93427	2.54177e-05	0.000132782	AT4G31980.1
Glyma.20G196900	1105.56	995.34	1157.55	251.992	222.686	204.155	-2.37477	1.19428e-115	1.14796e-112	AT5G51100.1	FSD2	Fe superoxide dismutase 2
Glyma.10G247200	23.0546	22.9424	22.5757	3.31017	2.9922	4.99834	-2.72081	1.0098e-46	1.2023e-44	AT3G22540.1		Protein of unknown function (DUF1677)
Glyma.15G154100	0.776098	1.50645	1.07602	0.333322	0.609654	0.55279	-1.27582	0.00756656	0.0212165	AT3G21420.1		2-oxoglutarate (2OG) and Fe(II)-dependent oxygenase superfamily protein
Glyma.15G004500	2.21081	1.68873	2.84836	0.392354	1.19201	1.23627	-1.34975	0.00810447	0.0225436	AT1G80650.1	RTL1	RNAse THREE-like protein 1
Glyma.12G030900	0	0.269909	0.087651	0	0	0	-6.27914	0.00578342	0.0168434	AT2G21050.1	LAX2	like AUXIN RESISTANT 2
Glyma.09G039400	0	0	0.087062	0.539743	0.306765	0.366839	3.63827	0.00797223	0.0222284
Glyma.01G118000	0.535015	0.422681	0.437459	0	0	0	-8.43042	3.78885e-10	4.32056e-09	AT5G01320.1		Thiamine pyrophosphate dependent pyruvate decarboxylase family protein
Glyma.19G207800	2.78632	2.7828	3.94159	1.52997	1.48604	1.82278	-1.08732	0.00383001	0.0117454	AT3G62920.1
Glyma.20G185167	0.579125	0.171411	0.342442	0.043565	0.110214	0.079773	-2.33658	0.00407869	0.0124113	AT4G39160.2		Homeodomain-like superfamily protein
Glyma.18G009300	1.37196	0.457985	1.01528	0.031598	0.445295	0.374482	-1.84608	0.00837775	0.0231924	AT1G67630.1	POLA2	DNA polymerase alpha 2
Glyma.17G123400	0.134795	0.126534	0.160599	0	0	0	-7.10898	5.56726e-06	3.31629e-05	AT1G18550.1		ATP binding microtubule motor family protein
Glyma.15G002900	1.86697	1.37626	2.07548	0.628794	1.18676	1.00673	-1.02318	0.000643793	0.00243773	AT1G80870.1		Protein kinase superfamily protein
Glyma.14G017800	24.8897	19.8005	21.4515	47.9574	45.2702	52.4853	1.02345	2.13114e-19	5.85014e-18	AT5G55260.1	PPX-2,PPX2	protein phosphatase X 2
Glyma.06G042700	0	0	0	0.120788	0.122705	0.106905	5.42241	0.0102144	0.0274693	AT1G60060.1		Serine/threonine-protein kinase WNK (With No Lysine)-related
Glyma.01G231000	11.2642	13.104	9.12195	2.23954	1.14208	1.08786	-3.01268	2.05753e-23	7.47347e-22	AT1G71450.1		Integrase-type DNA-binding superfamily protein
Glyma.06G090900	2.65071	3.08888	2.38062	0.32394	0.610959	0.35729	-2.74212	2.24779e-15	4.4337e-14	AT1G58330.1	ZW2	transcription factor-related
Glyma.20G212500	6.6593	6.43438	7.36368	4.00526	3.05201	3.96691	-1.00837	2.11505e-07	1.60884e-06	AT2G17340.1		Uncharacterised conserved protein (UCP030210)
Glyma.19G196600	1.43776	0.798941	0.677468	0.132227	0.054383	0.59308	-2.02031	0.00822848	0.0228337	AT5G06250.2		AP2/B3-like transcriptional factor family protein
Glyma.13G344600	0.552	2.34646	0.545033	0	0	0.274421	-3.74986	0.00182385	0.0061387	AT3G59490.2
Glyma.11G078900	0.103667	0.101567	0.300794	0.668856	1.02398	0.989741	2.36719	5.05788e-05	0.000247955	AT4G30780.1
Glyma.17G238400	0.369702	0.642652	0.612746	0	0	0.089831	-4.15302	0.000189521	0.000816375	AT4G34160.1	CYCD3,CYCD3;1	CYCLIN D3;1
Glyma.12G227300	7.07408	6.1441	7.00602	2.43686	2.5473	2.40285	-1.56551	7.33134e-34	4.85593e-32	AT3G15095.1
Glyma.01G002600	10.797	15.8794	12.5015	7.12745	6.89376	5.85625	-1.09259	7.32181e-10	7.98209e-09	AT4G29680.1		Alkaline-phosphatase-like family protein
Glyma.02G227950	2.76568	3.54428	5.45054	1.14429	1.17638	0.19832	-2.30359	9.02834e-05	0.000418448
Glyma.05G110200	67.9521	76.9811	74.8484	18.2884	20.3136	17.6014	-2.08107	8.01474e-95	4.8594e-92	AT1G04820.1	TOR2,TUA4	tubulin alpha-4 chain
Glyma.16G105300	28.7534	23.3197	25.7404	11.2992	10.8083	9.35472	-1.41878	1.44622e-31	8.5579e-30	AT1G31850.1		S-adenosyl-L-methionine-dependent methyltransferases superfamily protein
Glyma.13G060300	0.175603	0.285668	0.172648	0	0	0	-7.68966	1.402e-07	1.09781e-06	AT5G39420.1	cdc2cAt	CDC2C
Glyma.05G011900	0.11703	0	0.028711	0	0	0	-6.26479	0.00624411	0.0180041	AT2G26910.1	ATPDR4,PDR4	pleiotropic drug resistance 4
Glyma.13G348600	4.25394	4.49508	4.00878	2.4802	2.18593	1.81593	-1.14756	4.60465e-06	2.79113e-05	AT3G13898.1
Glyma.08G049600	0.487655	0.504601	0.53217	0	0	0	-5.68362	0.00562188	0.0164483
Glyma.03G073772	0.458771	0.312372	0.440484	0.105592	0.171019	0.07573	-1.85109	0.00107258	0.00384133	AT5G05830.1		RING/FYVE/PHD zinc finger superfamily protein
Glyma.10G189700	0.277638	0.510489	0.255516	0	0.043743	0.047571	-3.62528	0.000483089	0.00188295	AT2G33400.1
Glyma.01G211900	2.07732	1.82521	1.44627	1.02537	0.670046	0.977679	-1.11315	0.000127476	0.000570825	AT4G22730.1		Leucine-rich repeat protein kinase family protein
Glyma.13G146100	0.732518	0.992492	0.908191	0	0.055514	0	-5.60712	3.00244e-08	2.6e-07	AT1G08080.1	ACA7,ATACA7	alpha carbonic anhydrase 7
Glyma.12G029100	11.0842	9.10293	10.6057	23.4853	31.1513	25.0229	1.25619	6.76604e-16	1.39974e-14	AT3G19900.1
Glyma.15G143700	9.38829	8.64018	6.28797	3.19765	3.19156	6.11386	-1.08612	4.62494e-07	3.32486e-06	AT5G49360.1	ATBXL1,BXL1	beta-xylosidase 1
Glyma.17G247400	0.537197	0.193495	0.255888	0	0	0.039317	-4.48523	0.000213615	0.000909917	AT1G47530.1		MATE efflux family protein
Glyma.11G247600	72.9756	62.651	65.7864	21.2327	27.4628	34.2385	-1.39925	1.55274e-21	4.99538e-20	AT3G04120.1	GAPC,GAPC-1,GAPC1	glyceraldehyde-3-phosphate dehydrogenase C subunit 1
Glyma.15G069600	2.58319	2.90839	3.19302	0.141286	0.102995	0.444093	-3.74808	1.04766e-14	1.95309e-13	AT1G11125.1
Glyma.20G092100	0.346253	0.239279	0.261342	0.794691	0.372132	0.785325	1.08283	0.00289028	0.00919117	AT3G53700.1	MEE40	Pentatricopeptide repeat (PPR) superfamily protein
Glyma.18G111800	1.18632	0.626041	0.852037	0.179902	0.071026	0.040732	-3.30151	2.32312e-07	1.75559e-06	AT1G78990.1		HXXXD-type acyl-transferase family protein
Glyma.17G252400	0.336714	0.582515	0.511148	0	0	0	-8.00122	1.43084e-08	1.30531e-07	AT5G66460.1		Glycosyl hydrolase superfamily protein
Glyma.19G212000	1.90457	1.55218	0.897737	0.449976	0.646505	0.651998	-1.42546	0.00270758	0.00868798	AT3G62690.1	ATL5	AtL5
Glyma.20G231466	0	0.423199	0.143847	0	0	0	-5.88663	0.0154131	0.0390254	AT1G54790.2		GDSL-like Lipase/Acylhydrolase superfamily protein
Glyma.08G063900	4.23588	7.0422	6.34002	2.7589	2.4096	2.40219	-1.3313	4.03766e-05	0.0002025	AT4G37850.1		basic helix-loop-helix (bHLH) DNA-binding superfamily protein
Glyma.10G276000	15.1168	10.6621	13.8967	33.758	34.3862	41.6719	1.35186	1.50499e-18	3.86395e-17
Glyma.15G008800	1.68138	3.01385	2.36688	0.169616	0.618074	0.539743	-2.50561	1.95395e-06	1.26242e-05	AT5G62200.1		Embryo-specific protein 3, (ATS3)
Glyma.07G055300	15.6951	18.067	13.7988	3.06378	2.9035	3.61829	-2.42621	1.63537e-50	2.30178e-48	AT1G01300.1		Eukaryotic aspartyl protease family protein
Glyma.06G143400	0.984171	0.920516	0.958223	0.403835	0.49797	0.448929	-1.19863	0.000567603	0.0021754	AT2G40550.1	ETG1	E2F target gene 1
Glyma.14G062300	0.517939	1.11307	0.75307	0	0	0	-9.06518	5.13296e-12	7.34264e-11	AT2G38080.1	ATLMCO4,IRX12,LAC4,LMCO4	Laccase/Diphenol oxidase family protein
Glyma.06G129300	3.4979	3.02216	1.93447	0.798389	0.835477	0.869153	-1.86709	6.4111e-10	7.06351e-09	AT3G49260.1	iqd21	IQ-domain 21
Glyma.17G047401	0.129243	0.270678	0.311064	0	0.046403	0.040591	-3.08075	0.00130946	0.00458026	AT1G31740.1	BGAL15	beta-galactosidase 15
Glyma.06G105300	1.2983	1.7964	1.48593	0.097833	0.135714	0.400414	-2.96979	1.67071e-10	1.99402e-09	AT1G78060.1		Glycosyl hydrolase family protein
Glyma.20G203400	0.064025	0.190066	0.232739	0	0	0	-6.78107	6.63212e-05	0.00031716	AT5G43420.1		RING/U-box superfamily protein
Glyma.06G060700	4.07236	3.49792	3.96328	1.83987	2.42631	1.40688	-1.1196	0.0011627	0.00412551	AT5G10810.1	ATER,ER	enhancer of rudimentary protein, putative
Glyma.02G247900	12.4028	12.0519	11.6106	2.29392	1.88056	2.34169	-2.5788	3.83969e-35	2.67827e-33	AT3G55470.2		Calcium-dependent lipid-binding (CaLB domain) family protein
Glyma.10G186700	119.764	122.084	110.679	32.678	39.8741	48.2671	-1.66391	2.472e-41	2.28689e-39	AT1G54970.1	ATPRP1,PRP1,RHS7	proline-rich protein 1
Glyma.20G143000	2.41562	3.59185	3.25306	0.323984	0.686197	0.399015	-2.80704	2.53e-13	4.14928e-12	AT5G19260.1		Protein of unknown function (DUF3049)
Glyma.20G230400	0.027112	0.099179	0.111028	0	0	0	-6.14616	0.00142382	0.00492523	AT5G27240.1		DNAJ heat shock N-terminal domain-containing protein
Glyma.08G209600	2.21408	2.02285	2.72976	4.81036	6.1617	5.97354	1.16476	1.93327e-10	2.28182e-09	AT3G15620.1	UVR3	DNA photolyase family protein
Glyma.03G118000	2.0055	3.40842	2.33729	0.802342	1.38305	0.512703	-1.62987	0.000796692	0.00294786	AT4G17310.1
Glyma.11G097500	16.0939	12.9292	14.9744	33.4897	29.3086	33.4229	1.01418	2.06811e-17	4.81419e-16	AT4G38810.2		Calcium-binding EF-hand family protein
Glyma.09G173800	0.098851	0.299343	0.163192	0	0	0	-7.49938	9.58031e-07	6.51865e-06	AT1G48480.1	RKL1	receptor-like kinase 1
Glyma.13G057700	1.65093	1.18517	1.61177	0.118701	0.134524	0.32868	-3.05128	3.83386e-11	4.98162e-10	AT3G29360.2		UDP-glucose 6-dehydrogenase family protein
Glyma.13G272300	0.508608	0.669894	0.931588	0.370166	0.259396	0.153851	-1.53436	0.00130601	0.00456902	AT1G53210.1		sodium/calcium exchanger family protein / calcium-binding EF hand family protein
Glyma.18G215700	2.28895	2.15651	1.40925	0.243132	0.137658	0.331743	-3.13759	6.95442e-13	1.09062e-11	AT5G08380.1	AGAL1,AtAGAL1	alpha-galactosidase 1
Glyma.11G052500	0	0.073161	0.162965	0	0	0	-5.74941	0.0204589	0.0496053	AT5G67260.1	CYCD3;2	CYCLIN D3;2
Glyma.02G138300	1.69895	1.18645	0.829557	2.90843	6.23311	3.53039	1.65034	1.33856e-05	7.39971e-05	AT3G59710.1		NAD(P)-binding Rossmann-fold superfamily protein
Glyma.15G162000	1.08324	2.24181	1.76125	0.131134	0.109601	0.238784	-3.50503	7.87182e-14	1.35353e-12	AT1G34300.1		lectin protein kinase family protein
Glyma.10G215700	0.704046	0.189193	0.480593	0	0	0	-7.73912	2.57124e-07	1.92757e-06	AT5G54160.1	ATOMT1,OMT1	O-methyltransferase 1
Glyma.04G004300	1.66892	2.26784	2.24525	0	0	0.095728	-5.84098	1.65398e-13	2.75829e-12	AT4G34960.1		Cyclophilin-like peptidyl-prolyl cis-trans isomerase family protein
Glyma.15G149200	19.1397	16.7432	17.8705	3.85033	3.2008	4.5307	-2.32054	2.59993e-74	8.132e-72	AT3G06880.2		Transducin/WD40 repeat-like superfamily protein
Glyma.10G173000	138.354	129.503	132.088	70.9721	73.2795	69.508	-1.01255	6.7245e-42	6.3705e-40	AT4G24100.1		Protein kinase superfamily protein
Glyma.18G104100	2.11057	2.58383	2.01817	4.21244	5.30174	6.0251	1.0911	2.16426e-06	1.38711e-05	AT2G19070.1	SHT	spermidine hydroxycinnamoyl transferase
Glyma.02G232700	1.32073	1.3722	0.648148	0.417789	0.503056	0.563075	-1.28712	0.000671149	0.00253061	AT5G01720.1		RNI-like superfamily protein
Glyma.16G053200	5.12019	4.02654	5.06864	2.78234	2.14137	2.41167	-1.06734	6.61572e-06	3.88737e-05	AT5G41050.1		Pollen Ole e 1 allergen and extensin family protein
Glyma.08G281500	0	0.076156	0.075608	0.580276	0.672701	0.624999	2.78601	0.00401522	0.012241	AT5G37590.1		Tetratricopeptide repeat (TPR)-like superfamily protein
Glyma.10G026600	0.778647	0.678328	0.475629	0.104568	0.185774	0.361809	-1.66715	0.00980312	0.0265198	AT3G63140.1	CSP41A	chloroplast stem-loop binding protein of 41 kDa
Glyma.15G180000	1.79354	2.76797	3.83436	0.285813	0.069853	0.825615	-2.94963	3.46777e-06	2.14376e-05	AT1G19210.1		Integrase-type DNA-binding superfamily protein
Glyma.11G039300	1.03876	1.45771	0.845855	0.765897	0.439784	0.235618	-1.30598	0.0139256	0.0358465	AT5G47070.1		Protein kinase superfamily protein
Glyma.02G279200	0.577734	1.41985	0.418317	0	0.097351	0	-4.39256	0.000512618	0.00198587
Glyma.04G128100	1.03837	1.82674	1.15393	0.352607	0.218222	0.568183	-1.93954	3.38351e-06	2.09727e-05	AT5G17600.1		RING/U-box superfamily protein
Glyma.15G110900	0.416365	0.679907	0.876747	0	0.12498	0	-3.90285	0.000747355	0.00278712	AT2G32580.1		Protein of unknown function (DUF1068)
Glyma.05G125800	2.95277	3.6802	3.28691	0.425642	0.648233	1.27143	-2.19743	7.70423e-10	8.37352e-09	AT1G30760.1		FAD-binding Berberine family protein
Glyma.15G045000	4599.48	5743.59	4497.11	1723.17	1451.69	1499.48	-1.78144	1.0197e-51	1.50511e-49
Glyma.06G171150	4.12316	3.53882	3.41475	2.7405	1.13152	1.54374	-1.13874	0.00107663	0.00385413	AT1G76650.3	CML38	calmodulin-like 38
Glyma.08G246300	16.5684	18.6992	17.8398	8.75298	8.6555	9.95769	-1.07259	3.622e-22	1.2138e-20	AT5G15870.1		glycosyl hydrolase family 81 protein
Glyma.12G229000	2.15003	2.04184	2.26607	0.714326	1.03605	1.02288	-1.3665	2.76148e-09	2.76921e-08	AT3G50930.1	BCS1	cytochrome BC1 synthesis
Glyma.14G089039	1.72936	3.16726	2.24159	0	0	0.117273	-6.07417	0.000110498	0.000502395	AT4G33800.1
Glyma.18G043800	5.16087	3.8358	4.57282	2.11272	1.95591	1.89194	-1.29724	3.03712e-10	3.50184e-09	AT1G65900.1
Glyma.01G010000	1.58103	2.23113	2.42745	0.27727	0.884949	0.534999	-1.98604	1.12884e-06	7.58764e-06	AT4G19010.1		AMP-dependent synthetase and ligase family protein
Glyma.18G003200	34.6255	21.507	24.7644	1.67134	2.86851	2.53002	-3.62505	1.2167e-59	2.42422e-57	AT3G23730.1	XTH16	xyloglucan endotransglucosylase/hydrolase 16
Glyma.06G322000	7.54845	6.18076	6.29587	0.997031	3.9249	2.33156	-1.57487	8.59828e-05	0.000400494	AT5G56170.1	LLG1	LORELEI-LIKE-GPI-ANCHORED PROTEIN 1
Glyma.13G300600	0.055114	0.162544	0.151147	0	0	0	-6.76726	6.97481e-05	0.000332057	AT2G20815.2		Family of unknown function (DUF566)
Glyma.11G071800	0.453372	0.478988	0.45411	0	0.1588	0.201335	-2.06913	0.0167947	0.041939	AT2G18190.1		P-loop containing nucleoside triphosphate hydrolases superfamily protein
Glyma.20G210800	6.14311	5.88703	4.93223	15.8493	19.5653	17.9028	1.53516	3.4268e-25	1.40531e-23	AT4G14580.1	CIPK4,SnRK3.3	CBL-interacting protein kinase 4
Glyma.13G062800	0.684363	0.443267	0.904768	0.095421	0.016051	0.052541	-3.68318	1.83758e-11	2.4818e-10	AT5G48600.2	ATCAP-C,ATSMC3,ATSMC4,SMC3	structural maintenance of chromosome 3
Glyma.06G286800	6.7087	7.54396	5.08668	1.96615	2.97954	2.23913	-1.55135	9.59989e-12	1.33169e-10	AT2G39200.1	ATMLO12,MLO12	Seven transmembrane MLO family protein
Glyma.15G082200	14.1713	7.5135	10.0102	0.681321	0.270285	1.81626	-3.63768	1.03257e-06	6.9896e-06	AT1G09850.1	XBCP3	xylem bark cysteine peptidase 3
Glyma.15G275000	7.16697	6.78306	6.15412	2.47705	2.73169	2.53282	-1.49081	2.53373e-31	1.47932e-29	AT5G05170.1	ATCESA3,ATH-B,CESA3,CEV1,IXR1	Cellulose synthase family protein
Glyma.15G219800	0.177851	0.562658	0.533092	0	0	0	-7.58456	5.79337e-07	4.08073e-06	AT5G59990.1		CCT motif family protein
Glyma.12G118800	0.093722	0.039362	0.035024	0.176086	0.312449	0.450812	2.39292	0.0047191	0.0141075	AT1G03840.1	MGP	C2H2 and C2HC zinc fingers superfamily protein
Glyma.15G161500	0.577243	0.726592	0.259267	0.106568	0.166324	0.063496	-2.30701	0.000456826	0.00179211	AT1G34300.1		lectin protein kinase family protein
Glyma.02G178700	0.046163	0.384779	0.25837	0	0	0	-5.90601	0.00441766	0.0133216
Glyma.11G111100	1.71219	1.18691	1.60531	0.573926	0.469135	0.697653	-1.48363	4.48126e-05	0.00022237	AT4G38970.1	FBA2	fructose-bisphosphate aldolase 2
Glyma.04G197400	0.071173	0.973312	0.600761	0.086938	0	0	-4.38646	0.000393645	0.00157306	AT1G08510.1	FATB	fatty acyl-ACP thioesterases B
Glyma.05G236400	10.8648	14.7808	12.8316	1.23033	0.627003	1.84193	-3.49543	3.82224e-34	2.55746e-32	AT1G70710.1	ATGH9B1,CEL1,GH9B1	glycosyl hydrolase 9B1
Glyma.06G087200	3.51621	3.66262	3.35531	1.01868	1.58991	1.66942	-1.41368	6.81801e-07	4.74229e-06	AT4G32870.1		Polyketide cyclase/dehydrase and lipid transport superfamily protein
Glyma.11G027400	11.3971	10.3438	10.345	29.6236	32.45	34.7173	1.47677	3.05356e-39	2.59355e-37	AT4G22920.1	ATNYE1,NYE1	non-yellowing 1
Glyma.11G174500	0.181109	0.264895	0.147741	0.459042	0.609764	0.349574	1.14298	0.0123785	0.0323989	AT2G29970.1		Double Clp-N motif-containing P-loop nucleoside triphosphate hydrolases superfamily protein
Glyma.08G140400	0.467133	0.847219	0.907306	0.351488	0.38442	0.123152	-1.47292	0.00907845	0.0248494	AT3G26300.1	CYP71B34	cytochrome P450, family 71, subfamily B, polypeptide 34
Glyma.05G169400	11.8943	9.1284	11.3352	27.0277	25.9578	28.0401	1.2037	1.13892e-25	4.76992e-24	AT1G60890.1		Phosphatidylinositol-4-phosphate 5-kinase family protein
Glyma.12G010100	1.4437	1.1498	1.44685	0	0	0.035356	-6.95816	1.33828e-16	2.93172e-15	AT3G63470.1	scpl40	serine carboxypeptidase-like 40
Glyma.07G165700	254.347	238.937	229.912	98.0132	99.0394	100.985	-1.39419	1.94851e-72	5.95276e-70	AT2G01340.1	At17.1
Glyma.08G175800	2.18463	0.963123	1.47337	0.491277	0.686922	0.453727	-1.6097	0.000100457	0.000460778	AT3G14420.1		Aldolase-type TIM barrel family protein
Glyma.01G211000	1.85039	2.06392	1.27368	0.02824	0.092971	0.076492	-4.79996	8.4277e-28	4.03567e-26	AT1G12240.1	ATBETAFRUCT4,VAC-INV	Glycosyl hydrolases family 32 protein
Glyma.03G187000	1.6131	1.79288	1.01393	5.33089	6.86526	7.61547	2.04106	7.52561e-16	1.5528e-14	AT2G36750.1	UGT73C1	UDP-glucosyl transferase 73C1
Glyma.19G261700	3.85825	4.58798	4.45168	1.50973	1.56249	1.93806	-1.33364	1.22047e-15	2.4704e-14	AT1G53730.1	SRF6	STRUBBELIG-receptor family 6
Glyma.12G150500	38.7756	25.4369	44.0426	103.084	75.2966	82.075	1.15687	2.41431e-11	3.21229e-10	AT4G27450.1		Aluminium induced protein with YGL and LRDR motifs
Glyma.04G035200	6.36383	6.96217	7.67086	2.94742	2.45971	2.80757	-1.46566	1.1986e-08	1.10573e-07
Glyma.06G035700	0.651026	0.586551	1.07564	0	0.112057	0.155935	-3.17804	4.50809e-05	0.000223561	AT5G42630.1	ATS,KAN4	Homeodomain-like superfamily protein
Glyma.06G020300	0.923328	0.805031	0.941127	0	0	0	-9.39211	1.20077e-13	2.03188e-12	AT5G11880.1		Pyridoxal-dependent decarboxylase family protein
Glyma.06G145100	4.56446	4.08144	3.55034	9.38116	10.4759	12.174	1.2734	4.75778e-16	9.98956e-15	AT3G10960.1	ATAZG1,AZG1	AZA-guanine resistant1
Glyma.14G181800	0.127545	0.280998	0.124491	0.017231	0	0.015749	-4.1764	1.09357e-05	6.16911e-05	AT5G60930.1		P-loop containing nucleoside triphosphate hydrolases superfamily protein
Glyma.13G291700	11.3964	11.0796	14.0713	4.71629	6.76499	5.80559	-1.17525	2.32373e-12	3.47414e-11	AT2G42570.1	TBL39	TRICHOME BIREFRINGENCE-LIKE 39
Glyma.17G047300	1.46173	2.57453	1.28775	0.396657	0.206221	0.051423	-3.12134	3.84719e-07	2.79944e-06	AT1G19210.1		Integrase-type DNA-binding superfamily protein
Glyma.08G214500	18.9786	17.9674	19.0202	50.9999	56.1016	67.1888	1.58157	6.61714e-66	1.61976e-63	AT1G15740.1		Leucine-rich repeat family protein
Glyma.07G237000	1.54814	1.59566	1.90182	0.75982	0.622271	0.687237	-1.35137	4.33728e-07	3.13235e-06	AT3G06550.3		O-acetyltransferase family protein
Glyma.11G243300	1.57607	2.14263	0.966553	3.72217	5.17582	2.29339	1.13827	0.0123892	0.0324167
Glyma.20G101800	0.989415	1.96137	1.22395	0.048905	0	0	-5.77717	1.44829e-05	7.95056e-05	AT5G08350.1		GRAM domain-containing protein / ABA-responsive protein-related
Glyma.03G105200	2.53795	2.288	2.71122	0.664844	0.61671	0.83432	-1.92403	3.3484e-21	1.05148e-19	AT5G55390.2	EDM2	ENHANCED DOWNY MILDEW 2
Glyma.11G150200	0	0.105593	0.125904	0.469962	0.604615	0.344278	2.46006	0.00563749	0.0164817	AT1G50420.1	SCL-3,SCL3	scarecrow-like 3
Glyma.10G263800	0.309307	0.328663	0.169903	0.766252	0.785858	0.710847	1.36334	0.00298734	0.00946088	AT1G71040.1	LPR2	Cupredoxin superfamily protein
Glyma.08G171000	2.67986	2.54918	3.33094	0	0	0	-8.67153	5.42395e-11	6.89319e-10	AT2G32190.1
Glyma.06G024100	8.86359	10.7811	9.3252	1.2877	1.58978	1.92614	-2.70409	2.81828e-47	3.46008e-45	AT1G75780.1	TUB1	tubulin beta-1 chain
Glyma.14G130000	8.16631	4.46854	6.07199	2.65892	2.16524	4.3958	-1.13851	6.91635e-05	0.000329474	AT2G25680.1	MOT1	molybdate transporter 1
Glyma.13G201600	0.375758	0.492379	0.319989	0	0	0	-6.83204	3.11822e-05	0.000160241
Glyma.16G163200	3.58684	2.77539	3.2733	9.11486	9.71965	8.37392	1.41413	3.06081e-24	1.18377e-22	AT1G22770.1	FB,GI	gigantea protein (GI)
Glyma.12G205100	0.103314	0.261607	0.143905	0.439468	0.755379	0.528639	1.62948	0.00208713	0.00692373	AT4G04960.1		Concanavalin A-like lectin protein kinase family protein
Glyma.18G021100	12.4999	20.1851	15.5341	5.79993	5.15376	5.95529	-1.62823	1.0198e-20	3.07502e-19	AT4G39640.1	GGT1	gamma-glutamyl transpeptidase 1
Glyma.10G088000	0.227028	0.029484	0.025448	0.594638	1.03666	0.595893	2.84462	0.000161988	0.000708854	AT3G54720.1	AMP1,COP2,HPT,MFO1,PT	Peptidase M28 family protein
Glyma.16G018900	0.060254	0.125246	0.056143	0	0	0	-6.09696	0.00132051	0.00461398	AT5G67090.1		Subtilisin-like serine endopeptidase family protein
Glyma.11G144800	0.789644	0.666671	0.580131	0.141749	0.330922	0.306601	-1.48845	0.000738902	0.00275811	AT2G28250.2	NCRK	Protein kinase superfamily protein
Glyma.13G051000	0.032817	0	0.24452	0	0	0	-6.10874	0.0100331	0.0270398	AT1G19920.1	APS2,ASA1	Pseudouridine synthase/archaeosine transglycosylase-like family protein
Glyma.19G035800	8.50565	7.99064	8.61061	3.01879	3.30074	4.03135	-1.39373	9.83742e-18	2.34681e-16	AT1G22340.1	AtUGT85A7,UGT85A7	UDP-glucosyl transferase 85A7
Glyma.13G324900	0.193192	0.653742	1.1695	0	0	0	-8.44058	5.32273e-09	5.1629e-08	AT2G28315.1		Nucleotide/sugar transporter family protein
Glyma.02G002700	0	0.132478	0.043694	0	0	0	-5.88663	0.0154131	0.0390254	AT1G63130.1		Tetratricopeptide repeat (TPR)-like superfamily protein
Glyma.04G020300	28.8045	26.3032	19.5588	8.86081	7.16271	11.0267	-1.58322	4.05162e-15	7.81185e-14	AT1G20340.1	DRT112,PETE2	Cupredoxin superfamily protein
Glyma.17G073400	79.1194	129.843	83.1165	11.5272	15.3114	19.3527	-2.7826	7.37762e-43	7.28702e-41	AT4G31840.1	AtENODL15,ENODL15	early nodulin-like protein 15
Glyma.13G165633	0.762045	0.495372	0.861204	1.91138	1.97395	1.39485	1.20181	1.66773e-05	9.03813e-05
Glyma.14G092900	1.26935	0.543319	1.1984	3.50453	2.72444	2.09066	1.4308	0.00016923	0.0007367	AT3G20430.1
Glyma.05G238300	0.476078	0.555	0.619617	0.287579	0.192159	0.274359	-1.25319	0.0159483	0.0401587	AT1G24610.1		Rubisco methyltransferase family protein
Glyma.14G215600	2.57702	1.84824	2.08058	0.077508	0.192184	0.548144	-3.05274	1.45095e-07	1.13254e-06	AT1G74670.1		Gibberellin-regulated family protein
Glyma.20G199300	0	0	0	0.185323	0.190739	0.693059	6.662	0.00011504	0.000520937	AT4G13480.1	AtMYB79,MYB79	myb domain protein 79
Glyma.09G266700	2.8014	3.82812	3.03403	1.46375	1.34356	0.981906	-1.4585	1.45353e-05	7.97599e-05	AT1G08500.1	AtENODL18,ENODL18	early nodulin-like protein 18
Glyma.05G104000	0.151362	0.300087	0.117516	0.02712	0.022641	0.048339	-2.48354	0.00317074	0.00996722	AT5G67385.1		Phototropic-responsive NPH3 family protein
Glyma.03G001500	5.99435	5.03852	4.92734	15.7323	13.8501	12.1032	1.27295	3.34727e-16	7.09607e-15	AT2G38600.1		HAD superfamily, subfamily IIIB acid phosphatase
Glyma.02G280200	3.86754	3.60852	4.18367	14.5996	8.25246	10.403	1.39175	2.06978e-05	0.000110022	AT5G01110.1		Tetratricopeptide repeat (TPR)-like superfamily protein
Glyma.03G052200	5.57633	4.51677	5.91414	3.33475	1.48121	1.51892	-1.43982	0.000147611	0.000651657	AT5G01300.1		PEBP (phosphatidylethanolamine-binding protein) family protein
Glyma.05G129700	0.586937	1.15619	1.09316	0.080518	0.179383	0.145475	-2.91379	3.76112e-10	4.29018e-09	AT5G46280.1	MCM3	Minichromosome maintenance (MCM2/3/5) family protein
Glyma.12G202500	5.66551	3.65095	3.96828	2.26037	1.06487	2.49293	-1.30513	0.000624026	0.00237085	AT1G03600.1	PSB27	photosystem II family protein
Glyma.18G126500	1.23202	1.52266	1.42941	5.22571	4.06601	4.95739	1.64846	3.53098e-14	6.29096e-13	AT1G69850.1	ATNRT1:2,NRT1:2,NTL1	nitrate transporter 1:2
Glyma.13G310451	0.58004	0.537369	0.787719	1.77885	3.24702	2.1317	1.80281	0.00514134	0.0152072	AT2G32590.1
Glyma.03G168101	0.210021	0.272059	0.207289	0.019287	0.048198	0.017218	-3.04559	1.06027e-05	6.00277e-05	AT1G15520.1	ABCG40,ATABCG40,ATPDR12,PDR12	pleiotropic drug resistance 12
Glyma.03G089400	10.9159	13.1125	12.0952	1.57997	2.7724	1.90234	-2.63486	4.07839e-27	1.87988e-25	AT3G25400.1
Glyma.07G135100	0.954802	1.19337	0.71555	0.146902	0.244674	0.133823	-2.4664	5.31971e-05	0.00025966	AT5G02140.1		Pathogenesis-related thaumatin superfamily protein
Glyma.15G009500	328.021	379.501	358.086	105.09	74.26	76.1369	-2.1722	2.54569e-55	4.28741e-53	AT1G80160.1		Lactoylglutathione lyase / glyoxalase I family protein
Glyma.04G063800	0.360141	0.8044	0.51545	0	0	0	-9.24594	1.36305e-12	2.08127e-11	AT4G18780.1	ATCESA8,CESA8,IRX1,LEW2	cellulose synthase family protein
Glyma.20G152400	10.4776	12.5422	9.76936	0.982737	1.10997	1.59248	-3.26386	4.90505e-54	7.85804e-52	AT2G28100.1	ATFUC1,FUC1	alpha-L-fucosidase 1
Glyma.02G294800	1.23177	1.28213	1.37335	2.07313	2.7818	3.60584	1.00273	0.000554337	0.00213094	AT1G78760.1		F-box/RNI-like superfamily protein
Glyma.03G148800	1.80751	1.56836	1.19369	4.1672	5.0009	4.60001	1.47175	1.07078e-10	1.30972e-09	AT5G35960.1		Protein kinase family protein
Glyma.01G189500	1.41488	2.4495	1.59982	0.457371	1.10341	1.20934	-1.10032	0.00527365	0.015546	AT3G19420.1	ATPEN2,PEN2	PTEN 2
Glyma.13G306900	61.5513	63.8268	64.1906	8.43406	11.4565	14.0238	-2.60045	4.12833e-68	1.06338e-65	AT4G11290.1		Peroxidase superfamily protein
Glyma.19G110200	1.19915	1.14785	1.97412	0	0.101476	0.628878	-2.70189	0.00307348	0.0096955	AT4G32890.1	GATA9	GATA transcription factor 9
Glyma.09G143900	5.2359	5.30009	4.19989	0.568394	0.498332	0.877229	-3.03835	1.9708e-29	1.03697e-27	AT5G07240.1	IQD24	IQ-domain 24
Glyma.17G140300	3.56581	2.27739	2.46094	0.214734	0.358548	0.876358	-2.64478	1.72539e-06	1.12486e-05	AT4G12490.1		Bifunctional inhibitor/lipid-transfer protein/seed storage 2S albumin superfamily protein
Glyma.07G155600	2.91874	3.39657	3.84107	1.41686	1.36783	1.52822	-1.3453	7.2881e-08	5.96891e-07	AT2G38320.1	TBL34	TRICHOME BIREFRINGENCE-LIKE 34
Glyma.13G302100	0.271008	0.206727	0.221268	1.85364	1.32441	1.49429	2.61234	8.6631e-10	9.34865e-09	AT2G20890.1	PSB29,THF1	photosystem II reaction center PSB29 protein
Glyma.19G162900	0.329626	0.345559	0.153398	0.059092	0	0	-3.63267	0.00959308	0.0260282	AT2G42430.1	ASL18,LBD16	lateral organ boundaries-domain 16
Glyma.02G026400	8.50368	9.89115	8.2453	3.20339	3.23962	3.03489	-1.60415	5.01911e-21	1.5514e-19	AT1G59840.2	CCB4	cofactor assembly of complex C
Glyma.18G004100	2.6521	1.7337	1.65552	0.712764	0.398867	0.800173	-1.73202	1.88784e-05	0.000101252	AT3G23700.1		Nucleic acid-binding proteins superfamily
Glyma.08G021100	293.16	427.702	345.709	78.1672	96.4681	101.069	-2.06989	5.28701e-49	6.87661e-47	AT2G46330.1	AGP16,ATAGP16	arabinogalactan protein 16
Glyma.09G236200	0.597017	0.753745	0.687025	0	0.138817	0	-3.85403	0.000331708	0.00134797	AT1G69530.1	AT-EXP1,ATEXP1,ATEXPA1,ATHEXP ALPHA 1.2,EXP1,EXPA1	expansin A1
Glyma.17G247051	3.39073	1.79928	1.72051	5.27499	6.43157	7.7487	1.35055	0.0102449	0.0275354
Glyma.18G224200	1.9141	3.14383	2.32757	0.731619	0.521149	0.619318	-2.07582	4.85144e-14	8.52788e-13	AT3G61130.1	GAUT1,LGT1	galacturonosyltransferase 1
Glyma.17G225300	0.521602	0.742234	0.441307	0.200953	0.197194	0.116131	-1.81259	0.00364808	0.0112514	AT3G13980.1
Glyma.02G143300	0.052149	0	0	0.1531	0.29553	0.302042	3.7572	0.00851186	0.0235092	AT1G03055.1
Glyma.16G200800	2.74993	1.79204	1.63526	10.4416	12.3277	14.9798	2.50065	3.15503e-31	1.83146e-29	AT5G51810.1	AT2353,ATGA20OX2,GA20OX2	gibberellin 20 oxidase 2
Glyma.20G009400	4.75313	3.69692	4.76613	1.06571	1.15197	1.10756	-2.09926	2.14095e-19	5.87158e-18	AT2G19940.2		oxidoreductases, acting on the aldehyde or oxo group of donors, NAD or NADP as acceptor;copper ion binding
Glyma.13G098700	1.09722	1.03949	0.957855	3.85039	2.84193	4.36937	1.67475	0.0181603	0.0448206
Glyma.01G218100	0.399042	0.610742	0.968724	0.040361	0.205663	0.266641	-2.067	0.000460684	0.00180545	AT1G63300.1		Myosin heavy chain-related protein
Glyma.06G247200	3.82898	3.46805	4.45276	1.94545	1.95997	2.19912	-1.05887	1.68124e-10	2.00538e-09	AT3G15470.1		Transducin/WD40 repeat-like superfamily protein
Glyma.06G100500	0.624773	1.36245	1.26818	0	0	0	-8.28127	2.52199e-09	2.54524e-08	AT3G12870.1
Glyma.02G039000	4.31761	3.01379	3.52437	16.544	20.188	30.5728	2.50942	1.43354e-36	1.07406e-34	AT3G26510.4		Octicosapeptide/Phox/Bem1p family protein
Glyma.14G087100	4.89889	3.31583	4.00228	10.952	10.1413	10.7965	1.26785	2.29631e-13	3.78334e-12	AT5G43080.1	CYCA3;1	Cyclin A3;1
Glyma.18G135800	4.52836	7.29147	5.27377	2.1011	3.22806	2.8252	-1.18348	7.15611e-07	4.96431e-06	AT1G70280.2		NHL domain-containing protein
Glyma.08G300600	0.850452	0.953478	1.4762	0	0	0.07955	-5.29604	0.00240093	0.00782507
Glyma.06G266700	53.2755	48.8805	47.7918	125.949	107.205	129.291	1.15753	2.75628e-27	1.28247e-25	AT1G11530.1	ATCXXS1,CXXS1	C-terminal cysteine residue is changed to a serine 1
Glyma.13G235400	8.87503	7.61862	7.19826	3.71297	2.65447	3.12914	-1.43152	6.4104e-12	9.07775e-11	AT2G20560.1		DNAJ heat shock family protein
Glyma.15G077600	1.45219	1.45932	0.765953	0.16026	0.052745	0.114913	-3.50679	1.17611e-08	1.08702e-07	AT2G33850.1
Glyma.02G254300	7.9727	7.27609	6.71971	15.9441	16.7124	16.529	1.04705	2.12114e-19	5.8296e-18	AT2G39940.1	COI1	RNI-like superfamily protein
Glyma.03G242200	0.064005	0	0.094664	0.824132	0.566834	0.426589	3.30993	4.38205e-05	0.000217941	AT1G08860.1	BON3	Calcium-dependent phospholipid-binding Copine family protein
Glyma.12G054700	0.896411	0.316142	0.770096	1.77858	1.95427	2.49682	1.528	1.72035e-05	9.30026e-05	AT3G45140.1	ATLOX2,LOX2	lipoxygenase 2
Glyma.20G003000	0.409838	0.314347	0.252461	1.17205	1.71291	1.18379	1.91382	0.000205021	0.000876247	AT1G01260.1		basic helix-loop-helix (bHLH) DNA-binding superfamily protein
Glyma.20G170500	4.73592	5.42453	5.38219	2.323	3.17743	2.70143	-1.01568	3.22036e-09	3.20167e-08	AT1G71710.1		DNAse I-like superfamily protein
Glyma.13G118600	0.090199	0.092319	0.135767	0.528739	0.816015	0.564166	2.45871	2.92132e-08	2.53588e-07	AT2G47000.1	ABCB4,ATPGP4,MDR4,PGP4	ATP binding cassette subfamily B4
Glyma.05G232300	0.341291	0.448367	0.290763	0	0.135359	0.049178	-2.66469	0.0103646	0.0278115	AT3G24450.1		Heavy metal transport/detoxification superfamily protein
Glyma.12G197300	0	0	0	0.110211	0.167051	0.239583	6.6338	7.20235e-05	0.000341775	AT3G49950.1		GRAS family transcription factor
Glyma.01G190700	2.17758	2.4753	2.03149	5.1442	4.8468	6.65401	1.23791	1.28832e-09	1.35684e-08	AT2G23150.1	ATNRAMP3,NRAMP3	natural resistance-associated macrophage protein 3
Glyma.19G022800	0.55334	0.779129	0.813699	0.113614	0.150389	0.073169	-2.77914	1.9844e-11	2.67003e-10	AT5G48600.2	ATCAP-C,ATSMC3,ATSMC4,SMC3	structural maintenance of chromosome 3
Glyma.07G014300	2.01313	1.17127	2.33544	0.347226	0.574355	0.443563	-2.1227	6.36548e-08	5.2603e-07	AT4G26270.1	PFK3	phosphofructokinase 3
Glyma.16G044500	3.52788	2.2145	2.51882	4.60687	8.75431	5.2117	1.03888	4.43427e-05	0.000220299	AT3G26618.1	ERF1-3	eukaryotic release factor 1-3
Glyma.03G261300	0.588084	0.549714	0.598962	2.13083	2.3739	2.07795	1.70861	2.0313e-12	3.05431e-11	AT5G24470.1	APRR5,PRR5	pseudo-response regulator 5
Glyma.03G121500	1.31699	3.06306	1.58147	0.9275	0.547295	1.05442	-1.35636	0.000404302	0.00160945	AT1G78955.1	CAMS1	camelliol C synthase 1
Glyma.06G101900	0.930114	0.816771	0.108084	0.124006	0.051851	0.113535	-2.80509	0.00211742	0.00701006	AT5G64260.1	EXL2	EXORDIUM like 2
Glyma.06G039000	10.7085	10.018	10.4732	3.56434	3.90991	3.50653	-1.61853	1.88562e-33	1.21426e-31	AT1G47380.1		Protein phosphatase 2C family protein
Glyma.03G234400	1.48271	1.84099	1.75181	1.17033	0.988253	0.394079	-1.04731	0.0204455	0.0495882	AT2G26750.1		alpha/beta-Hydrolases superfamily protein
Glyma.14G073100	0.228166	1.15004	0.830888	0.042713	0.18278	0.155243	-2.43378	0.00172796	0.00585295	AT1G19600.1		pfkB-like carbohydrate kinase family protein
Glyma.20G208000	2.86931	2.42081	1.87418	0.720595	1.19139	0.844376	-1.46578	7.73243e-08	6.30269e-07	AT3G01810.3
Glyma.06G190200	19.7531	19.9262	18.0924	38.1534	46.3582	42.3664	1.01902	8.39545e-21	2.54904e-19	AT3G01470.1	ATHB-1,ATHB1,HAT5,HB-1,HD-ZIP-1	homeobox 1
Glyma.15G252200	5.8067	7.51098	6.34774	1.48333	1.38192	1.35316	-2.32994	4.24773e-26	1.84365e-24	AT1G78380.1	ATGSTU19,GST8,GSTU19	glutathione S-transferase TAU 19
Glyma.18G227000	0.517053	1.08379	0.056395	0	0	0	-5.69186	0.0108717	0.0290202
Glyma.18G027600	1.37846	1.80762	1.74891	0.620456	0.693217	0.663974	-1.4172	0.000393289	0.00157228	AT1G19080.2	PSF3,TTN10	GINS complex protein
Glyma.20G205400	3.89063	2.97996	1.52086	0.447233	0.496249	0.823407	-1.64291	1.23455e-06	8.24641e-06	AT3G23090.1		TPX2 (targeting protein for Xklp2) protein family
Glyma.11G053200	0.821059	1.0847	1.08666	0	0	0	-8.85623	1.23879e-11	1.70226e-10	AT5G67210.1		Protein of unknown function (DUF579)
Glyma.13G184100	0.058896	0.154185	0.104267	0	0	0	-5.58573	0.00841785	0.023279	AT1G11125.1
Glyma.18G109900	4.01042	4.06929	5.67725	1.57754	1.35836	1.97386	-1.47706	1.99028e-09	2.03891e-08	AT1G06550.1		ATP-dependent caseinolytic (Clp) protease/crotonase family protein
Glyma.05G207900	1.73243	2.20982	2.01483	1.03629	1.26788	0.742628	-1.07583	7.11208e-05	0.000337939	AT4G11450.1		Protein of unknown function (DUF3527)
Glyma.20G024200	9888.6	10744.3	8741.83	3591.56	3235.91	3111.27	-1.67787	2.89863e-57	5.16901e-55
Glyma.14G166900	3.00358	2.4186	2.81416	0.60542	0.888002	1.25665	-1.69714	1.08814e-09	1.1587e-08	AT1G22030.1
Glyma.13G162700	1.93782	1.43701	2.17422	3.31948	5.36135	4.94376	1.10932	4.01392e-05	0.000201411	AT4G39140.3		RING/U-box superfamily protein
Glyma.18G021600	2.40529	1.82543	1.90239	0.791953	0.828982	0.679109	-1.5237	4.88651e-09	4.75852e-08	AT5G58380.1	CIPK10,PKS2,SIP1,SNRK3.8	SOS3-interacting protein 1
Glyma.15G016800	1.28198	0.777209	0.960576	3.60917	2.03519	3.56418	1.47177	0.000328175	0.00133485	AT1G52200.1		PLAC8 family protein
Glyma.13G159000	0.293478	0.229333	0.136957	1.38065	0.700238	0.718359	1.97661	0.00317288	0.00997234	AT1G04550.2	BDL,IAA12	AUX/IAA transcriptional regulator family protein
Glyma.15G150400	0.658865	1.40294	0.585848	0.123669	0.435437	0.311155	-2.03045	0.000809948	0.00299101	AT3G06840.1
Glyma.18G100500	0.544499	1.11026	0.954632	0.279939	0.251707	0.184192	-1.98344	7.51494e-05	0.000355326	AT4G31500.1	ATR4,CYP83B1,RED1,RNT1,SUR2	cytochrome P450, family 83, subfamily B, polypeptide 1
Glyma.02G259051	121.409	57.7404	80.7231	1339.46	1365.49	1316.85	3.83719	3.10888e-35	2.18787e-33
Glyma.13G081400	6.68096	9.44558	7.97335	2.36134	1.91751	2.24622	-1.99732	3.81331e-18	9.4458e-17	AT1G09580.1		emp24/gp25L/p24 family/GOLD family protein
Glyma.08G158700	0.43987	0	0.261214	0	0	0	-6.27815	0.00517718	0.0152982
Glyma.14G198900	0.636701	0.624434	0.954501	0.155475	0.032342	0	-3.60815	2.76025e-05	0.00014319	AT2G30210.1	LAC3	laccase 3
Glyma.15G247200	0.552382	0.322217	0.376136	0.712367	0.710552	1.44229	1.07439	0.0146615	0.0374253
Glyma.11G101400	7.22468	6.74057	5.14376	2.45613	2.45644	2.01419	-1.57655	1.30937e-13	2.20996e-12	AT2G05990.2	ENR1,MOD1	NAD(P)-binding Rossmann-fold superfamily protein
Glyma.02G172300	0.059758	0	0	0.667585	0.509935	0.698565	4.75077	0.00171481	0.00581638	AT4G27010.1
Glyma.17G107800	1.48632	1.85912	1.73898	0.19701	0	0.262227	-3.58336	1.76445e-06	1.14804e-05	AT2G11910.1
Glyma.09G062800	2.24519	2.02232	1.81602	0.605882	0.75838	0.394432	-1.88745	5.74124e-08	4.77447e-07	AT5G56860.1	GATA21,GNC	GATA type zinc finger transcription factor family protein
Glyma.04G040400	5.82326	4.61181	6.03728	15.0211	19.0068	17.0547	1.5172	6.32854e-23	2.23684e-21	AT5G07850.1		HXXXD-type acyl-transferase family protein
Glyma.07G217600	0.651521	1.01852	1.10288	0.186135	0.34394	0.460971	-1.58311	0.000340935	0.00138133	AT1G70950.1		TPX2 (targeting protein for Xklp2) protein family
Glyma.06G166900	0.683706	1.18847	1.50199	0	0	0.05375	-6.10094	2.71687e-10	3.14824e-09	AT5G50800.1		Nodulin MtN3 family protein
Glyma.05G245800	4.39893	5.86658	4.52992	0.914385	1.4524	1.3764	-2.09049	1.74357e-13	2.90055e-12	AT1G73620.1		Pathogenesis-related thaumatin superfamily protein
Glyma.17G166300	0.917595	0.86015	0.817971	0.067179	0.335574	0.209382	-2.18389	0.00101305	0.00364973
Glyma.08G063300	0.678007	1.03002	1.12076	0.083458	0.139935	0	-3.76247	4.29069e-07	3.10097e-06	AT1G50110.1		D-aminoacid aminotransferase-like PLP-dependent enzymes superfamily protein
Glyma.14G026200	0.321774	0.512889	0.169556	0.979814	0.65438	1.19983	1.36773	0.0147421	0.0375898	AT2G30900.1	TBL43	TRICHOME BIREFRINGENCE-LIKE 43
Glyma.07G218200	3.51737	3.41865	3.31508	1.45514	1.22588	1.01417	-1.58328	6.71977e-11	8.43127e-10	AT4G12320.1	CYP706A6	cytochrome P450, family 706, subfamily A, polypeptide 6
Glyma.06G295600	16.4249	6.22679	14.3755	29.6315	33.0066	35.5075	1.28505	0.000105135	0.000480279
Glyma.13G282200	7.71145	8.946	8.89585	2.87361	3.07972	3.17353	-1.59918	5.5613e-12	7.92374e-11	AT4G10265.1		Wound-responsive family protein
Glyma.20G166500	2.63514	2.54975	2.49638	5.05099	5.66592	6.32775	1.03251	3.433e-16	7.2739e-15	AT1G21200.1		sequence-specific DNA binding transcription factors
Glyma.14G082600	0.860362	0.634815	0.911051	1.45361	1.94903	2.17258	1.04056	1.18212e-05	6.6128e-05	AT2G26570.1		Plant protein of unknown function (DUF827)
Glyma.08G098500	1.18809	0.904538	0.539899	2.37638	2.44128	2.99102	1.22591	0.000110499	0.000502395	AT1G30220.1	ATINT2,INT2	inositol transporter 2
Glyma.09G019800	510.853	503.691	496.522	1130.88	1200.95	1107.79	1.07214	1.42839e-49	1.94114e-47	AT1G04760.1	ATVAMP726,VAMP726	vesicle-associated membrane protein 726
Glyma.14G018300	13.8359	17.2026	13.1222	5.31852	3.86924	5.59008	-1.52657	1.23408e-23	4.54959e-22	AT5G55230.1	ATMAP65-1,MAP65-1	microtubule-associated proteins 65-1
Glyma.03G193800	181.915	215.263	210.599	124.645	90.3263	95.3301	-1.13164	1.57971e-17	3.72347e-16	AT2G36310.1	URH1	uridine-ribohydrolase 1
Glyma.10G247000	36.1974	41.7532	35.9492	16.0894	20.8515	24.2016	-1.01676	2.76424e-13	4.50685e-12	AT3G22550.1		Protein of unknown function (DUF581)
Glyma.01G031700	10.1335	12.2784	9.80688	4.18911	4.7624	6.11242	-1.215	7.71299e-11	9.62232e-10	AT1G23820.1	SPDS1	spermidine synthase 1
Glyma.20G227700	1.77594	1.3085	1.45267	0.454484	0.377346	0.557991	-1.82688	2.49819e-06	1.58388e-05	AT5G11000.1		Plant protein of unknown function (DUF868)
Glyma.02G028500	0.604145	2.18833	0.673675	0	0	0	-7.65562	6.21975e-07	4.35925e-06
Glyma.18G006400	2.42777	2.92802	2.4981	4.33549	6.89595	6.79753	1.07489	7.47613e-05	0.000353575	AT5G43260.1		chaperone protein dnaJ-related
Glyma.13G042800	2.11527	1.63348	1.75648	0.752777	0.504414	1.20354	-1.27966	0.00061382	0.00233478	AT1G60600.2	ABC4	UbiA prenyltransferase family protein
Glyma.19G193600	0.101427	0.400228	0.209042	0	0	0	-5.91728	0.00306419	0.00966851	AT3G52790.1		peptidoglycan-binding LysM domain-containing protein
Glyma.06G088600	67.7749	67.8011	70.5977	31.7922	35.2315	31.7847	-1.21611	4.32644e-47	5.2625e-45	AT4G26270.1	PFK3	phosphofructokinase 3
Glyma.05G116900	2.20188	1.41791	2.69509	0.483523	0.346394	0.92294	-1.9717	3.10094e-05	0.000159437	AT4G21790.1	ATTOM1,TOM1	tobamovirus multiplication 1
Glyma.10G195900	21.58	29.0984	23.0065	9.09823	9.28491	8.10299	-1.58891	2.40598e-21	7.63444e-20	AT3G10620.1	ATNUDX26,NUDX26	nudix hydrolase homolog 26
Glyma.01G112300	1.31079	1.23072	0.978491	0.127996	0.348256	0.162389	-2.57339	1.41984e-11	1.93888e-10	AT5G36930.1		Disease resistance protein (TIR-NBS-LRR class) family
Glyma.13G304400	26.7316	40.035	27.7034	13.4149	15.1273	18.3018	-1.13168	8.40988e-11	1.04388e-09	AT4G03210.1	XTH9	xyloglucan endotransglucosylase/hydrolase 9
Glyma.06G275500	4.20221	3.48487	4.68087	12.0885	11.3608	13.633	1.46474	6.50697e-16	1.34897e-14	AT2G42760.1
Glyma.04G208450	0.499218	1.15965	0.711504	0.035847	0.0437	0.055616	-4.21695	1.74765e-20	5.19026e-19	AT5G63800.1	BGAL6,MUM2	Glycosyl hydrolase family 35 protein
Glyma.16G024000	8.05969	10.0321	9.04177	0.375309	0.669099	1.32918	-3.62622	1.05009e-29	5.63048e-28	AT1G01300.1		Eukaryotic aspartyl protease family protein
Glyma.10G243800	7.89593	3.00361	4.21846	1.58394	1.79379	4.43257	-1.07656	0.0136595	0.0352651	AT3G22840.1	ELIP,ELIP1	Chlorophyll A-B binding family protein
Glyma.18G034300	5.01548	6.04466	4.35048	1.19065	1.35819	1.51427	-2.0384	8.51483e-24	3.17473e-22	AT3G55610.1	P5CS2	delta 1-pyrroline-5-carboxylate synthase 2
Glyma.09G240600	14.686	20.0264	16.4083	8.9191	7.46424	8.99268	-1.12636	2.10244e-14	3.81655e-13	AT3G01280.1	ATVDAC1,VDAC1	voltage dependent anion channel 1
Glyma.19G028400	28.687	27.6199	28.6165	12.5195	11.6438	13.164	-1.3022	1.24372e-52	1.89247e-50	AT3G29320.1		Glycosyl transferase, family 35
Glyma.01G200400	0.957637	0.458578	0.504662	0	0	0.205739	-3.37584	0.0035145	0.0108854	AT2G35380.1		Peroxidase superfamily protein
Glyma.08G289200	0.266492	0.349285	0.531837	0.154804	0.195536	0.136694	-1.35218	0.00441993	0.0133264	AT5G40250.1		RING/U-box superfamily protein
Glyma.10G078500	8.64504	4.32118	10.2926	3.8137	4.38628	2.33591	-1.24198	0.000235277	0.000992574	AT5G06300.1		Putative lysine decarboxylase family protein
Glyma.18G137500	0.72245	0.694845	0.878424	0.063406	0.047467	0.202428	-2.95923	2.22621e-08	1.97557e-07	AT1G10550.1	XET,XTH33	xyloglucan:xyloglucosyl transferase 33
Glyma.08G302900	0.454683	0.472328	0.32926	1.39045	1.1379	2.31324	1.81926	5.98299e-08	4.95773e-07	AT4G20270.1	BAM3	Leucine-rich receptor-like protein kinase family protein
Glyma.15G258100	13.1579	14.9975	8.10831	2.05646	2.15575	1.3212	-2.8175	1.44981e-22	5.00762e-21	AT1G31320.1	LBD4	LOB domain-containing protein 4
Glyma.06G081800	0.109865	0.431307	0.138569	0	0	0.020897	-4.80165	0.000166663	0.000727052	AT4G34440.1		Protein kinase superfamily protein
Glyma.19G133600	9.04016	14.4039	14.4233	0	0	0.746605	-5.80571	0.00857817	0.0236591	AT1G74670.1		Gibberellin-regulated family protein
Glyma.06G043500	0	0.752186	0.395699	0	0	0	-6.43642	0.00341959	0.0106375
Glyma.20G122200	0.33538	0.603596	0.651459	1.12379	1.39491	2.08532	1.40532	0.0022195	0.00730469	AT1G15100.1	RHA2A	RING-H2 finger A2A
Glyma.18G219000	1.3907	1.3086	2.0375	0.380664	1.0014	0.818622	-1.23042	0.00249156	0.00809299	AT3G54190.1		Transducin/WD40 repeat-like superfamily protein
Glyma.09G165500	0.44816	0.605535	0.463398	2.53733	1.24975	0.785498	1.47343	0.0187488	0.0460338
Glyma.09G077700	0.465695	0	0.573722	0	0	0	-6.15205	0.00716465	0.0202379	AT1G48330.1
Glyma.14G058700	3.75507	4.23948	6.20693	13.4421	10.8017	10.0985	1.162	7.8856e-08	6.4209e-07	AT5G05600.1		2-oxoglutarate (2OG) and Fe(II)-dependent oxygenase superfamily protein
Glyma.03G261400	0.812105	1.19779	1.88405	0.270097	0.450486	0.177276	-2.2165	0.000418914	0.0016599	AT4G01410.1		Late embryogenesis abundant (LEA) hydroxyproline-rich glycoprotein family
Glyma.01G196800	0.292984	0.476871	0.251845	0	0.080771	0.132273	-2.39379	0.0180403	0.0445692	AT5G65730.1	XTH6	xyloglucan endotransglucosylase/hydrolase 6
Glyma.15G092100	0.106346	0.288977	0	0	0	0	-6.22968	0.00660942	0.018893	AT4G03620.1		myosin heavy chain-related
Glyma.17G061400	4.93254	4.70955	5.86833	0.564814	0.464963	1.06628	-2.99363	6.39448e-20	1.82879e-18	AT2G18980.1		Peroxidase superfamily protein
Glyma.04G024000	0.440389	1.05163	0.857938	2.79851	1.73365	2.61905	1.47847	0.000493536	0.00191969
Glyma.01G006800	15.3199	16.1398	18.854	4.29391	5.25192	5.37815	-1.86821	1.90532e-35	1.35052e-33	AT5G19730.1		Pectin lyase-like superfamily protein
Glyma.02G260100	1.68333	1.77704	2.36525	0.729205	1.18459	1.0654	-1.07869	8.85459e-05	0.000411218	AT3G56200.1		Transmembrane amino acid transporter family protein
Glyma.14G024600	1.21437	0.68524	1.46088	2.38906	2.3616	2.57418	1.01021	2.12588e-05	0.000112745	AT3G06530.2		ARM repeat superfamily protein
Glyma.20G149900	6.16536	5.14848	3.33336	2.98777	1.59522	2.90548	-1.07963	0.0165368	0.0414019	AT4G14723.1
Glyma.17G139700	343.84	267.734	260.442	39.0338	42.4824	51.9245	-2.82614	6.67381e-104	4.78209e-101	AT4G12490.1		Bifunctional inhibitor/lipid-transfer protein/seed storage 2S albumin superfamily protein
Glyma.14G026600	2.24041	2.20365	1.73833	0.443857	0.841047	1.06835	-1.50503	1.7878e-05	9.63977e-05	AT2G30920.1	ATCOQ3,COQ3,EMB3002	coenzyme Q 3
Glyma.07G273300	2.26188	2.08626	2.42853	1.11764	0.921009	0.755286	-1.38598	4.40288e-10	4.97469e-09	AT5G49900.1		Beta-glucosidase, GBA2 type family protein
Glyma.10G223200	1.65709	1.28929	1.97642	6.19053	9.97245	11.3407	2.35793	7.52979e-21	2.29504e-19	AT5G61890.1		Integrase-type DNA-binding superfamily protein
Glyma.13G030100	2.16281	2.95266	2.28863	0.917172	0.614277	1.30863	-1.47758	5.93275e-05	0.000286216	AT1G20693.2	HMG BETA 1,HMGB2,NFD02,NFD2	high mobility group B2
Glyma.16G148900	0.265074	0.228843	0.423983	0	0	0	-6.61068	0.000113683	0.000515503	AT5G13900.1		Bifunctional inhibitor/lipid-transfer protein/seed storage 2S albumin superfamily protein
Glyma.03G185100	0.097185	0.101996	0.07321	0.513956	0.474318	0.588312	2.41729	1.69615e-05	9.18079e-05	AT2G39210.1		Major facilitator superfamily protein
Glyma.14G147500	0.110017	0.179389	0.205023	0	0	0	-6.14824	0.00101344	0.00365078	AT1G21910.1		Integrase-type DNA-binding superfamily protein
Glyma.19G229100	0.584064	1.22124	0.46888	0.136446	0.258869	0.124297	-2.2343	8.43588e-05	0.000393726	AT3G62630.1		Protein of unknown function (DUF1645)
Glyma.11G062900	0.548259	0.562881	0.870885	0.350668	0.236336	0.404622	-1.11289	0.000839131	0.00308865	AT3G11130.1		Clathrin, heavy chain
Glyma.08G153700	2.75757	4.57978	2.09973	1.58374	1.77589	1.19325	-1.15978	0.00646188	0.0185263
Glyma.13G214600	59.0504	80.0401	66.263	21.1499	21.0699	23.2024	-1.76692	4.69243e-46	5.43908e-44	AT4G25050.1	ACP4	acyl carrier protein 4
Glyma.15G057300	1.75147	1.80076	1.77999	0.21962	0.18702	0	-3.74116	4.09711e-07	2.9676e-06
Glyma.15G250800	1.13837	0.735871	1.38405	0.717185	0.454909	0.475334	-1.0897	0.00715329	0.0202116	AT3G14420.2		Aldolase-type TIM barrel family protein
Glyma.16G144100	0.614796	0.601794	0.874114	2.76167	3.18913	2.13144	1.8273	2.2578e-06	1.44293e-05
Glyma.20G014900	0.253564	0.119192	0.543831	0.913526	1.07217	1.33526	1.72166	0.0015464	0.00530037	AT1G15000.1	scpl50	serine carboxypeptidase-like 50
Glyma.13G189800	5.01276	9.0379	6.70178	1.20843	0.656295	0.783689	-3.07886	2.30097e-23	8.3194e-22	AT5G16080.1	AtCXE17,CXE17	carboxyesterase 17
Glyma.05G241900	7.0171	9.73346	8.30369	2.29303	2.61697	3.26308	-1.73383	2.07479e-18	5.28554e-17	AT1G73760.1		RING/U-box superfamily protein
Glyma.20G148600	3.71867	4.43203	4.14524	1.69707	1.66248	1.55814	-1.43516	9.52614e-15	1.78349e-13	AT2G32010.1	CVL1	CVP2 like 1
Glyma.13G110700	33.1347	31.8449	29.1615	16.237	17.1106	15.2816	-1.067	1.24862e-22	4.33551e-21	AT2G05940.1		Protein kinase superfamily protein
Glyma.03G005700	0.154111	0.039975	0.107788	0	0	0	-5.96984	0.00261108	0.00842566	AT1G18500.1	IPMS1,MAML-4	methylthioalkylmalate synthase-like 4
Glyma.04G015400	1.52038	2.60767	2.08754	1.38108	0.475334	1.14628	-1.15262	0.0150873	0.0383409	AT1G20810.1		FKBP-like peptidyl-prolyl cis-trans isomerase family protein
Glyma.18G096900	5.70722	6.59865	4.62414	1.73811	1.36549	1.9617	-1.85739	2.6206e-12	3.88555e-11	AT3G20390.1		endoribonuclease L-PSP family protein
Glyma.09G203600	1.24823	0.465865	0.200089	1.85681	2.41046	4.38448	1.99854	0.0124781	0.0326211
Glyma.05G205600	2.44075	2.18405	2.10149	0.449633	0.327701	0.279978	-2.76654	1.26434e-14	2.34373e-13	AT1G63260.2	TET10	tetraspanin10
Glyma.08G245600	1.28661	2.9351	1.91733	0.366088	0.626164	0.706592	-1.96597	2.66849e-07	1.99479e-06	AT5G15870.1		glycosyl hydrolase family 81 protein
Glyma.18G259400	1.25966	1.6056	0.628329	0	0	0.406114	-3.2664	0.0067486	0.0192225	AT5G15230.1	GASA4	GAST1 protein homolog 4
Glyma.20G249800	4.56255	3.32803	5.89289	10.3604	13.9366	13.0151	1.26667	2.13593e-08	1.90274e-07	AT1G28140.1
Glyma.11G131200	4.99756	4.67809	3.94854	10.4661	9.33435	11.2686	1.05394	3.91827e-12	5.67717e-11	AT1G51140.1		basic helix-loop-helix (bHLH) DNA-binding superfamily protein
Glyma.15G062300	63.6412	57.6231	59.6139	9.33291	8.02592	16.6347	-2.53284	6.57027e-34	4.35916e-32	AT2G19990.1	PR-1-LIKE	pathogenesis-related protein-1-like
Glyma.10G013800	0.162873	0.378131	0.100837	0	0	0	-7.1573	1.04851e-05	5.9473e-05	AT4G02090.1
Glyma.07G128700	304.404	368.752	349.184	175.994	180.061	178.208	-1.05125	7.38597e-32	4.4576e-30	AT5G56780.1	ATET2,ET2	effector of transcription2
Glyma.13G367600	14.3292	13.3174	14.1573	7.42979	6.44108	7.97886	-1.05254	2.95694e-11	3.89222e-10	AT1G15760.1		Sterile alpha motif (SAM) domain-containing protein
Glyma.12G022800	76.6632	78.1368	75.0957	35.0859	25.1929	25.0679	-1.54148	2.8956e-27	1.3457e-25	AT3G45970.1	ATEXLA1,ATEXPL1,ATHEXP BETA 2.1,EXLA1,EXPL1	expansin-like A1
Glyma.02G228000	14.001	15.7929	15.2578	3.54381	3.19543	3.0239	-2.31927	1.23046e-43	1.27276e-41	AT2G30010.1	TBL45	TRICHOME BIREFRINGENCE-LIKE 45
Glyma.06G159900	0.807485	0.349427	1.04602	1.77989	1.61392	1.7587	1.10609	0.0036813	0.011345	AT2G30390.1	ATFC-II,FC-II,FC2	ferrochelatase 2
Glyma.10G277200	3.29908	3.93297	3.91872	0.571664	0.331849	0.371972	-3.22911	1.10694e-31	6.59977e-30	AT5G04310.1		Pectin lyase-like superfamily protein
Glyma.13G095300	73.9862	91.8751	80.8103	18.1327	19.298	12.838	-2.4063	1.77001e-51	2.55517e-49	AT4G25810.1	XTH23,XTR6	xyloglucan endotransglycosylase 6
Glyma.20G112900	2.1407	2.7454	2.13264	1.56336	0.696004	0.859872	-1.2843	0.00020543	0.000877522	AT2G39210.1		Major facilitator superfamily protein
Glyma.17G072200	0.041142	0.27168	0.500093	0	0	0	-8.31048	4.98067e-08	4.18079e-07	AT5G17420.1	ATCESA7,CESA7,IRX3,MUR10	Cellulose synthase family protein
Glyma.02G089100	1.28292	1.4063	1.33409	4.31501	2.75049	3.37624	1.01012	1.32845e-08	1.21783e-07	AT3G02600.1	ATLPP3,LPP3	lipid phosphate phosphatase 3
Glyma.20G169200	90.7385	74.8001	102.778	220.094	217.35	225.937	1.1924	3.89949e-28	1.90906e-26	AT1G71695.1		Peroxidase superfamily protein
Glyma.03G155400	0.098921	0.102548	0.508332	0	0	0	-5.83491	0.00543586	0.0159752
Glyma.07G226567	3.01725	1.94265	2.75109	1.28165	0.861062	1.00666	-1.40653	0.000572061	0.00219117	AT1G13930.3
Glyma.10G104767	3.96144	3.64247	3.96938	1.19222	1.41527	1.27019	-1.68269	3.57938e-13	5.76475e-12	AT5G02010.1	ATROPGEF7,ROPGEF7	RHO guanyl-nucleotide exchange factor 7
Glyma.19G190000	158.298	146.114	141.596	56.4338	58.9075	44.4627	-1.60802	1.69784e-44	1.81333e-42	AT3G10040.1		sequence-specific DNA binding transcription factors
Glyma.10G245500	0.486565	0.430584	0.722906	0.398999	0.185847	0.180794	-1.19967	0.0167545	0.0418649	AT4G14770.1	ATTCX2,TCX2	TESMIN/TSO1-like CXC 2
Glyma.12G225500	34.8045	29.0414	25.4479	16.5357	11.8706	12.2381	-1.24849	4.76119e-13	7.56302e-12	AT5G53870.1	AtENODL1,ENODL1	early nodulin-like protein 1
Glyma.03G203300	0.115315	0.560035	0.328193	0	0.068959	0	-3.7822	0.00266187	0.00856781	AT1G31640.1	AGL92	AGAMOUS-like 92
Glyma.09G118800	133.965	111.377	123.234	47.1816	43.4253	50.4445	-1.50113	1.52647e-51	2.21986e-49	AT2G01340.1	At17.1
Glyma.05G197600	2.88774	2.24053	2.24078	4.3016	5.433	6.45596	1.01762	1.20146e-06	8.04032e-06	AT2G30390.1	ATFC-II,FC-II,FC2	ferrochelatase 2
Glyma.08G083000	1.43847	1.71311	2.28946	0.61977	0.535885	0.611399	-1.73261	4.75173e-09	4.63644e-08	AT5G46330.1	FLS2	Leucine-rich receptor-like protein kinase family protein
Glyma.02G031200	0.080794	0.084889	0.075619	0	0	0	-6.16098	0.000882014	0.0032278	AT1G70230.1	TBL27	TRICHOME BIREFRINGENCE-LIKE 27
Glyma.16G208400	0.605389	0.260421	0.337251	1.05882	1.78406	1.43344	1.423	3.91386e-05	0.000196892	AT5G49890.1	ATCLC-C,CLC-C	chloride channel C
Glyma.04G250100	0.614189	1.05509	0.262159	0	0	0	-8.11522	2.47922e-08	2.18289e-07	AT1G44760.1		Adenine nucleotide alpha hydrolases-like superfamily protein
Glyma.12G155200	5.31873	13.1464	4.58712	2.68005	1.79919	2.76627	-1.78074	0.000784257	0.00290703
Glyma.18G009700	513.263	594.752	631.371	261.953	273.256	127.812	-1.28201	3.15022e-58	5.94019e-56	AT3G04120.1	GAPC,GAPC-1,GAPC1	glyceraldehyde-3-phosphate dehydrogenase C subunit 1
Glyma.11G110900	10.032	10.0863	8.43436	4.5005	5.1385	5.75354	-1.0058	1.02875e-07	8.23041e-07	AT4G38960.1		B-box type zinc finger family protein
Glyma.12G053900	1.80194	1.38329	1.33623	3.21218	3.42751	3.8708	1.09565	3.01982e-06	1.88697e-05	AT5G44640.1	BGLU13	beta glucosidase 13
Glyma.02G014500	1.14955	0.627874	0.784618	0	0	0.236803	-3.58084	0.00208497	0.00691888	AT2G47480.1		Protein of unknown function (DUF3511)
Glyma.04G226100	0.614362	0.688364	0.573563	0	0.100759	0.175763	-2.83867	0.000723953	0.00270693	AT1G18000.1		Major facilitator superfamily protein
Glyma.04G153700	0.068689	0.081124	0.226925	0	0	0	-7.47103	1.50454e-06	9.90044e-06	AT5G17420.1	ATCESA7,CESA7,IRX3,MUR10	Cellulose synthase family protein
Glyma.05G210900	10.5039	7.2762	7.93169	0.844475	0.622292	0.924044	-3.6165	5.38494e-63	1.19899e-60	AT4G23500.1		Pectin lyase-like superfamily protein
Glyma.01G183300	6.94398	5.69515	5.19452	2.6628	2.60277	2.10078	-1.38863	1.32229e-15	2.66419e-14	AT5G66900.1		Disease resistance protein (CC-NBS-LRR class) family
Glyma.01G225600	21.5204	23.5953	16.8834	8.62059	8.19236	10.6848	-1.29072	3.05726e-11	4.01087e-10	AT1G64405.1
Glyma.08G005000	1.7352	1.62292	1.66899	4.32582	2.92986	4.75847	1.15831	6.12878e-07	4.30084e-06	AT2G30390.1	ATFC-II,FC-II,FC2	ferrochelatase 2
Glyma.02G285432	0.414866	0.181852	0.062799	0.070804	0.074091	0.021182	-2.07968	0.0173592	0.0431272	AT2G42920.1		Pentatricopeptide repeat (PPR-like) superfamily protein
Glyma.11G252800	0.623786	1.31433	1.25577	0.162214	0.255731	0	-2.9971	0.000714916	0.00267822	AT1G05510.1		Protein of unknown function (DUF1264)
Glyma.20G162200	1.24506	0.926879	1.71348	2.46986	4.01292	5.31484	1.48102	0.000320161	0.00130697
Glyma.17G198700	0.270501	1.10479	0.307017	0.04636	0	0	-5.23757	1.07853e-05	6.0965e-05	AT4G30170.1		Peroxidase family protein
Glyma.07G047900	1.45008	0.904576	1.28913	0.429752	0.577859	0.630487	-1.27306	0.000751187	0.0027984	AT3G49530.1	ANAC062,NAC062,NTL6	NAC domain containing protein 62
Glyma.11G008000	6.57733	7.13794	5.66953	3.04264	3.20443	1.78473	-1.38189	1.53715e-06	1.00965e-05	AT3G22600.1		Bifunctional inhibitor/lipid-transfer protein/seed storage 2S albumin superfamily protein
Glyma.08G348500	5.80557	4.94609	5.31398	0.842231	0.726165	1.06635	-2.7205	3.75952e-33	2.37821e-31	AT2G15490.1	UGT73B4	UDP-glycosyltransferase 73B4
Glyma.03G117500	0.044198	0.135764	0.260864	0	0	0	-6.38147	0.000567614	0.0021754	AT1G02065.1	SPL8	squamosa promoter binding protein-like 8
Glyma.17G059400	2.21146	1.91016	2.06196	0.645557	0.670548	0.502021	-1.81502	2.00627e-14	3.65038e-13	AT4G29940.1	PRHA	pathogenesis related homeodomain protein A
Glyma.19G011400	12.5806	13.6184	17.2635	2.50102	1.71379	2.3101	-2.84575	4.38339e-38	3.54722e-36	AT4G10250.1	ATHSP22.0	HSP20-like chaperones superfamily protein
Glyma.17G092400	4.28167	1.83807	3.52846	20.5007	24.7883	21.3663	2.63772	1.16453e-30	6.52833e-29	AT1G23820.1	SPDS1	spermidine synthase 1
Glyma.03G044300	0	0.265685	0.569166	0	0	0	-6.30088	0.00510685	0.0151142	AT1G58170.1		Disease resistance-responsive (dirigent-like protein) family protein
Glyma.11G214100	0	0	0	0.422311	0	0.815499	6.00195	0.00985284	0.0266233	AT4G09670.1		Oxidoreductase family protein
Glyma.06G029600	1.70579	3.69033	1.96247	0.822277	1.56458	1.15289	-1.16863	0.00505872	0.0149887	AT1G75390.1	AtbZIP44,bZIP44	basic leucine-zipper 44
Glyma.10G108400	2.02112	2.70122	1.16881	0.742644	1.18474	1.11388	-1.07298	0.00447126	0.0134657	AT2G36780.1		UDP-Glycosyltransferase superfamily protein
Glyma.20G140400	3.58669	3.22417	3.55681	0.931691	0.92089	0.827914	-2.04997	1.01619e-22	3.55352e-21	AT4G05200.1	CRK25	cysteine-rich RLK (RECEPTOR-like protein kinase) 25
Glyma.07G010700	2.10625	2.70443	2.5109	1.02239	0.954708	1.7438	-1.09258	0.000132425	0.000590437	AT3G13730.1	CYP90D1	cytochrome P450, family 90, subfamily D, polypeptide 1
Glyma.17G063300	1.25499	2.39055	1.67134	3.99707	5.34951	5.50568	1.36234	1.93877e-07	1.48305e-06	AT4G30230.1
Glyma.09G033700	4.03042	5.04364	4.08239	0	0	0.131247	-6.79333	8.90192e-06	5.1163e-05	AT3G17130.1		Plant invertase/pectin methylesterase inhibitor superfamily protein
Glyma.19G244200	0	0	0	0.281319	0.046879	0.281249	6.29357	0.000737178	0.00275272	AT1G60750.1		NAD(P)-linked oxidoreductase superfamily protein
Glyma.05G011200	12.7318	38.6759	31.8426	0.33242	0.286109	0.555349	-6.20778	4.63352e-55	7.70494e-53
Glyma.20G149200	5.02643	4.47426	5.03394	1.43615	2.16053	2.16342	-1.4511	2.71535e-19	7.38014e-18	AT3G22790.1		Kinase interacting (KIP1-like) family protein
Glyma.05G180300	0.082007	0.086163	0.115002	0	0	0	-5.88387	0.00280549	0.00896201	AT5G65100.1		Ethylene insensitive 3 family protein
Glyma.07G271200	18.6714	17.6972	18.7201	3.29187	3.84704	3.65714	-2.46323	8.94757e-74	2.75487e-71	AT1G12780.1	ATUGE1,UGE1	UDP-D-glucose/UDP-D-galactose 4-epimerase 1
Glyma.09G079000	16.5635	19.643	16.375	7.99106	7.36581	8.3422	-1.26563	1.12178e-21	3.62371e-20	AT3G06483.1	ATPDHK,PDK	pyruvate dehydrogenase kinase
Glyma.08G140200	13.5559	16.7123	17.5552	8.01319	7.9578	7.3285	-1.12112	7.22239e-16	1.49179e-14	AT4G39660.1	AGT2	alanine:glyoxylate aminotransferase 2
Glyma.05G203500	3.97559	10.0879	8.01015	2.88322	3.20897	1.62652	-1.62075	1.77494e-05	9.577e-05	AT5G50710.1
Glyma.14G051500	0.612442	0.426148	0.848835	0.397433	0.267104	0.151602	-1.30229	0.00871561	0.0239728	AT5G35670.1	iqd33	IQ-domain 33
Glyma.08G309100	0.103831	0.263873	0.236796	0	0.039742	0	-4.17684	0.00247503	0.00804394	AT2G30933.1		Carbohydrate-binding X8 domain superfamily protein
Glyma.18G207900	0.540128	0.956929	0.844708	0.072793	0.0337	0.107865	-3.51996	8.74616e-09	8.2166e-08	AT3G51670.1		SEC14 cytosolic factor family protein / phosphoglyceride transfer family protein
Glyma.11G015200	0	0	0	0.106046	0.121615	0	5.97733	0.0100008	0.026964	AT1G33770.1		Protein kinase superfamily protein
Glyma.09G099500	0.16222	0.540187	0.27824	1.01538	0.925728	0.728805	1.32908	0.0139858	0.0359732	AT1G79520.1		Cation efflux family protein
Glyma.11G045900	21.4674	28.4442	22.0407	11.6413	10.2163	7.61726	-1.39899	7.1178e-12	1.0029e-10	AT3G49760.1	AtbZIP5,bZIP5	basic leucine-zipper 5
Glyma.11G101900	100.995	107.165	108.379	46.5215	45.9121	47.3202	-1.28894	2.42952e-71	7.09239e-69	AT3G63380.1		ATPase E1-E2 type family protein / haloacid dehalogenase-like hydrolase family protein
Glyma.12G231800	0.414792	0.523276	0.462799	0.078154	0.124005	0.199421	-1.92075	3.84585e-05	0.000193693	AT1G53440.1		Leucine-rich repeat transmembrane protein kinase
Glyma.18G275600	7.30373	8.26765	8.11042	15.7587	17.9097	18.4417	1.02154	5.72218e-24	2.16837e-22	AT2G03890.1	ATPI4K GAMMA 7,PI4K GAMMA 7,UBDK GAMMA 7	phosphoinositide 4-kinase gamma 7
Glyma.03G007400	13.6332	13.3912	10.5481	6.39026	4.56612	6.2389	-1.2447	4.33508e-10	4.90372e-09
Glyma.01G164500	7.29627	9.17806	8.09606	3.97122	3.83102	3.54466	-1.22849	7.17311e-16	1.48239e-14	AT3G51290.2		Protein of unknown function (DUF630) ;Protein of unknown function (DUF632)
Glyma.05G207500	4.78485	2.80117	3.63105	1.70646	1.31194	2.12184	-1.24054	7.55761e-06	4.39949e-05	AT5G12250.1	TUB6	beta-6 tubulin
Glyma.07G078500	6.04538	6.74395	7.01592	18.1044	23.6081	17.9556	1.47386	4.83547e-08	4.0641e-07
Glyma.03G126900	2.54885	1.0875	1.65108	6.8226	10.1335	14.8103	2.44882	4.0317e-14	7.14751e-13	AT2G26850.1		F-box family protein
Glyma.15G062700	2.80927	1.28765	1.31061	0.267322	0.326088	0.283567	-2.73006	8.7709e-07	5.99378e-06	AT2G14580.1	ATPRB1,PRB1	basic pathogenesis-related protein 1
Glyma.07G058800	52.4768	41.2824	47.1354	3.84943	5.11314	8.19513	-3.15834	2.01798e-51	2.88147e-49	AT5G56760.1	ATSERAT1;1,SAT-52,SAT5,SERAT1;1	serine acetyltransferase 1;1
Glyma.19G216100	1.27079	0.883071	1.04379	0.091487	0.479735	0.329256	-1.93106	0.000183195	0.00079172	AT4G02060.2	MCM7,PRL	Minichromosome maintenance (MCM2/3/5) family protein
Glyma.20G133200	38.1575	29.9564	30.5949	15.5894	13.0043	12.1652	-1.3892	4.28719e-21	1.33038e-19	AT1G27730.1	STZ,ZAT10	salt tolerance zinc finger
Glyma.17G226400	1.67017	2.35459	4.51427	6.22333	7.69818	7.0315	1.18137	0.00121103	0.00427659	AT4G33200.1	ATXI-I,XI-15,XI-I	myosin, putative
Glyma.19G037900	15.1473	13.8439	12.9459	28.7317	39.6672	28.1414	1.08849	3.04127e-11	3.99255e-10	AT3G30530.1	ATBZIP42,bZIP42	basic leucine-zipper 42
Glyma.19G198900	13.5056	15.4812	12.6435	3.36299	4.05764	4.10676	-1.96824	8.91214e-31	5.02471e-29	AT3G11660.1	NHL1	NDR1/HIN1-like 1
Glyma.11G229900	1.89096	1.11223	1.30846	0.601604	0.969601	0.556282	-1.07275	0.00283693	0.00904705	AT2G40116.1		Phosphoinositide-specific phospholipase C family protein
Glyma.12G176900	0.036212	0.094801	0.084016	0	0	0	-5.63249	0.00715619	0.0202183	AT5G60770.1	ATNRT2.4,NRT2.4	nitrate transporter 2.4
Glyma.14G006100	2.89904	4.26836	2.22197	2.01395	1.13742	0.503594	-1.51499	0.00103013	0.00370592	AT3G07840.1		Pectin lyase-like superfamily protein
Glyma.12G021800	0.573292	1.44006	1.61273	0.150029	0	0.069383	-4.18297	1.2523e-06	8.35076e-06	AT3G20060.1	UBC19	ubiquitin-conjugating enzyme19
Glyma.09G116700	25.0171	32.5675	25.2731	9.8226	8.26463	8.89812	-1.73395	1.18946e-25	4.97102e-24	AT3G18800.1
Glyma.06G125200	1.19704	1.03804	1.0573	1.98575	2.44687	2.72455	1	0.00013417	0.000597272	AT4G27940.1	ATMTM1,MTM1	manganese tracking factor for mitochondrial SOD2
Glyma.06G221900	164.284	154.032	171.64	551.368	574.942	529.812	1.64421	9.35388e-98	6.04322e-95	AT2G26670.1	ATHO1,GUN2,HO1,HY1,HY6,TED4	Plant haem oxygenase (decyclizing) family protein
Glyma.20G223900	11.0544	10.5068	11.494	26.4509	24.6498	25.9887	1.10612	2.84576e-19	7.70801e-18	AT1G17530.1	ATTIM23-1,TIM23-1	translocase of inner mitochondrial membrane 23
Glyma.02G086600	3.61255	3.31004	2.13108	0.284364	0.129174	0.401145	-3.29866	7.26466e-15	1.37314e-13	AT1G67950.3		RNA-binding (RRM/RBD/RNP motifs) family protein
Glyma.05G145700	0.057972	0.146419	0.037206	0	0	0	-5.72628	0.00610538	0.0176532	AT1G67590.1		Remorin family protein
Glyma.15G090400	3.08141	3.48978	3.00633	0.87963	1.34167	1.15482	-1.6167	2.89381e-11	3.81422e-10	AT1G30300.1		Metallo-hydrolase/oxidoreductase superfamily protein
Glyma.08G124800	1.7247	2.30065	2.38019	0.963133	0.947923	1.03407	-1.23339	1.1531e-05	6.46795e-05	AT5G56460.1		Protein kinase superfamily protein
Glyma.09G150400	4.458	1.15935	4.49022	10.7997	10.1252	10.283	1.51329	4.34878e-05	0.000216532	AT5G10530.1		Concanavalin A-like lectin protein kinase family protein
Glyma.15G081600	6.53709	4.81535	7.19091	0.833574	1.47765	1.5127	-2.40428	4.89974e-19	1.3056e-17	AT1G29050.1	TBL38	TRICHOME BIREFRINGENCE-LIKE 38
Glyma.12G223200	1.63522	1.11716	1.16342	0.394425	0.724491	0.760446	-1.17413	0.000797319	0.00294962	AT3G15380.1		Plasma-membrane choline transporter family protein
Glyma.19G085300	3.47697	2.63499	3.14727	1.29218	1.6343	1.737	-1.1106	4.6926e-05	0.000231516	AT5G53070.1		Ribosomal protein L9/RNase H1
Glyma.01G230900	22.4911	27.6835	22.2802	11.7442	12.2009	11.4568	-1.1481	1.89162e-17	4.41902e-16	AT4G10040.1	CYTC-2	cytochrome c-2
Glyma.01G143800	1.73758	2.53782	1.79513	9.58144	11.9254	10.7467	2.28963	1.83455e-24	7.194e-23	AT4G00210.1	LBD31	LOB domain-containing protein 31
Glyma.20G075951	1.34847	0.996848	1.67183	3.44011	2.81039	3.18252	1.1166	8.45296e-07	5.78654e-06	AT1G04730.1	CTF18	P-loop containing nucleoside triphosphate hydrolases superfamily protein
Glyma.19G151400	2.69097	3.42075	4.35735	0.219454	0.30216	0.465726	-3.51579	3.58902e-18	8.91261e-17	AT1G54690.1	G-H2AX,GAMMA-H2AX,H2AXB,HTA3	gamma histone variant H2AX
Glyma.04G189700	0.309875	0.576529	0.554023	2.26795	1.78232	2.33888	2.041	7.98959e-08	6.50154e-07	AT2G45550.1	CYP76C4	cytochrome P450, family 76, subfamily C, polypeptide 4
Glyma.08G063700	2.93041	1.67964	2.79133	0.413962	0.473797	0.737549	-2.30167	9.11305e-12	1.26683e-10	AT1G58440.1	SQE1,XF1	FAD/NAD(P)-binding oxidoreductase family protein
Glyma.18G030700	70.7034	51.6959	59.0864	5.60085	5.94434	14.1027	-2.94791	2.84184e-10	3.29015e-09	AT1G02800.1	ATCEL2,CEL2	cellulase 2
Glyma.11G155600	0.079842	0.15286	0.224437	0	0	0	-5.55685	0.00954493	0.0259157
Glyma.20G238700	14.8231	16.6398	13.8963	4.91825	5.78647	6.93571	-1.47956	4.9492e-22	1.64044e-20	AT1G09160.1		Protein phosphatase 2C family protein
Glyma.18G133300	1.19741	1.53204	0.554335	0.312203	0.466312	0.085056	-2.03542	0.00283178	0.0090328	AT1G60010.1
Glyma.02G095600	0.083096	0.057171	0.361525	0	0	0	-7.17269	2.1053e-05	0.000111759	AT5G24330.1	ATXR6,SDG34	ARABIDOPSIS TRITHORAX-RELATED PROTEIN 6
Glyma.05G006600	1.08816	0.618629	1.29845	2.53302	2.1823	2.47497	1.14233	0.000116259	0.000525977	AT5G14700.1		NAD(P)-binding Rossmann-fold superfamily protein
Glyma.11G178300	15.0419	13.3523	13.6865	8.07329	5.54486	5.30955	-1.26334	7.86715e-12	1.10218e-10	AT5G58940.1	CRCK1	calmodulin-binding receptor-like cytoplasmic kinase 1
Glyma.19G110700	2.64983	4.40634	3.63177	1.53527	1.33588	1.11934	-1.52669	2.07596e-07	1.58094e-06	AT1G64770.1	NDF2,NDH45	NDH-dependent cyclic electron flow 1
Glyma.04G034600	0.06231	0.014314	0.043253	0	0	0	-5.55483	0.0102881	0.0276326	AT3G50760.1	GATL2	galacturonosyltransferase-like 2
Glyma.14G163000	5.61981	6.11536	2.39959	10.0204	11.944	11.3475	1.12613	0.00590625	0.0171504	AT1G77680.1		Ribonuclease II/R family protein
Glyma.13G340500	1.97835	1.78543	1.50587	4.21077	4.01348	4.1728	1.11705	5.89684e-07	4.14768e-06	AT5G13490.2	AAC2	ADP/ATP carrier 2
Glyma.15G247800	1.19612	0.551404	0.57644	2.18499	1.15232	3.49757	1.41118	0.0123194	0.0322725
Glyma.02G244000	24.7035	31.5978	27.2535	5.25948	4.30033	3.59003	-2.78019	4.21483e-59	8.18258e-57	AT5G37600.1	ATGLN1;1,ATGSR1,GLN1;1,GSR 1	glutamine synthase clone R1
Glyma.18G228500	0.31906	0.475228	0.393541	0.703453	0.785627	1.19332	1.04473	0.00290632	0.00923428	AT1G62910.1		Pentatricopeptide repeat (PPR) superfamily protein
Glyma.13G292102	0.391014	0.640943	0.395231	0.089437	0.257395	0.046322	-1.97822	0.0124559	0.0325759	AT1G06240.1		Protein of unknown function DUF455
Glyma.06G235900	33.9243	31.356	30.6215	2.92547	1.58922	0.753635	-4.28343	9.1857e-16	1.87764e-14	AT5G53970.1		Tyrosine transaminase family protein
Glyma.08G239300	3.3667	5.13101	4.60333	2.01868	1.7496	1.99191	-1.30011	1.9179e-11	2.5832e-10	AT1G22610.1		C2 calcium/lipid-binding plant phosphoribosyltransferase family protein
Glyma.18G108202	0.156998	0.16376	0.115289	0.297599	0.522286	0.612196	1.58001	0.000397007	0.00158425	AT5G15280.1		Pentatricopeptide repeat (PPR) superfamily protein
Glyma.09G008200	9.90716	10.7163	8.50863	2.86197	3.44659	4.37616	-1.56566	3.93873e-14	6.99214e-13	AT4G03965.1		RING/U-box superfamily protein
Glyma.06G033100	0.856234	1.22518	1.24956	0.274933	0.524151	0.369978	-1.61833	2.94099e-05	0.000151826	AT1G75150.1
Glyma.10G041200	7.83204	7.88756	7.56828	3.13697	3.54522	4.21157	-1.21116	6.54671e-10	7.1928e-09	AT3G04300.1		RmlC-like cupins superfamily protein
Glyma.11G010500	4.10474	2.96272	5.2047	12.6926	10.65	9.41732	1.30598	9.08791e-10	9.7723e-09	AT1G65060.1	4CL3	4-coumarate:CoA ligase 3
Glyma.06G256000	0.444259	0.457927	0.406096	0.044486	0.18716	0.062897	-2.22794	4.74021e-05	0.000233515	AT4G12010.1		Disease resistance protein (TIR-NBS-LRR class) family
Glyma.05G134900	170.269	215.842	178.791	86.5116	78.7768	82.3281	-1.31026	3.05841e-29	1.58595e-27	AT4G20150.1
Glyma.17G109800	0.158936	0.231111	0.303252	0.048725	0	0	-3.69209	0.00697694	0.0197942	AT5G20270.1	HHP1	heptahelical transmembrane protein1
Glyma.12G165200	0.116108	0.139256	0.064696	0	0	0	-6.7921	4.73347e-05	0.000233212	AT1G09600.1		Protein kinase superfamily protein
Glyma.13G152746	0.486606	0.3985	0.220488	0	0.109854	0	-3.40118	0.00527167	0.0155413	AT2G18950.1	ATHPT,HPT1,TPT1,VTE2	homogentisate phytyltransferase 1
Glyma.10G288400	1.53727	2.00865	1.58326	0.277913	0.395212	0.307321	-2.50458	4.28211e-14	7.57441e-13	AT5G23400.1		Leucine-rich repeat (LRR) family protein
Glyma.19G008700	0.310185	0.32536	0.21721	0	0	0	-7.04471	9.04903e-06	5.19631e-05	AT1G23740.1		Oxidoreductase, zinc-binding dehydrogenase family protein
Glyma.06G286700	44.2867	52.5866	46.9665	19.6652	16.8005	15.6483	-1.57776	5.98064e-40	5.18016e-38	AT4G35160.1		O-methyltransferase family protein
Glyma.14G003500	0.934228	0.582802	0.857469	0.203348	0.382498	0.25666	-1.6064	3.96666e-05	0.000199255	AT4G12650.1		Endomembrane protein 70 protein family
Glyma.10G287000	3.82159	8.57738	6.50982	0.983282	1.44351	1.08507	-2.45708	0.000141943	0.000628535
Glyma.06G121300	13.5563	10.6902	13.1565	33.3835	44.4288	43.2012	1.5776	3.20602e-35	2.25222e-33	AT1G21450.1	SCL1	SCARECROW-like 1
Glyma.03G263600	5.9177	6.1905	4.80389	1.75213	1.69198	1.57123	-1.86547	3.71725e-27	1.71945e-25	AT3G14240.1		Subtilase family protein
Glyma.07G258800	0.09405	0.156013	0.073775	0	0	0.022099	-4.0072	0.00438855	0.0132409	AT1G11600.1	CYP77B1	cytochrome P450, family 77, subfamily B, polypeptide 1
Glyma.02G090000	4.57292	3.89865	5.98302	2.07682	2.07952	2.43918	-1.11183	9.6811e-08	7.77843e-07	AT1G66760.1		MATE efflux family protein
Glyma.19G240666	1.01934	0.994722	0.64529	0	0	0	-5.52397	0.00969798	0.026266
Glyma.18G241800	32.2817	35.4204	39.4462	15.4363	17.4499	17.163	-1.2127	6.36827e-28	3.07566e-26	AT3G02800.1		Tyrosine phosphatase family protein
Glyma.01G004600	2.18823	2.84146	1.89984	0.430389	0.389222	0.199201	-2.85179	1.29012e-09	1.358e-08	AT3G61640.1	AGP20,AtAGP20	arabinogalactan protein 20
Glyma.15G233700	1.03115	0.461636	0.986924	0.231848	0.065614	0.214309	-2.40483	0.00115042	0.00408597	AT3G12600.1	atnudt16,NUDT16	nudix hydrolase homolog 16
Glyma.10G249900	0.335745	0.299416	0.292899	0	0	0	-7.15882	4.01234e-06	2.45461e-05	AT3G05980.1
Glyma.11G113800	2.30922	0.912462	1.95776	4.76021	3.32294	5.9726	1.2727	0.000105178	0.00048038	AT2G38780.1
Glyma.18G017700	7.31506	7.23895	6.96896	3.84315	3.59615	2.97893	-1.15938	4.94955e-12	7.088e-11	AT4G39840.1
Glyma.14G201900	26.2025	27.8584	24.5013	13.9607	12.6652	13.2165	-1.09473	5.83235e-16	1.21487e-14	AT1G32210.1	ATDAD1	Defender against death (DAD family) protein
Glyma.17G237000	3.6925	3.96628	3.58156	1.029	0.880427	1.54475	-1.81804	1.17268e-13	1.98691e-12	AT3G19540.1		Protein of unknown function (DUF620)
Glyma.01G127500	1.4148	1.81709	2.0112	0.245141	0.33516	0.138569	-2.96398	8.32364e-18	1.99656e-16	AT3G51670.1		SEC14 cytosolic factor family protein / phosphoglyceride transfer family protein
Glyma.07G234400	41.6651	34.3731	41.9932	3.67082	0.944541	0.652377	-4.5713	7.04665e-10	7.69702e-09	AT4G24130.1		Protein of unknown function, DUF538
Glyma.15G148500	16.0371	11.7578	13.7294	5.93372	5.6519	5.21534	-1.41833	6.45885e-27	2.9393e-25	AT2G47800.1	ATMRP4,EST3,MRP4	multidrug resistance-associated protein 4
Glyma.11G232000	0.107192	0	0.143584	0	0	0	-5.79188	0.0177666	0.0440005	AT5G05510.1		Mad3/BUB1 homology region 1
Glyma.02G150900	0.850837	1.12348	0.817184	2.72081	2.35154	1.78093	1.18124	0.000254457	0.00106547	AT1G03440.1		Leucine-rich repeat (LRR) family protein
Glyma.18G124200	0.108741	0.077185	0.138482	0.029184	0	0	-3.62547	0.014567	0.0372444	AT1G14380.2	IQD28	IQ-domain 28
Glyma.15G054500	1.3622	0.998718	0.823573	6.05897	4.60203	5.25746	2.20247	4.78696e-17	1.08484e-15	AT1G22360.1	AtUGT85A2,UGT85A2	UDP-glucosyl transferase 85A2
Glyma.16G172000	0.97531	4.31539	1.34492	0	0	0	-6.90949	5.18457e-05	0.000253692
Glyma.04G065800	10.4575	13.4914	13.6142	3.22121	2.97496	3.93707	-2.00414	2.08003e-25	8.57467e-24	AT5G11160.1	APT5	adenine phosphoribosyltransferase 5
Glyma.17G089500	7.4286	7.35706	6.67807	2.14177	2.40483	2.37827	-1.74585	2.86982e-24	1.111e-22	AT5G62770.1		Protein of unknown function (DUF1645)
Glyma.07G138250	4.63307	4.58928	5.01323	2.25696	2.54747	1.48855	-1.28352	6.78319e-05	0.000323639
Glyma.09G260500	2.95709	6.01787	6.24025	0	0	0	-9.93389	4.44574e-15	8.52588e-14
Glyma.02G008500	6.82717	6.8337	5.02618	3.1906	2.38825	1.96156	-1.42035	2.07849e-11	2.79281e-10	AT3G62220.1		Protein kinase superfamily protein
Glyma.11G017500	1.03032	0.483064	0.750474	2.66044	1.76578	2.56982	1.50176	0.00052026	0.00201271	AT4G23880.1
Glyma.15G113200	0.202627	0.242882	0.276533	0	0	0	-7.1905	3.37157e-06	2.09118e-05	AT4G05520.1	ATEHD2,EHD2	EPS15 homology domain 2
Glyma.10G140200	0.667532	0.254267	0.457033	0	0	0.015763	-5.66973	4.09352e-05	0.000204936	AT4G01630.1	ATEXP17,ATEXPA17,ATHEXP ALPHA 1.13,EXPA17	expansin A17
Glyma.12G225000	15.2095	18.8324	17.7267	6.16965	8.26746	6.85203	-1.39541	3.37312e-18	8.40827e-17	AT3G17465.1	RPL3P	ribosomal protein L3 plastid
Glyma.10G255500	5.66755	5.99323	5.25689	1.1549	1.16463	1.59855	-2.22465	2.75384e-26	1.20587e-24	AT1G50010.1	TUA2	tubulin alpha-2 chain
Glyma.08G038400	1.62726	1.1512	1.02396	0.463595	0.690819	0.806211	-1.05714	0.0179274	0.0443376	AT5G19650.1	ATOFP8,OFP8	ovate family protein 8
Glyma.09G013100	0.089053	0.062273	0.027752	0	0	0	-5.64904	0.00703184	0.0199213	AT4G17220.1	ATMAP70-5,MAP70-5	microtubule-associated proteins 70-5
Glyma.11G224000	0.598093	0.625959	0.752556	1.67192	2.51115	1.45429	1.32021	0.00026996	0.00112381	AT2G37900.1		Major facilitator superfamily protein
Glyma.11G192500	3.71915	4.90564	3.57443	1.80452	1.55139	1.96214	-1.31364	4.13203e-06	2.52113e-05	AT3G44890.1	RPL9	ribosomal protein L9
Glyma.03G226800	0.295963	0.23343	0.424832	4.7229	6.03544	7.07003	3.62341	8.82188e-38	7.02364e-36	AT3G14680.1	CYP72A14	cytochrome P450, family 72, subfamily A, polypeptide 14
Glyma.06G284700	3.04439	3.50068	2.90205	0.932665	0.704576	2.04025	-1.48368	0.000403039	0.00160556	AT3G58100.1	PDCB5	plasmodesmata callose-binding protein 5
Glyma.06G004300	0.457238	0	0.129103	0	0	0	-6.0633	0.0101687	0.027368	AT4G34950.1		Major facilitator superfamily protein
Glyma.15G217100	7.78742	10.8557	9.01426	1.02587	1.19273	0	-3.72833	0.0115637	0.0305918	AT1G70890.1	MLP43	MLP-like protein 43
Glyma.06G254500	1.48165	1.00339	1.21482	0.563812	0.534375	0.726553	-1.13493	1.12933e-05	6.35267e-05	AT5G54280.2	ATM2,ATM4,ATMYOS1	myosin 2
Glyma.13G253500	4.47196	3.16644	2.6224	1.5351	1.54829	2.12043	-1.08777	0.00011666	0.000527426	AT4G37850.1		basic helix-loop-helix (bHLH) DNA-binding superfamily protein
Glyma.03G218900	2.1167	3.38841	2.12194	0.755561	1.56281	1.21679	-1.21751	0.000999924	0.00360606	AT1G18290.1
Glyma.11G075600	21.7651	21.3317	20.6777	7.59947	8.07808	8.25034	-1.52953	2.55007e-63	5.74275e-61	AT5G66290.1
Glyma.19G087200	3.2834	4.30199	3.23889	22.555	23.2566	26.6022	2.61742	4.44412e-26	1.92676e-24	AT5G20090.1		Uncharacterised protein family (UPF0041)
Glyma.20G154200	1.98535	3.33865	2.15465	1.24282	1.68648	1.3867	-1.00845	0.00177869	0.00599643	AT5G62165.3	AGL42	AGAMOUS-like 42
Glyma.03G215500	5.16225	7.86366	4.11069	2.87707	2.82655	3.51883	-1.01435	0.000395031	0.00157732	AT3G62690.1	ATL5	AtL5
Glyma.10G230300	2.32418	2.70197	3.29682	0.952167	1.33188	1.55066	-1.23204	0.000795806	0.00294513	AT5G52810.1		NAD(P)-binding Rossmann-fold superfamily protein
Glyma.01G076200	1.82339	1.02462	1.22313	4.88697	4.94086	7.68348	1.97794	8.60347e-11	1.06557e-09	AT3G60520.1
Glyma.18G135351	0.772356	1.08485	0.912064	0.295558	0.230217	0.655725	-1.34014	0.0084974	0.0234758	AT1G23900.1	GAMMA-ADAPTIN 1,Gamma-ADR	gamma-adaptin 1
Glyma.13G075700	2.03474	1.61312	1.81511	0.071024	0	0.274599	-4.0876	8.77833e-08	7.0965e-07	AT3G43720.1		Bifunctional inhibitor/lipid-transfer protein/seed storage 2S albumin superfamily protein
Glyma.06G295300	0.099687	0.188197	0.074958	0.426468	0.632858	0.348398	1.82669	0.00139009	0.00482673	AT4G28140.1		Integrase-type DNA-binding superfamily protein
Glyma.19G257100	15.9075	25.0814	20.2209	9.15494	7.21722	9.66175	-1.34984	8.16051e-10	8.84017e-09	AT2G46540.1
Glyma.18G121600	3.9883	4.43623	4.46974	0.525709	1.00374	0.577009	-2.70121	1.46141e-12	2.22457e-11	AT1G69700.1	ATHVA22C,HVA22C	HVA22 homologue C
Glyma.15G186500	0.138638	0.197138	0.225525	0.048542	0	0	-3.63195	0.00152501	0.00523116	AT1G48280.1		hydroxyproline-rich glycoprotein family protein
Glyma.18G213900	16.2955	19.2023	17.6868	7.28401	9.13171	11.7208	-1.03816	9.25004e-09	8.65284e-08	AT3G08740.1		elongation factor P (EF-P) family protein
Glyma.10G047300	4.38521	6.17136	6.91155	2.83518	2.04244	1.0904	-1.64763	7.98524e-05	0.000375043
Glyma.12G011600	0	0.204658	0.051754	0	0	0	-6.20897	0.00727248	0.0204911	AT5G13460.1	IQD11	IQ-domain 11
Glyma.13G133200	0.278062	0.437753	0.245404	0	0	0	-8.73368	5.49869e-11	6.98367e-10	AT2G37420.1		ATP binding microtubule motor family protein
Glyma.03G233600	0.650594	0.409303	0.724578	0	0	0	-6.14269	0.00101372	0.00365114	AT1G56260.1
Glyma.13G171100	15.3556	14.6371	14.3098	5.06018	7.00171	7.21173	-1.31742	2.10424e-19	5.79106e-18	AT4G18570.1		Tetratricopeptide repeat (TPR)-like superfamily protein
Glyma.05G233500	9.00732	14.393	10.858	4.01858	4.21678	5.08533	-1.47957	6.32022e-11	7.96545e-10	AT1G13360.1
Glyma.17G211400	0.188741	0.26254	0.256969	0.023143	0.013145	0.051325	-2.91492	0.00578262	0.0168424	AT5G25330.1		Core-2/I-branching beta-1,6-N-acetylglucosaminyltransferase family protein
Glyma.04G034101	2.08196	2.7192	3.00234	0.853003	1.15063	0.999855	-1.47855	9.90761e-05	0.000455035
Glyma.11G132700	7.59519	8.78268	8.06745	3.30885	4.87761	4.70769	-1.02898	1.19575e-07	9.46462e-07	AT3G63530.2	BB,BB2	RING/U-box superfamily protein
Glyma.15G251300	3.26856	6.71306	3.8446	0.440518	0.397549	0.579608	-3.40188	5.01914e-20	1.44488e-18	AT5G04950.1	ATNAS1,NAS1	nicotianamine synthase 1
Glyma.02G244900	0.442827	0.530747	0.376421	0	0.120985	0.088938	-2.74533	0.00245088	0.00797005	AT5G37690.1		SGNH hydrolase-type esterase superfamily protein
Glyma.08G362000	0.648608	0.828436	0.525826	0.317428	0.121005	0.350933	-1.46131	0.0027568	0.00882436	AT2G43200.1		S-adenosyl-L-methionine-dependent methyltransferases superfamily protein
Glyma.11G004200	0.475473	0.529713	0.556892	1.07932	1.22789	1.45484	1.15011	0.00542615	0.0159514	AT1G47480.1		alpha/beta-Hydrolases superfamily protein
Glyma.02G132900	3.72913	3.81248	3.15757	1.29446	2.3418	1.61081	-1.1413	1.92153e-05	0.000102863	AT3G19220.1	CYO1,SCO2	protein disulfide isomerases
Glyma.02G252100	0.886646	1.1843	1.74635	0.143403	0.126914	0.688256	-2.0682	0.0126822	0.033102
Glyma.08G230500	13.7137	11.5558	12.1544	4.95078	5.83661	5.50552	-1.31304	1.1294e-12	1.73933e-11	AT1G70890.1	MLP43	MLP-like protein 43
Glyma.03G092700	247.69	236.308	249.871	122.166	110.338	112.971	-1.20076	1.3268e-51	1.93664e-49	AT1G16300.1	GAPCP-2	glyceraldehyde-3-phosphate dehydrogenase of plastid 2
Glyma.15G074200	4.00353	3.39292	3.50613	8.73181	10.1222	9.31302	1.2902	1.1838e-25	4.95262e-24	AT2G33770.1	ATUBC24,PHO2,UBC24	phosphate 2
Glyma.07G179400	0.25765	0.104844	0.138311	0.77228	0.386492	0.714003	1.77693	0.00300614	0.00950917	AT1G49510.1	emb1273	embryo defective 1273
Glyma.07G120800	1.13442	0.765421	0.802511	2.4099	2.55085	2.97872	1.43513	6.23605e-06	3.68074e-05	AT2G44600.1
Glyma.13G370700	2.45214	2.9537	2.95458	0.808002	1.29082	0.850987	-1.61201	8.5724e-11	1.06205e-09	AT1G80870.1		Protein kinase superfamily protein
Glyma.05G167100	7.53575	11.6663	8.38184	4.16733	4.59361	4.9262	-1.12041	5.85445e-09	5.63704e-08	AT3G13510.1		Protein of Unknown Function (DUF239)
Glyma.05G188700	5.00259	4.15714	7.12413	0.735588	0.237064	0.483438	-3.5931	2.72924e-16	5.83294e-15	AT5G10390.1		Histone superfamily protein
Glyma.12G177900	2.14168	3.28539	2.86949	0.099658	0.182974	0.155196	-4.27499	1.32828e-29	7.0549e-28	AT3G45010.1	scpl48	serine carboxypeptidase-like 48
Glyma.20G040600	5.13674	4.176	4.11337	0.797177	1.01344	1.26064	-2.23772	4.18958e-20	1.21227e-18	AT2G26870.1	NPC2	non-specific phospholipase C2
Glyma.18G081800	0.113748	0.198291	0.23926	0	0.025626	0	-4.33334	4.10977e-05	0.000205619	AT5G55540.1	LOP1,TRN1	tornado 1
Glyma.11G252400	0.922067	1.81446	1.47206	0.241372	0	0.184965	-3.40898	0.0136165	0.0351772	AT5G16740.1		Transmembrane amino acid transporter family protein
Glyma.02G275800	0	0	0	0.354378	1.11585	0.852095	6.94582	1.68081e-05	9.10152e-05	AT3G20320.1	TGD2	trigalactosyldiacylglycerol2
Glyma.11G145500	1.48961	1.17892	1.07298	0.327766	0.724785	0.593857	-1.2559	0.000472294	0.00184599	AT4G30080.1	ARF16	auxin response factor 16
Glyma.16G016400	3.23793	3.10095	3.90283	1.25532	2.32951	1.6768	-1.08021	0.000981978	0.00354946	AT1G33060.2	ANAC014,NAC014	NAC 014
Glyma.17G158800	0.197517	0.132011	0.385049	0	0	0	-6.16512	0.00105603	0.00379	AT5G37790.1		Protein kinase superfamily protein
Glyma.13G319200	0.311763	1.07638	0.168916	0	0	0	-6.14847	0.00122795	0.00432742	AT3G44735.1	ATPSK3,PSK1,PSK3	PHYTOSULFOKINE 3 PRECURSOR
Glyma.03G078600	15.8687	15.1404	13.7878	4.89569	5.56613	5.05454	-1.64345	7.69327e-36	5.57338e-34	AT2G38110.1	ATGPAT6,GPAT6	glycerol-3-phosphate acyltransferase 6
Glyma.20G146100	107.764	99.5659	96.8628	224.487	275.636	246.43	1.17047	7.31042e-38	5.85576e-36	AT3G22440.1		FRIGIDA-like protein
Glyma.14G030400	40.9949	29.4412	42.1392	103.603	100.672	128.298	1.44693	5.49921e-26	2.36837e-24	AT1G06570.1	HPD,PDS1	phytoene desaturation 1
Glyma.07G247500	52.9018	63.7865	50.0892	18.3931	18.8551	18.1464	-1.70458	3.70816e-37	2.88242e-35	AT4G15800.1	RALFL33	ralf-like 33
Glyma.13G037400	1.66456	1.39713	3.16332	0.425501	0.310727	0.148721	-2.90616	8.49753e-10	9.18255e-09	AT3G49310.1		Major facilitator superfamily protein
Glyma.19G241500	2.65599	2.0773	1.98853	0.828602	0.985039	0.923288	-1.40459	0.00117224	0.00415673	AT3G22560.1		Acyl-CoA N-acyltransferases (NAT) superfamily protein
Glyma.20G078800	0.174726	0.421164	0.220795	0	0	0	-7.23692	4.05626e-06	2.47879e-05	AT3G24020.1		Disease resistance-responsive (dirigent-like protein) family protein
Glyma.01G026800	2.59644	4.83258	3.39701	1.80241	1.47312	2.4279	-1.04697	0.000461844	0.00180927	AT1G10700.1	PRS3	phosphoribosyl pyrophosphate (PRPP) synthase 3
Glyma.12G152100	0.13368	0.385267	0.183573	0	0.022306	0	-5.03024	2.20155e-05	0.000116367	AT1G53140.1	DRP5A	Dynamin related protein 5A
Glyma.19G227800	0	0.080277	0.048373	0.767706	1.58191	0.602132	4.28064	2.2979e-07	1.7382e-06	AT1G56600.1	AtGolS2,GolS2	galactinol synthase 2
Glyma.04G234700	1.2005	0.486807	0.526745	0	0	0.304014	-3.02137	0.0166722	0.0416885	AT5G53030.1
Glyma.12G062900	9.57888	6.69781	9.18426	30.5996	30.0689	22.2091	1.57961	5.16727e-20	1.48644e-18	AT1G07570.3	APK1,APK1A	Protein kinase superfamily protein
Glyma.08G015000	2.1755	1.33032	2.02075	5.68438	5.49628	4.8988	1.32622	5.78863e-12	8.22979e-11	AT1G63660.1		GMP synthase (glutamine-hydrolyzing), putative / glutamine amidotransferase, putative
Glyma.17G214600	1.58879	1.83509	1.1308	1.07582	0.743714	0.572631	-1.05029	0.00356872	0.0110309	AT5G38280.1	PR5K	PR5-like receptor kinase
Glyma.17G247100	2.51297	1.57406	2.8591	5.62809	10.2894	10.628	1.80999	1.21731e-07	9.61795e-07
Glyma.15G115500	4.7683	5.92438	4.08853	0.63436	1.39133	0.730461	-2.52372	2.3772e-14	4.29356e-13	AT3G02870.1	VTC4	Inositol monophosphatase family protein
Glyma.02G062900	0.700511	0.135828	0.290527	1.45974	2.83042	3.22413	2.60703	2.8725e-06	1.80148e-05	AT2G23620.1	ATMES1,MES1	methyl esterase 1
Glyma.18G208300	1.27713	1.89913	1.36329	0	0.037515	0.040935	-5.61662	1.6777e-18	4.29617e-17	AT2G15480.2	UGT73B5	UDP-glucosyl transferase 73B5
Glyma.16G068700	0.052436	0.216893	0.243153	0	0	0	-6.33531	0.000618859	0.00235259	AT5G14450.1		GDSL-like Lipase/Acylhydrolase superfamily protein
Glyma.03G185400	1.12704	1.13271	1.09653	0	0	0	-9.47619	5.62293e-14	9.81398e-13	AT3G53190.1		Pectin lyase-like superfamily protein
Glyma.07G182600	0.56159	1.50892	1.92014	0.200792	0.675333	0.55213	-1.60432	0.0195261	0.0476575	AT4G33640.1
Glyma.16G040700	0.612966	0.351573	0.660652	1.60632	1.08951	1.55954	1.25462	0.00484636	0.0144365	AT3G03890.1		FMN binding
Glyma.20G090500	1.86692	1.92988	2.55318	0.22931	0.695257	0.701489	-2.07294	2.76587e-07	2.05977e-06	AT5G26670.1		Pectinacetylesterase family protein
Glyma.05G215700	2.6523	3.71016	1.60241	0.774607	1.63226	0.425152	-1.59361	0.00374288	0.0115123	AT5G41810.1
Glyma.14G220000	5.77112	4.45557	4.77739	1.63348	2.42847	2.33184	-1.34665	1.63142e-10	1.9489e-09	AT1G20080.1	ATSYTB,NTMC2T1.2,NTMC2TYPE1.2,SYT2,SYTB	Calcium-dependent lipid-binding (CaLB domain) family protein
Glyma.03G123300	56.0759	48.7511	51.3013	122.458	114.682	115.909	1.01077	9.4979e-36	6.81808e-34	AT3G56680.1		Single-stranded nucleic acid binding R3H protein
Glyma.07G151800	6.80106	7.05997	8.2247	1.49248	1.63951	1.15458	-2.47176	2.43682e-33	1.55901e-31	AT1G02850.2	BGLU11	beta glucosidase 11
Glyma.13G293100	3.5841	4.49691	3.92459	0.415179	0.301612	0.682531	-3.20629	7.56899e-27	3.43261e-25	AT1G75840.1	ARAC5,ATGP3,ATROP4,ROP4	RAC-like GTP binding protein 5
Glyma.17G113500	0.798502	0.749297	0.741723	3.86076	4.5346	4.74203	2.40256	3.05108e-29	1.58423e-27	AT1G02630.1		Nucleoside transporter family protein
Glyma.17G077900	29.6589	33.1484	29.1717	10.8217	7.82715	8.7404	-1.86231	3.02869e-34	2.0334e-32	AT1G18650.1	PDCB3	plasmodesmata callose-binding protein 3
Glyma.13G137800	5.64151	8.66667	6.65397	13.1456	18.9277	17.0911	1.11163	3.36571e-08	2.8873e-07	AT5G03080.1		Phosphatidic acid phosphatase (PAP2) family protein
Glyma.18G280200	2.58993	2.46675	2.97191	1.28171	1.32549	1.85144	-1.00366	9.58616e-08	7.71631e-07	AT5G38560.1		Protein kinase superfamily protein
Glyma.08G328000	16.7143	19.0869	18.7165	4.84969	4.84269	4.94804	-2.01029	4.52493e-54	7.27867e-52	AT1G55910.1	ZIP11	zinc transporter 11 precursor
Glyma.16G189000	3.20214	2.36109	3.45869	0.965427	0.471857	0.779398	-2.12724	6.58719e-12	9.3222e-11	AT5G23850.1		Arabidopsis thaliana protein of unknown function (DUF821)
Glyma.17G041500	9.86204	7.22172	8.58463	20.3198	19.7673	20.2658	1.11482	5.4563e-18	1.33312e-16	AT1G48280.1		hydroxyproline-rich glycoprotein family protein
Glyma.14G153400	3.85202	4.70604	4.07749	2.19438	2.32871	1.16784	-1.26539	1.52624e-05	8.32862e-05	AT1G51940.1		protein kinase family protein / peptidoglycan-binding LysM domain-containing protein
Glyma.16G023800	0.519486	1.04932	0.913812	0	0.164179	0.123687	-3.11273	0.00115607	0.00410458	AT1G01250.1		Integrase-type DNA-binding superfamily protein
Glyma.11G073700	0.30205	0.645749	0.237699	1.96198	1.16001	1.22396	1.60195	0.00337052	0.0105089	AT3G54340.1	AP3,ATAP3	K-box region and MADS-box transcription factor family protein
Glyma.15G085400	0.046518	0.048385	0	0.251577	0.6392	0.548806	3.80609	0.000113193	0.00051358	AT5G19790.1	RAP2.11	related to AP2 11
Glyma.19G219300	8.95889	12.4979	10.7465	1.73759	2.12299	2.70256	-2.40767	1.05215e-24	4.18416e-23	AT4G01900.1	GLB1,PII	GLNB1 homolog
Glyma.06G194500	0.37023	0.092331	0.117309	0	0	0	-7.09437	9.33207e-06	5.34249e-05	AT1G74460.1		GDSL-like Lipase/Acylhydrolase superfamily protein
Glyma.18G073600	0.517011	0.895922	0.741957	0.342861	0.15015	0.260151	-1.58766	0.000198825	0.000852262	AT5G56040.1		Leucine-rich receptor-like protein kinase family protein
Glyma.04G194600	2.16028	1.40023	1.52373	4.93656	5.52691	4.31278	1.2994	1.49502e-11	2.03589e-10	AT5G63420.1	emb2746	RNA-metabolising metallo-beta-lactamase family protein
Glyma.11G091400	5.18555	3.19604	1.83111	14.0931	20.7658	23.5101	2.38686	8.14171e-13	1.26524e-11	AT4G38580.1	ATFP6,FP6,HIPP26	farnesylated protein 6
Glyma.06G086000	4.19478	4.22903	3.80035	2.01433	1.77585	1.75743	-1.2555	1.28254e-15	2.58673e-14	AT2G25800.1		Protein of unknown function (DUF810)
Glyma.04G223200	0.588375	0.251965	0.308374	0.945794	0.862774	0.953194	1.11324	0.0162056	0.0407024	AT2G40740.1	ATWRKY55,WRKY55	WRKY DNA-binding protein 55
Glyma.09G010700	11.6017	10.6163	10.4821	26.638	26.7211	30.4747	1.22378	8.54728e-32	5.12707e-30	AT5G47560.1	ATSDAT,ATTDT,TDT	tonoplast dicarboxylate transporter
Glyma.08G047500	3.93028	7.06157	5.93479	2.15989	1.59225	2.82719	-1.47773	4.86668e-06	2.93535e-05	AT2G01770.1	ATVIT1,VIT1	vacuolar iron transporter 1
Glyma.11G057300	0	0.518611	0.196009	0	0	0	-6.11266	0.00874626	0.024042	AT2G23440.1
Glyma.11G128400	0.227709	0.327477	0.696007	0.074025	0.085048	0.115845	-2.26273	0.00355869	0.011005	AT1G05950.1
Glyma.04G028600	0.798476	1.12504	1.26049	0	0.068558	0	-5.6366	0.00125268	0.00440432	AT4G36360.1	BGAL3	beta-galactosidase 3
Glyma.18G134700	0.323445	0.240409	0.112431	0.508814	0.754577	0.733313	1.43572	0.00114052	0.00405558	AT3G25970.1		Pentatricopeptide repeat (PPR) superfamily protein
Glyma.01G162300	12.5998	19.2695	11.9253	5.14248	10.4911	7.63388	-1.02726	0.0045587	0.0136977	AT2G17705.1
Glyma.17G192000	5.68336	3.37647	4.02802	1.29294	0.83067	1.64033	-1.91255	2.45913e-10	2.86814e-09	AT5G49630.1	AAP6	amino acid permease 6
Glyma.07G195400	9.5442	8.81999	9.02337	4.27227	2.34832	2.90327	-1.63722	1.56415e-12	2.37271e-11	AT3G47160.1		RING/U-box superfamily protein
Glyma.04G032400	1.10299	0.430333	0.802103	1.95934	2.36163	1.87551	1.29504	0.0011855	0.00419811
Glyma.12G157500	3.06685	2.92766	2.11196	0.350683	0.188398	0.534647	-3.02535	8.29796e-16	1.70324e-14	AT3G14920.1		Peptide-N4-(N-acetyl-beta-glucosaminyl)asparagine amidase A protein
Glyma.13G229700	3.10884	3.18037	2.8439	1.36769	1.28402	1.46496	-1.25823	3.164e-07	2.3329e-06	AT2G42610.2	LSH10	Protein of unknown function (DUF640)
Glyma.15G036200	35.2819	33.6978	31.9742	18.1549	14.9366	12.9829	-1.24387	5.57604e-17	1.2586e-15	AT1G55910.1	ZIP11	zinc transporter 11 precursor
Glyma.02G073900	0.949325	1.998	1.84368	0.492095	0.646302	0.49136	-1.80931	3.48119e-06	2.15138e-05	AT3G54810.2	BME3,BME3-ZF,GATA8	Plant-specific GATA-type zinc finger transcription factor family protein
Glyma.09G205400	6.07391	5.31557	4.46234	0.140614	0.08903	0.185006	-5.33552	6.22018e-48	7.75751e-46	AT5G46700.1	TET1,TRN2	Tetraspanin family protein
Glyma.13G274000	3.0666	3.20285	2.20926	0.342296	0.393686	0.381055	-3.02009	3.28417e-13	5.311e-12	AT5G53940.1		Yippee family putative zinc-binding protein
Glyma.08G159100	0.497811	1.20439	1.02401	0.226026	0.13713	0.039849	-2.86069	1.57438e-06	1.03221e-05	AT2G44260.1		Plant protein of unknown function (DUF946)
Glyma.18G213000	0.380495	0.232968	0.143804	0	0	0	-6.75787	6.43231e-05	0.000308241	AT5G01910.1
Glyma.09G039000	2.09589	3.47926	4.06917	0.856808	0.974009	0.835339	-1.69998	2.24696e-11	3.00586e-10	AT3G58650.1
Glyma.03G049800	0.129945	0.316847	0.120001	0	0	0	-6.71909	8.8635e-05	0.000411486	AT2G38320.1	TBL34	TRICHOME BIREFRINGENCE-LIKE 34
Glyma.05G216000	79.724	105.794	87.1746	53.3296	45.6687	42.9064	-1.05587	5.00855e-14	8.78447e-13
Glyma.11G044200	0.325847	0.921108	0.600767	0	0	0.144064	-3.72149	0.000764427	0.00284128	AT1G50010.1	TUA2	tubulin alpha-2 chain
Glyma.02G098200	19.9459	21.7683	18.9857	6.66571	7.22756	5.81976	-1.73627	1.40263e-36	1.0529e-34	AT1G25530.1		Transmembrane amino acid transporter family protein
Glyma.12G225700	16.5378	30.3301	26.029	0.889129	0.820178	1.56027	-4.55124	2.50672e-20	7.34498e-19	AT5G53880.1
Glyma.06G209700	6.68197	6.43348	5.65227	14.3572	14.8963	13.0126	1.09396	3.2767e-17	7.52096e-16	AT5G38640.1		NagB/RpiA/CoA transferase-like superfamily protein
Glyma.05G175600	175.577	194.871	180.825	68.8214	61.6778	67.4068	-1.59311	2.49546e-70	7.02472e-68	AT4G40060.1	ATHB-16,ATHB16,HB16	homeobox protein 16
Glyma.09G041000	3.15713	3.43352	2.92571	0.618082	0.665181	0.77578	-2.31577	1.41331e-19	3.95025e-18	AT3G16850.1		Pectin lyase-like superfamily protein
Glyma.10G119100	15.476	12.7246	12.496	6.20551	4.87587	4.96366	-1.45761	1.1317e-14	2.10677e-13	AT5G07580.1		Integrase-type DNA-binding superfamily protein
Glyma.02G299800	0.259391	0.271175	0.119236	0	0	0	-5.40325	0.0147058	0.0375213	AT3G13175.1
Glyma.17G046300	10.9627	11.0848	11.1145	6.11822	4.47649	6.13019	-1.10242	4.25005e-09	4.16955e-08	AT4G21090.2	ATMFDX2,MFDX2	MITOCHONDRIAL FERREDOXIN 2
Glyma.06G065000	0.380371	0.327134	0.361635	0	0.020035	0.087226	-3.45237	5.73849e-05	0.000277626	AT4G18780.1	ATCESA8,CESA8,IRX1,LEW2	cellulose synthase family protein
Glyma.17G163200	44.9362	44.0419	43.8713	23.5621	21.7945	20.8334	-1.1186	1.04952e-29	5.63048e-28	AT5G67400.1	RHS19	root hair specific 19
Glyma.04G187600	0.518293	0.576212	0.492669	0.128981	0.241982	0.446342	-1.08227	0.013394	0.0346792	AT5G49160.1	DDM2,DMT01,DMT1,MET1,MET2,METI	methyltransferase 1
Glyma.07G245400	2.52594	1.87769	1.85597	0.240185	0.641184	0.326877	-2.45197	2.19327e-07	1.66352e-06	AT3G16720.1	ATL2,TL2	TOXICOS EN LEVADURA 2
Glyma.01G054400	25.0175	34.4771	32.0295	9.94629	10.7587	9.59092	-1.70847	8.94132e-29	4.5351e-27	AT2G03350.1		Protein of unknown function, DUF538
Glyma.20G212900	3.03024	1.77655	1.9972	0.180786	0.102442	0.681115	-2.94522	7.46889e-07	5.1604e-06	AT4G10340.1	LHCB5	light harvesting complex of photosystem II 5
Glyma.08G291600	6.67017	5.55194	6.69651	2.46217	2.55127	2.45534	-1.45394	4.01511e-20	1.1635e-18	AT1G13750.1		Purple acid phosphatases superfamily protein
Glyma.10G207100	2.56285	3.045	3.14229	0.682967	1.39524	0.72563	-1.74772	3.06867e-07	2.26855e-06	AT3G54940.2		Papain family cysteine protease
Glyma.14G013400	0.408356	0.311764	0.453735	0.087075	0.060493	0.117334	-2.22346	0.000546108	0.002103	AT5G55810.1	AtNMNAT,NMNAT	nicotinate/nicotinamide mononucleotide adenyltransferase
Glyma.15G082400	1.97299	0.958457	1.15225	1.25234	3.54482	7.54285	1.43325	0.00612523	0.0177028	AT2G34140.1		Dof-type zinc finger DNA-binding family protein
Glyma.03G214500	65.6279	76.2505	70.7804	31.4935	33.9177	32.8415	-1.22896	6.56081e-29	3.36669e-27	AT2G47690.1		NADH-ubiquinone oxidoreductase-related
Glyma.17G059100	5.03027	5.16738	5.2809	9.20342	9.78995	14.9142	1.081	8.35901e-09	7.87729e-08	AT5G57180.1	CIA2	chloroplast import apparatus 2
Glyma.17G158100	1.95298	2.3438	1.82238	0.038023	0.063488	0.276637	-4.07893	2.17493e-15	4.29645e-14	AT4G37770.1	ACS8	1-amino-cyclopropane-1-carboxylate synthase 8
Glyma.20G222600	229.1	215.737	223.363	95.7271	92.5946	99.188	-1.33176	4.93857e-78	1.76935e-75	AT1G08650.1	ATPPCK1,PPCK1	phosphoenolpyruvate carboxylase kinase 1
Glyma.15G078300	14.0788	15.8181	13.8197	32.806	40.9353	32.9328	1.17181	2.60584e-20	7.62972e-19	AT4G28500.1	ANAC073,NAC073,SND2	NAC domain containing protein 73
Glyma.16G003500	0.560525	0.415621	0.40452	0	0	0	-7.98999	1.26163e-08	1.15927e-07	AT1G80160.1		Lactoylglutathione lyase / glyoxalase I family protein
Glyma.09G094600	0.133982	0.403004	0.341007	0.036019	0.094545	0	-2.69683	0.00958241	0.0260067	AT4G35150.1		O-methyltransferase family protein
Glyma.18G013500	0.235078	0	0.104137	0.331686	1.13918	0.751869	2.5934	0.00674071	0.0192069	AT3G26380.1		Melibiase family protein
Glyma.07G075200	1.0501	1.57642	0.876041	0.18744	0.68765	0.631591	-1.33957	0.0110157	0.0293569	AT4G00560.1		NAD(P)-binding Rossmann-fold superfamily protein
Glyma.12G237300	9.09741	6.96683	3.25755	11.6377	17.0715	15.3214	1.07178	0.014636	0.0373712	AT2G41900.1		CCCH-type zinc finger protein with ARM repeat domain
Glyma.08G076000	0.376162	0.551944	0.136409	8.08557	8.9568	9.039	4.50521	3.85917e-35	2.6871e-33	AT3G43660.1		Vacuolar iron transporter (VIT) family protein
Glyma.19G049800	0.705569	0.713361	0.776089	0.397112	0.350084	0.227634	-1.27518	0.00573737	0.016734	AT1G67050.1
Glyma.08G023600	0.216224	0.235776	0.162725	0	0	0.026487	-4.36392	0.000260651	0.00108828	AT2G46500.1	ATPI4K GAMMA 4,PI4K GAMMA 4,UBDK GAMMA 4	phosphoinositide 4-kinase gamma 4
Glyma.12G027651	10.11	13.5951	12.7095	2.83372	4.2005	4.98785	-1.71728	1.60263e-19	4.45727e-18	AT3G63380.1		ATPase E1-E2 type family protein / haloacid dehalogenase-like hydrolase family protein
Glyma.16G204600	188.596	185.008	195.23	80.5549	91.2432	70.542	-1.34368	1.31806e-36	9.91309e-35	AT2G36530.1	ENO2,LOS2	Enolase
Glyma.05G202200	0.606767	0.69644	0.981092	0.074667	0.033689	0.10527	-3.43106	3.17992e-10	3.65366e-09	AT5G50830.2
Glyma.04G126100	2.37803	2.77857	1.90765	0.955392	1.88656	0.945999	-1.00844	0.0161338	0.0405582	AT2G38695.1
Glyma.12G024100	1.0021	0.301245	0.31615	0.140595	0	0	-4.70445	0.00233268	0.00762342
Glyma.06G047300	0.110479	0.144661	0.154498	0	0	0	-5.89032	0.00271396	0.0087049	AT1G58460.1
Glyma.02G222600	5.61424	8.13842	7.70614	1.85224	4.14518	2.29258	-1.48309	5.74021e-07	4.0469e-06	AT5G24580.1		Heavy metal transport/detoxification superfamily protein
Glyma.07G159600	12.6262	11.4912	10.4302	4.3301	4.76422	5.24739	-1.40629	5.13326e-33	3.22136e-31	AT1G20970.1
Glyma.10G025300	3.95911	3.69743	2.37963	0.701531	1.14244	0.620946	-2.12981	6.99373e-10	7.6477e-09	AT3G63110.1	ATIPT3,IPT3	isopentenyltransferase 3
Glyma.17G096200	0.643451	0.659236	0.996272	0.227827	0.096609	0.05799	-2.67521	8.24493e-06	4.76092e-05	AT5G62680.1		Major facilitator superfamily protein
Glyma.09G253900	1.90745	2.24185	1.87905	5.99642	5.63141	5.55764	1.50262	1.8153e-13	3.01352e-12	AT4G36470.1		S-adenosyl-L-methionine-dependent methyltransferases superfamily protein
Glyma.08G321100	20.7243	19.2491	18.378	62.3194	82.7924	81.2614	1.83846	3.67649e-54	5.96257e-52	AT5G10770.1		Eukaryotic aspartyl protease family protein
Glyma.17G115800	1.95905	1.3809	1.56494	3.20231	4.47657	4.02747	1.13802	1.04591e-05	5.93425e-05	AT5G20120.1
Glyma.04G078400	20.3486	29.6751	24.703	8.06557	7.61106	8.72344	-1.73019	2.63581e-21	8.34357e-20	AT5G44460.1	CML43	calmodulin like 43
Glyma.01G091400	0.073018	0.153607	0.269563	0.869108	1.2579	1.38261	2.69769	2.38538e-06	1.51625e-05	AT5G13930.1	ATCHS,CHS,TT4	Chalcone and stilbene synthase family protein
Glyma.08G182100	16.7118	13.728	15.9034	49.8813	60.0769	52.0731	1.75204	1.1956e-51	1.75162e-49	AT1G13110.1	CYP71B7	cytochrome P450, family 71 subfamily B, polypeptide 7
Glyma.07G150400	13.0267	11.9363	12.1906	2.04885	1.31883	1.10904	-3.15782	5.14255e-38	4.15303e-36	AT3G11210.1		SGNH hydrolase-type esterase superfamily protein
Glyma.07G078200	0.564181	0.959421	0.934636	0.220695	0.085119	0.061987	-2.86114	6.84108e-07	4.75665e-06	AT2G45720.2		ARM repeat superfamily protein
Glyma.07G252900	14.7604	13.2087	9.3544	4.0331	4.00025	6.07436	-1.51843	9.14755e-06	5.24753e-05	AT5G18850.1
Glyma.13G322300	12.963	13.7628	14.3143	2.47003	3.60048	3.02981	-2.28465	8.7621e-42	8.26111e-40	AT5G22930.1		Protein of unknown function (DUF1635)
Glyma.10G157200	15.2407	16.5979	15.0381	1.41877	1.82612	1.9164	-3.30026	3.96424e-99	2.60385e-96	AT1G54790.1		GDSL-like Lipase/Acylhydrolase superfamily protein
Glyma.08G348101	0.254177	0.14999	0.24275	0.043589	0	0	-4.04742	0.00293858	0.00932292	AT3G25130.1
Glyma.20G203000	2.01632	3.60961	3.23083	1.67165	1.31635	1.37702	-1.12431	0.00240762	0.00784168	AT3G23200.1		Uncharacterised protein family (UPF0497)
Glyma.07G032900	1.59021	1.46772	1.89126	0.705426	0.607765	0.36256	-1.64352	0.00129084	0.00452154	AT1G52720.1
Glyma.04G234500	3.56078	1.95384	3.75553	1.39463	1.52339	1.53479	-1.16634	0.000151326	0.000666809	AT3G49290.1	ABIL2	ABL interactor-like protein 2
Glyma.11G243000	15.9137	17.7195	11.9248	8.99324	7.71101	6.1413	-1.10423	2.30921e-09	2.34129e-08	AT1G12990.1		beta-1,4-N-acetylglucosaminyltransferase family protein
Glyma.20G119700	1.21384	0.652887	0.986405	1.68562	2.92391	2.17465	1.13477	0.000646027	0.00244454	AT1G25390.1		Protein kinase superfamily protein
Glyma.18G096800	0.661731	0.598031	0.731648	1.61339	1.5941	1.65865	1.17305	6.02455e-13	9.47815e-12	AT4G27010.1
Glyma.14G050400	1.30766	1.65475	1.75247	0.273295	0.365641	0.258212	-2.49985	1.48966e-09	1.55187e-08	AT5G14180.1	MPL1	Myzus persicae-induced lipase 1
Glyma.01G168400	2.02416	2.68574	2.04449	0	0	0	-9.44275	9.67214e-14	1.65586e-12	AT1G80160.1		Lactoylglutathione lyase / glyoxalase I family protein
Glyma.06G192200	8.00344	8.94151	8.1527	3.40033	3.00664	4.79527	-1.28184	5.61458e-09	5.42596e-08	AT1G07830.1		ribosomal protein L29 family protein
Glyma.14G115500	0.077629	0.223959	0.180346	0	0	0	-5.63562	0.00755674	0.0211935	AT2G45180.1		Bifunctional inhibitor/lipid-transfer protein/seed storage 2S albumin superfamily protein
Glyma.17G019500	8.67208	10.4886	11.2863	21.7848	22.4121	22.1074	1.00831	4.04533e-15	7.80354e-14	AT4G34131.1	UGT73B3	UDP-glucosyl transferase 73B3
Glyma.18G102100	0.608045	0.239372	0.070998	0	0	0	-6.59821	0.000335567	0.00136169	AT1G50900.1		Ankyrin repeat family protein
Glyma.10G047750	5.88949	7.74132	5.40307	1.22282	1.1946	0.793048	-2.66994	6.3275e-19	1.67248e-17
Glyma.19G011000	0.210499	0.171865	0.153028	0.439709	0.627432	0.366883	1.31221	0.0161721	0.0406313	AT5G14890.1		NHL domain-containing protein
Glyma.15G080000	0.284059	0.160884	0.585538	0.170963	0.044289	0.092988	-1.837	0.0167907	0.0419315	AT2G33990.1	iqd9	IQ-domain 9
Glyma.18G238400	4.65907	4.08502	5.48566	2.24054	1.93338	1.72115	-1.38179	1.05355e-10	1.28983e-09	AT3G61540.1		alpha/beta-Hydrolases superfamily protein
Glyma.02G037400	0.122686	0.140067	0.297485	0	0	0	-6.88761	3.23014e-05	0.000165346	AT1G70550.1		Protein of Unknown Function (DUF239)
Glyma.20G192600	0.370658	0.450797	0.450968	1.45689	1.51949	1.99338	1.8348	1.52048e-06	9.9937e-06	AT5G03530.1	ATRAB,ATRAB ALPHA,ATRAB18B,ATRABC2A,RABC2A	RAB GTPase homolog C2A
Glyma.04G030300	9.45161	7.43004	8.35954	3.8204	4.00019	3.45684	-1.16565	2.94553e-15	5.75239e-14	AT1G27680.1	APL2	ADPGLC-PPase large subunit
Glyma.06G294500	2.00801	3.7956	4.04462	0	0.095927	0.291684	-4.77073	0.000127396	0.000570532	AT4G28250.1	ATEXPB3,ATHEXP BETA 1.6,EXPB3	expansin B3
Glyma.02G146300	50.9136	53.9081	47.1107	22.6485	24.0591	21.0068	-1.28014	2.02039e-26	8.96661e-25	AT3G22530.1
Glyma.17G091400	15.5202	17.5206	13.0196	5.39171	5.50384	5.23723	-1.60911	2.15061e-16	4.62892e-15	AT3G48020.1
Glyma.09G207100	7.99155	6.47115	7.63237	3.18117	2.78351	2.98921	-1.41648	5.85723e-11	7.41515e-10	AT1G32260.1
Glyma.04G147100	1.89382	1.97006	1.79923	1.27802	0.589487	1.08293	-1.05589	0.00516103	0.0152551	AT4G28050.1	TET7	tetraspanin7
Glyma.05G246500	14.1319	21.7553	23.194	3.61917	3.40139	4.07047	-2.51059	2.58696e-41	2.38763e-39	AT3G18000.1	NMT1,PEAMT,XPL1	S-adenosyl-L-methionine-dependent methyltransferases superfamily protein
Glyma.01G165500	0.335941	0.330369	0.508495	1.29528	1.69913	0.792831	1.55244	0.00186273	0.00625781
Glyma.18G015000	7.90712	7.38976	7.6157	4.05134	3.7435	3.48965	-1.13394	3.17791e-10	3.65242e-09	AT1G35210.1
Glyma.05G214300	0.023734	0.145145	0.21326	0	0	0	-7.03012	4.54503e-05	0.000225081	AT4G23740.1		Leucine-rich repeat protein kinase family protein
Glyma.03G260300	0.410651	0.251496	0.358007	0.10929	0	0.033485	-2.95203	0.00299158	0.00947049	AT1G01120.1	KCS1	3-ketoacyl-CoA synthase 1
Glyma.06G100700	0.571134	0.372395	0.649055	1.52534	1.75052	1.22487	1.34148	9.96131e-05	0.00045728
Glyma.08G232300	0.176138	0.430422	0.369588	0.043501	0	0.070322	-3.13231	0.000809864	0.00299098	AT5G51330.1	DYAD,SWI1	SWITCH1
Glyma.19G257000	6.70561	6.61792	5.3828	2.53002	4.21155	3.12903	-1.03711	5.19756e-05	0.000254233	AT4G27810.1
Glyma.02G210500	35.0037	31.8938	29.9305	16.0292	15.7426	14.9645	-1.16507	1.00132e-27	4.7775e-26	AT1G72210.1		basic helix-loop-helix (bHLH) DNA-binding superfamily protein
Glyma.17G164100	41.4921	42.9864	38.5714	12.1741	11.5787	16.4166	-1.73384	1.05663e-41	9.89117e-40	AT5G67360.1	ARA12	Subtilase family protein
Glyma.04G063500	0.240932	0.399794	1.24724	0.224017	0.183803	0.136048	-1.87505	0.00601025	0.0174177	AT2G34190.1		Xanthine/uracil permease family protein
Glyma.03G056200	0.153197	0.446795	0.320922	0	0.130771	0.035673	-2.50378	0.0168369	0.042024	AT5G01360.1	TBL3	Plant protein of unknown function (DUF828)
Glyma.05G069200	1.02303	0.572919	0.355258	3.38613	2.50781	2.32358	1.93382	0.000292249	0.00120501	AT5G05800.2
Glyma.10G027200	0.27744	0.578071	0.257273	0	0.121451	0.02788	-2.95549	0.00899951	0.0246642	AT5G28150.1		Plant protein of unknown function (DUF868)
Glyma.13G102400	0.646659	0.68598	0.520101	1.50154	1.63074	1.29882	1.14378	0.00169568	0.00576092	AT4G29850.1		Eukaryotic protein of unknown function (DUF872)
Glyma.09G096700	4.67698	3.97411	4.01456	0.800721	1.61413	1.4811	-1.75428	2.77172e-13	4.51565e-12	AT5G35160.2		Endomembrane protein 70 protein family
Glyma.13G033000	2.49128	1.78739	2.47462	1.17301	1.20019	1.10522	-1.06077	1.02302e-05	5.81608e-05	AT5G38260.1		Protein kinase superfamily protein
Glyma.06G184800	5.6937	6.04566	6.51184	1.79008	1.86878	2.17073	-1.78414	4.3415e-29	2.24245e-27	AT5G62890.2		Xanthine/uracil permease family protein
Glyma.17G007200	0.507042	0.635387	0.397041	0.041938	0.105039	0.325119	-1.82007	0.0152767	0.0387298	AT3G26300.1	CYP71B34	cytochrome P450, family 71, subfamily B, polypeptide 34
Glyma.01G025200	0.760979	0.344385	0.55867	1.68929	2.03025	2.12236	1.69324	4.55237e-06	2.76184e-05	AT5G65380.1		MATE efflux family protein
Glyma.14G089066	0.834898	1.35717	1.04812	0.251439	0.149941	0.490827	-1.91764	0.00124218	0.00437267	AT3G49760.1	AtbZIP5,bZIP5	basic leucine-zipper 5
Glyma.13G008802	1.17043	1.57803	1.73408	6.28435	2.83148	3.72551	1.45134	0.000190177	0.000819076	AT1G47980.1
Glyma.08G302833	1.67989	0.96875	1.99061	3.52707	3.636	4.02442	1.15422	4.77971e-06	2.88759e-05	AT2G13370.1	CHR5	chromatin remodeling 5
Glyma.17G015800	0.278995	0.540477	0.290184	0.102334	0.138263	0.093068	-1.87392	0.0121141	0.0318236	AT4G14220.1	RHF1A	RING-H2 group F1A
Glyma.14G074100	0.426665	0.566666	0.598519	0.043207	0.288573	0.07557	-2.02713	0.00543791	0.0159791	AT1G75220.1		Major facilitator superfamily protein
Glyma.19G156400	0.063153	0.137782	0.073494	0	0	0	-6.39989	0.00035444	0.00142988	AT5G19330.1	ARIA	ARM repeat protein interacting with ABF2
Glyma.08G030500	1.68336	2.29466	1.52127	0.157105	0.469139	0.173241	-2.86224	1.06909e-07	8.53408e-07	AT4G26220.1		S-adenosyl-L-methionine-dependent methyltransferases superfamily protein
Glyma.04G222000	4.05808	5.02961	4.46761	2.45412	1.98814	1.89577	-1.20821	1.29183e-09	1.35944e-08	AT2G40550.1	ETG1	E2F target gene 1
Glyma.07G052800	0.580248	0.806497	1.65822	0.198527	0.165558	0.179039	-2.59952	3.57564e-05	0.000181266	AT1G01200.1	ATRAB-A3,ATRABA3,RABA3	RAB GTPase homolog A3
Glyma.04G054200	0.31319	0.397942	0.620297	1.33328	1.40277	0.730649	1.28013	0.0165376	0.0414019	AT5G26170.1	ATWRKY50,WRKY50	WRKY DNA-binding protein 50
Glyma.14G087400	0.396726	1.40406	0.893393	0	0.086934	0.212046	-3.30142	0.000156991	0.000688827	AT4G24220.1	AWI31,VEP1	NAD(P)-binding Rossmann-fold superfamily protein
Glyma.18G115500	4.58709	5.10578	4.03806	10.6767	9.62679	10.4128	1.04569	1.56026e-10	1.86786e-09	AT1G06690.1		NAD(P)-linked oxidoreductase superfamily protein
Glyma.03G189800	0.259079	0.648937	0.5766	0	0.026479	0	-5.84467	1.03474e-08	9.63366e-08	AT2G36570.1		Leucine-rich repeat protein kinase family protein
Glyma.01G235300	0.627462	1.0848	0.591435	0.081921	0.249317	0.224797	-2.15347	5.42927e-06	3.24243e-05	AT2G32010.2	CVL1	CVP2 like 1
Glyma.10G151300	131.435	105.059	139.327	66.8242	46.8707	45.4786	-1.34903	2.74515e-16	5.86376e-15	AT5G27760.1		Hypoxia-responsive family protein
Glyma.05G097300	2.53348	5.25371	3.7749	1.45706	0.909474	1.51541	-1.68898	5.7565e-07	4.05693e-06	AT5G67260.1	CYCD3;2	CYCLIN D3;2
Glyma.17G250300	30.3898	38.7187	34.5897	15.3454	13.4286	13.3951	-1.41199	3.77236e-24	1.4476e-22
Glyma.12G197600	3.57653	7.53991	5.81059	2.20869	2.77002	2.55473	-1.28189	1.46623e-05	8.03676e-05	AT4G03210.1	XTH9	xyloglucan endotransglucosylase/hydrolase 9
Glyma.10G050800	0.523252	0.434142	0.737636	0.319973	0.044972	0.143289	-1.85518	0.0155363	0.0392742	AT2G37130.1		Peroxidase superfamily protein
Glyma.13G094400	4.87132	5.27038	4.22045	2.41536	2.42878	2.28133	-1.12602	2.35156e-08	2.07978e-07	AT5G57620.1	AtMYB36,MYB36	myb domain protein 36
Glyma.06G181700	0.508475	0.697364	0.948748	0.32746	0.220153	0.18435	-1.62838	0.000698788	0.00262579	AT3G12203.1	scpl17	serine carboxypeptidase-like 17
Glyma.13G089400	1.51594	1.62705	1.63001	0.545114	0.653706	0.796611	-1.38245	0.000554697	0.00213195	AT1G80030.2		Molecular chaperone Hsp40/DnaJ family protein
Glyma.13G285400	12.8097	15.5887	13.0101	7.62132	4.5464	4.65572	-1.40594	2.61209e-12	3.87439e-11	AT1G50600.1	SCL5	scarecrow-like 5
Glyma.12G046601	0.27785	0.296895	0.129447	0	0	0	-5.40691	0.0145916	0.0372953	AT3G18840.2		Tetratricopeptide repeat (TPR)-like superfamily protein
Glyma.09G163900	5.41464	8.34667	3.95581	2.08354	1.11768	1.20769	-2.11702	8.14312e-09	7.67752e-08	AT1G17860.1		Kunitz family trypsin and protease inhibitor protein
Glyma.17G048700	9.25946	10.8572	9.52657	0.840347	1.5359	0.985987	-3.24685	2.85345e-53	4.42734e-51	AT2G05920.1		Subtilase family protein
Glyma.01G190402	0.477104	0.590915	0.25096	0.122949	0.134211	0.167206	-1.75686	0.00208364	0.00691505	AT4G37430.1	CYP81F1,CYP91A2	cytochrome P450, family 91, subfamily A, polypeptide 2
Glyma.09G018600	0.460307	0.240002	0.160506	0.099162	0.040979	0.099909	-1.95921	0.00490809	0.0146005	AT5G49740.1	ATFRO7,FRO7	ferric reduction oxidase 7
Glyma.07G161300	1.92938	2.95936	1.61543	0.318907	0.5682	0.387167	-2.45373	3.23301e-10	3.7125e-09	AT4G34320.1		Protein of unknown function (DUF677)
Glyma.20G157900	0.670877	0.666177	0.751875	0.150036	0	0.136984	-2.99784	0.000379319	0.00152183	AT3G48920.1	AtMYB45,MYB45	myb domain protein 45
Glyma.11G113500	4.7162	4.6279	3.95989	8.61564	9.39897	11.6262	1.03757	1.88027e-08	1.68796e-07	AT4G39090.1	RD19,RD19A	Papain family cysteine protease
Glyma.15G049600	1.03294	0.835503	1.31439	2.81159	1.8621	2.36098	1.02223	0.00270254	0.00867674	AT1G25275.3
Glyma.17G029900	0.273868	0.268961	0.227688	0.051435	0	0.062474	-2.56663	0.0154995	0.0392014	AT4G08570.1		Heavy metal transport/detoxification superfamily protein
Glyma.20G145100	1.33968	2.45012	2.37359	0.61139	0.613615	0.774062	-1.73414	7.67195e-08	6.25857e-07	AT1G31690.1		Copper amine oxidase family protein
Glyma.10G221200	0.600492	0.454044	0.377245	1.14747	1.15785	1.44772	1.25727	0.00176088	0.00594605	AT1G74320.1		Protein kinase superfamily protein
Glyma.08G189600	0.766982	0.933146	0.73204	0.101681	0.212615	0.081175	-2.7302	4.92143e-09	4.79134e-08	AT1G55020.1	ATLOX1,LOX1	lipoxygenase 1
Glyma.03G085700	12.4809	12.6658	12.2776	6.68977	6.5317	6.55126	-1.03497	8.70491e-20	2.46806e-18	AT4G13020.1	MHK	Protein kinase superfamily protein
Glyma.08G002500	0.741729	0.778906	0.906013	0.580064	0.395817	0.331026	-1.00734	0.00802767	0.0223568	AT5G63800.1	BGAL6,MUM2	Glycosyl hydrolase family 35 protein
Glyma.14G041700	50.9226	56.5845	49.6715	26.8367	23.8597	21.1731	-1.24226	1.13186e-22	3.94051e-21	AT2G27080.2		Late embryogenesis abundant (LEA) hydroxyproline-rich glycoprotein family
Glyma.16G100400	90.1002	100.59	86.3129	43.7596	42.0935	44.3863	-1.20424	6.18894e-29	3.18415e-27	AT2G02100.1	LCR69,PDF2.2	low-molecular-weight cysteine-rich 69
Glyma.14G164800	0	0	0	0.453735	0.17512	0.243846	6.91748	1.82284e-05	9.81079e-05	AT1G37140.1	MCT1	MEI2 C-terminal RRM only like 1
Glyma.08G099900	4.02493	2.25636	2.93177	1.98228	1.35921	2.15365	-1.04698	6.46229e-05	0.000309565	AT1G30320.1		Remorin family protein
Glyma.16G023600	2.5601	3.26954	2.65192	1.24476	1.68571	1.49071	-1.0493	7.51823e-07	5.19084e-06	AT3G61830.1	ARF18	auxin response factor 18
Glyma.14G065900	15.7437	14.4544	14.7728	5.78543	4.59989	6.68413	-1.51405	1.24195e-25	5.18486e-24	AT2G39770.1	CYT1,EMB101,GMP1,SOZ1,VTC1	Glucose-1-phosphate adenylyltransferase family protein
Glyma.13G126300	4.25717	2.58998	3.46099	1.08178	1.78784	1.70667	-1.28642	0.000131074	0.000585073	AT5G44005.1
Glyma.06G017500	1.89402	2.08931	1.65099	0.686505	1.0031	0.825542	-1.2742	7.8013e-05	0.000367323	AT1G20650.1		Protein kinase superfamily protein
Glyma.04G020700	16.4738	15.9422	17.1475	10.8488	7.51604	5.76683	-1.14604	4.69769e-08	3.95499e-07	AT1G76070.1
Glyma.20G125000	6.0454	6.2924	6.13044	1.8633	2.69058	2.33931	-1.53476	2.67432e-17	6.18515e-16	AT1G71110.1
Glyma.15G120400	0.898854	1.11368	1.40681	0.193578	0.425038	0.704001	-1.48759	0.00750674	0.0210668	AT5G47710.1		Calcium-dependent lipid-binding (CaLB domain) family protein
Glyma.08G045300	1.77169	1.44777	1.20463	4.25106	3.00726	3.23583	1.12642	0.000717594	0.00268697	AT1G24600.1
Glyma.15G179800	2.86611	3.66358	2.15379	1.46776	1.32414	1.12855	-1.26077	0.000202515	0.000866477	AT5G20700.1		Protein of unknown function (DUF581)
Glyma.06G175200	0.213227	0.333526	0.372503	0.086079	0.048016	0.051607	-2.37956	0.000332852	0.00135178	AT3G01680.1
Glyma.06G194900	27.635	21.8443	21.6687	10.3522	9.25779	14.8582	-1.1643	3.52727e-10	4.04216e-09	AT3G47470.1	CAB4,LHCA4	light-harvesting chlorophyll-protein complex I subunit A4
Glyma.17G093900	40.8845	39.2425	34.85	19.6207	17.6919	19.0154	-1.14521	4.61285e-21	1.42919e-19	AT3G48100.1	ARR5,ATRR2,IBC6,RR5	response regulator 5
Glyma.13G302232	0.281194	0.127665	0.444186	0	0	0	-5.95411	0.00254065	0.00822597
Glyma.06G099800	2.21954	1.90076	1.78572	5.93586	4.91283	5.20227	1.32629	1.00376e-10	1.23004e-09	AT1G72200.1		RING/U-box superfamily protein
Glyma.02G255400	16.6585	12.9025	15.5195	7.12128	5.84671	4.59445	-1.46933	4.69869e-17	1.06594e-15	AT2G40000.1	ATHSPRO2,HSPRO2	ortholog of sugar beet HS1 PRO-1 2
Glyma.01G232500	5.19829	4.92165	3.98889	1.78843	2.37756	1.67001	-1.38159	1.63092e-13	2.72235e-12	AT3G03050.1	ATCSLD3,CSLD3,KJK	cellulose synthase-like D3
Glyma.14G023800	0.781499	2.2014	0.435452	3.75666	5.89547	6.82756	2.14733	0.00508402	0.0150546
Glyma.06G169100	1.00427	1.89312	1.50459	0.170232	0.277506	0.307632	-2.63407	7.69971e-11	9.61183e-10	AT3G48610.1	NPC6	non-specific phospholipase C6
Glyma.03G166900	2.95593	2.4406	2.27797	0.327143	0.883038	0.522907	-2.2341	5.98917e-08	4.96181e-07	AT5G43980.1	PDLP1,PDLP1A	plasmodesmata-located protein 1
Glyma.14G195000	53.1684	52.2215	48.7835	21.4356	13.8603	14.3435	-1.74623	2.47547e-27	1.15454e-25	AT3G47340.1	ASN1,AT-ASN1,DIN6	glutamine-dependent asparagine synthase 1
Glyma.02G286600	0.982079	1.4986	1.60625	0.463344	0.542928	0.247899	-1.80346	4.62773e-05	0.000228659	AT5G41880.1	POLA3,POLA4	DNA primases;DNA primases
Glyma.03G116200	0.639718	0.363831	0.578408	0.062665	0.043223	0.0192	-3.76383	4.26916e-07	3.08598e-06	AT4G01070.1	GT72B1,UGT72B1	UDP-Glycosyltransferase superfamily protein
Glyma.18G028167	0.510226	0.687938	0.984076	0.307169	0.196935	0.308017	-1.53177	0.00140226	0.00486387	AT5G05680.1	MOS7	nuclear pore complex protein-related
Glyma.20G094400	14.7609	14.4829	16.8751	5.20088	5.88104	4.19502	-1.70397	2.13164e-19	5.85014e-18	AT5G02270.1	ATNAP9,NAP9	non-intrinsic ABC protein 9
Glyma.05G228100	0.098753	0.103757	0.157334	0.026615	0.011036	0	-3.15815	0.00867595	0.023882	AT5G11590.1	TINY2	Integrase-type DNA-binding superfamily protein
Glyma.08G336900	1.58472	1.69629	1.83515	0.759006	0.702494	0.638118	-1.3951	1.20247e-08	1.10904e-07	AT1G55730.1	ATCAX5,CAX5	cation exchanger 5
Glyma.05G062300	28.3532	24.0704	27.3147	57.4215	61.6606	71.3771	1.13934	1.94162e-27	9.14207e-26	AT5G47390.1		myb-like transcription factor family protein
Glyma.16G151500	1.7782	1.9319	1.24773	7.67866	9.21074	7.64782	2.18894	3.6423e-24	1.39906e-22	AT3G04070.2	anac047,NAC047	NAC domain containing protein 47
Glyma.09G045400	3.93461	3.69167	5.25957	2.02938	2.33277	2.38791	-1.04386	3.273e-05	0.000167323	AT4G15780.1	ATVAMP724,VAMP724	vesicle-associated membrane protein 724
Glyma.10G171300	6.19629	5.56018	5.08079	2.78177	2.23855	2.46404	-1.2726	2.7372e-11	3.61868e-10	AT1G05840.1		Eukaryotic aspartyl protease family protein
Glyma.17G164800	11.7977	10.551	10.8712	0.732927	0.918936	1.46715	-3.5248	7.97456e-49	1.03042e-46	AT4G37450.1	AGP18,ATAGP18	arabinogalactan protein 18
Glyma.09G046400	2.55428	2.9371	3.62438	1.58695	1.88005	1.27711	-1.0504	0.000256026	0.00107112	AT3G21420.1		2-oxoglutarate (2OG) and Fe(II)-dependent oxygenase superfamily protein
Glyma.11G179400	8.08483	7.07066	7.3514	3.78368	2.71039	2.64156	-1.43697	6.75237e-14	1.1692e-12	AT3G44190.1		FAD/NAD(P)-binding oxidoreductase family protein
Glyma.13G031500	0.222776	0.12773	0.155538	0	0	0	-6.79327	4.06997e-05	0.000203886	AT1G44110.1	CYCA1;1	Cyclin A1;1
Glyma.12G227100	2.17603	2.3793	3.61615	0.413367	0.689359	0.54347	-2.41011	9.28499e-11	1.14422e-09	AT3G15115.1
Glyma.05G137300	2.333	3.64887	3.8948	0.258459	0.402689	0	-3.99135	3.967e-09	3.90361e-08	AT2G35585.1
Glyma.18G047500	1.07048	1.59193	0.853987	0.505993	0.501103	0.726415	-1.12379	0.0163274	0.040951	AT1G62350.1		Pentatricopeptide repeat (PPR) superfamily protein
Glyma.07G242400	0.014984	0.182175	0.244418	0	0	0	-5.9678	0.00362726	0.0111907	AT4G24220.1	AWI31,VEP1	NAD(P)-binding Rossmann-fold superfamily protein
Glyma.07G211300	0.231732	0.333699	0.324806	0.064297	0.103044	0.124414	-1.70951	0.00204416	0.0067972	AT1G49620.1	ICK5,ICN6,KRP7	Cyclin-dependent kinase inhibitor family protein
Glyma.10G211200	3.04601	3.00861	2.48752	5.9487	6.51675	8.53656	1.17873	3.00213e-08	2.6e-07	AT5G19290.1		alpha/beta-Hydrolases superfamily protein
Glyma.09G226700	3.9345	4.29169	4.69052	0.057489	0.323891	0.25104	-4.43019	4.34311e-33	2.74298e-31	AT3G63470.1	scpl40	serine carboxypeptidase-like 40
Glyma.03G197300	0.303542	0.381747	0.818489	0.032921	0.036646	0.019993	-4.11133	1.47333e-10	1.76971e-09	AT2G36200.1		P-loop containing nucleoside triphosphate hydrolases superfamily protein
Glyma.11G080901	0.724569	1.67474	1.12544	0.590442	0.294342	0.114466	-1.83942	0.00269713	0.00866432	AT4G35970.1	APX5	ascorbate peroxidase 5
Glyma.18G128600	1.8447	2.52098	2.64641	0.727363	1.08288	1.24477	-1.31386	1.94431e-06	1.25698e-05	AT5G62620.1		Galactosyltransferase family protein
Glyma.03G210700	0.326926	0.124345	0.249389	0	0	0.053191	-3.71359	0.00223208	0.00733725	AT1G03010.1		Phototropic-responsive NPH3 family protein
Glyma.13G217000	2.85034	2.9678	2.8011	1.10318	1.41468	0.788253	-1.49221	1.99183e-08	1.78081e-07	AT5G18550.1		Zinc finger C-x8-C-x5-C-x3-H type family protein
Glyma.04G252300	1.38265	1.63534	1.75898	0.290555	0.310294	0.419234	-2.33397	4.32503e-11	5.56842e-10	AT1G77690.1	LAX3	like AUX1 3
Glyma.14G049500	0.382708	0.287415	0.857541	2.56561	1.51829	1.77524	1.82115	6.56941e-05	0.000314352	AT1G05010.1	ACO4,EAT1,EFE	ethylene-forming enzyme
Glyma.13G279100	3.48989	4.07854	3.38718	2.42767	1.62462	1.08881	-1.19737	0.000137738	0.000611291	AT4G27460.1		Cystathionine beta-synthase (CBS) family protein
Glyma.10G060100	98.6513	126.255	88.4456	26.8458	26.1347	26.7796	-2.0956	1.04905e-56	1.83747e-54	AT3G53180.1		glutamate-ammonia ligases;catalytics;glutamate-ammonia ligases
Glyma.18G125600	18.5384	21.4807	20.1599	6.11603	5.24691	6.44378	-1.87262	2.49538e-37	1.94738e-35	AT5G62740.1	ATHIR1,HIR1	SPFH/Band 7/PHB domain-containing membrane-associated protein family
Glyma.08G052100	0.760231	0.864293	1.01228	0.200081	0.286048	0.276689	-1.89919	0.000175464	0.000761987	AT3G18050.1
Glyma.06G057000	0.027162	0.113491	0.05045	0	0	0	-5.87252	0.0036451	0.0112431	AT2G26300.1	ATGPA1,GP ALPHA 1,GPA1	G protein alpha subunit 1
Glyma.13G214500	2.84996	2.80907	3.17659	0.248854	0.40087	0.36444	-3.22955	1.05802e-25	4.43581e-24	AT2G47930.1	AGP26,ATAGP26	arabinogalactan protein 26
Glyma.06G133900	0.496434	0.303896	0.424422	0	0	0	-7.77359	6.91521e-08	5.68241e-07	AT1G57680.2
Glyma.11G031300	1.25276	0.908136	1.21665	0	0.11451	0.030196	-4.60846	1.0049e-08	9.36468e-08	AT1G62520.1
Glyma.02G224800	0.696027	0.651887	0.81935	0	0	0.081581	-4.89852	3.60684e-08	3.08208e-07	AT2G38080.1	ATLMCO4,IRX12,LAC4,LMCO4	Laccase/Diphenol oxidase family protein
Glyma.10G234700	0	0.166339	0.147145	0	0	0	-6.03239	0.00998757	0.0269347	AT5G52400.1	CYP715A1	cytochrome P450, family 715, subfamily A, polypeptide 1
Glyma.10G290300	8.0177	8.78105	8.04102	0.480935	0.651721	1.72963	-3.24221	4.80119e-21	1.48637e-19	AT5G59790.1		Domain of unknown function (DUF966)
Glyma.10G227300	1.43517	1.37083	1.47558	0	0	0.039783	-6.82094	0.000122023	0.000549027	AT3G59140.1	ATMRP14,MRP14	multidrug resistance-associated protein 14
Glyma.18G241600	0.237698	0.211824	0.755405	1.596	1.77008	1.2077	1.81096	0.00209073	0.00693276	AT5G16490.1	RIC4	ROP-interactive CRIB motif-containing protein 4
Glyma.07G028300	11.5364	9.89308	15.0369	32.3783	34.4548	37.2172	1.34246	4.49757e-29	2.31699e-27	AT1G15740.1		Leucine-rich repeat family protein
Glyma.07G203700	2.09363	2.2983	2.08486	0.627412	0.641201	0.520156	-1.96006	7.24111e-17	1.61684e-15	AT2G29120.1	ATGLR2.7,GLR2.7	glutamate receptor 2.7
Glyma.17G126100	7.82621	6.81452	7.26752	2.90867	3.51469	4.18983	-1.16159	3.07862e-10	3.54554e-09	AT4G24760.1		alpha/beta-Hydrolases superfamily protein
Glyma.08G025700	62.9244	67.1562	69.8395	23.2761	25.7564	22.6331	-1.59379	2.30812e-67	5.82991e-65	AT5G42020.1	BIP,BIP2	Heat shock protein 70 (Hsp 70) family protein
Glyma.05G182500	6.25561	10.9946	6.99412	2.92258	4.08889	2.04718	-1.48768	9.85113e-12	1.36414e-10	AT5G65210.3	TGA1	bZIP transcription factor family protein
Glyma.08G180900	4.93996	5.52568	5.48425	0.089609	0.265317	0.666452	-4.08853	6.72127e-09	6.42146e-08	AT5G64570.1	ATBXL4,XYL4	beta-D-xylosidase 4
Glyma.13G199500	1.31969	1.78212	1.37684	0	0	0	-9.29047	3.59978e-13	5.79286e-12	AT5G12380.1	ANNAT8	annexin 8
Glyma.03G154600	3.6985	4.75761	3.04151	1.32088	1.55124	0.690792	-1.9109	1.03826e-08	9.66407e-08	AT3G63170.1		Chalcone-flavanone isomerase family protein
Glyma.20G234200	0.372977	0.185102	0.236327	0	0	0	-7.11434	6.75997e-06	3.96798e-05	AT3G05330.1	ATN,ATTAN	cyclin family
Glyma.09G084200	0.401215	0.674617	0.153488	0.086741	0	0	-4.0033	0.00515142	0.0152324
Glyma.13G190100	0.417037	0.514736	0.717845	0.041889	0	0.163273	-2.99633	0.00728101	0.0205092	AT3G12300.1
Glyma.20G129900	7.96704	4.7071	11.3894	5.93729	3.34433	3.26693	-1.04409	0.00210449	0.00697425	AT2G15220.1		Plant basic secretory protein (BSP) family protein
Glyma.17G068300	0.635199	0.858736	0.879915	0.068021	0.183352	0.485474	-1.81753	0.0031401	0.00987562	AT4G30400.1		RING/U-box superfamily protein
Glyma.02G135500	0.674355	0.395324	0.377396	0	0	0	-8.20152	3.55415e-09	3.51578e-08	AT4G33950.1	ATOST1,OST1,P44,SNRK2-6,SNRK2.6,SRK2E	Protein kinase superfamily protein
Glyma.16G115500	5.57059	3.953	5.99829	2.92139	3.06442	2.5038	-1.05864	1.03764e-06	7.0191e-06	AT1G76520.2		Auxin efflux carrier family protein
Glyma.15G050500	70.5848	85.8207	75.7877	38.7857	34.6086	36.7001	-1.19154	1.6092e-24	6.34187e-23	AT1G15120.1		Ubiquinol-cytochrome C reductase hinge protein
Glyma.18G229800	5.38389	5.50025	6.30912	2.42145	2.06926	2.00285	-1.51955	5.24683e-11	6.6875e-10	AT2G45790.1	ATPMM,PMM	phosphomannomutase
Glyma.17G243100	6.74899	4.96322	5.72626	1.3961	1.73653	1.3711	-2.15519	1.55091e-29	8.17129e-28	AT1G47380.1		Protein phosphatase 2C family protein
Glyma.12G135000	232.227	275.491	228.623	64.0306	59.6888	80.0367	-1.9721	1.33224e-60	2.77796e-58	AT5G54770.1	THI1,THI4,TZ	thiazole biosynthetic enzyme, chloroplast (ARA6) (THI1) (THI4)
Glyma.06G056500	5.05294	3.37355	4.659	9.00422	10.6987	11.4546	1.11395	1.58497e-13	2.65013e-12	AT4G33200.1	ATXI-I,XI-15,XI-I	myosin, putative
Glyma.05G205900	224.811	222.411	234.199	139.924	114.935	113.814	-1.08034	6.13475e-30	3.33937e-28	AT5G23750.1		Remorin family protein
Glyma.11G085500	16.3636	15.9196	20.0558	7.80601	7.0631	7.37817	-1.34768	8.40399e-22	2.73268e-20	AT4G35590.1		RWP-RK domain-containing protein
Glyma.13G047300	5.12969	6.91724	3.85809	3.38299	2.46419	2.0256	-1.12642	0.00012398	0.000557131	AT3G25780.1	AOC3	allene oxide cyclase 3
Glyma.04G161000	0.445867	0.6594	0.446832	0.161251	0.285458	0.230966	-1.29957	0.000957706	0.00347032	AT1G74160.1
Glyma.14G219300	3.53708	3.40523	3.72655	0.084348	0.354464	0.498739	-3.61817	1.51361e-17	3.57421e-16	AT1G75780.1	TUB1	tubulin beta-1 chain
Glyma.05G213900	0.096852	0.243139	0.247682	0	0.014939	0.023738	-3.81331	0.00424744	0.0128634	AT4G23720.1		Protein of unknown function (DUF1191)
Glyma.09G203500	27.2806	20.7097	33.1575	187.318	250.099	384.596	3.23716	2.39327e-22	8.13092e-21	AT4G37870.1	PCK1,PEPCK	phosphoenolpyruvate carboxykinase 1
Glyma.08G157800	2.94158	2.22669	2.23987	11.2507	11.7706	14.3692	2.17931	3.49718e-38	2.8476e-36	AT2G31955.3	CNX2	cofactor of nitrate reductase and xanthine dehydrogenase 2
Glyma.02G274000	1.25386	1.54109	2.25232	0.201284	0.403649	0.822657	-1.94442	0.000120907	0.00054469	AT5G42250.1		Zinc-binding alcohol dehydrogenase family protein
Glyma.01G162500	65.1427	63.8521	58.2421	31.7391	31.2138	34.3833	-1.05972	6.88464e-26	2.91433e-24	AT2G17710.1
Glyma.19G016600	1.03747	1.2224	1.21632	2.59507	3.01951	2.42835	1.09504	1.13446e-08	1.05025e-07	AT3G28345.1		ABC transporter family protein
Glyma.15G038700	1.07186	1.63994	2.04115	0.340455	0.159711	0.271488	-2.70694	6.29831e-10	6.94894e-09	AT3G12110.1	ACT11	actin-11
Glyma.14G090600	0.957782	0.998615	1.00688	0.192672	0.274786	0.336898	-1.99256	6.57769e-10	7.22281e-09	AT3G49720.1
Glyma.10G289900	82.403	94.8216	79.1559	23.3294	21.1503	22.5219	-2.05166	1.96646e-75	6.4048e-73	AT4G35550.1	ATWOX13,HB-4,WOX13	WUSCHEL related homeobox 13
Glyma.03G088900	5.28796	5.72617	5.76945	0.784414	0.802855	1.17731	-2.71	1.59865e-25	6.64586e-24	AT3G07390.1	AIR12	auxin-responsive family protein
Glyma.04G089000	0.179824	0	0.057251	0.312038	0.407942	0.680772	2.38131	0.0102224	0.0274805	AT1G58340.1	ZF14	MATE efflux family protein
Glyma.17G053000	20.2126	24.4023	23.807	8.794	10.7733	8.16611	-1.41545	1.30409e-20	3.91425e-19	AT5G19890.1		Peroxidase superfamily protein
Glyma.06G127200	6.942	6.82242	5.75013	3.02664	2.77124	1.77324	-1.45766	2.20285e-10	2.5853e-09	AT1G31910.1		GHMP kinase family protein
Glyma.02G211400	3.17042	4.99051	3.08635	1.17238	0.995641	1.34546	-1.78867	1.83373e-10	2.17606e-09	AT1G12680.1	PEPKR2	phosphoenolpyruvate carboxylase-related kinase 2
Glyma.20G217000	2.86994	2.79526	2.26088	1.3134	0.826763	0.965671	-1.45907	6.09686e-06	3.60344e-05	AT4G27745.1		Yippee family putative zinc-binding protein
Glyma.18G035300	1.85719	2.14562	1.74292	0.607202	0.768814	1.06169	-1.36412	0.000785229	0.00290981	AT2G44920.2		Tetratricopeptide repeat (TPR)-like superfamily protein
Glyma.12G172700	3.0213	3.53106	2.43827	1.4414	0.50556	0.917261	-1.60564	8.57707e-08	6.94519e-07	AT3G26700.1		Protein kinase superfamily protein
Glyma.09G231800	1.39874	3.07642	2.52857	0	0.098793	0.033158	-5.79425	6.28227e-23	2.22248e-21	AT1G70710.1	ATGH9B1,CEL1,GH9B1	glycosyl hydrolase 9B1
Glyma.12G221200	9.25939	10.1295	8.13329	4.58494	4.04498	4.38339	-1.19597	3.23434e-13	5.23687e-12	AT3G15518.1
Glyma.04G057000	82.0982	90.4928	85.702	44.6117	38.7779	46.8882	-1.10322	6.11765e-26	2.61493e-24	AT5G20650.1	COPT5	copper transporter 5
Glyma.03G205000	0.689989	0.613081	0.550583	0.17504	0.079758	0.22666	-2.0454	7.09149e-05	0.000337043	AT3G54750.2
Glyma.01G018600	5.2689	7.5157	6.01794	1.91362	3.67284	2.62075	-1.31048	2.40175e-05	0.000126036	AT1G32630.1
Glyma.17G051400	89.5134	81.5028	94.6755	255.191	227.755	320.568	1.613	7.93231e-34	5.22763e-32	AT1G72830.1	ATHAP2C,HAP2C,NF-YA3	nuclear factor Y, subunit A3
Glyma.01G038900	3.04764	2.3253	3.01799	5.88216	9.0793	6.74685	1.25597	3.15197e-08	2.71874e-07	AT1G69970.1	CLE26	CLAVATA3/ESR-RELATED 26
Glyma.01G187400	1.95744	1.85213	2.23749	1.08823	0.918104	0.547968	-1.34891	2.76509e-07	2.05957e-06	AT5G67100.1	ICU2	DNA-directed DNA polymerases
Glyma.10G213500	7.75803	10.796	9.22406	3.08562	1.65831	2.16262	-2.11832	2.83632e-14	5.09013e-13	AT1G07900.1	LBD1	LOB domain-containing protein 1
Glyma.12G094300	0.178807	0	0.242339	2.38572	1.65202	1.53691	3.18359	0.0149288	0.0379896	AT1G21650.2		Preprotein translocase SecA family protein
Glyma.13G205100	0.292932	0.103284	0.078755	0.63945	0.680065	0.651893	1.91487	0.00296083	0.00938445	AT1G50660.1
Glyma.08G248700	3.72116	6.08454	5.85197	1.15548	2.40069	2.03047	-1.59687	2.09065e-05	0.000110996
Glyma.16G161100	3.00534	2.34197	3.40511	0.828625	1.64273	1.23448	-1.34849	3.31001e-05	0.000169017	AT3G60470.1		Plant protein of unknown function (DUF247)
Glyma.12G113800	50.1657	59.7278	47.0861	14.876	13.736	17.787	-1.87601	1.89838e-43	1.94326e-41	AT4G02340.1		alpha/beta-Hydrolases superfamily protein
Glyma.01G031300	0.338471	0.55095	0.570845	0.036569	0	0.033202	-4.54009	1.00084e-07	8.02669e-07	AT1G70340.1		Plant protein of unknown function (DUF936)
Glyma.16G006400	0.784345	0.887082	0.615448	0.337082	0.327532	0.451751	-1.14986	0.000646351	0.00244553	AT5G41540.1		Disease resistance protein (TIR-NBS-LRR class) family
Glyma.01G096200	0	0	0	1.35947	0.875831	0.773357	7.97789	1.22021e-08	1.12461e-07	AT1G73260.1	ATKTI1,KTI1	kunitz trypsin inhibitor 1
Glyma.02G108400	0.404652	0.225374	0.341156	0.707879	0.97497	1.19866	1.44032	0.000763657	0.00283955	AT1G14190.1		Glucose-methanol-choline (GMC) oxidoreductase family protein
Glyma.13G220500	4.92483	3.66537	4.14217	1.17357	1.4944	2.05948	-1.54685	8.21241e-08	6.67184e-07	AT5G62100.2	ATBAG2,BAG2	BCL-2-associated athanogene 2
Glyma.19G219000	0.955793	1.60077	0.797481	0	0.174553	0.065736	-3.84305	3.3556e-07	2.46586e-06	AT1G48000.1	AtMYB112,MYB112	myb domain protein 112
Glyma.06G317100	0.193226	0	0.050393	0.282585	0.883761	0.382719	2.49708	0.0115419	0.0305423	AT4G02050.1	STP7	sugar transporter protein 7
Glyma.04G018900	11.5508	13.2645	14.395	32.494	32.0639	37.0734	1.25776	2.13839e-30	1.19031e-28	AT4G35240.2		Protein of unknown function (DUF630 and DUF632)
Glyma.17G242701	0	0	0	0.233865	0.355507	0.659286	6.28448	0.000469645	0.00183657	AT3G59440.1		Calcium-binding EF-hand family protein
Glyma.04G091300	1.287	1.57211	1.17621	0.503038	0.292061	0.318343	-1.97544	1.15137e-08	1.06515e-07	AT1G09890.1		Rhamnogalacturonate lyase family protein
Glyma.06G275900	2.49756	5.50533	4.63735	0.16542	0.064736	0.302729	-4.65173	5.64135e-23	1.99933e-21	AT5G05340.1		Peroxidase superfamily protein
Glyma.19G030100	0.147454	0.316198	0.211015	0	0	0	-6.20618	0.000818073	0.0030179	AT3G02120.1		hydroxyproline-rich glycoprotein family protein
Glyma.10G166900	9.50312	8.3883	8.64335	21.7959	19.5111	19.141	1.07335	1.06817e-17	2.54207e-16	AT3G04550.1
Glyma.20G175100	1.23413	1.54477	1.15705	0.822733	0.738347	0.283468	-1.1948	0.00903348	0.0247452	AT4G09570.1	ATCPK4,CPK4	calcium-dependent protein kinase 4
Glyma.04G191200	0.221287	0.610597	0.303287	0.037641	0	0.017087	-4.30894	2.97202e-07	2.20389e-06	AT4G24790.1		AAA-type ATPase family protein
Glyma.11G109100	18.5698	11.9925	13.7885	40.4526	39.9239	41.0109	1.33735	1.113e-17	2.64556e-16	AT1G32700.1		PLATZ transcription factor family protein
Glyma.03G006600	0.494133	0.046438	0.634414	1.12988	1.69159	1.29818	1.68865	0.0108146	0.0288855	AT1G08810.1	AtMYB60,MYB60	myb domain protein 60
Glyma.07G050000	0.292051	0.10403	0.215694	0	0	0	-6.87714	3.23332e-05	0.000165444	AT2G46780.1		RNA-binding (RRM/RBD/RNP motifs) family protein
Glyma.06G025100	2.56736	2.63604	2.21923	1.09503	1.024	0.948728	-1.38417	1.27998e-09	1.34877e-08	AT1G75680.1	AtGH9B7,GH9B7	glycosyl hydrolase 9B7
Glyma.09G154700	18.3673	14.3839	9.49104	1.7375	2.23329	3.95226	-2.51338	1.51239e-16	3.29483e-15	AT4G10340.1	LHCB5	light harvesting complex of photosystem II 5
Glyma.06G279100	0.33819	0.054937	0.245729	0	0	0	-6.60705	0.000246792	0.00103579	AT5G45890.1	SAG12	senescence-associated gene 12
Glyma.10G283800	0.479917	1.29984	0.824349	0.06643	0.085115	0	-4.1804	4.2135e-08	3.57336e-07	AT2G16990.1		Major facilitator superfamily protein
Glyma.14G089200	3.34483	4.06819	2.96241	1.0672	1.66916	1.70732	-1.33957	4.4197e-08	3.73617e-07	AT4G37750.1	ANT,CKC,CKC1,DRG	Integrase-type DNA-binding superfamily protein
Glyma.04G241400	5.07449	4.11663	3.81915	0.348736	0.280195	0.086747	-4.24922	4.21076e-26	1.82961e-24	AT1G21460.1		Nodulin MtN3 family protein
Glyma.06G124800	6.92361	6.44579	5.34949	1.6322	1.28427	2.63749	-1.87063	2.64347e-09	2.66307e-08	AT5G53310.1		myosin heavy chain-related
Glyma.02G277300	11.0869	6.45629	10.8431	2.7102	2.40958	2.67306	-1.97983	1.47769e-17	3.49346e-16	AT2G44060.2		Late embryogenesis abundant protein, group 2
Glyma.17G203000	3.62418	4.48352	5.25957	12.6677	16.46	21.2073	1.7925	3.07517e-20	8.97057e-19	AT2G25680.1	MOT1	molybdate transporter 1
Glyma.10G225600	0.231456	0.272604	0.454385	1.28495	1.34049	0.995472	1.78261	0.0182584	0.045022
Glyma.02G255800	0.026019	0.082227	0.113345	0.766078	0.376502	0.482436	2.71509	0.000176678	0.000766838	AT2G38120.1	AUX1,MAP1,PIR1,WAV5	Transmembrane amino acid transporter family protein
Glyma.08G257700	0.662495	1.20167	0.973772	0.351339	0.50773	0.296893	-1.39715	0.000666587	0.00251462	AT5G13290.2	CRN,SOL2	Protein kinase superfamily protein
Glyma.08G170700	214.437	193.977	240.556	101.654	100.416	87.2533	-1.27413	9.30967e-29	4.71586e-27	AT2G32190.1
Glyma.20G155100	6.54147	6.83237	6.0635	0.995209	0.906398	0.783427	-2.9547	7.11069e-31	4.0496e-29	AT4G25470.1	ATCBF2,CBF2,DREB1C,FTQ4	C-repeat/DRE binding factor 2
Glyma.18G284300	27.3373	28.1996	30.0434	74.5838	87.7466	83.1937	1.40504	4.87887e-56	8.43316e-54	AT1G27980.1	ATDPL1,DPL1	dihydrosphingosine phosphate lyase
Glyma.01G036300	5.75174	4.63556	6.31844	1.15277	0.338571	0.316204	-3.31957	1.57793e-11	2.14436e-10
Glyma.14G024200	1.00999	0.917047	0.886419	0.577752	0.484647	0.383721	-1.07043	0.000955824	0.00346445	AT1G11660.1		heat shock protein 70 (Hsp 70) family protein
Glyma.03G200200	1.47093	1.65189	1.82689	0.051163	0.021429	0.300067	-3.85869	1.67197e-08	1.51338e-07	AT2G36026.1		Ovate family protein
Glyma.03G253500	8.88955	5.85559	6.65842	50.0137	63.9529	81.1268	3.06774	7.9612e-67	1.97328e-64	AT1G08550.2	AVDE1,NPQ1	non-photochemical quenching 1
Glyma.19G204600	0.330178	0.264959	0.397927	0.146952	0.127765	0.231856	-1.09028	0.02033	0.0493475	AT5G06610.1		Protein of unknown function (DUF620)
Glyma.19G144400	1.30489	0.921885	1.35252	0	0	0	-9.02605	3.42447e-12	5.00773e-11	AT2G42260.1	PYM,UVI4	uv-b-insensitive 4
Glyma.10G089300	0.657274	1.83356	2.57649	0.709992	0	0.129702	-2.70774	0.0102842	0.027624	AT1G51400.1		Photosystem II 5 kD protein
Glyma.17G024300	0.057718	0.300593	0.321129	0	0	0	-7.16856	1.25931e-05	6.99991e-05	AT5G18560.1	PUCHI	Integrase-type DNA-binding superfamily protein
Glyma.18G207400	2.66548	8.37584	4.5743	1.48984	1.225	0.296073	-2.46712	1.24424e-05	6.92301e-05	AT3G51660.1		Tautomerase/MIF superfamily protein
Glyma.08G106500	2.28195	1.32569	2.07556	4.23459	4.2999	3.79311	1.01497	3.0593e-07	2.26247e-06	AT5G27270.1	EMB976	Tetratricopeptide repeat (TPR)-like superfamily protein
Glyma.11G083800	1.43581	3.69118	1.9531	0.751819	0.614944	0.514719	-2.01764	6.59623e-07	4.59695e-06	AT1G20560.1	AAE1	acyl activating enzyme 1
Glyma.19G018100	42.3841	38.984	38.6924	10.8069	12.5332	11.1054	-1.91526	1.23874e-67	3.1496e-65	AT3G28480.1		Oxoglutarate/iron-dependent oxygenase
Glyma.06G314200	1.06293	0.478729	0.689373	0	0.192054	0.190598	-2.65475	0.00114223	0.0040609	AT5G04970.1		Plant invertase/pectin methylesterase inhibitor superfamily
Glyma.02G302400	0.063505	0.067399	0.059972	0.559104	0.580673	0.215457	2.73598	7.46908e-05	0.000353284	AT5G55970.1		RING/U-box superfamily protein
Glyma.14G164600	4.47089	3.65631	4.33635	10.3474	10.7199	10.1141	1.20416	3.23828e-22	1.09358e-20	AT4G08180.2	ORP1C	OSBP(oxysterol binding protein)-related protein 1C
Glyma.11G117600	118.395	111.054	129.285	383.546	429.852	450.916	1.70171	2.28405e-86	1.0716e-83	AT2G21660.1	ATGRP7,CCR2,GR-RBP7,GRP7	cold, circadian rhythm, and rna binding 2
Glyma.16G061500	9.39609	9.29153	7.82791	2.67542	1.55701	4.48035	-1.72738	2.20808e-07	1.67315e-06	AT5G53070.1		Ribosomal protein L9/RNase H1
Glyma.02G040000	4.63502	4.73021	3.59499	1.63195	1.16459	0.966957	-1.89253	2.81154e-08	2.44706e-07	AT5G65400.1		alpha/beta-Hydrolases superfamily protein
Glyma.01G168100	0.284593	0.368059	0.271898	0.035051	0.122543	0.171477	-1.60649	0.00663881	0.0189674	AT4G36180.1		Leucine-rich receptor-like protein kinase family protein
Glyma.11G018700	1.70112	1.8849	1.45462	3.75508	3.78631	4.04192	1.04412	1.08491e-11	1.49969e-10	AT4G11110.1	SPA2	SPA1-related 2
Glyma.14G214500	0.744935	0.57503	0.663994	0	0.260446	0.219998	-2.13189	0.0178593	0.0441967	AT5G16600.1	AtMYB43,MYB43	myb domain protein 43
Glyma.16G215000	0.286932	0.366687	0.29085	0.130119	0.223612	0.106577	-1.14297	0.00867791	0.0238832	AT5G17680.1		disease resistance protein (TIR-NBS-LRR class), putative
Glyma.06G093600	16.2902	22.11	20.2738	2.46319	4.40496	4.79427	-2.44026	1.07694e-29	5.76659e-28	AT1G09750.1		Eukaryotic aspartyl protease family protein
Glyma.09G009800	3.20668	2.49882	2.82684	1.55099	0.856577	0.930199	-1.45873	7.43672e-05	0.000351838	AT2G32300.1	UCC1	uclacyanin 1
Glyma.08G275500	0.025051	0.419572	0.14137	0	0	0.024519	-4.37865	0.00173322	0.00586772	AT2G22620.1		Rhamnogalacturonate lyase family protein
Glyma.12G035700	0.186128	0.146181	0.302345	0	0	0	-5.82186	0.00372515	0.0114631	AT4G34760.1		SAUR-like auxin-responsive protein family
Glyma.01G122800	3.29352	3.89348	3.11243	0.913703	0.936581	1.15715	-1.88918	3.80294e-15	7.35759e-14	AT3G51860.1	ATCAX3,ATHCX1,CAX1-LIKE,CAX3	cation exchanger 3
Glyma.06G041500	0.808546	1.19394	0.653647	0.176774	0.115626	0.366187	-2.13109	6.70458e-05	0.000320443	AT2G25737.1		Sulfite exporter TauE/SafE family protein
Glyma.06G228800	0.892616	0.803446	1.38148	0.16633	0.043949	0.329271	-2.61079	1.6929e-05	9.1657e-05	AT3G14920.1		Peptide-N4-(N-acetyl-beta-glucosaminyl)asparagine amidase A protein
Glyma.02G131200	0.762743	0.633367	0.274295	0	0	0	-7.97759	3.49036e-08	2.98838e-07	AT3G25640.1		Protein of unknown function, DUF617
Glyma.04G047100	0.581457	0.599489	0.296173	0.090388	0.113067	0.304249	-1.64449	0.0168499	0.04205	AT3G49810.1		ARM repeat superfamily protein
Glyma.14G094500	0.02539	0.129039	0.210875	0	0	0	-6.89144	6.7502e-05	0.000322444	AT3G25690.3	CHUP1	Hydroxyproline-rich glycoprotein family protein
Glyma.02G019400	9.7536	11.0434	9.62499	3.55498	4.39957	4.21248	-1.43496	2.59938e-18	6.54578e-17	AT1G14360.1	ATUTR3,UTR3	UDP-galactose transporter 3
Glyma.10G040400	2.85744	1.55508	2.14381	6.90577	6.88219	8.68019	1.65577	1.03882e-12	1.60549e-11	AT4G28640.2	IAA11	indole-3-acetic acid inducible 11
Glyma.05G205200	5.95882	6.06164	6.87701	13.7602	16.302	18.7713	1.20509	1.143e-14	2.1268e-13	AT4G20330.1		Transcription initiation factor TFIIE, beta subunit
Glyma.14G216300	242.342	213.857	210.193	557.436	595.497	586.347	1.26858	3.76178e-53	5.81379e-51	AT4G39090.1	RD19,RD19A	Papain family cysteine protease
Glyma.17G138500	0.861216	1.45885	1.75146	2.45162	3.64315	2.81568	1.01602	0.000559689	0.00214879	AT1G12240.1	ATBETAFRUCT4,VAC-INV	Glycosyl hydrolases family 32 protein
Glyma.15G001700	2.64912	2.21402	2.29851	0.941732	1.27129	1.18298	-1.19005	3.15613e-06	1.96529e-05	AT3G21240.1	4CL2,AT4CL2	4-coumarate:CoA ligase 2
Glyma.04G068751	7.97225	5.77347	10.3487	15.6496	21.5636	20.387	1.11529	6.07996e-12	8.63153e-11
Glyma.07G051500	5.90818	12.383	8.74098	4.4219	3.89031	4.72263	-1.16992	2.23576e-06	1.42968e-05	AT1G32640.1	ATMYC2,JAI1,JIN1,MYC2,RD22BP1,ZBF1	Basic helix-loop-helix (bHLH) DNA-binding family protein
Glyma.07G238000	11.274	9.15156	9.03404	2.941	3.07478	3.72512	-1.71315	2.33766e-22	7.94884e-21	AT2G47260.1	ATWRKY23,WRKY23	WRKY DNA-binding protein 23
Glyma.03G179900	0.325249	1.02682	0.840245	0	0	0	-8.06815	2.1921e-08	1.94749e-07	AT5G03170.1	ATFLA11,FLA11	FASCICLIN-like arabinogalactan-protein 11
Glyma.02G228400	0.538631	0.470077	0.507182	0.185462	0.153051	0.186395	-1.64334	2.90858e-07	2.16073e-06	AT3G11130.1		Clathrin, heavy chain
Glyma.06G138100	39.5958	39.4297	37.5665	17.5861	18.4291	16.3143	-1.26841	4.77402e-40	4.18098e-38	AT4G35580.2	NTL9	NAC transcription factor-like 9
Glyma.08G210800	5.79539	5.76823	6.96128	17.78	16.1813	18.4741	1.38301	8.33588e-17	1.8508e-15	AT1G15400.3
Glyma.13G329700	16.1505	18.601	20.7108	36.4526	42.0757	49.4115	1.07385	2.41662e-18	6.10507e-17	AT2G28550.1	RAP2.7,TOE1	related to AP2.7
Glyma.12G065000	1.56602	1.83104	1.48079	0.305733	0.363718	1.30445	-1.42276	0.0130156	0.033851	AT4G13850.1	ATGRP2,GR-RBP2,GRP2	glycine-rich RNA-binding protein 2
Glyma.01G043600	0.150684	0.151142	0	0.731754	0.717769	2.46355	3.5422	3.98231e-05	0.000199953	AT2G02760.1	ATUBC2,UBC2	ubiquiting-conjugating enzyme 2
Glyma.14G025800	1.02468	0.852107	0.73719	0.308224	0.461483	0.161254	-1.59719	0.0020196	0.00672404	AT5G54800.1	ATGPT1,GPT1	glucose 6-phosphate/phosphate translocator 1
Glyma.20G218902	15.3817	11.8801	14.8715	7.27904	6.13057	7.0322	-1.25274	4.10419e-17	9.3441e-16	AT1G05840.1		Eukaryotic aspartyl protease family protein
Glyma.20G156200	7.34767	8.18387	5.87469	1.20177	1.41172	2.18527	-2.28892	9.01526e-18	2.1572e-16	AT5G62070.1	IQD23	IQ-domain 23
Glyma.09G101400	0.124562	0.098535	0.174688	0	0	0	-5.66869	0.00616003	0.0177903	AT1G50910.1
Glyma.12G094400	1.19729	1.2003	1.30253	0.038907	0	0	-6.47082	4.20916e-16	8.88501e-15	AT1G08440.1		Aluminium activated malate transporter family protein
Glyma.14G140100	0.115248	0.156303	0.139078	0	0	0	-6.4821	0.000197684	0.000848017	AT2G24430.1	ANAC038,ANAC039,NAC038	NAC domain containing protein 38
Glyma.08G174500	0.24791	0.209259	0.092649	0.492207	0.675321	0.459426	1.44211	0.00147442	0.00507971	AT1G17230.1		Leucine-rich receptor-like protein kinase family protein
Glyma.05G197200	2.39524	2.06289	2.08432	0.690311	0.92509	0.415628	-1.79269	1.94379e-09	1.99335e-08	AT1G21980.1	ATPIP5K1,ATPIPK1,PIP5K1	phosphatidylinositol-4-phosphate 5-kinase 1
Glyma.02G031600	0.370081	0.755942	0.227476	0.09818	0.12254	0.047786	-2.39505	0.00114064	0.00405561	AT1G70230.1	TBL27	TRICHOME BIREFRINGENCE-LIKE 27
Glyma.11G102000	2.09273	2.12991	2.40783	1.10569	0.688403	1.06355	-1.32637	1.21016e-07	9.5653e-07	AT1G17680.2		tetratricopeptide repeat (TPR)-containing protein
Glyma.14G223900	3.12947	3.61894	2.42658	1.83394	1.08141	1.3811	-1.20855	1.0321e-05	5.86287e-05	AT2G33630.1		NAD(P)-binding Rossmann-fold superfamily protein
Glyma.02G107300	0.100766	0.065818	0.046632	0.331498	0.240933	0.336453	2.01001	0.0205679	0.049839	AT1G69600.1	ATHB29,ZFHD1	zinc finger homeodomain 1
Glyma.12G103500	0	0.034165	0.29985	0	0	0	-6.36074	0.00588327	0.017095	AT5G54510.1	DFL1,GH3.6	Auxin-responsive GH3 family protein
Glyma.15G232700	3.1297	2.39775	3.19526	5.86802	6.41392	6.85597	1.01754	1.94267e-11	2.61567e-10	AT5G17680.1		disease resistance protein (TIR-NBS-LRR class), putative
Glyma.08G093600	20.0661	25.7421	21.2688	7.11494	7.15108	7.40176	-1.7449	6.48505e-35	4.46811e-33	AT2G01890.1	ATPAP8,PAP8	purple acid phosphatase 8
Glyma.06G148000	3.65861	4.4253	3.61132	2.46437	1.28155	0.680077	-1.50474	0.00182774	0.00614968	AT4G09890.1		Protein of unknown function (DUF3511)
Glyma.06G004400	0.57098	0.95552	0.54295	0	0	0	-8.92991	1.18171e-11	1.6278e-10	AT4G38650.1		Glycosyl hydrolase family 10 protein
Glyma.02G206200	2.18801	2.40848	2.84611	6.9484	6.09862	6.15658	1.24997	1.95876e-15	3.8948e-14	AT5G57830.1		Protein of unknown function, DUF593
Glyma.15G124700	0.921034	0.493138	0.591678	0.053665	0.3529	0.097204	-2.08816	0.00127894	0.00448673	AT5G49740.1	ATFRO7,FRO7	ferric reduction oxidase 7
Glyma.05G226100	0.234606	1.18197	1.4626	0.106068	0.105203	0.298936	-2.562	0.00107299	0.00384214	AT3G16490.1	IQD26	IQ-domain 26
Glyma.06G111600	0	0	0	0.047806	0.543593	0.059082	6.68152	0.000307993	0.00126253	AT4G08290.1		nodulin MtN21 /EamA-like transporter family protein
Glyma.05G119600	0.222781	0.171329	0.159268	0.470041	0.807622	0.37469	1.4709	0.00578266	0.0168424	AT4G33430.1	ATBAK1,ATSERK3,BAK1,ELG,RKS10,SERK3	BRI1-associated receptor kinase
Glyma.02G093700	4.98313	2.66569	4.90006	1.97019	1.04813	2.28441	-1.21769	0.00020515	0.000876704	AT5G02530.1		RNA-binding (RRM/RBD/RNP motifs) family protein
Glyma.14G159600	5.42465	6.23485	5.59341	2.77905	1.72819	2.00787	-1.51692	2.71157e-12	4.00837e-11	AT5G53370.1	ATPMEPCRF,PMEPCRF	pectin methylesterase PCR fragment F
Glyma.02G307700	9.13846	12.0725	7.79254	2.55134	2.57399	2.03828	-2.13053	3.57821e-20	1.04149e-18	AT2G04780.2	FLA7	FASCICLIN-like arabinoogalactan 7
Glyma.15G165000	1.60428	1.37875	2.25747	0.204402	0.042378	0.456509	-3.00881	1.21354e-06	8.1129e-06	AT5G57240.2	ORP4C	OSBP(oxysterol binding protein)-related protein 4C
Glyma.06G297600	124.507	123.851	130.102	68.9025	52.6234	51.2635	-1.24289	2.72672e-21	8.61748e-20	AT4G10265.1		Wound-responsive family protein
Glyma.02G261600	0.318248	0.298777	0.324339	0	0.094801	0.104722	-2.37513	0.0113266	0.0300572	AT2G40370.1	LAC5	laccase 5
Glyma.19G123451	1.76872	0.986465	1.15592	4.56863	4.76612	3.04716	1.54117	1.79951e-05	9.69896e-05	AT2G41050.1		PQ-loop repeat family protein / transmembrane family protein
Glyma.11G254000	2.08656	2.41447	1.90617	0.760606	0.991654	1.20756	-1.23309	1.28293e-07	1.0106e-06	AT3G23750.1		Leucine-rich repeat protein kinase family protein
Glyma.06G206800	0.238263	0.303611	0.293923	0.067551	0.058082	0	-2.8202	0.00122137	0.00430694	AT3G42660.1		transducin family protein / WD-40 repeat family protein
Glyma.08G262400	1.8269	1.36575	2.46698	4.40704	5.42526	4.90464	1.26382	1.87654e-06	1.21575e-05	AT3G25905.1	CLE27	CLAVATA3/ESR-RELATED 27
Glyma.02G268000	2.52717	1.63124	2.65164	19.9171	24.3524	19.6422	3.10875	5.64061e-56	9.70726e-54	AT1G05010.1	ACO4,EAT1,EFE	ethylene-forming enzyme
Glyma.16G072500	0.447382	0.366812	0.742957	0.871799	2.55848	1.39249	1.48396	0.0143441	0.0367675
Glyma.01G210800	88.4925	97.5099	101.762	27.9053	35.3132	34.703	-1.67083	3.19039e-48	4.01704e-46	AT4G22570.1	APT3	adenine phosphoribosyl transferase 3
Glyma.06G102400	0.196932	0.38587	0.279513	0	0	0.032677	-4.28726	0.000504738	0.001959	AT1G22330.1		RNA-binding (RRM/RBD/RNP motifs) family protein
Glyma.17G035000	1.08445	1.36401	1.57543	0.280398	0.748622	0.174212	-1.83436	0.000106763	0.000487209	AT1G44900.2	ATMCM2,MCM2	minichromosome maintenance (MCM2/3/5) family protein
Glyma.17G059800	18.7369	24.6281	21.907	1.36417	2.16105	3.17667	-3.40492	6.15591e-54	9.82205e-52	AT4G30020.1		PA-domain containing subtilase family protein
Glyma.13G208700	57.7426	63.7661	60.024	24.2439	15.2461	30.4178	-1.49595	5.22272e-14	9.14788e-13	AT3G06145.1
Glyma.10G288100	0.953353	2.94287	2.471	4.11829	5.67837	7.53151	1.31906	0.000199144	0.000853534	AT3G20015.1		Eukaryotic aspartyl protease family protein
Glyma.10G108000	1.53508	1.81561	1.09666	0.822152	0.599908	0.239171	-1.4433	0.00255175	0.0082572	AT5G66880.1	SNRK2-3,SNRK2.3,SRK2I	sucrose nonfermenting 1(SNF1)-related protein kinase 2.3
Glyma.18G062000	0.144732	0.25277	0.242075	0	0	0	-6.74037	5.68384e-05	0.00027532	AT5G05580.1	FAD8	fatty acid desaturase 8
Glyma.06G109300	3.26908	2.82478	3.36552	1.18863	1.33243	1.30741	-1.41141	6.36424e-06	3.7491e-05	AT5G14320.1		Ribosomal protein S13/S18 family
Glyma.05G009300	2.42005	0.689436	1.94751	6.15617	5.46482	5.993	1.67887	3.74117e-05	0.000188783	AT3G42170.1		BED zinc finger ;hAT family dimerisation domain
Glyma.19G213100	173.475	144.279	149.978	42.4645	42.5776	44.5154	-1.96719	1.52191e-97	9.67394e-95	AT2G47520.1	HRE2	Integrase-type DNA-binding superfamily protein
Glyma.08G162300	9.16354	7.50328	10.1594	20.4736	18.3493	20.853	1.03975	4.4224e-19	1.18161e-17	AT1G79280.1	AtTPR,NUA	nuclear pore anchor
Glyma.09G196000	35.1741	34.6187	34.1662	17.2895	20.8789	18.0954	-1.01558	8.3448e-24	3.11724e-22	AT1G76490.1	HMG1,HMGR1	hydroxy methylglutaryl CoA reductase 1
Glyma.09G272400	2.26224	1.58295	2.60585	4.58891	5.60457	5.81316	1.1582	5.01633e-06	3.01546e-05	AT1G32070.2	ATNSI,NSI	nuclear shuttle interacting
Glyma.15G127900	0.891707	1.93662	1.29279	0	0.049446	0.134702	-4.50709	6.14014e-10	6.78203e-09	AT1G31320.1	LBD4	LOB domain-containing protein 4
Glyma.19G065000	1.15335	1.63261	1.92758	0.528294	0.751	0.197338	-1.76549	0.001394	0.00483902	AT1G70420.1		Protein of unknown function (DUF1645)
Glyma.04G041400	9.85108	11.9323	11.5072	4.13014	4.75349	4.42464	-1.34055	6.65179e-26	2.82486e-24	AT5G43020.1		Leucine-rich repeat protein kinase family protein
Glyma.18G205100	0.999835	1.15216	1.47573	5.31912	5.4843	7.56343	2.21714	2.46303e-21	7.8029e-20	AT1G66350.1	RGL,RGL1	RGA-like 1
Glyma.04G230700	14.0658	24.2286	14.8661	7.89202	8.11937	8.83096	-1.21362	1.17287e-06	7.86236e-06	AT5G53650.1
Glyma.16G143400	3.66091	2.69742	2.4197	1.6289	1.86033	0.932038	-1.09393	0.00948487	0.0257775	AT2G23690.1
Glyma.03G140700	4.38319	2.94215	3.51484	1.91113	1.41941	1.93054	-1.15197	6.24886e-08	5.16826e-07	AT5G06940.1		Leucine-rich repeat receptor-like protein kinase family protein
Glyma.16G046700	0.155929	0.065358	0	0	0	0	-5.88577	0.0151692	0.0385143	AT3G18990.1	REM39,VRN1	AP2/B3-like transcriptional factor family protein
Glyma.05G161200	1.08413	2.04241	1.69705	0	0.147461	0.194533	-3.94338	0.00141702	0.00490685	AT1G29300.1	UNE1	Plant protein of unknown function (DUF641)
Glyma.12G233000	1.02123	1.41358	0.899114	0.632515	0.570026	0.375868	-1.1857	0.000466758	0.00182652	AT1G53440.1		Leucine-rich repeat transmembrane protein kinase
Glyma.U031308	1.4039	1.72075	1.41572	0.493647	0.274997	0.060013	-2.54699	2.69272e-05	0.00014	AT5G44550.1		Uncharacterised protein family (UPF0497)
Glyma.20G187400	0.387407	0.2816	0.446162	0.062591	0.088455	0.064103	-2.46235	1.01182e-07	8.10652e-07	AT1G66950.1	ATPDR11,PDR11	pleiotropic drug resistance 11
Glyma.05G009000	17.3081	11.7135	15.6886	0.562087	0.73643	1.44278	-4.13254	1.50623e-40	1.35526e-38	AT5G25940.1		early nodulin-related
Glyma.20G091300	1.51269	1.15631	0.575875	3.44526	2.5575	4.65153	1.59467	0.000655176	0.00247536	AT3G05890.1	RCI2B	Low temperature and salt responsive protein family
Glyma.17G239500	0.312003	0.376831	0.285252	0.094394	0.086575	0.230042	-1.3569	0.0119402	0.0314421	AT5G47820.2	FRA1	P-loop containing nucleoside triphosphate hydrolases superfamily protein
Glyma.18G113700	2.67626	1.02725	3.40822	4.7648	5.21216	6.322	1.0821	0.00262286	0.00845882	AT1G73050.1		Glucose-methanol-choline (GMC) oxidoreductase family protein
Glyma.05G248800	0.341351	0.180152	0.294028	0.114031	0.107528	0.046435	-1.66716	0.0134189	0.034728	AT1G73360.1	ATHDG11,EDT1,HDG11	homeodomain GLABROUS 11
Glyma.18G250700	2.43616	4.08796	3.43391	0.799011	2.04453	1.43343	-1.34146	4.0064e-05	0.00020106	AT2G04160.1	AIR3	Subtilisin-like serine endopeptidase family protein
Glyma.20G180000	2.01001	1.71639	1.30827	0.539746	0.319489	0.454761	-2.04655	1.2896e-09	1.35781e-08	AT4G30080.1	ARF16	auxin response factor 16
Glyma.06G150550	0.706617	0.100693	1.9042	12.1365	6.8343	6.36105	3.10156	3.65639e-06	2.24837e-05
Glyma.03G124300	3.22224	3.01891	2.96761	0.284498	0.630876	0.427078	-2.88592	5.36723e-26	2.31425e-24	AT2G40820.1
Glyma.07G032000	4.45559	4.36287	4.30058	16.288	15.2089	18.4125	1.81034	2.48733e-46	2.92614e-44	AT1G27340.1		Galactose oxidase/kelch repeat superfamily protein
Glyma.10G079400	1.16477	0.797753	0.962035	0.07596	0.375477	0.235454	-2.16429	0.000825604	0.00304227	AT3G11650.1	NHL2	NDR1/HIN1-like 2
Glyma.04G133200	7.3093	6.14491	6.54992	15.9833	13.8303	15.2424	1.05501	7.86781e-13	1.22509e-11	AT4G03170.1		AP2/B3-like transcriptional factor family protein
Glyma.12G163089	1.46266	0.753209	0.764721	2.31232	1.83778	2.425	1.0144	0.0184205	0.0453643	AT1G27180.1		disease resistance protein (TIR-NBS-LRR class), putative
Glyma.05G190300	23.1424	20.5122	23.43	4.00139	6.12369	6.53493	-2.12567	8.99316e-38	7.14557e-36	AT5G09760.1		Plant invertase/pectin methylesterase inhibitor superfamily
Glyma.19G108800	16.5387	15.9993	16.1395	49.5511	53.4108	66.2036	1.67897	1.22421e-49	1.67521e-47	AT3G04070.2	anac047,NAC047	NAC domain containing protein 47
Glyma.13G186700	1.50549	1.19154	1.14149	0.289979	0.141578	0.118732	-2.86532	1.86418e-09	1.91571e-08	AT5G13750.1	ZIFL1	zinc induced facilitator-like 1
Glyma.01G183200	0	0	0.03213	0.187376	0.156747	0.22189	3.99391	0.00317792	0.00998579	AT2G23640.1	RTNLB13	Reticulan like protein B13
Glyma.10G239400	1.15363	0.571498	0.75745	0.142047	0.061347	0	-3.70462	4.61356e-05	0.000228017	AT5G51990.1	CBF4,DREB1D	C-repeat-binding factor 4
Glyma.13G350700	1.06837	1.98993	1.6387	0.138913	0.218315	0.228855	-3.09377	3.11213e-18	7.78724e-17	AT3G13750.1	BGAL1	beta galactosidase 1
Glyma.19G095400	1.16396	1.19534	1.17116	2.99646	2.63479	4.2156	1.35341	1.29482e-07	1.01935e-06	AT3G01990.1	ACR6	ACT domain repeat 6
Glyma.20G220900	8.17521	3.57679	8.96542	3.74275	2.59973	1.57707	-1.48885	0.000157704	0.000691567	AT3G05950.1		RmlC-like cupins superfamily protein
Glyma.17G028200	1.16889	1.75801	1.76682	0.214275	0.850971	0.586791	-1.62426	0.00140535	0.00487158	AT4G15960.1		alpha/beta-Hydrolases superfamily protein
Glyma.08G049651	1.80002	0.600776	0.919907	0	0	0	-5.37766	0.0160156	0.0403048
Glyma.17G150000	6.51126	9.16907	9.62458	5.48901	4.16034	3.66642	-1.03749	0.000549267	0.00211376	AT4G17085.1		Putative membrane lipoprotein
Glyma.17G230100	4.81886	6.09747	5.24609	1.74817	1.46284	2.00191	-1.74855	1.70389e-15	3.40518e-14	AT5G11790.1	NDL2	N-MYC downregulated-like 2
Glyma.15G051500	4.47547	4.61875	3.98176	0.160473	0.335158	0.454837	-3.89365	3.44919e-41	3.16122e-39	AT5G64570.1	ATBXL4,XYL4	beta-D-xylosidase 4
Glyma.17G255800	38.5252	29.8261	28.1299	16.7142	16.097	13.7362	-1.19144	1.68381e-17	3.957e-16	AT4G38900.2		Basic-leucine zipper (bZIP) transcription factor family protein
Glyma.14G176300	5.51162	5.57449	3.95153	0.963473	0.531907	0.569028	-2.96761	2.51615e-19	6.86239e-18	AT4G08950.1	EXO	Phosphate-responsive 1 family protein
Glyma.14G121200	2.00677	1.83857	2.63935	0.666356	1.29535	1.36838	-1.06033	0.00172457	0.00584507	AT1G77120.1	ADH,ADH1,ATADH,ATADH1	alcohol dehydrogenase 1
Glyma.19G071600	0.602566	0.460472	0.304877	0.061425	0.101964	0.139796	-2.26308	0.000114254	0.000517794	AT3G27120.1		P-loop containing nucleoside triphosphate hydrolases superfamily protein
Glyma.15G114100	0.067997	0.464388	0.600514	0	0	0	-7.05618	3.98699e-05	0.000200162	AT2G32300.1	UCC1	uclacyanin 1
Glyma.01G214300	1.25177	0.328679	0.834747	0.114126	0.234462	0.440159	-1.73871	0.0128816	0.0335519	AT4G22890.5	PGR5-LIKE A	PGR5-LIKE A
Glyma.08G120402	6.88483	10.9391	7.11403	2.98605	2.55461	2.54957	-1.73864	1.07802e-16	2.37479e-15	AT1G60500.1	DRP4C	Dynamin related protein 4C
Glyma.01G212400	0.42305	0.752061	0.336469	0.165858	0.364069	0.122673	-1.30849	0.019719	0.0480743	AT1G62870.1
Glyma.14G102700	1.05155	1.0931	1.41037	0.457307	0.639789	0.63251	-1.16654	0.0080602	0.0224331	AT5G10870.1	ATCM2,CM2	chorismate mutase 2
Glyma.11G044500	0.065905	0.035332	0.062667	0	0	0	-5.29488	0.0191081	0.0467995	AT2G22795.1
Glyma.04G172900	173.695	171.828	167.131	73.1974	54.6343	59.4226	-1.59192	9.76915e-40	8.38785e-38	AT3G47780.1	ATATH6,ATH6	ABC2 homolog 6
Glyma.13G135200	4.22209	6.41583	2.54024	0.095925	1.09254	0.148045	-3.35072	1.8257e-06	1.18418e-05
Glyma.08G118100	3.00086	2.40489	2.80985	0.811579	0.83681	1.21389	-1.63246	3.96542e-06	2.42855e-05	AT1G29270.1
Glyma.08G143800	0	0	0	0.166745	0.046249	0.151562	5.57162	0.0077649	0.021714	AT4G39390.2	ATNST-KT1,NST-K1	nucleotide sugar transporter-KT 1
Glyma.10G024000	2.52029	1.57376	2.06823	5.11775	5.20018	4.38874	1.13634	0.000101474	0.00046512
Glyma.08G152800	3.30705	6.20456	4.52999	0.655583	0.484897	0.649987	-3.0822	1.56661e-28	7.86496e-27	AT3G12610.1	DRT100	Leucine-rich repeat (LRR) family protein
Glyma.17G095300	0.373912	0.481078	0.284738	0.108604	0	0.121401	-2.40922	0.00894575	0.0245339	AT5G62620.1		Galactosyltransferase family protein
Glyma.04G018700	0.681337	0.578105	0.692723	3.6642	3.0133	3.86975	2.27915	3.12283e-07	2.30383e-06	AT5G42290.1		transcription activator-related
Glyma.10G139200	2.49491	4.17988	2.47156	0.907403	1.73327	1.39138	-1.29111	0.000129838	0.000580217	AT1G57590.1		Pectinacetylesterase family protein
Glyma.09G014400	57.9113	52.5508	47.6571	4.50094	3.96917	6.91206	-3.48034	8.72216e-76	2.88857e-73	AT4G12490.1		Bifunctional inhibitor/lipid-transfer protein/seed storage 2S albumin superfamily protein
Glyma.04G052000	1.37025	1.32698	2.17885	0.489178	0.854776	0.783475	-1.30867	0.000289528	0.00119492	AT2G26150.1	ATHSFA2,HSFA2	heat shock transcription factor A2
Glyma.20G002700	3.6871	3.49019	5.34017	0.626318	1.21682	1.21977	-2.14098	1.40868e-12	2.14855e-11	AT5G23190.1	CYP86B1	cytochrome P450, family 86, subfamily B, polypeptide 1
Glyma.05G226800	1.12093	0.920508	0.731951	0.474266	0.522707	0.313785	-1.18469	0.00136825	0.00475762	AT2G19880.2		Nucleotide-diphospho-sugar transferases superfamily protein
Glyma.07G017200	1.16679	2.20847	1.85913	0.265705	0.696255	0.536308	-1.86933	0.00025842	0.00107999
Glyma.12G227700	0.189728	0.14615	0.228021	0	0	0.037289	-4.06727	0.00300961	0.00951916	AT3G58120.1	ATBZIP61,BZIP61	Basic-leucine zipper (bZIP) transcription factor family protein
Glyma.15G182600	8.29723	5.37169	6.85278	2.18095	1.94161	2.60484	-1.68212	1.34417e-18	3.45556e-17	AT3G43190.1	ATSUS4,SUS4	sucrose synthase 4
Glyma.07G151900	12.8507	9.62248	10.0918	6.26702	4.19238	2.92966	-1.33485	8.73645e-08	7.06408e-07	AT1G02850.2	BGLU11	beta glucosidase 11
Glyma.13G010200	3.19679	2.87861	2.44944	4.86738	6.58264	7.14846	1.00569	2.91494e-06	1.82665e-05	AT2G04360.1
Glyma.03G115200	2.17964	3.99319	2.71229	0.222052	0.317232	0.10069	-3.55919	8.08968e-21	2.45809e-19	AT2G28580.1		Plant protein of unknown function (DUF247)
Glyma.09G176132	1.25114	1.35925	0.960499	0.25149	0.612371	0.664277	-1.3396	0.00434648	0.0131321	AT3G18000.1	NMT1,PEAMT,XPL1	S-adenosyl-L-methionine-dependent methyltransferases superfamily protein
Glyma.11G216000	0.070837	0.194686	0.068551	0	0	0	-6.19081	0.00106429	0.00381522	AT1G66250.1		O-Glycosyl hydrolases family 17 protein
Glyma.17G232240	8.95283	8.2942	8.85806	4.06663	4.01428	5.06828	-1.10392	1.24227e-09	1.31149e-08	AT5G65810.1
Glyma.18G099700	0.752924	0.865654	0.571432	0.309041	0.395246	0.110236	-1.53476	0.00453138	0.013628	AT5G54860.1		Major facilitator superfamily protein
Glyma.02G265300	9.44604	16.5827	13.9636	0.782007	1.51464	2.61802	-3.13852	3.07636e-18	7.70263e-17
Glyma.01G078300	608.075	616.978	605.965	224.215	222.144	218.567	-1.57595	6.09248e-122	6.48931e-119	AT4G31500.1	ATR4,CYP83B1,RED1,RNT1,SUR2	cytochrome P450, family 83, subfamily B, polypeptide 1
Glyma.11G096600	1.52671	1.81812	1.59192	0.71362	0.450928	0.694934	-1.52132	4.11194e-05	0.000205701	AT2G17040.1	anac036,NAC036	NAC domain containing protein 36
Glyma.16G159700	1.02667	0.924577	1.1419	0.481947	0.451262	0.23132	-1.49003	9.43159e-06	5.39476e-05	AT5G17680.1		disease resistance protein (TIR-NBS-LRR class), putative
Glyma.15G267300	0.260871	0.363144	0.36307	0	0.070045	0	-3.90029	0.000306961	0.00125843	AT2G44260.1		Plant protein of unknown function (DUF946)
Glyma.08G282202	0.770675	0.888798	0.148668	0.148935	0.072905	0.047333	-2.6727	0.00690904	0.0196263
Glyma.18G212200	6.98339	6.01788	6.22417	14.1699	16.88	21.9072	1.34216	3.58449e-19	9.62295e-18	AT5G58380.1	CIPK10,PKS2,SIP1,SNRK3.8	SOS3-interacting protein 1
Glyma.15G007900	0.853625	0.515707	0.908487	4.74184	4.9811	6.12225	2.67178	3.21597e-23	1.15534e-21	AT1G80130.1		Tetratricopeptide repeat (TPR)-like superfamily protein
Glyma.05G200000	0	0	0.024749	0.110536	0.237774	0.103987	4.09632	0.0196072	0.0478375	AT1G01630.1		Sec14p-like phosphatidylinositol transfer family protein
Glyma.02G235200	0.574315	0.688854	0.493063	0.06027	0	0	-5.05295	4.84412e-06	2.92353e-05	AT2G30370.1	CHAL,EPFL6	allergen-related
Glyma.12G178000	8.69838	8.2507	7.49751	1.91279	1.35998	1.58255	-2.4423	1.73765e-31	1.02363e-29	AT2G36870.1	XTH32	xyloglucan endotransglucosylase/hydrolase 32
Glyma.09G023600	0.39537	0.599184	0.678559	0.102293	0	0.11171	-3.09515	7.08405e-05	0.00033677	AT2G34710.1	ATHB-14,ATHB14,PHB,PHB-1D	Homeobox-leucine zipper family protein / lipid-binding START domain-containing protein
Glyma.02G135800	4.67618	5.22129	4.91726	13.3419	16.2773	14.7136	1.4649	2.60803e-14	4.69112e-13
Glyma.05G160200	0.163589	0.392887	0.186186	0	0	0	-6.50431	0.000235986	0.000995312
Glyma.02G042200	2.75965	2.91126	2.2295	5.41044	5.48036	7.01895	1.07535	7.04037e-09	6.68419e-08	AT2G17650.1		AMP-dependent synthetase and ligase family protein
Glyma.04G249100	0.482811	0.329054	0.081849	0	0	0	-6.22759	0.00114009	0.00405441	AT3G19910.1		RING/U-box superfamily protein
Glyma.08G000700	0.225471	0.130306	0.037082	0	0	0	-6.26366	0.00103282	0.00371415
Glyma.02G070900	0.040638	0.106404	0.101183	0.282521	0.4719	0.175342	1.74138	0.0178755	0.0442314	AT3G04030.3		Homeodomain-like superfamily protein
Glyma.11G018900	46.9804	57.6376	53.604	12.2633	13.4265	17.1169	-2.00187	3.55284e-35	2.48699e-33	AT2G46330.1	AGP16,ATAGP16	arabinogalactan protein 16
Glyma.03G123000	1.27491	1.16397	1.24571	0.231623	0.171776	0.060986	-2.78506	2.2705e-10	2.65994e-09	AT1G68570.1		Major facilitator superfamily protein
Glyma.03G058300	0.628811	0.389422	0.591429	0	0	0	-8.53302	1.87789e-10	2.22045e-09	AT3G51860.1	ATCAX3,ATHCX1,CAX1-LIKE,CAX3	cation exchanger 3
Glyma.05G046200	3.29025	3.2349	2.524	0.601916	0.961243	0.437435	-2.25998	1.45508e-06	9.5942e-06	AT1G67580.1		Protein kinase superfamily protein
Glyma.13G321600	2.64597	3.64751	5.8308	0.720535	0.712101	0.87828	-2.49033	1.33142e-08	1.22026e-07	AT5G59910.1	HTB4	Histone superfamily protein
Glyma.06G283300	44.0952	49.486	38.4338	8.61354	6.89177	9.29832	-2.52931	7.54083e-67	1.88091e-64	AT1G68810.1		basic helix-loop-helix (bHLH) DNA-binding superfamily protein
Glyma.03G217500	0.308603	0.399526	0.327486	0	0	0.017608	-6.00514	2.07565e-10	2.44256e-09	AT1G02730.1	ATCSLD5,CSLD5,SOS6	cellulose synthase-like D5
Glyma.19G168500	4.21401	3.15646	3.63054	9.28863	11.1008	9.29288	1.33043	1.71471e-13	2.85374e-12	AT2G33310.2	IAA13	auxin-induced protein 13
Glyma.03G256700	1.45626	1.59184	1.75809	3.43526	3.61324	3.46603	1.01095	5.57097e-06	3.318e-05	AT5G24110.1	ATWRKY30,WRKY30	WRKY DNA-binding protein 30
Glyma.07G174900	1.10014	1.0647	0.693494	0.358462	0.374084	0.081637	-1.92685	0.00763777	0.0213964
Glyma.06G137300	4.7822	4.53724	5.60241	1.01332	1.11349	1.04967	-2.34	2.6088e-22	8.84033e-21	AT5G54160.1	ATOMT1,OMT1	O-methyltransferase 1
Glyma.03G184500	8.34202	9.10402	8.90659	0.549135	0.858062	1.42673	-3.33275	2.07513e-34	1.40036e-32	AT2G36870.1	XTH32	xyloglucan endotransglucosylase/hydrolase 32
Glyma.03G143800	9.36365	13.5535	12.5283	28.6443	28.0748	24.7505	1.08646	3.96701e-11	5.14106e-10	AT3G57950.1
Glyma.12G120600	0.805884	2.05875	2.32735	0.051134	0	0	-6.87972	4.36806e-14	7.72298e-13	AT4G35020.1	ARAC3,ATROP6,RAC3,RHO1PS,ROP6	RAC-like 3
Glyma.07G244600	26.716	24.641	28.076	66.5347	70.8366	73.1226	1.29054	1.34319e-45	1.5433e-43	AT4G16060.1
Glyma.18G002500	3.03098	4.45821	3.63587	1.29795	0.898605	1.42104	-1.72248	2.20136e-05	0.000116367	AT1G02900.1	ATRALF1,RALF1,RALFL1	rapid alkalinization factor 1
Glyma.08G147900	17.7476	12.9017	13.2522	1.69999	2.17273	3.92038	-2.61462	6.6786e-25	2.68575e-23	AT5G09760.1		Plant invertase/pectin methylesterase inhibitor superfamily
Glyma.06G000600	0.092534	0.308302	0.104327	0	0	0	-6.51452	0.000276616	0.00114716	AT1G20610.1	CYCB2;3	Cyclin B2;3
Glyma.05G237300	1.00984	0.932477	1.02424	0.449935	0.319411	0.459116	-1.37534	0.00199949	0.00666553	AT1G68390.1		Core-2/I-branching beta-1,6-N-acetylglucosaminyltransferase family protein
Glyma.17G128100	35.4051	32.4878	30.4163	10.981	9.56087	11.695	-1.72476	2.45168e-49	3.25322e-47	AT5G03860.1	MLS	malate synthase
Glyma.14G104002	0.052168	0.268976	0.180859	0	0	0	-5.38907	0.0161712	0.0406313	AT4G32140.1		EamA-like transporter family
Glyma.01G018300	0.545042	0.626161	0.428993	0.940521	1.61347	1.21573	1.11547	0.000387499	0.00155086	AT4G17895.1	UBP20	ubiquitin-specific protease 20
Glyma.18G218500	16.6825	16.1286	13.2248	2.10066	2.52679	2.18132	-2.86708	5.52405e-71	1.60075e-68	AT5G24910.1	CYP714A1	cytochrome P450, family 714, subfamily A, polypeptide 1
Glyma.16G205000	1.16024	0.446396	0.680618	0	0.055417	0.10965	-3.82854	2.22493e-05	0.000117492	AT5G62280.1		Protein of unknown function (DUF1442)
Glyma.13G025800	0.647909	1.5366	1.19225	0	0.074224	0	-5.23446	4.23866e-07	3.06506e-06	AT3G07800.1		Thymidine kinase
Glyma.12G011200	1.96267	1.89215	1.76003	0.215631	0.821113	0.794438	-1.72689	6.48622e-05	0.000310635	AT2G41540.2	GPDHC1	6-phosphogluconate dehydrogenase family protein
Glyma.20G196800	0.283863	0.412922	0.603599	0	0	0	-7.18004	4.70144e-06	2.84395e-05	AT5G07475.1		Cupredoxin superfamily protein
Glyma.19G213600	0.487115	0.383247	0.626762	0.148754	0.172609	0.168907	-1.7084	5.22302e-05	0.00025532	AT2G47500.1		P-loop nucleoside triphosphate hydrolases superfamily protein with CH (Calponin Homology) domain
Glyma.12G039200	0.843548	0.892268	0.897588	0.199816	0.363113	0.311043	-1.69397	4.34396e-06	2.64436e-05	AT2G16440.1	MCM4	Minichromosome maintenance (MCM2/3/5) family protein
Glyma.04G023700	4.89767	5.86222	4.53586	2.48008	2.1355	2.96925	-1.12779	5.6565e-07	3.99074e-06	AT1G75800.1		Pathogenesis-related thaumatin superfamily protein
Glyma.08G020800	0.636242	1.20203	0.800535	0.285426	0.423709	0.571297	-1.25162	0.000804267	0.00297226	AT4G23740.1		Leucine-rich repeat protein kinase family protein
Glyma.07G209300	0.102255	0.091843	0.127236	0	0	0.007482	-5.55798	4.5192e-08	3.81537e-07	AT3G19050.1	POK2	phragmoplast orienting kinesin 2
Glyma.05G157600	1.05526	0.658854	1.72722	0.294082	0.406468	0.43182	-1.54564	1.65992e-05	9.0032e-05	AT1G55320.1	AAE18	acyl-activating enzyme 18
Glyma.09G249100	1.99724	1.95927	2.21642	1.23114	0.657347	1.18171	-1.12404	0.000125246	0.000562246	AT3G24090.1		glutamine-fructose-6-phosphate transaminase (isomerizing)s;sugar binding;transaminases
Glyma.09G159100	0	0	0	0.145677	0.186758	0.066353	5.35764	0.0139788	0.0359621	AT5G10580.1		Protein of unknown function, DUF599
Glyma.19G188000	20.0653	28.3121	24.2437	1.1715	1.70218	1.90297	-4.02627	1.01048e-69	2.74643e-67
Glyma.15G225300	0.094556	0.120272	0.129866	0.226748	0.372742	0.322191	1.28569	0.0117476	0.0310136	AT5G06100.3	ATMYB33,MYB33	myb domain protein 33
Glyma.07G054700	1.34549	0.970688	1.52928	0.228493	0.452506	0.347347	-1.97086	3.23096e-05	0.000165366	AT4G00950.1	MEE47	Protein of unknown function (DUF688)
Glyma.09G113800	0.279887	0	0.099376	0.948781	0.775018	0.459643	2.33263	0.00964916	0.026159	AT2G42200.1	SPL9	squamosa promoter binding protein-like 9
Glyma.01G027200	7.49737	2.62585	4.15651	9.75609	11.9408	15.974	1.26331	0.0065232	0.0186817
Glyma.20G102300	11.4025	10.7328	12.254	3.0752	3.8263	2.73326	-1.94178	7.88358e-21	2.39731e-19	AT5G08350.1		GRAM domain-containing protein / ABA-responsive protein-related
Glyma.03G104700	1.72659	2.83678	2.38135	0.215271	0.628788	0.821467	-2.18162	6.3816e-07	4.46157e-06	AT4G01070.1	GT72B1,UGT72B1	UDP-Glycosyltransferase superfamily protein
Glyma.08G127600	29.3653	22.6907	26.3955	10.6693	7.8243	13.7018	-1.40291	6.97952e-14	1.20642e-12	AT1G07750.1		RmlC-like cupins superfamily protein
Glyma.03G228800	2.39072	3.74714	3.37589	1.22795	1.36825	1.75665	-1.24601	1.08963e-06	7.33886e-06	AT1G56720.3		Protein kinase superfamily protein
Glyma.14G075100	21.1272	21.1045	23.2949	8.6227	7.44588	8.20989	-1.54623	1.10917e-33	7.26119e-32
Glyma.04G061100	0.377122	0.663206	0.623094	0	0	0.141773	-3.57343	0.00210466	0.00697425	AT5G10870.1	ATCM2,CM2	chorismate mutase 2
Glyma.02G246900	5.43824	6.38263	4.65515	2.73738	2.64459	1.7656	-1.31443	7.54227e-07	5.20562e-06	AT1G49000.1
Glyma.12G037602	0.116944	0.35391	0.462376	1.11743	0.662262	1.029	1.46365	0.0191178	0.0468173
Glyma.06G038400	0.118363	0.12374	0.165248	0	0	0	-5.83531	0.00331581	0.0103604	AT1G47410.1
Glyma.08G329900	3.52707	4.36664	4.14818	1.67416	0.789931	1.01659	-1.9	5.14065e-11	6.55853e-10	AT5G55730.1	FLA1	FASCICLIN-like arabinogalactan 1
Glyma.19G215100	9.45842	10.0234	11.5017	4.25482	4.50559	5.18064	-1.26642	3.78882e-17	8.63606e-16	AT3G62600.1	ATERDJ3B,ERDJ3B	DNAJ heat shock family protein
Glyma.07G118200	0	0	0	0.090428	0.21175	0	5.93224	0.0117795	0.0310813	AT5G24910.1	CYP714A1	cytochrome P450, family 714, subfamily A, polypeptide 1
Glyma.09G174800	0.202403	0.124627	0.132016	0.474079	0.518896	0.609108	1.66431	0.00374226	0.0115113	AT1G12700.1		ATP binding;nucleic acid binding;helicases
Glyma.07G206900	1.73181	2.52544	1.0563	4.26646	4.36079	2.93727	1.0053	0.0034447	0.0107054	AT3G59710.1		NAD(P)-binding Rossmann-fold superfamily protein
Glyma.07G251900	0.509391	0.317666	0.413266	0.109418	0.064755	0.05929	-2.46579	4.53474e-05	0.000224713	AT3G05030.1	ATNHX2,NHX2	sodium hydrogen exchanger 2
Glyma.01G149300	4.63746	5.59872	4.31574	2.89892	3.49461	2.24377	-1.07276	7.56201e-07	5.21833e-06	AT1G31850.1		S-adenosyl-L-methionine-dependent methyltransferases superfamily protein
Glyma.06G012500	1.08022	0.695743	0.608433	0.306703	0.255629	0.451924	-1.34874	0.0037442	0.0115154	AT1G19440.1	KCS4	3-ketoacyl-CoA synthase 4
Glyma.06G012600	61.4732	59.1063	64.3024	151.657	189.299	181.74	1.38339	5.40428e-44	5.66443e-42	AT2G21660.1	ATGRP7,CCR2,GR-RBP7,GRP7	cold, circadian rhythm, and rna binding 2
Glyma.14G188100	0.615759	0.397097	0.418764	0.942808	1.29076	1.51937	1.26298	0.000462816	0.00181254	AT3G08720.1	ATPK19,ATPK2,ATS6K2,S6K2	serine/threonine protein kinase 2
Glyma.06G191200	1.37658	1.6642	1.50359	0.317781	0.268054	0.248095	-2.54598	2.16526e-16	4.65536e-15	AT1G74690.1	IQD31	IQ-domain 31
Glyma.03G227600	4.44931	5.96275	4.74643	0.854336	1.58335	1.99194	-1.89161	4.6995e-11	6.02496e-10	AT5G26670.1		Pectinacetylesterase family protein
Glyma.18G103500	15.6863	20.1116	14.7858	1.19591	0.545461	1.07537	-4.27996	1.38337e-68	3.68368e-66	AT2G19070.1	SHT	spermidine hydroxycinnamoyl transferase
Glyma.13G069400	14.1866	15.8312	13.619	2.34839	2.70162	3.03252	-2.54476	5.37945e-52	8.06099e-50	AT3G28200.1		Peroxidase superfamily protein
Glyma.09G094900	0.556587	1.6858	1.27254	0.540001	0.622645	0.304444	-1.35584	0.0102099	0.027462	AT2G46490.1
Glyma.11G066000	31.7664	62.788	56.1567	5.15779	6.49925	7.3266	-3.10601	3.82797e-50	5.29334e-48	AT4G36670.1		Major facilitator superfamily protein
Glyma.05G133302	1.16547	0.57353	0.237467	1.72219	1.42945	2.32343	1.34636	0.0197485	0.0481316	AT4G20030.1		RNA-binding (RRM/RBD/RNP motifs) family protein
Glyma.03G219100	1.09072	1.26812	1.42595	3.38999	3.86251	3.4428	1.38213	1.45922e-17	3.45186e-16	AT2G47430.1	CKI1	Signal transduction histidine kinase
Glyma.02G022700	0.310085	0.361516	0.176944	0	0	0	-7.624	2.62045e-07	1.96297e-06	AT1G69870.1	NRT1.7	nitrate transporter 1.7
Glyma.09G233500	10.0547	8.70942	10.0198	23.4786	20.9352	24.3219	1.14536	9.60373e-25	3.83468e-23	AT1G33420.1		RING/FYVE/PHD zinc finger superfamily protein
Glyma.13G161900	2.441	3.6019	3.29845	0.298023	0.716029	0.52516	-2.73222	8.08073e-16	1.66262e-14	AT5G34850.1	ATPAP26,PAP26	purple acid phosphatase 26
Glyma.17G037000	0.24134	1.23481	0.623075	0	0.137714	0.140383	-2.99026	0.00123917	0.00436268	AT3G17180.1	scpl33	serine carboxypeptidase-like 33
Glyma.18G070900	1.55472	2.09927	1.22652	1.02849	0.395249	0.756263	-1.0073	0.0163489	0.0409892	AT5G43050.1	NPQ6	Protein of unknown function (DUF565)
Glyma.14G030800	0.996061	1.24813	1.29768	0.410036	0.257576	0.371055	-1.83964	2.6277e-06	1.65798e-05	AT1G06660.1
Glyma.01G140300	0	0	0	0	0.370163	0.197338	5.84325	0.0138627	0.0357102	AT2G22410.1	SLO1	SLOW GROWTH 1
Glyma.18G156100	3.87237	4.16041	3.76612	1.57539	1.78664	1.43107	-1.41231	1.51016e-10	1.81118e-09	AT2G05990.1	ENR1,MOD1	NAD(P)-binding Rossmann-fold superfamily protein
Glyma.17G195100	1.55428	1.59643	1.65968	0.676301	0.649094	0.988747	-1.16651	0.000127362	0.000570446	AT5G11540.1		D-arabinono-1,4-lactone oxidase family protein
Glyma.20G134200	18.8975	23.8984	17.6503	4.4955	5.79694	4.25545	-2.16786	2.69022e-36	1.97801e-34	AT4G33840.1		Glycosyl hydrolase family 10 protein
Glyma.09G191800	7.31733	6.54329	8.23151	2.075	2.0932	2.11301	-1.92459	6.47679e-21	1.98484e-19	AT2G46225.2	ABIL1	ABI-1-like 1
Glyma.01G061000	0.914458	0.393102	0.523012	0	0	0	-7.8791	5.30636e-08	4.43716e-07
Glyma.12G020000	18.577	20.1876	18.5543	10.1365	10.0859	9.4686	-1.06321	5.50049e-19	1.45878e-17	AT5G12470.1		Protein of unknown function (DUF3411)
Glyma.15G161200	9.13076	8.32647	8.93536	0.929774	1.6221	1.21819	-2.91266	1.67704e-42	1.62388e-40	AT2G18890.1		Protein kinase superfamily protein
Glyma.02G058100	0.035769	0.269916	0.519377	0	0.03123	0	-4.74854	0.000744158	0.00277615	AT5G51540.1		Zincin-like metalloproteases family protein
Glyma.02G233300	19.5958	23.9814	24.4418	2.37947	3.88785	4.4636	-2.7809	1.53513e-48	1.95791e-46	AT2G40435.1
Glyma.02G139700	7.08883	8.24709	9.24343	17.9157	18.8747	17.8242	1.02007	7.30905e-15	1.38087e-13	AT1G68810.1		basic helix-loop-helix (bHLH) DNA-binding superfamily protein
Glyma.17G139600	3.05516	3.12753	3.64803	0.505351	0.360879	0.713328	-2.75834	1.91557e-13	3.1773e-12
Glyma.05G200700	0.769695	1.06772	1.09271	0.534092	0.43452	0.578768	-1.03614	0.00121674	0.00429328	AT5G13300.1	AGD3,SFC,VAN3	ARF GTPase-activating protein
Glyma.08G112800	9.21383	10.1226	10.2928	2.33665	2.28108	2.14593	-2.24375	3.53883e-17	8.08494e-16
Glyma.06G290000	10.7772	9.84356	10.4336	5.24709	5.14372	4.01437	-1.21878	9.44869e-12	1.31163e-10	AT5G44210.1	ATERF-9,ATERF9,ERF9	erf domain protein 9
Glyma.13G228200	0.029951	0.094722	0.109944	0	0	0	-5.97515	0.00257698	0.00832997	AT1G29200.2		O-fucosyltransferase family protein
Glyma.11G113300	2.11139	2.58389	2.22389	0.945181	0.785529	0.45277	-1.76868	6.44667e-09	6.17708e-08	AT2G16440.1	MCM4	Minichromosome maintenance (MCM2/3/5) family protein
Glyma.03G002600	0.967743	1.52766	1.49053	2.52768	3.06764	3.94443	1.13701	1.52433e-05	8.31934e-05	AT4G01037.1	AtWTF1,WTF1	Ubiquitin carboxyl-terminal hydrolase family protein
Glyma.12G181000	0.493742	1.03901	0.6501	0.079006	0.050027	0.221266	-2.71358	4.68239e-05	0.000231042	AT1G08230.2	ATGAT1,GAT1	Transmembrane amino acid transporter family protein
Glyma.10G142700	12.3399	7.40456	7.6005	69.5365	68.2351	80.7792	2.8736	1.10883e-32	6.87089e-31	AT3G05890.1	RCI2B	Low temperature and salt responsive protein family
Glyma.14G083400	2.14763	2.0943	2.64201	4.91808	5.28843	4.95535	1.00106	3.07454e-09	3.06753e-08	AT1G45231.2		S-adenosyl-L-methionine-dependent methyltransferases superfamily protein
Glyma.19G198950	2.07431	0.951599	1.71966	0.47658	0.668618	0.256897	-1.86105	0.0013915	0.00483076
Glyma.20G095900	1.00616	1.11109	2.01986	0	0	0	-8.54892	2.90135e-10	3.3553e-09	AT5G49525.1
Glyma.15G143600	0.720488	1.07573	0.863001	0	0	0.156208	-4.24252	2.59894e-05	0.000135499	AT3G16920.1	ATCTL2,CTL2	chitinase-like protein 2
Glyma.05G128200	1.72181	1.6392	1.70533	0.647653	0.949094	0.944798	-1.10815	2.69212e-07	2.01055e-06	AT5G46330.1	FLS2	Leucine-rich receptor-like protein kinase family protein
Glyma.03G249000	0.212808	0.747833	0.251279	0	0	0.035186	-4.77788	6.75951e-05	0.000322743	AT5G28640.1	AN3,ATGIF1,GIF,GIF1	SSXT family protein
Glyma.11G247700	1.071	0.59702	0.702457	0.183728	0.258668	0.423549	-1.5733	0.00059415	0.0022685	AT3G01750.1		Ankyrin repeat family protein
Glyma.02G295100	9.17845	9.42228	10.035	3.45405	3.163	4.28605	-1.50991	7.51774e-23	2.65004e-21	AT5G55230.1	ATMAP65-1,MAP65-1	microtubule-associated proteins 65-1
Glyma.03G169600	0.237234	0.178551	0.110463	0	0	0	-6.75861	5.62189e-05	0.000272856	AT4G28720.1	YUC8	Flavin-binding monooxygenase family protein
Glyma.12G031200	2.65645	2.07793	2.12636	0.122016	0	0.219333	-4.4472	0.000198367	0.000850571	AT4G38660.1		Pathogenesis-related thaumatin superfamily protein
Glyma.01G094900	11.0562	7.7067	8.59685	4.56129	3.85423	2.46252	-1.43855	7.39096e-09	6.99683e-08	AT1G02170.1	AMC1,ATMC1,ATMCPB1,LOL3,MCP1B	metacaspase 1
Glyma.16G180400	236.692	310.084	273.877	123.986	123.101	123.02	-1.26403	1.9356e-32	1.19377e-30	AT5G23950.1		Calcium-dependent lipid-binding (CaLB domain) family protein
Glyma.07G002100	3.63891	3.81848	2.60306	1.24645	1.38231	1.79364	-1.30418	7.33097e-07	5.07221e-06	AT2G46910.1		Plastid-lipid associated protein PAP / fibrillin family protein
Glyma.06G119400	12.2386	8.91734	8.30546	3.75988	3.37624	3.24697	-1.68706	3.68332e-28	1.81223e-26	AT5G64030.1		S-adenosyl-L-methionine-dependent methyltransferases superfamily protein
Glyma.03G246800	1.60135	0.923673	1.87096	0	0	0	-8.48271	4.39531e-10	4.96757e-09	AT3G22930.1	CML11	calmodulin-like 11
Glyma.08G323800	0.941503	0.958023	0.743298	1.77476	1.79873	2.8227	1.14605	0.0111931	0.0297492	AT5G55390.1	EDM2	ENHANCED DOWNY MILDEW 2
Glyma.01G188400	6.12812	4.10054	3.06566	8.77805	11.0113	12.8273	1.14433	3.13853e-07	2.31498e-06	AT4G36920.2	AP2,FL1,FLO2	Integrase-type DNA-binding superfamily protein
Glyma.05G046900	1.46964	2.40016	2.61502	0.133092	0.058029	0.042449	-4.81329	7.85884e-21	2.39164e-19	AT4G24830.1		arginosuccinate synthase family
Glyma.17G148600	2.01126	2.1128	2.6477	5.29248	5.60257	4.59286	1.07816	9.30279e-09	8.70012e-08	AT5G04770.1	ATCAT6,CAT6	cationic amino acid transporter 6
Glyma.02G104600	3.07487	4.43808	5.75244	0.942814	1.30194	0.477846	-2.38298	7.52715e-11	9.41133e-10	AT4G34131.1	UGT73B3	UDP-glucosyl transferase 73B3
Glyma.09G135200	0.565358	0.538517	0.580821	0	0.20601	0	-3.13579	0.00903186	0.0247441	AT4G23420.1		NAD(P)-binding Rossmann-fold superfamily protein
Glyma.13G301400	265.046	221.436	246.283	133.534	113.153	123.291	-1.09966	2.59082e-26	1.13702e-24	AT4G10265.1		Wound-responsive family protein
Glyma.18G121900	12.1822	14.2124	10.3093	35.0878	33.8608	35.0628	1.38627	8.95469e-22	2.90695e-20	AT1G26920.1
Glyma.15G085000	0.045718	0.382995	0.136599	0.760057	1.35111	1.2386	2.42776	0.00252949	0.00819661	AT1G63310.1
Glyma.11G097400	0.934276	1.12911	0.74847	0.037084	0.059088	0.101271	-3.88816	1.85813e-17	4.35369e-16	AT4G38430.1	ATROPGEF1,ROPGEF1	rho guanyl-nucleotide exchange factor 1
Glyma.19G214600	5.24913	6.79159	6.89779	2.97538	3.95576	3.19084	-1.01496	4.99288e-05	0.000244921	AT5G06650.1	GIS2	C2H2 and C2HC zinc fingers superfamily protein
Glyma.04G221600	8.57909	9.54871	8.70406	4.30672	4.76154	4.81969	-1.22619	3.1048e-22	1.0503e-20	AT2G40540.2	ATKT2,ATKUP2,KT2,KUP2,SHY3,TRK2	potassium transporter 2
Glyma.18G019000	0	0.374073	0.141286	0	0.027294	0	-4.32062	0.015706	0.0396402	AT5G10180.1	AST68,SULTR2;1	slufate transporter 2;1
Glyma.04G223600	0.779104	1.70945	1.61039	0.159777	0	0.217841	-3.56488	0.0070758	0.0200285	AT5G05180.1
Glyma.15G265900	1.56158	2.60915	2.59931	0.145377	0.17368	0.616995	-2.94745	1.77084e-07	1.36307e-06	AT2G18370.1		Bifunctional inhibitor/lipid-transfer protein/seed storage 2S albumin superfamily protein
Glyma.12G065500	0.655123	1.86933	1.20131	0.421133	0.352765	0.09623	-2.17835	0.00262624	0.00846904
Glyma.01G116300	8.80731	7.81258	8.33557	4.89449	3.8858	3.94531	-1.08598	2.0726e-09	2.1165e-08	AT1G32780.1		GroES-like zinc-binding dehydrogenase family protein
Glyma.16G021800	0.561989	1.29783	1.29476	0	0	0.130748	-4.72187	1.20255e-06	8.0459e-06	AT1G01200.1	ATRAB-A3,ATRABA3,RABA3	RAB GTPase homolog A3
Glyma.10G251000	0.079079	0.576079	0.073684	0	0	0	-6.22065	0.00198037	0.00660849	AT3G06035.1		Glycoprotein membrane precursor GPI-anchored
Glyma.15G080900	0.632523	1.04138	0.61345	0.125589	0.175528	0.516432	-1.58984	0.013742	0.0354431	AT1G28590.1		GDSL-like Lipase/Acylhydrolase superfamily protein
Glyma.19G155900	2.76394	4.42979	4.11643	0.830447	0.942096	0.844959	-2.2092	2.8428e-12	4.18978e-11
Glyma.14G086600	0.124962	0.798776	0.425469	0.08931	0.07307	0.019255	-3.01462	0.00691597	0.019641	AT4G24210.1	SLY1	F-box family protein
Glyma.04G025400	0.547422	0.339006	0.501392	0.193737	0.302749	0.206435	-1.09217	0.00462551	0.0138646	AT1G19835.1		Plant protein of unknown function (DUF869)
Glyma.13G131100	0.808726	1.20038	1.10426	2.25367	3.06697	2.92067	1.28169	3.54226e-06	2.1857e-05	AT5G02520.1
Glyma.19G045700	0.59429	0.337923	0.649854	0.029055	0.193892	0.052935	-2.58668	0.000156023	0.000685188	AT5G38690.1		Zinc-finger domain of monoamine-oxidase A repressor R1 protein
Glyma.18G265200	0.20353	0.151269	0.473159	0	0	0.039975	-4.51991	0.000507177	0.00196692	AT5G15510.1		TPX2 (targeting protein for Xklp2) protein family
Glyma.07G196800	1.37251	1.66938	1.60398	4.38299	2.82089	3.03529	1.02899	5.94696e-06	3.52224e-05	AT1G17420.1	LOX3	lipoxygenase 3
Glyma.19G052300	12.5313	12.6177	13.2054	30.4271	35.1176	27.6047	1.16638	8.64768e-18	2.07176e-16	AT4G35860.1	ATGB2,ATRAB2C,ATRABB1B,GB2	GTP-binding 2
Glyma.02G146400	2.17164	2.91838	2.12088	1.08933	1.13814	0.429997	-1.53773	0.000947986	0.00343953	AT1G05420.1	ATOFP12,OFP12	ovate family protein 12
Glyma.U032605	0.212897	0.205295	0.187045	0	0.04141	0	-3.9422	0.000617784	0.00234895	AT3G51740.1	IMK2	inflorescence meristem receptor-like kinase 2
Glyma.20G099400	2.64837	2.36404	1.98773	0.224229	0.462828	0.384237	-2.81117	5.1535e-13	8.15332e-12	AT4G35550.1	ATWOX13,HB-4,WOX13	WUSCHEL related homeobox 13
Glyma.01G092300	0.748672	0.954405	1.39449	0.240094	0.244859	0.104787	-2.48197	1.66519e-05	9.02685e-05
Glyma.13G348000	0.666314	1.1911	1.01748	0.307403	0.171093	0.373067	-1.80537	0.00686255	0.019509	AT5G11970.1		Protein of unknown function (DUF3511)
Glyma.18G138700	0.58437	0.652015	0.619044	1.44878	1.2351	1.42104	1.02738	4.85951e-06	2.93192e-05	AT1G70460.1	RHS10	root hair specific 10
Glyma.09G160100	1.03408	0.842296	0.890115	0.648069	0.192169	0.663298	-1.19019	0.0114608	0.0303685	AT1G73210.2		Protein of unknown function (DUF789)
Glyma.07G202800	1.23417	0.957007	1.38946	2.4214	2.2424	3.18823	1.00865	0.00121349	0.00428414
Glyma.02G097000	13.4065	15.4597	14.2099	4.97076	5.48617	4.50028	-1.63862	2.19215e-28	1.09081e-26	AT5G13100.1
Glyma.02G098600	19.537	20.1272	19.1153	9.08843	8.47842	8.46164	-1.28986	8.17606e-31	4.61631e-29	AT1G13310.1		Endosomal targeting BRO1-like domain-containing protein
Glyma.10G201100	21.8886	10.0998	18.9181	4.2776	5.61933	6.18829	-1.89389	1.22076e-20	3.66694e-19	AT3G52990.1		Pyruvate kinase family protein
Glyma.12G161400	2.3084	3.40554	3.21436	0.051038	0.135988	0.147889	-4.72602	2.49142e-20	7.30558e-19	AT5G54500.1	FQR1	flavodoxin-like quinone reductase 1
Glyma.03G104000	0.672954	0.677584	1.07841	0.043469	0	0.09583	-4.24882	1.13841e-05	6.3937e-05	AT1G02180.1		ferredoxin-related
Glyma.19G258700	19.2735	20.024	20.919	6.77598	10.8524	9.44577	-1.2687	2.89458e-15	5.65571e-14	AT2G46660.1	CYP78A6	cytochrome P450, family 78, subfamily A, polypeptide 6
Glyma.13G191600	261.253	287.444	273.842	108.064	109.576	124.107	-1.38366	3.75395e-64	8.65165e-62	AT5G07010.1	ATST2A,ST2A	sulfotransferase 2A
Glyma.14G138200	1.27225	1.73339	1.29735	0.354786	0.412325	0.427587	-1.93034	5.34235e-09	5.18066e-08	AT1G52190.1		Major facilitator superfamily protein
Glyma.14G034900	0.263066	0.239559	0.105709	0.04819	0.029385	0.048204	-2.34892	0.00859898	0.0237116	AT5G12300.1		Calcium-dependent lipid-binding (CaLB domain) family protein
Glyma.17G067800	4.20376	4.24345	4.923	11.684	11.4594	12.0645	1.50031	1.00723e-44	1.09655e-42	AT2G18700.1	ATTPS11,ATTPSB,TPS11	trehalose phosphatase/synthase 11
Glyma.20G209700	15.5479	12.8074	14.7204	8.61308	6.76092	6.18748	-1.10919	2.65636e-10	3.08539e-09	AT3G23250.1	ATMYB15,ATY19,MYB15	myb domain protein 15
Glyma.11G157000	4.54673	5.23507	5.89093	1.66328	2.21555	1.83877	-1.56494	4.46781e-14	7.88167e-13	AT5G07030.1		Eukaryotic aspartyl protease family protein
Glyma.13G200400	59.8374	49.23	58.6869	146.87	134.958	120.999	1.1513	3.77947e-24	1.44892e-22	AT1G62620.1		Flavin-binding monooxygenase family protein
Glyma.06G301500	34.5516	37.3867	35.8832	2.70154	2.94882	3.60351	-3.6539	4.67542e-194	2.04732e-190	AT4G15210.1	AT-BETA-AMY,ATBETA-AMY,BAM5,BMY1,RAM1	beta-amylase 5
Glyma.20G206100	0	0	0	0.641158	0.242405	0.132849	5.87318	0.00315143	0.00990967	AT5G17680.1		disease resistance protein (TIR-NBS-LRR class), putative
Glyma.14G083700	0.212882	0.353849	0	0	0	0	-6.44422	0.00340529	0.0106005	AT1G46264.1	AT-HSFB4,HSFB4,SCZ	heat shock transcription factor B4
Glyma.05G112200	48.414	53.0422	40.8543	20.2405	21.9506	29.2235	-1.13678	4.47709e-13	7.1434e-12	AT1G32540.1	LOL1	lsd one like 1
Glyma.12G072200	2.12094	2.7369	3.47567	0.517479	1.41107	0.923823	-1.49213	6.05178e-09	5.81851e-08	AT5G60210.2	RIP5	ROP interactive partner 5
Glyma.04G236200	28.2539	21.1666	26.876	2.28096	1.89818	3.20359	-3.48606	1.68341e-84	7.45429e-82	AT5G53370.1	ATPMEPCRF,PMEPCRF	pectin methylesterase PCR fragment F
Glyma.18G216800	0.216764	0.389658	0.447506	0.966729	0.74954	0.906862	1.19783	0.00111518	0.0039773	AT5G01950.1		Leucine-rich repeat protein kinase family protein
Glyma.13G161200	1.57549	1.86236	1.6739	0.426325	0.662964	0.706639	-1.60923	1.20529e-06	8.06185e-06	AT5G33290.1	XGD1	xylogalacturonan deficient 1
Glyma.04G101900	2.70596	2.36869	2.41968	1.25956	1.09861	0.872192	-1.3175	1.38847e-05	7.64986e-05	AT1G34670.1	AtMYB93,MYB93	myb domain protein 93
Glyma.06G195500	2.38038	2.11681	1.13498	3.71009	6.00174	5.69364	1.32875	6.96356e-06	4.07898e-05	AT5G61430.1	ANAC100,ATNAC5,NAC100	NAC domain containing protein 100
Glyma.04G031000	0.969032	1.54294	0.724091	0	0	0	-8.69756	9.77538e-11	1.1994e-09	AT5G42785.1
Glyma.14G203100	0.907052	0.751158	0.717828	0	0	0	-8.48159	2.51037e-10	2.92443e-09	AT2G30370.1	CHAL,EPFL6	allergen-related
Glyma.06G167000	1.18827	4.91705	2.5837	0.292211	0.390852	0.974329	-2.5015	6.23073e-06	3.67815e-05	AT5G50790.1		Nodulin MtN3 family protein
Glyma.11G090200	0.613237	0.489208	0.938867	1.30374	1.87424	1.78527	1.16527	0.000403712	0.00160743	AT1G31770.1	ABCG14	ATP-binding cassette 14
Glyma.15G151300	1.04335	0.455618	1.90651	4.93518	5.42935	4.1974	1.97855	1.14678e-05	6.43796e-05
Glyma.02G047400	19.809	22.4397	23.1268	3.29615	3.098	2.87036	-2.93156	1.59942e-84	7.16286e-82	AT4G38660.1		Pathogenesis-related thaumatin superfamily protein
Glyma.05G057000	10.2786	13.9011	10.6285	0.204861	0.155613	0.083808	-6.33466	1.09629e-53	1.74214e-51	AT1G12100.1		Bifunctional inhibitor/lipid-transfer protein/seed storage 2S albumin superfamily protein
Glyma.04G041300	2.02111	1.98054	1.90389	0.586452	0.533717	0.678991	-1.8295	4.43318e-20	1.28088e-18	AT5G47820.2	FRA1	P-loop containing nucleoside triphosphate hydrolases superfamily protein
Glyma.18G298000	0.062484	0.087097	0.108162	0	0	0	-5.67476	0.00607255	0.0175774	AT5G16080.1	AtCXE17,CXE17	carboxyesterase 17
Glyma.14G201100	0.070667	0.095367	0.157236	0	0	0.023133	-3.64374	0.0101853	0.0274032	AT4G35160.1		O-methyltransferase family protein
Glyma.03G230000	1.81542	1.05175	1.57064	0.251795	0.14991	0.603832	-2.24522	2.89852e-05	0.00014985	AT1G09340.1	CRB,CSP41B	chloroplast RNA binding
Glyma.01G204800	28.6214	22.2162	24.944	88.7467	96.6477	93.2012	1.76311	4.5625e-57	8.09946e-55	AT4G17030.1	AT-EXPR,ATEXLB1,ATEXPR1,ATHEXP BETA 3.1,EXLB1,EXPR	expansin-like B1
Glyma.10G031300	1.94154	2.07745	2.22475	4.97424	7.32251	5.94713	1.43152	4.07525e-12	5.89379e-11	AT3G22970.1		Protein of unknown function (DUF506)
Glyma.18G117800	0.109179	0.251022	0.108468	0.227631	0.609817	0.514737	1.39862	0.00977145	0.0264432	AT5G17680.1		disease resistance protein (TIR-NBS-LRR class), putative
Glyma.04G005600	4.86287	4.72169	4.84498	1.69925	1.87625	1.42595	-1.63852	1.02091e-08	9.50936e-08
Glyma.09G018100	0.149091	0.093934	0.069184	0	0	0.025263	-3.65222	0.0153482	0.0388861	AT3G60000.2		Family of unknown function (DUF566)
Glyma.14G081300	1.68366	1.33728	2.66014	10.9664	6.22563	5.83678	1.90921	9.7905e-10	1.04763e-08	AT2G26560.1	PLA IIA,PLA2A,PLP2	phospholipase A 2A
Glyma.17G148100	1.86563	1.63228	2.27879	1.03759	1.17057	0.37567	-1.2621	0.00488074	0.0145279
Glyma.03G093200	78.3517	63.8032	70.612	30.8285	33.4291	35.2658	-1.21099	1.99909e-32	1.231e-30	AT5G58220.1	TTL	transthyretin-like protein
Glyma.18G292400	3.41133	6.00306	4.48786	1.9579	2.01165	3.3878	-1.04072	0.0015728	0.00537917
Glyma.18G033500	2.66689	3.07595	2.56727	0.558147	0.457141	0.460084	-2.49166	1.40728e-23	5.16878e-22	AT5G59120.1	ATSBT4.13,SBT4.13	subtilase 4.13
Glyma.11G226600	0.191155	0.256536	0.214038	0.028089	0.0913	0.076594	-1.82049	0.0163246	0.0409465	AT5G05800.1
Glyma.20G197000	0.423673	0.320271	0.380392	0	0.026729	0.177656	-2.50289	0.01896	0.046483	AT4G13620.1		Integrase-type DNA-binding superfamily protein
Glyma.20G224200	4.92006	3.93222	4.84832	1.67874	0.968766	0.72549	-2.12956	1.47429e-09	1.53792e-08	AT4G14746.1
Glyma.02G205800	0.093553	0.286096	0.209575	0	0	0	-7.81582	1.14417e-07	9.08373e-07	AT5G17420.1	ATCESA7,CESA7,IRX3,MUR10	Cellulose synthase family protein
Glyma.14G037100	0.707624	1.03319	1.03638	0	0	0.114415	-4.74578	0.00814749	0.0226488	AT5G06150.1	CYC1BAT,CYCB1;2	Cyclin family protein
Glyma.14G113500	0.604946	0.576403	0.520593	3.48621	4.42187	5.46611	2.80254	4.4495e-10	5.02449e-09
Glyma.10G277700	5.93101	6.98128	6.95334	1.70421	2.12737	1.75631	-1.94153	7.6022e-27	3.44371e-25	AT3G10600.1	CAT7	cationic amino acid transporter 7
Glyma.20G008600	4.96462	4.28272	7.13469	0.89681	0.917612	0.852835	-2.57728	1.36811e-16	2.98876e-15	AT2G26500.2		cytochrome b6f complex subunit (petM), putative
Glyma.15G118400	64.7698	56.6024	66.017	17.3838	16.163	17.2751	-1.97706	5.41176e-89	2.69972e-86	AT1G51090.1		Heavy metal transport/detoxification superfamily protein
Glyma.11G087900	20.8688	17.561	19.0589	9.98135	10.217	9.86692	-1.05229	1.04419e-23	3.87125e-22	AT4G35470.1	PIRL4	plant intracellular ras group-related LRR 4
Glyma.05G107000	2.9217	2.73909	2.87646	0.509261	0.306317	0.592963	-2.70917	7.99499e-10	8.6704e-09	AT5G65925.1
Glyma.16G049000	13.4658	13.2538	12.4492	35.6933	29.7109	40.7137	1.32043	2.6438e-18	6.64491e-17	AT3G26740.1	CCL	CCR-like
Glyma.12G119300	0.158289	0.166393	0	0	0	0	-6.25312	0.00569638	0.0166341	AT2G39200.1	ATMLO12,MLO12	Seven transmembrane MLO family protein
Glyma.01G074400	13.6916	18.611	12.9144	7.50579	6.92755	9.8347	-1.01626	3.03284e-06	1.8936e-05	AT3G60480.1
Glyma.16G018800	0.619069	0.364135	0.438526	0	0	0	-7.59964	2.4941e-07	1.87308e-06	AT3G61920.1
Glyma.20G013200	7.70763	9.82144	8.0227	4.28106	4.32148	3.92261	-1.14441	1.57119e-13	2.62822e-12	AT1G23030.1		ARM repeat superfamily protein
Glyma.09G186800	0.188527	0.431692	0.761446	0	0	0	-7.2264	6.22694e-06	3.67646e-05	AT1G20050.1	HYD1	C-8,7 sterol isomerase
Glyma.12G002400	1.76375	1.53835	1.48316	0.670542	0.656655	0.508858	-1.4919	2.14523e-10	2.51992e-09	AT5G47850.1	CCR4	CRINKLY4 related 4
Glyma.01G164000	28.4317	27.1136	29.1701	13.774	12.8888	15.1286	-1.13562	4.87659e-31	2.79747e-29	AT4G35920.2	MCA1	PLAC8 family protein
Glyma.04G008400	1.8752	2.07116	2.15009	0.292674	0.064874	0.30963	-3.29702	1.86472e-12	2.81457e-11	AT4G39010.1	AtGH9B18,GH9B18	glycosyl hydrolase 9B18
Glyma.10G003200	1.49934	1.54388	0.952196	0.607205	0.670078	0.873756	-1.00903	0.0158954	0.0400382	AT5G43860.1	ATCLH2,CLH2	chlorophyllase 2
Glyma.09G201900	0.811856	0.416566	0.377392	0	0	0	-6.57905	0.000150311	0.000662688
Glyma.19G010001	73.5038	57.6792	70.7858	147.727	169.151	154.047	1.1069	1.25751e-18	3.23701e-17
Glyma.09G076200	0.596095	0.62489	0.495595	0.041561	0.136191	0.266037	-2.05316	0.00245301	0.00797632	AT2G26440.1		Plant invertase/pectin methylesterase inhibitor superfamily
Glyma.17G091000	5.73187	6.31498	4.45224	1.11592	0.739863	1.35543	-2.47852	3.41802e-22	1.14837e-20	AT3G48000.1	ALDH2,ALDH2A,ALDH2B4	aldehyde dehydrogenase 2B4
Glyma.14G092800	11.8318	9.29307	11.2641	23.9058	23.3703	24.1502	1.02617	6.06424e-18	1.47435e-16	AT4G32940.1	GAMMA-VPE,GAMMAVPE	gamma vacuolar processing enzyme
Glyma.15G242050	1.67714	2.48889	0.373898	0	0.309171	0.106425	-3.21794	0.0141436	0.0363317
Glyma.11G030300	0.411646	0.514908	0.927073	0	0	0	-7.86983	5.3724e-08	4.48858e-07	AT1G62790.1		Bifunctional inhibitor/lipid-transfer protein/seed storage 2S albumin superfamily protein
Glyma.08G307800	6.85423	5.82052	8.70482	3.3399	4.01706	3.81033	-1.05119	5.5721e-08	4.64558e-07	AT1G06550.1		ATP-dependent caseinolytic (Clp) protease/crotonase family protein
Glyma.06G259400	3.42772	2.82981	3.56092	11.0263	10.0572	3.55427	1.22014	0.0139008	0.0357894	AT4G12010.1		Disease resistance protein (TIR-NBS-LRR class) family
Glyma.19G245200	7.36283	5.83866	7.06555	16.3178	12.9022	17.5702	1.0896	1.73985e-09	1.79684e-08	AT3G04730.1	IAA16	indoleacetic acid-induced protein 16
Glyma.11G212500	0.321365	0.42057	0.677113	0.084478	0.058415	0.127693	-2.50439	7.59979e-05	0.000358649	AT1G65900.1
Glyma.03G262700	1.07202	1.33821	1.52384	0.6758	0.561114	0.912373	-1.00732	0.00330908	0.0103423	AT1G53730.1	SRF6	STRUBBELIG-receptor family 6
Glyma.01G083000	18.5813	17.4731	17.4348	6.25333	8.38946	7.54066	-1.38437	7.59179e-24	2.84674e-22	AT1G13340.1		Regulator of Vps4 activity in the MVB pathway protein
Glyma.05G181500	282.347	270.926	281.06	72.7108	72.4495	75.0502	-2.03658	3.21349e-186	1.15131e-182	AT4G39700.1		Heavy metal transport/detoxification superfamily protein
Glyma.09G085000	4.28289	4.27715	5.11161	1.52717	2.37261	1.98619	-1.32763	1.37206e-11	1.87687e-10	AT2G34670.2		Protein of unknown function (DUF630 and DUF632)
Glyma.17G046800	1.39988	0.55647	0.49579	2.96832	2.16773	3.22911	1.64235	0.000402291	0.00160298	AT5G20740.1		Plant invertase/pectin methylesterase inhibitor superfamily protein
Glyma.20G064551	0	0	0	0.529946	0.219215	0.485494	5.66121	0.00521039	0.0153883
Glyma.01G104100	0.484199	0.653444	0.661632	0.107569	0	0.177106	-2.77852	0.00106698	0.00382408	AT1G18870.1	ATICS2,ICS2	isochorismate synthase 2
Glyma.07G055000	0.493888	0.822687	0.494585	0.224551	0.196898	0.28662	-1.47274	0.00422478	0.0128046	AT1G01250.1		Integrase-type DNA-binding superfamily protein
Glyma.01G064200	0	0.056961	0	0.654731	1.09705	0.379198	5.08062	6.46716e-06	3.80631e-05	AT1G69120.1	AGL7,AP1	K-box region and MADS-box transcription factor family protein
Glyma.17G007600	1.89038	3.00582	2.21086	0.974414	0.842448	0.913848	-1.49249	1.08549e-09	1.15619e-08	AT4G17230.1	SCL13	SCARECROW-like 13
Glyma.14G144000	11.1627	15.8035	13.7511	6.03484	5.97932	6.29883	-1.26773	1.64079e-11	2.22594e-10
Glyma.05G102100	78.316	65.7056	72.2161	8.49164	9.29924	14.026	-2.88332	8.28932e-70	2.26863e-67	AT4G37450.1	AGP18,ATAGP18	arabinogalactan protein 18
Glyma.16G026100	2.0943	1.27611	1.95357	0.16456	0.337261	0.767844	-2.19089	0.000172145	0.000748399	AT5G08391.1		Protein of unknown function (DUF 3339)
Glyma.05G208500	0.377578	0.231002	0.443283	0.098181	0.083027	0.141715	-1.78631	0.000755853	0.00281339	AT4G00440.2		Protein of unknown function (DUF3741)
Glyma.08G131200	1.88059	1.80608	1.22388	0.4406	1.06188	0.731938	-1.25098	0.000487128	0.00189757	AT3G55270.1	ATMKP1,MKP1	mitogen-activated protein kinase phosphatase 1
Glyma.11G071000	2.37404	1.79124	1.28481	0.500601	0.39334	0.689258	-1.87219	1.01783e-09	1.08765e-08	AT4G36520.1		Chaperone DnaJ-domain superfamily protein
Glyma.15G104700	0.94226	1.14082	1.16719	0.100502	0	0.136873	-3.84602	1.25466e-07	9.8991e-07	AT1G03220.1		Eukaryotic aspartyl protease family protein
Glyma.14G171100	2.00161	0.741632	1.7994	11.7546	12.9419	9.31321	2.79451	1.2233e-10	1.4843e-09	AT4G38260.1		Protein of unknown function (DUF833)
Glyma.17G006200	8.86799	10.4405	9.17103	2.90493	2.92847	4.66379	-1.55877	1.6875e-12	2.55394e-11	AT5G50740.3		Heavy metal transport/detoxification superfamily protein
Glyma.08G293300	4.96185	4.10532	4.04544	9.59384	8.31877	10.9708	1.0181	3.48491e-07	2.55612e-06	AT1G70000.1		myb-like transcription factor family protein
Glyma.06G301200	2.4567	3.18226	1.65775	0	0.139977	0.039775	-5.22266	8.11608e-14	1.39492e-12	AT3G09280.1
Glyma.13G158200	48.8099	46.7846	46.2018	23.8978	22.0171	16.5507	-1.29393	6.16173e-19	1.63085e-17	AT1G45063.1		copper ion binding;electron carriers
Glyma.15G146800	0.511059	0.57618	0.765467	0.114951	0.189688	0.350497	-1.62431	0.00351405	0.0108849	AT3G16850.1		Pectin lyase-like superfamily protein
Glyma.20G136000	14.2125	20.4247	17.6604	6.07824	6.32787	6.71646	-1.56716	2.3609e-24	9.19397e-23	AT1G04820.1	TOR2,TUA4	tubulin alpha-4 chain
Glyma.08G074300	2.10348	2.83407	3.13831	0	0.092031	0.273005	-4.56126	5.01461e-13	7.95274e-12	AT2G37390.2		Chloroplast-targeted copper chaperone protein
Glyma.04G040900	3.74109	4.35134	3.07045	1.01605	0.744374	0.746055	-2.2655	1.45887e-10	1.75393e-09	AT1G46480.1	WOX4	WUSCHEL related homeobox 4
Glyma.04G009100	0.385543	0.267358	0.71823	0.096438	0.048403	0.149427	-2.32137	8.70928e-05	0.000405282	AT4G39050.1		Kinesin motor family protein
Glyma.10G130100	0.069653	0.052998	0.047315	0	0	0	-5.74728	0.00460401	0.0138075	AT1G04540.1		Calcium-dependent lipid-binding (CaLB domain) family protein
Glyma.15G065900	3.05075	3.75449	2.18994	1.22876	0.504072	0.462719	-2.13705	1.43006e-06	9.44348e-06	AT4G27310.1		B-box type zinc finger family protein
Glyma.18G099500	0	0.136055	0.058917	0.821989	1.58636	2.60842	4.48823	0.000354269	0.00142948	AT4G27030.1	FAD4,FADA	fatty acid desaturase A
Glyma.04G071300	2.30571	1.24949	3.79251	0	0	0.332825	-4.52939	3.71006e-05	0.000187333
Glyma.16G221900	0.593573	0.565333	0.598663	1.64064	1.48445	1.20861	1.16683	0.00253027	0.00819781	AT3G54200.1		Late embryogenesis abundant (LEA) hydroxyproline-rich glycoprotein family
Glyma.14G199900	3.37421	2.98558	3.15081	1.27261	0.594154	0.608751	-2.05026	4.88049e-07	3.49075e-06	AT1G06980.1
Glyma.17G117300	12.3993	11.7059	9.9774	1.54073	2.04162	2.34317	-2.63809	2.15994e-44	2.29443e-42	AT2G26700.1	PID2	AGC (cAMP-dependent, cGMP-dependent and protein kinase C) kinase family protein
Glyma.01G175200	0.604238	0.820488	0.66438	0	0	0	-8.93629	6.60468e-12	9.3428e-11	AT2G25737.1		Sulfite exporter TauE/SafE family protein
Glyma.03G127500	3.89678	4.63487	5.00712	1.40136	1.21129	1.61319	-1.71211	3.97987e-20	1.15413e-18	AT1G68060.1	ATMAP70-1,MAP70-1	microtubule-associated proteins 70-1
Glyma.07G219802	0.591657	0.407348	0.664888	1.23507	1.94342	1.9191	1.49389	6.29032e-07	4.40557e-06	AT2G34930.1		disease resistance family protein / LRR family protein
Glyma.20G168500	0.616385	0.432957	1.38371	2.68108	2.68508	3.64029	1.76463	1.05021e-05	5.95277e-05	AT5G61890.1		Integrase-type DNA-binding superfamily protein
Glyma.20G239700	0.87362	1.3449	0.94127	0.500023	0.132198	0.363506	-1.78329	0.00148612	0.00511511	AT2G39470.1	PPL2	PsbP-like protein 2
Glyma.07G205200	10.835	10.0832	11.9099	0.960472	1.67318	2.01793	-2.93389	1.0058e-36	7.65224e-35	AT1G29050.1	TBL38	TRICHOME BIREFRINGENCE-LIKE 38
Glyma.17G012000	9.02682	10.0646	10.7001	2.90402	2.63857	3.01376	-1.79018	1.14599e-33	7.4774e-32	AT1G11860.1		Glycine cleavage T-protein family
Glyma.13G309600	0.114806	0.328642	0.374905	0	0	0	-6.37069	0.000479501	0.00187137
Glyma.08G327200	1.52348	1.49923	1.14544	0.858865	0.801306	0.369299	-1.14563	0.00492763	0.0146476	AT3G26210.1	CYP71B23	cytochrome P450, family 71, subfamily B, polypeptide 23
Glyma.05G029200	5.31618	6.83882	4.6273	2.4247	1.70996	2.12342	-1.4243	7.71273e-12	1.08286e-10	AT5G62530.1	ALDH12A1,ATP5CDH,P5CDH	aldehyde dehydrogenase 12A1
Glyma.20G117200	1.52728	3.34685	2.22845	0.313908	0.767754	0.839611	-1.99745	3.77852e-05	0.000190522	AT1G68330.1
Glyma.02G106000	1.0984	0.930402	2.36447	0.842839	0.751278	0.753599	-1.0067	0.0187883	0.0461222	AT1G69680.1		Mog1/PsbP/DUF1795-like photosystem II reaction center PsbP family protein
Glyma.19G206800	4.35721	3.55292	3.65692	1.1657	1.35984	1.52239	-1.62946	1.56324e-15	3.13363e-14	AT3G62980.1	TIR1	F-box/RNI-like superfamily protein
Glyma.06G005300	0.756587	1.27245	0.652463	0.258245	0	0.070576	-3.1307	0.00134023	0.00467212
Glyma.19G168000	16.1035	14.7885	15.7347	4.93758	4.20696	4.93494	-1.84225	2.78904e-35	1.96982e-33	AT5G43980.1	PDLP1,PDLP1A	plasmodesmata-located protein 1
Glyma.15G226100	0.122671	0.090013	0	0	0	0	-6.79051	0.00114384	0.00406554	AT3G14460.1		LRR and NB-ARC domains-containing disease resistance protein
Glyma.04G227200	11.7347	13.5719	15.529	2.55459	2.10034	2.49983	-2.62493	3.59393e-49	4.72122e-47	AT1G05260.1	RCI3,RCI3A	Peroxidase superfamily protein
Glyma.13G248500	6.34072	5.59829	5.932	3.69575	2.44218	2.81799	-1.11022	3.00894e-09	3.00437e-08	AT1G11330.2		S-locus lectin protein kinase family protein
Glyma.08G050300	0.094436	0	0.146361	0	0	0	-5.92912	0.0129001	0.0335817	AT3G18180.1		Glycosyltransferase family 61 protein
Glyma.04G206700	0.146025	0.270957	0.367047	0.039753	0	0	-4.47357	0.000428293	0.00169298	AT2G03200.1		Eukaryotic aspartyl protease family protein
Glyma.05G211400	0.740771	0.399409	0.709097	0.164296	0.233712	0.220241	-1.69069	0.000955329	0.00346298	AT1G63930.1	ROH1	from the Czech \'roh\' meaning \'corner\'
Glyma.19G132000	1.80857	2.27129	2.02659	0.898284	0.563764	1.72304	-1.06317	0.00729018	0.0205321	AT3G57050.1	CBL	cystathionine beta-lyase
Glyma.18G130100	1.62389	1.2353	1.29755	4.79032	4.64336	6.47949	1.81179	3.54872e-16	7.50699e-15	AT1G27200.1		Domain of unknown function (DUF23)
Glyma.15G038400	2.87567	2.4268	3.44878	6.35517	6.61759	6.88089	1.04186	2.82594e-11	3.72975e-10	AT5G02390.1		Protein of unknown function (DUF3741)
Glyma.04G246200	11.0849	9.10192	10.0668	4.79448	4.79399	5.0872	-1.14517	1.71376e-16	3.71912e-15	AT1G21660.1		Chaperone DnaJ-domain superfamily protein
Glyma.09G238900	0.611297	0.686952	0.709564	1.67377	1.72154	2.17658	1.34808	3.2405e-08	2.78838e-07	AT5G39785.2		Protein of unknown function (DUF1666)
Glyma.06G249400	0.94584	0.495883	1.08042	0.211953	0.397216	0.390016	-1.43863	0.00155523	0.00532612	AT5G54400.1		S-adenosyl-L-methionine-dependent methyltransferases superfamily protein
Glyma.01G215700	0.673449	0.41746	0.806699	0.189264	0.378842	0.198588	-1.41548	0.000409518	0.00162758	AT1G63020.1	NRPD1,NRPD1A,POL IVA,SDE4,SMD2	nuclear RNA polymerase D1A
Glyma.04G206100	0.941602	1.22739	1.45275	0.435821	0.36365	0.401124	-1.69939	3.1792e-08	2.73923e-07	AT1G21980.1	ATPIP5K1,ATPIPK1,PIP5K1	phosphatidylinositol-4-phosphate 5-kinase 1
Glyma.14G195400	0.532478	0.545218	0.645762	0.138682	0.160011	0.123831	-2.12383	9.49641e-11	1.16808e-09	AT3G11130.1		Clathrin, heavy chain
Glyma.12G221100	1.06927	1.08848	0.754945	0.050059	0.290458	0.045602	-2.92757	1.58798e-05	8.64041e-05	AT2G16430.2	ATPAP10,PAP10	purple acid phosphatase 10
Glyma.01G081300	6.01439	8.98471	6.98796	1.15222	1.22243	2.47282	-2.30445	7.44407e-18	1.79322e-16	AT1G68560.1	ATXYL1,TRG1,XYL1	alpha-xylosidase 1
Glyma.09G164500	0.300636	0.190877	0.402516	0.559894	3.17407	5.01124	3.15356	0.000169503	0.000737728	AT1G65730.1	YSL7	YELLOW STRIPE like 7
Glyma.09G178100	2.52624	2.69048	2.16056	0.262382	0.50388	0.861466	-2.29768	3.5287e-09	3.49149e-08	AT3G18080.1	BGLU44	B-S glucosidase 44
Glyma.08G103900	1.5674	1.20917	1.58822	0.755294	0.43373	0.310895	-1.62609	0.00111055	0.00396223	AT1G24735.2		S-adenosyl-L-methionine-dependent methyltransferases superfamily protein
Glyma.06G289900	3.1407	4.68308	4.12611	1.38169	0.382832	0.769593	-2.30104	1.24558e-09	1.31463e-08	AT2G20590.1		Reticulon family protein
Glyma.05G059800	0.24612	0.130502	0.442734	0	0.056081	0.055073	-2.92905	0.0177469	0.0439545	AT3G60580.1		C2H2-like zinc finger protein
Glyma.01G009200	6.15046	4.34458	4.27539	0.890795	0.954301	1.15964	-2.40402	8.83943e-19	2.30829e-17	AT2G25770.1		Polyketide cyclase/dehydrase and lipid transport superfamily protein
Glyma.12G218500	3.74217	2.85304	2.58158	1.49804	1.36653	1.37788	-1.22264	9.69568e-11	1.19036e-09	AT4G10780.1		LRR and NB-ARC domains-containing disease resistance protein
Glyma.17G247900	3.6614	3.81189	3.83704	0.562842	1.07452	0.674945	-2.38626	2.03734e-16	4.39232e-15	AT3G50760.1	GATL2	galacturonosyltransferase-like 2
Glyma.05G045200	5.14789	5.48272	5.50765	2.5384	2.00035	3.581	-1.10924	5.35849e-05	0.000261391	AT5G63310.1	ATNDPK2,NDPK IA,NDPK IA IA,NDPK1A,NDPK2	nucleoside diphosphate kinase 2
Glyma.17G005100	9.35707	11.6376	11.9042	5.77088	5.65028	5.77073	-1.08939	1.09297e-10	1.33521e-09	AT5G47730.1		Sec14p-like phosphatidylinositol transfer family protein
Glyma.11G041600	4.82846	4.95448	4.76064	9.50647	12.5729	10.8272	1.06227	1.54656e-16	3.36553e-15	AT4G18010.2	5PTASE2,AT5PTASE2,IP5PII	myo-inositol polyphosphate 5-phosphatase 2
Glyma.19G214100	0.470776	0.474383	0.343233	0.040753	0	0	-5.15634	6.6554e-09	6.36625e-08	AT1G02730.1	ATCSLD5,CSLD5,SOS6	cellulose synthase-like D5
Glyma.04G214900	0.227286	0.362521	0.297678	0.065736	0.074436	0.059476	-2.25395	8.43598e-05	0.000393726	AT5G24320.1		Transducin/WD40 repeat-like superfamily protein
Glyma.02G108100	1.71318	1.65089	1.5308	0.774921	0.582008	0.659361	-1.39584	1.19834e-07	9.48136e-07	AT1G26810.1	GALT1	galactosyltransferase1
Glyma.10G203100	0.240609	0.553299	0.381503	0.103234	0	0.116569	-2.54283	0.0127195	0.0331883	AT3G44610.1		Protein kinase superfamily protein
Glyma.19G076500	1.58353	2.39033	2.15188	5.04627	5.75718	5.41708	1.28693	8.73823e-09	8.2111e-08	AT3G27250.1
Glyma.06G317200	0.987647	1.02385	1.13653	2.59572	2.20439	2.66079	1.12753	5.07942e-06	3.04967e-05	AT5G61520.1		Major facilitator superfamily protein
Glyma.06G090401	0.358702	0.205951	0.474013	1.03946	1.01034	1.28764	1.5467	0.000109032	0.0004963	AT5G49650.1	XK-2,XK2	xylulose kinase-2
Glyma.19G178900	2.08237	3.23228	2.11941	0.435637	0.446553	0.579062	-2.31257	6.64531e-16	1.3762e-14	AT2G37080.1	RIP3	ROP interactive partner 3
Glyma.01G105200	10.9524	11.3665	11.5055	1.62029	1.62709	3.19925	-2.50903	2.22558e-15	4.39209e-14	AT1G78440.1	ATGA2OX1,GA2OX1	Arabidopsis thaliana gibberellin 2-oxidase 1
Glyma.14G148100	15.844	16.0321	15.3755	1.36602	1.57454	1.21235	-3.61098	1.41901e-105	1.07545e-102	AT4G08290.1		nodulin MtN21 /EamA-like transporter family protein
Glyma.02G158100	0.95657	0.992277	1.05525	2.07113	2.14236	2.66912	1.07748	2.91555e-09	2.91703e-08	AT1G35660.1
Glyma.13G163000	1.37353	0.433667	1.05459	0.039042	0.130164	0.071133	-3.62768	9.17183e-09	8.58783e-08	AT5G34940.2	AtGUS3,GUS3	glucuronidase 3
Glyma.14G214100	0.509248	0.595515	0.404651	0	0	0	-7.3925	9.5557e-07	6.50527e-06	AT5G37690.1		SGNH hydrolase-type esterase superfamily protein
Glyma.06G025200	0.557414	0.617161	0.469774	0	0.05848	0	-4.56665	6.74245e-05	0.000322124	AT2G37210.1		lysine decarboxylase family protein
Glyma.08G115350	4.88753	3.53522	3.37328	2.14473	2.03506	1.91695	-1.0648	1.80839e-05	9.74415e-05	AT1G55320.1	AAE18	acyl-activating enzyme 18
Glyma.10G178100	0.285463	0.313644	0.373805	0.027493	0	0	-5.32372	3.76486e-07	2.74409e-06	AT5G51600.1	ATMAP65-3,MAP65-3,PLE	Microtubule associated protein (MAP65/ASE1) family protein
Glyma.14G087900	1.69267	1.55698	1.45773	3.15203	3.19686	4.46195	1.08094	3.2445e-07	2.38823e-06	AT1G49890.1		Family of unknown function (DUF566)
Glyma.05G037700	2.69801	2.02637	3.39835	6.16703	6.72751	6.61818	1.14723	6.39266e-07	4.46772e-06	AT5G62520.1	SRO5	similar to RCD one 5
Glyma.07G188700	2.04219	1.46185	2.04863	0.733924	0.788236	1.27121	-1.1093	0.000569092	0.00218064	AT2G17140.1		Pentatricopeptide repeat (PPR) superfamily protein
Glyma.01G120400	3.01386	3.32252	2.79079	1.64869	1.30847	1.57002	-1.14057	2.15272e-07	1.63487e-06	AT5G05580.1	FAD8	fatty acid desaturase 8
Glyma.10G064500	4.72653	4.02133	5.43707	2.33438	1.43911	2.8566	-1.25445	1.2397e-06	8.27799e-06	AT2G36630.1		Sulfite exporter TauE/SafE family protein
Glyma.10G174900	0.122088	0.036563	0.192273	0	0	0	-6.33658	0.000718384	0.00268968	AT1G73210.2		Protein of unknown function (DUF789)
Glyma.15G161600	2.0739	1.68968	3.27888	1.21946	0.830493	1.19706	-1.23645	0.000282778	0.00117	AT1G34300.1		lectin protein kinase family protein
Glyma.07G083000	4.62323	4.82239	5.80808	14.7476	14.1847	14.1088	1.41529	5.05448e-23	1.79457e-21	AT2G45550.1	CYP76C4	cytochrome P450, family 76, subfamily C, polypeptide 4
Glyma.08G202200	3.38346	5.67217	3.03069	0.704891	0	0.572497	-3.30571	7.11389e-05	0.000337985
Glyma.11G219900	2.74292	3.06153	4.63451	0	0.906028	0.849167	-2.67412	0.000947564	0.00343831
Glyma.11G162700	0.867168	0.922589	0.859992	2.32999	1.57075	2.24325	1.09451	2.55113e-05	0.000133218	AT3G62890.1		Pentatricopeptide repeat (PPR) superfamily protein
Glyma.11G238200	2.96193	3.43294	2.98126	6.12279	7.07927	11.1679	1.25537	5.73358e-08	4.77011e-07	AT2G22250.2	AAT,ATAAT,MEE17	aspartate aminotransferase
Glyma.U031413	37.3045	40.9659	36.1957	9.32552	9.92072	13.6247	-1.91399	1.20131e-38	1.00092e-36	AT1G05260.1	RCI3,RCI3A	Peroxidase superfamily protein
Glyma.15G076900	1.57425	1.51707	2.29641	0.437788	0.838608	0.597191	-1.63141	1.78396e-06	1.15921e-05	AT1G28340.1	AtRLP4,RLP4	receptor like protein 4
Glyma.07G194033	0.839647	0.882136	1.96388	0.336334	0.214044	0.302846	-2.17928	0.000718477	0.00268974	AT4G21660.1		proline-rich spliceosome-associated (PSP) family protein
Glyma.03G232000	0.546225	0.888488	0.841888	0.049591	0.254834	0	-2.98929	0.00132762	0.00463597	AT2G47470.1	ATPDI11,ATPDIL2-1,MEE30,PDI11,UNE5	thioredoxin family protein
Glyma.02G148500	0.687092	0.499367	1.11242	0.10992	0.274574	0.050067	-2.4113	0.00110692	0.0039507	AT5G64980.1
Glyma.11G150900	0.211388	0.221175	0.270068	0	0	0	-6.73456	5.18524e-05	0.000253694	AT1G29050.1	TBL38	TRICHOME BIREFRINGENCE-LIKE 38
Glyma.18G031400	0.297806	0.37345	0.27855	0.091814	0	0	-3.51436	0.0050599	0.014991	AT5G01090.1		Concanavalin A-like lectin family protein
Glyma.11G083500	2.29499	2.33925	2.57774	0.34597	0.535165	1.19477	-1.91247	3.34661e-05	0.000170643	AT4G35680.1		Arabidopsis protein of unknown function (DUF241)
Glyma.04G038100	0.087352	0.177601	0.122293	0	0	0	-6.20618	0.000818073	0.0030179	AT5G42750.1	BKI1	BRI1 kinase inhibitor 1
Glyma.10G273500	0.047753	0.146331	0.135331	0	0	0.014431	-4.50241	0.00724091	0.020424	AT1G68460.1	ATIPT1,IPT1	isopentenyltransferase 1
Glyma.11G058200	30.6353	40.116	38.2107	16.3913	14.4484	15.6939	-1.34194	7.55886e-18	1.81976e-16
Glyma.12G047300	0.192926	0.050083	0.158122	1.03617	0.685542	0.709141	2.48126	1.55157e-06	1.01827e-05	AT3G18930.1		RING/U-box superfamily protein
Glyma.09G243700	1.15504	0.669816	1.12715	0.285868	0.208139	0.306018	-1.98646	5.31455e-08	4.44307e-07	AT5G59810.1	ATSBT5.4,SBT5.4	Subtilase family protein
Glyma.06G082300	1.26196	0.901882	1.17806	0.399787	0.337645	0.436608	-1.62391	2.29325e-08	2.0314e-07	AT4G32730.2	ATMYB3R-1,ATMYB3R1,MYB3R-1,MYB3R1,PC-MYB1	Homeodomain-like protein
Glyma.13G279500	8.27838	8.47406	10.3997	1.0825	1.20201	2.05705	-2.75965	1.97878e-23	7.20737e-22	AT4G27435.1		Protein of unknown function (DUF1218)
Glyma.12G135400	2.90726	5.15375	3.2989	2.11233	0.730756	1.68346	-1.44342	0.00555195	0.0162739	AT4G21880.1		Pentatricopeptide repeat (PPR) superfamily protein
Glyma.01G112600	0.278543	0.85216	0.681033	0	0	0.03375	-5.85562	1.57416e-08	1.42943e-07	AT2G38080.1	ATLMCO4,IRX12,LAC4,LMCO4	Laccase/Diphenol oxidase family protein
Glyma.10G044300	0.823243	0.690381	1.16061	0.235751	0.412783	0.392248	-1.46034	0.00128181	0.0044955	AT2G37500.1		arginine biosynthesis protein ArgJ family
Glyma.05G132000	1.35694	0.490713	0.794676	0.280144	0.260208	0.528	-1.42411	0.00389728	0.0119221	AT2G30950.1	FTSH2,VAR2	FtsH extracellular protease family
Glyma.05G122400	3.9388	3.28088	5.6329	1.8876	2.24784	2.4951	-1.06212	0.000127063	0.000569299	AT2G41070.2	ATBZIP12,DPBF4,EEL	Basic-leucine zipper (bZIP) transcription factor family protein
Glyma.16G119100	0.153673	0.803538	0.276354	0	0	0	-6.0232	0.00256441	0.00829408
Glyma.10G165200	14.1681	12.0821	12.8945	31.6233	33.0216	30.4938	1.16704	5.44722e-33	3.40214e-31	AT3G04350.1		Plant protein of unknown function (DUF946)
Glyma.18G300800	7.10532	10.7246	13.3325	2.0335	3.71376	4.62775	-1.70291	6.12873e-09	5.88818e-08	AT5G13140.1		Pollen Ole e 1 allergen and extensin family protein
Glyma.03G011000	1.60331	1.22168	2.07521	0.669167	0.678885	1.24242	-1.03451	0.00226822	0.00744053	AT4G00710.1	BSK3	BR-signaling kinase 3
Glyma.07G057100	3.77045	2.52836	2.72669	0.825397	0	0.177803	-3.26124	0.000166044	0.000724671	AT5G08391.1		Protein of unknown function (DUF 3339)
Glyma.14G209400	0.799962	1.08008	0.970021	0.053873	0.175393	0.131543	-3.03747	9.74053e-11	1.1955e-09	AT1G65840.1	ATPAO4,PAO4	polyamine oxidase 4
Glyma.13G141700	4.0701	4.40656	4.83297	1.38855	1.45232	1.56939	-1.70313	7.01511e-13	1.09883e-11	AT2G36885.1
Glyma.11G025200	9.97042	7.50324	9.94418	22.0829	22.1599	22.0439	1.14915	1.15958e-12	1.78303e-11	AT5G23750.2		Remorin family protein
Glyma.01G224800	12.7786	10.6686	13.4677	5.76892	5.15946	5.09192	-1.31695	7.22994e-24	2.71622e-22	AT4G11070.1	AtWRKY41,WRKY41	WRKY family transcription factor
Glyma.02G203200	1.17499	0.948182	0.943935	2.285	2.38871	2.33453	1.08138	7.05412e-09	6.69564e-08	AT5G58160.1		actin binding
Glyma.19G252000	0.569228	1.88658	0.966918	0.239306	0.460619	0.434836	-1.7075	0.00175082	0.00591663	AT4G01200.1		Calcium-dependent lipid-binding (CaLB domain) family protein
Glyma.02G274400	19.0744	25.9463	18.6194	3.70305	3.8556	2.67092	-2.74812	1.37509e-42	1.33808e-40	AT2G27080.1		Late embryogenesis abundant (LEA) hydroxyproline-rich glycoprotein family
Glyma.03G074600	3.83389	2.06593	2.96706	7.40165	5.8087	8.13712	1.1498	1.5774e-05	8.58639e-05	AT2G37970.1	SOUL-1	SOUL heme-binding family protein
Glyma.18G002200	9.14456	9.16567	6.40992	4.65536	2.92916	3.41658	-1.28197	2.52121e-08	2.21589e-07	AT3G23820.1	GAE6	UDP-D-glucuronate 4-epimerase 6
Glyma.16G057300	1.3598	2.02253	1.77476	3.82695	5.05274	4.05886	1.21119	2.54524e-08	2.23421e-07	AT3G27150.1		Galactose oxidase/kelch repeat superfamily protein
Glyma.06G036600	0.042927	0.272711	0	0	0	0	-5.92835	0.0161596	0.0406102	AT2G26520.1
Glyma.17G043200	0.645968	0.469345	0.743368	0	0	0	-8.90995	9.30242e-12	1.29178e-10	AT1G11910.1	APA1,ATAPA1	aspartic proteinase A1
Glyma.09G207900	4.27691	2.21133	3.76229	13.9798	13.6643	13.1542	1.87758	3.4211e-19	9.2031e-18	AT1G32200.1	ACT1,ATS1	phospholipid/glycerol acyltransferase family protein
Glyma.05G010000	2.05687	1.59377	2.42425	4.61419	3.8896	5.24706	1.06181	1.39925e-06	9.26018e-06	AT5G20030.1		Plant Tudor-like RNA-binding protein
Glyma.18G019600	1.97876	1.78952	1.85709	0.778174	1.30565	0.96508	-1.01157	7.24714e-07	5.02127e-06	AT2G22125.1	CSI1	binding
Glyma.09G078601	1.08514	0.783048	0.572633	0.083843	0.176527	0.163558	-2.62	0.000279447	0.00115817
Glyma.02G082500	1.07098	1.0594	0.338478	4.23379	3.61787	4.14161	2.14923	1.65425e-07	1.27881e-06	AT3G43660.1		Vacuolar iron transporter (VIT) family protein
Glyma.13G206500	2.77746	4.55821	3.69111	0.526953	0.382739	0.541428	-2.94661	3.24908e-21	1.02192e-19	AT4G04880.1		adenosine/AMP deaminase family protein
Glyma.10G248600	10.0816	9.9843	8.80144	4.10916	3.35636	3.64308	-1.4925	1.02722e-19	2.90198e-18	AT1G05370.1		Sec14p-like phosphatidylinositol transfer family protein
Glyma.12G084600	16.4107	15.2439	13.5153	1.3883	1.46099	1.61111	-3.45108	1.31649e-135	1.62133e-132	AT5G22740.1	ATCSLA02,ATCSLA2,CSLA02,CSLA2	cellulose synthase-like A02
Glyma.15G116500	41.5742	56.2253	46.5398	20.1962	24.023	18.2682	-1.32167	1.79293e-16	3.88238e-15	AT4G16450.2
Glyma.13G058800	7.57789	7.64366	6.79025	16.0198	17.0811	18.2491	1.11331	7.43698e-18	1.79261e-16	AT5G39360.1	EDL2	EID1-like 2
Glyma.20G053400	0.308442	0.296408	0.56087	0.791377	0.988648	1.48323	1.11627	0.00269942	0.00866955	AT3G60470.1		Plant protein of unknown function (DUF247)
Glyma.10G089000	0.053984	0.451679	0	0	0	0	-6.24255	0.00804975	0.0224119	AT2G28305.1	ATLOG1,LOG1	Putative lysine decarboxylase family protein
Glyma.02G024100	0.26943	0.224236	0.2574	0.024252	0.039046	0.022242	-3.13316	9.41455e-06	5.3858e-05	AT2G02590.1
Glyma.09G194800	0.062254	0.130381	0.187748	0.011371	0	0	-4.65078	0.0188559	0.0462708	AT5G11590.1	TINY2	Integrase-type DNA-binding superfamily protein
Glyma.18G269800	0.79729	1.06474	0.531297	0.116479	0	0	-4.46198	0.000398624	0.00159006
Glyma.04G214000	3.82544	0.009499	2.48826	0.006327	0.008538	0.0088	-6.86606	1.40938e-07	1.10315e-06	AT5G64620.1	ATC/VIF2,C/VIF2	cell wall / vacuolar inhibitor of fructosidase 2
Glyma.20G146800	0.716495	0.757021	0.500522	0	0.144049	0.07859	-3.15453	0.00124399	0.00437807	AT3G22600.1		Bifunctional inhibitor/lipid-transfer protein/seed storage 2S albumin superfamily protein
Glyma.15G140200	12.5946	16.8417	14.6456	0.801035	0.789188	0.524527	-4.48614	1.23704e-115	1.16075e-112	AT3G06650.1	ACLB-1	ATP-citrate lyase B-1
Glyma.02G029500	1.68274	2.46204	2.04067	1.3434	0.763017	1.08834	-1.06009	0.00265752	0.00855729
Glyma.06G248900	13.6128	11.9111	13.9323	42.4284	30.4477	54.9553	1.57759	3.57372e-19	9.60056e-18	AT4G27410.2	ANAC072,RD26	NAC (No Apical Meristem) domain transcriptional regulator superfamily protein
Glyma.12G015300	2.82953	2.17187	6.15805	11.8537	9.63534	8.95615	1.3412	2.25949e-05	0.000119078	AT1G22440.1		Zinc-binding alcohol dehydrogenase family protein
Glyma.10G154100	0.186311	0.239604	0.116963	0	0	0	-6.71012	7.13871e-05	0.000338878	AT3G05330.1	ATN,ATTAN	cyclin family
Glyma.08G016700	6.7856	9.08388	6.39267	2.01163	2.1587	2.69741	-1.81382	1.71934e-12	2.59912e-11	AT3G61460.1	BRH1	brassinosteroid-responsive RING-H2
Glyma.16G094100	0	0.279479	0.140613	0	0	0	-6.65642	0.00177053	0.00597453	AT5G44670.1		Domain of unknown function (DUF23)
Glyma.15G276500	4.51635	3.62382	2.42613	0.614297	0.383707	0.765239	-2.61235	7.56057e-15	1.42771e-13	AT5G13700.1	APAO,ATPAO1,PAO1	polyamine oxidase 1
Glyma.09G155000	15.9765	20.9215	16.8126	8.00669	5.13089	8.01989	-1.46021	4.70239e-10	5.29338e-09	AT4G10280.1		RmlC-like cupins superfamily protein
Glyma.11G228900	3.77761	3.1023	3.76013	1.20713	1.26045	0.738522	-1.83851	1.81559e-10	2.15584e-09	AT5G05690.1	CBB3,CPD,CYP90,CYP90A,CYP90A1,DWF3	Cytochrome P450 superfamily protein
Glyma.09G258000	29.6068	25.7844	31.532	14.4279	14.6501	14.7093	-1.10297	2.16983e-23	7.86687e-22	AT3G61440.1	ARATH;BSAS3;1,ATCYSC1,CYSC1	cysteine synthase C1
Glyma.06G313500	0.187908	0.045868	0.040813	0	0	0	-5.80405	0.00515051	0.0152309	AT5G13750.1	ZIFL1	zinc induced facilitator-like 1
Glyma.17G251900	0.952259	0.78974	1.04989	0.104651	0.109066	0.047667	-3.47024	2.19928e-09	2.23559e-08	AT1G19600.1		pfkB-like carbohydrate kinase family protein
Glyma.07G270900	0.592559	0.543387	0.51698	0.036484	0	0.053874	-4.18323	4.39694e-07	3.17136e-06	AT5G49800.1		Polyketide cyclase/dehydrase and lipid transport superfamily protein
Glyma.05G240600	6.70215	7.90017	7.8281	4.79277	3.72674	3.53593	-1.00583	4.84207e-06	2.92274e-05	AT2G01770.1	ATVIT1,VIT1	vacuolar iron transporter 1
Glyma.03G141800	0.678004	0.496185	0.871186	0	0	0	-7.92318	2.50572e-08	2.20376e-07	AT2G42260.1	PYM,UVI4	uv-b-insensitive 4
Glyma.17G078300	2.47474	2.13358	2.10806	0.646396	0.457038	0.631298	-2.06729	1.9217e-18	4.89871e-17	AT1G64060.1	ATRBOH F,ATRBOHF,RBOH F,RBOHAP108,RBOHF	respiratory burst oxidase protein F
Glyma.18G285600	1.12314	1.16941	1.48672	3.48047	3.30576	3.77297	1.34718	2.16308e-12	3.24379e-11	AT2G39435.1		Phosphatidylinositol N-acetyglucosaminlytransferase subunit P-related
Glyma.08G350800	9.81097	13.3514	10.0036	0.038568	0.161532	0.13372	-6.67787	2.01293e-102	1.36775e-99	AT2G42250.1	CYP712A1	cytochrome P450, family 712, subfamily A, polypeptide 1
Glyma.05G134800	3.06939	3.02393	2.83281	7.19128	6.50381	7.08198	1.10343	2.37299e-21	7.53582e-20	AT4G20140.1	GSO1	Leucine-rich repeat transmembrane protein kinase
Glyma.18G062500	0.815217	0.821037	0.803431	0	0.104187	0.212621	-3.04207	4.59808e-05	0.000227423	AT3G55950.1	ATCRR3,CCR3	CRINKLY4 related 3
Glyma.17G119100	1.15421	0.956841	1.3019	3.12024	3.0951	2.43659	1.16531	0.000434824	0.0017145	AT1G43620.1	TT15,UGT80B1	UDP-Glycosyltransferase superfamily protein
Glyma.13G252600	32.5607	30.8681	32.2526	2.09077	1.13498	5.31669	-3.61195	5.53388e-09	5.35271e-08	AT2G19990.1	PR-1-LIKE	pathogenesis-related protein-1-like
Glyma.19G249100	0.218195	0.308845	0.246747	0.915882	0.861471	0.807368	1.60218	7.97266e-06	4.61995e-05	AT3G04580.1	EIN4	Signal transduction histidine kinase, hybrid-type, ethylene sensor
Glyma.12G072000	4.57349	8.72973	4.04189	2.23128	2.10158	1.26812	-1.7402	5.38961e-07	3.82229e-06	AT1G07900.1	LBD1	LOB domain-containing protein 1
Glyma.07G214000	9.42986	12.6646	12.7195	0.529497	0.559281	0.932182	-3.91521	1.41125e-71	4.18176e-69	AT1G52950.1		Nucleic acid-binding, OB-fold-like protein
Glyma.13G298300	2.86067	2.68188	2.78701	4.70708	9.43299	4.77364	1.06952	4.05269e-06	2.47776e-05	AT4G03430.1	EMB2770,STA1	pre-mRNA splicing factor-related
Glyma.11G153800	33.4338	36.0171	32.7086	10.3091	7.11961	7.78953	-2.13133	4.29125e-50	5.91323e-48	AT5G12380.1	ANNAT8	annexin 8
Glyma.12G091900	0.777569	0.846156	0.763274	0.232499	0.287054	0.293768	-1.63371	0.00034811	0.00140722	AT5G22340.1
Glyma.13G282400	7.41472	8.61446	6.57854	1.85431	2.4236	1.72024	-2.02502	6.5992e-17	1.47938e-15	AT4G10265.1		Wound-responsive family protein
Glyma.12G200800	70.5562	67.8796	70.5859	34.0113	26.2905	29.0045	-1.34043	8.78224e-26	3.69379e-24	AT4G10265.1		Wound-responsive family protein
Glyma.03G136600	0.556907	0.546157	0.373483	0.208801	0	0.092316	-2.63173	0.0115373	0.0305344	AT2G41750.1		DTW domain-containing protein
Glyma.18G064100	9.99135	8.39305	10.8292	3.58043	3.05532	1.83339	-1.89386	4.35595e-15	8.36291e-14	AT5G58940.1	CRCK1	calmodulin-binding receptor-like cytoplasmic kinase 1
Glyma.02G069900	1.83107	1.54127	1.36216	0.548218	0.681812	0.552416	-1.51673	1.59779e-06	1.04617e-05	AT5G18280.1	APY2,ATAPY2	apyrase 2
Glyma.17G235000	1.22934	1.55352	1.74306	0.860016	0.844831	0.627519	-1.06478	5.57522e-05	0.000270924	AT1G27460.1	NPGR1	no pollen germination related 1
Glyma.04G039300	27.3527	22.2235	26.9718	63.4603	68.1529	78.8738	1.348	4.89691e-36	3.56065e-34	AT1G45249.1	ABF2,AREB1,ATAREB1	abscisic acid responsive elements-binding factor 2
Glyma.19G106700	3.74029	6.15451	5.89469	0	0.184495	0.151151	-5.62084	1.04722e-07	8.37135e-07	AT5G13870.1	EXGT-A4,XTH5	xyloglucan endotransglucosylase/hydrolase 5
Glyma.10G048800	0.727345	0.512228	0.796849	2.02207	1.94929	1.6605	1.35457	1.56185e-07	1.21262e-06	AT2G37050.1		Leucine-rich repeat protein kinase family protein
Glyma.05G159500	0.484054	0.48714	0.730169	0.137682	0.247969	0.314989	-1.37818	0.0179668	0.0444126
Glyma.11G162574	160.495	183.602	181.382	51.7321	54.2041	54.2947	-1.78239	3.99865e-97	2.50137e-94	AT4G35670.1		Pectin lyase-like superfamily protein
Glyma.12G016300	6.08152	4.64778	6.13293	12.1105	14.4611	14.8957	1.18184	3.79377e-12	5.5069e-11	AT1G32700.1		PLATZ transcription factor family protein
Glyma.20G197700	0.038631	0.060546	0.017998	0	0	0	-5.66587	0.00712123	0.0201369	AT1G04650.1
Glyma.11G051300	9.20351	8.82281	9.88978	0.463027	0.584151	0.839121	-3.98547	7.88527e-56	1.35112e-53	AT4G37450.1	AGP18,ATAGP18	arabinogalactan protein 18
Glyma.13G134700	12.9697	13.5851	12.9941	5.13808	5.53262	3.99003	-1.54246	1.16445e-15	2.36308e-14	AT5G02640.1
Glyma.18G031300	1.79719	1.93643	1.48716	0.63616	0.660255	0.483472	-1.65942	1.05144e-06	7.10247e-06	AT2G39890.2	ATPROT1,PROT1	proline transporter 1
Glyma.16G170100	88.5191	62.094	132.165	41.1368	45.3206	25.1321	-1.44658	0.000225121	0.00095398
Glyma.14G040200	15.3659	10.9548	13.2768	29.2883	37.7278	35.0699	1.2502	2.54072e-19	6.92461e-18	AT2G26980.4	CIPK3,SnRK3.17	CBL-interacting protein kinase 3
Glyma.05G166000	0.795239	0.795017	0.487963	0.034072	0.074596	0.065008	-3.67983	6.16976e-10	6.81284e-09	AT4G21740.1
Glyma.04G062800	27.4841	27.1162	25.0975	10.6392	12.8723	11.2907	-1.30975	3.81131e-28	1.87053e-26	AT5G11000.1		Plant protein of unknown function (DUF868)
Glyma.01G203400	63.2284	72.3789	72.5832	30.484	18.917	23.6383	-1.62356	9.02439e-26	3.78755e-24	AT4G17090.1	BAM3,BMY8,CT-BMY	chloroplast beta-amylase
Glyma.07G019200	0.081334	0	0.063005	0.324561	0.428463	0.511656	2.84642	0.00492735	0.0146476	AT1G15220.1	ATCCMH,CCMH	cytochrome c biogenesis protein family
Glyma.13G262400	1.02102	3.00832	2.82654	0	0	0.334686	-4.50947	0.0204054	0.0495151	AT1G78520.1		Carbohydrate-binding X8 domain superfamily protein
Glyma.06G143300	29.3141	34.9539	38.7025	0.920125	2.39427	4.65832	-3.81491	3.61485e-10	4.1341e-09	AT2G40610.1	ATEXP8,ATEXPA8,ATHEXP ALPHA 1.11,EXP8,EXPA8	expansin A8
Glyma.11G005100	4.18765	4.26601	1.90424	1.0402	0.984741	0.866383	-1.64028	1.00301e-06	6.81059e-06	AT4G14930.1		Survival protein SurE-like phosphatase/nucleotidase
Glyma.12G226700	1.10578	1.21431	2.10931	0.357344	0.538429	0	-2.34818	0.0102739	0.0276019	AT5G53940.1		Yippee family putative zinc-binding protein
Glyma.06G131300	2.8659	2.64785	1.34963	0.615442	0.655701	0.579891	-1.9835	6.92351e-06	4.05793e-05	AT5G53490.2		Tetratricopeptide repeat (TPR)-like superfamily protein
Glyma.12G164000	0.532382	0.898606	0.565481	0.081833	0	0	-4.76502	1.129e-06	7.58764e-06	AT4G24265.1
Glyma.08G268900	2.2417	1.97199	1.97708	5.71936	6.38944	6.68904	1.42354	1.00499e-30	5.65004e-29	AT1G68710.1		ATPase E1-E2 type family protein / haloacid dehalogenase-like hydrolase family protein
Glyma.10G161500	46.1766	31.7357	50.3415	15.3795	15.3848	13.1246	-1.65787	6.03091e-22	1.9823e-20	AT4G14746.1
Glyma.19G081700	0.953296	0.686179	0.915985	0.611222	0.241457	0.13374	-1.4674	0.0145694	0.0372482	AT4G12560.1	CPR30	F-box and associated interaction domains-containing protein
Glyma.08G235400	17.5662	10.5997	42.1637	9.07373	6.41951	5.18708	-1.86602	0.00227268	0.00745391	AT1G73260.1	ATKTI1,KTI1	kunitz trypsin inhibitor 1
Glyma.11G251100	28.1549	26.5893	27.1601	5.69462	4.87469	6.53696	-2.37547	1.37442e-60	2.85083e-58	AT1G27950.1	LTPG1	glycosylphosphatidylinositol-anchored lipid protein transfer 1
Glyma.20G178600	2.19369	2.67087	2.53192	0.069282	0.215624	0.342962	-3.66182	2.70372e-18	6.79117e-17	AT3G07990.1	SCPL27	serine carboxypeptidase-like 27
Glyma.18G193900	4.07319	5.2605	2.60608	1.42203	2.40729	1.63436	-1.23958	0.0001476	0.000651657	AT5G01090.1		Concanavalin A-like lectin family protein
Glyma.19G250900	16.0705	15.4625	15.4837	3.72414	4.24365	5.73869	-1.86791	3.29308e-28	1.62429e-26	AT5G18310.1
Glyma.11G144600	1.47679	1.46941	1.1411	0.500891	0.739223	0.590003	-1.2647	4.74347e-05	0.000233617	AT5G59730.1	ATEXO70H7,EXO70H7	exocyst subunit exo70 family protein H7
Glyma.12G238300	22.139	21.9712	17.7081	5.24214	5.19318	4.79577	-2.13191	3.42762e-28	1.68853e-26
Glyma.07G265500	15.7964	16.2128	11.0588	1.78166	2.11353	1.40969	-2.9736	5.04029e-37	3.87964e-35
Glyma.02G091600	1.54299	1.40866	1.3175	0.110183	0.157035	0.16574	-3.38201	1.78116e-11	2.40891e-10	AT3G55420.1
Glyma.13G329300	3.63742	3.15282	2.7298	7.17405	8.06418	8.37382	1.19216	5.64012e-12	8.03314e-11	AT3G45620.1		Transducin/WD40 repeat-like superfamily protein
Glyma.01G229600	0.440503	0.773006	0.449342	0	0	0.072871	-4.49266	9.86967e-06	5.62493e-05	AT4G33270.1	CDC20.1	Transducin family protein / WD-40 repeat family protein
Glyma.13G104300	6.28217	5.84736	7.08982	0.47275	0.572429	1.10348	-3.11457	3.06256e-41	2.81342e-39	AT5G56890.1		Protein kinase superfamily protein
Glyma.14G176400	28.8633	29.0951	27.5647	8.01872	6.8023	5.73679	-2.16837	3.18205e-45	3.54251e-43	AT4G08950.1	EXO	Phosphate-responsive 1 family protein
Glyma.14G052200	0.091679	1.65448	0.348329	0.104441	0.174971	0	-3.02782	0.017641	0.0437391
Glyma.01G007400	3.86298	3.43031	3.74547	1.7037	1.36108	1.44341	-1.4066	8.83616e-16	1.80806e-14	AT5G25930.1		Protein kinase family protein with leucine-rich repeat domain
Glyma.19G147000	0.152923	0.053379	0.094993	0	0	0	-5.62286	0.0079852	0.0222573
Glyma.02G115300	0.167251	0.178279	0.189094	0.433344	0.69772	1.13346	1.94651	5.36868e-05	0.000261824	AT1G26610.1		C2H2-like zinc finger protein
Glyma.11G137066	0	0	0	0.633628	0.379278	0.035514	5.72317	0.00654435	0.0187314	AT1G43760.1		DNAse I-like superfamily protein
Glyma.08G078700	3.1788	2.41766	1.83923	1.33769	1.17288	1.39045	-1.04644	0.000257951	0.00107815	AT1G30650.1	AR411,ATWRKY14,WRKY14	WRKY DNA-binding protein 14
Glyma.04G004600	3.71845	4.27368	3.9006	0.982676	1.34571	1.30885	-1.82055	1.71609e-17	4.02805e-16	AT4G38650.1		Glycosyl hydrolase family 10 protein
Glyma.02G308300	1.23866	2.4429	2.10335	0.279689	0	0	-4.35557	3.21162e-05	0.000164462	AT1G31335.1
Glyma.16G036300	16.7139	10.4732	14.6333	33.1495	33.0434	41.2421	1.24479	2.49506e-15	4.90426e-14	AT3G03720.2	CAT4	cationic amino acid transporter 4
Glyma.06G132500	29.9418	26.5622	25.4178	8.92578	8.24782	9.53387	-1.77366	1.15774e-58	2.20418e-56	AT4G27720.1		Major facilitator superfamily protein
Glyma.18G266333	0.574141	0.358444	0.779882	1.9581	2.09625	2.13792	1.72345	0.000102426	0.00046899	AT1G09700.1	DRB1,HYL1	dsRNA-binding domain-like superfamily protein
Glyma.06G319000	1.63189	1.20362	1.15976	0.189799	0.264759	0.331574	-2.44445	2.58975e-09	2.61029e-08	AT2G45220.1		Plant invertase/pectin methylesterase inhibitor superfamily
Glyma.18G116400	5.34677	5.55281	5.7463	0.59716	1.03916	1.41025	-2.56028	1.10795e-19	3.1211e-18	AT4G23820.1		Pectin lyase-like superfamily protein
Glyma.04G170500	1.99495	1.88418	1.95	0.856594	0.663702	0.517392	-1.61826	7.80268e-06	4.52877e-05	AT3G19000.1		2-oxoglutarate (2OG) and Fe(II)-dependent oxygenase superfamily protein
Glyma.13G213600	2.0215	1.61226	1.97356	0.648492	0.627775	1.21315	-1.27971	0.000299132	0.00122992	AT3G06330.1		RING/U-box superfamily protein
Glyma.15G154500	10.6012	12.7875	12.2605	24.9359	27.0344	25.3543	1.00193	4.19138e-09	4.11711e-08	AT5G07900.1		Mitochondrial transcription termination factor family protein
Glyma.13G215600	5.04814	3.66651	4.08518	11.3968	10.958	11.3115	1.27871	1.09458e-13	1.86338e-12	AT5G18650.1		CHY-type/CTCHY-type/RING-type Zinc finger protein
Glyma.15G011700	0.249185	0.503871	0.395474	0	0	0	-8.43547	5.49841e-10	6.11262e-09	AT3G15550.1
Glyma.19G211600	3.8611	6.23378	6.58962	24.5522	20.1297	23.1397	1.90717	2.58237e-17	5.98302e-16	AT4G02380.1	AtLEA5,SAG21	senescence-associated gene 21
Glyma.06G263100	0.546017	0.255162	0.879975	2.08148	2.97845	2.87608	2.12251	1.84519e-08	1.65912e-07	AT5G54570.1	BGLU41	beta glucosidase 41
Glyma.20G123500	0.743255	0.887818	1.16163	2.84056	3.23264	5.25289	1.89158	4.50839e-10	5.08516e-09	AT1G15170.1		MATE efflux family protein
Glyma.12G128800	0.330634	0.191201	0.467566	0.740084	0.679614	1.13828	1.33314	0.00127896	0.00448673	AT2G30990.2		Protein of unknown function (DUF688)
Glyma.07G183100	9.41429	13.1948	12.2609	6.16351	5.19481	4.51031	-1.24759	2.57656e-09	2.59832e-08	AT2G23970.1		Class I glutamine amidotransferase-like superfamily protein
Glyma.06G042900	2.49617	3.33711	2.66178	0.509592	0.122716	0.650327	-2.8338	4.12074e-10	4.67333e-09	AT4G34160.1	CYCD3,CYCD3;1	CYCLIN D3;1
Glyma.15G140900	5.76657	6.63374	6.03734	2.3732	2.80728	2.22347	-1.42905	5.73164e-17	1.29224e-15	AT3G66658.2	ALDH22A1	aldehyde dehydrogenase 22A1
Glyma.03G008100	0	0.11596	0.071518	0	0	0	-6.08982	0.00874709	0.0240426	AT1G01600.1	CYP86A4	cytochrome P450, family 86, subfamily A, polypeptide 4
Glyma.04G018400	88.7452	100.437	120.697	34.7091	22.6146	27.5067	-1.98045	1.3154e-36	9.91206e-35	AT1G42430.1
Glyma.11G139100	7.10295	9.12006	8.23945	0.062924	0.052358	0.44673	-5.49029	1.31308e-09	1.38107e-08	AT2G39700.1	ATEXP4,ATEXPA4,ATHEXP ALPHA 1.6,EXPA4	expansin A4
Glyma.13G230800	4.27395	5.28225	5.60059	0.08798	0.208504	0.178934	-5.01369	1.24332e-54	2.05018e-52	AT1G29050.1	TBL38	TRICHOME BIREFRINGENCE-LIKE 38
Glyma.12G215300	41.4338	51.7558	42.5346	11.9574	13.3499	11.3439	-2.00268	4.1664e-44	4.37861e-42	AT5G54660.1		HSP20-like chaperones superfamily protein
Glyma.09G014700	0.685801	1.41184	0.729718	0.5263	0.334006	0.552986	-1.11426	0.0136699	0.0352872	AT5G47710.1		Calcium-dependent lipid-binding (CaLB domain) family protein
Glyma.18G230800	3.59166	3.19678	2.97275	7.29309	7.10109	6.76901	1.10598	1.08384e-17	2.5778e-16	AT4G11610.1		C2 calcium/lipid-binding plant phosphoribosyltransferase family protein
Glyma.15G099600	0.693128	0.526233	0.66488	2.11149	2.12729	2.47535	1.7085	2.68602e-11	3.5558e-10	AT5G18840.1		Major facilitator superfamily protein
Glyma.17G232290	0.758363	0.992772	1.19563	0.073226	0.168646	0.19982	-2.84824	4.02842e-11	5.21232e-10	AT4G37750.1	ANT,CKC,CKC1,DRG	Integrase-type DNA-binding superfamily protein
Glyma.17G253700	3.20241	1.85229	2.42041	0.554854	0.328304	0.869516	-2.20448	1.18397e-08	1.09325e-07	AT1G75420.1		UDP-Glycosyltransferase superfamily protein
Glyma.20G142000	13.5282	8.92118	10.6904	26.9052	32.2605	32.5752	1.3526	2.37615e-17	5.51496e-16	AT5G54770.1	THI1,THI4,TZ	thiazole biosynthetic enzyme, chloroplast (ARA6) (THI1) (THI4)
Glyma.09G117600	15.5584	15.2082	15.9656	7.81717	8.1985	9.15397	-1.00736	2.21435e-13	3.65442e-12	AT1G30110.2	ATNUDX25,NUDX25	nudix hydrolase homolog 25
Glyma.06G010800	1.13795	1.13117	1.95635	2.41151	4.01246	4.10929	1.20265	0.00127971	0.00448896	AT1G19640.1	JMT	jasmonic acid carboxyl methyltransferase
Glyma.07G085300	0.271101	0.371222	0.94535	1.28774	1.45083	1.73431	1.36621	0.00175927	0.00594162	AT4G29000.1		Tesmin/TSO1-like CXC domain-containing protein
Glyma.20G065900	9.88977	8.72615	10.0823	2.25986	2.67105	2.62201	-2.03899	4.18383e-55	6.98664e-53	AT4G16660.1		heat shock protein 70 (Hsp 70) family protein
Glyma.03G153600	0.326243	0.373856	0.502506	0	0.096848	0.052838	-3.1224	0.00176244	0.00594979	AT4G02800.1
Glyma.01G180900	9.5142	8.16153	10.1238	4.37023	5.16077	2.61793	-1.2936	0.00253122	0.00820002
Glyma.17G139500	39.5367	43.3587	39.991	2.08734	3.11729	6.63999	-3.49549	5.30396e-33	3.3232e-31	AT4G12500.1		Bifunctional inhibitor/lipid-transfer protein/seed storage 2S albumin superfamily protein
Glyma.03G239800	1.8638	1.70731	2.66123	0.646945	0.638276	0.33785	-2.01362	1.13099e-08	1.04753e-07	AT5G19090.1		Heavy metal transport/detoxification superfamily protein
Glyma.20G156700	0.149547	0.294588	0.177446	0.470749	0.436902	0.606906	1.16254	0.0059853	0.0173526	AT5G07280.1	EMS1,EXS	Leucine-rich repeat transmembrane protein kinase
Glyma.08G044200	1.54163	1.01416	1.56626	0.58089	0.329355	0.34519	-1.81454	7.43099e-07	5.13691e-06	AT5G38260.1		Protein kinase superfamily protein
Glyma.03G158400	3.50833	4.17159	4.86572	1.37391	1.51451	1.89853	-1.49834	2.33461e-08	2.06571e-07	AT4G02610.1		Aldolase-type TIM barrel family protein
Glyma.20G111900	12.8585	12.0211	12.1313	6.1369	5.65569	5.62157	-1.20173	1.11565e-22	3.89097e-21	AT3G10600.1	CAT7	cationic amino acid transporter 7
Glyma.14G053600	4.61068	3.9217	3.32431	0	0	0	-10.7181	1.58518e-18	4.06454e-17	AT5G05340.1		Peroxidase superfamily protein
Glyma.05G098700	0.018504	0.07909	0.052429	0	0	0.003142	-5.0374	0.00717593	0.0202625	AT3G03680.1		C2 calcium/lipid-binding plant phosphoribosyltransferase family protein
Glyma.01G178700	0.328055	0.180159	0.480099	0.012426	0.02132	0.02342	-4.21227	1.1075e-07	8.81747e-07	AT3G50760.1	GATL2	galacturonosyltransferase-like 2
Glyma.02G000500	2.86969	2.23242	2.02251	0.383462	0.477713	0.431789	-2.56959	4.63682e-12	6.66687e-11	AT5G43700.1	ATAUX2-11,IAA4	AUX/IAA transcriptional regulator family protein
Glyma.08G053500	9.64252	10.5323	9.48705	3.17283	2.83024	3.23068	-1.79973	4.24934e-30	2.33892e-28	AT1G18210.2		Calcium-binding EF-hand family protein
Glyma.17G227100	1.68898	1.69333	1.57126	0.857143	0.659918	1.11366	-1.01935	0.00128238	0.00449713	AT5G11960.1		Protein of unknown function (DUF803)
Glyma.03G200900	1.95589	1.05367	1.05929	0.044655	0.091587	0.039865	-4.52945	2.6236e-15	5.14408e-14	AT3G52500.1		Eukaryotic aspartyl protease family protein
Glyma.13G084000	6.26389	5.61378	5.21621	9.55392	20.7372	29.7599	1.68633	0.000155096	0.000681452	AT1G77760.1	GNR1,NIA1,NR1	nitrate reductase 1
Glyma.18G219900	7.82551	9.14135	8.50463	3.50235	3.22187	4.19087	-1.33182	3.00129e-17	6.91298e-16	AT5G01020.1		Protein kinase superfamily protein
Glyma.16G209800	0.035526	0.035962	0.321014	0.811628	0.916284	1.06321	2.68298	0.000208371	0.000889309	AT5G08370.1	AGAL2,AtAGAL2	alpha-galactosidase 2
Glyma.10G071800	7.07973	8.585	6.81574	2.73724	1.97238	2.01778	-1.85329	8.51461e-20	2.41585e-18	AT2G36250.1	ATFTSZ2-1,FTSZ2-1	Tubulin/FtsZ family protein
Glyma.04G035100	7.85114	7.19663	6.52639	2.91107	3.61707	4.47563	-1.08189	2.714e-10	3.14585e-09	AT2G23450.2		Protein kinase superfamily protein
Glyma.16G055000	7.10235	4.80993	3.66754	2.66591	1.77367	1.68078	-1.45313	0.00833823	0.0230966	AT3G27030.1
Glyma.05G160500	5.95861	5.68953	5.26392	2.64619	2.58151	1.19816	-1.5013	4.03785e-06	2.46984e-05	AT2G42760.1
Glyma.20G181400	1.19552	1.35339	0.984249	0.070231	0.164217	0.270853	-2.91017	4.68938e-12	6.73413e-11	AT1G53390.1		P-loop containing nucleoside triphosphate hydrolases superfamily protein
Glyma.06G054700	15.6801	15.2373	14.4688	39.7476	40.8902	32.7748	1.20748	3.97299e-19	1.06369e-17	AT5G12020.1	HSP17.6II	17.6 kDa class II heat shock protein
Glyma.12G004600	0.322123	0.227494	0	0	0	0	-5.94165	0.0128917	0.0335688	AT5G62360.1		Plant invertase/pectin methylesterase inhibitor superfamily protein
Glyma.09G008600	20.9596	19.6325	19.5984	42.8837	47.5729	42.9381	1.03334	8.4269e-28	4.03567e-26	AT3G20300.1		Protein of unknown function (DUF3537)
Glyma.12G178500	0.439631	0.807871	0.505464	0.099547	0.124525	0.158698	-2.27666	0.000331315	0.00134651	AT2G28160.1	ATBHLH029,ATBHLH29,ATFIT1,BHLH029,FIT1,FRU	FER-like regulator of iron uptake
Glyma.11G035900	24.5848	25.4778	24.2092	7.46314	10.136	10.4399	-1.52138	6.43466e-26	2.74448e-24	AT5G47370.1	HAT2	Homeobox-leucine zipper protein 4 (HB-4) / HD-ZIP protein
Glyma.02G262000	2.29938	5.05248	5.7936	0.525005	0.127798	2.15043	-2.35675	0.000805856	0.00297785
Glyma.08G231500	0.246192	0.667224	0.407911	0.054605	0.198246	0.155129	-1.77651	0.0112973	0.0299917	AT1G30280.1		Chaperone DnaJ-domain superfamily protein
Glyma.09G087200	2.21837	1.899	1.30201	1.08009	1.28177	0.537126	-1.00885	0.00806618	0.0224482	AT1G30220.1	ATINT2,INT2	inositol transporter 2
Glyma.20G015400	1.16738	0.517724	1.16796	2.9612	2.70499	3.70821	1.59598	1.33109e-06	8.83451e-06	AT1G15000.1	scpl50	serine carboxypeptidase-like 50
Glyma.14G173200	0.331402	0.29224	0.464668	0	0	0.076081	-3.97637	0.010272	0.0275987	AT4G10040.1	CYTC-2	cytochrome c-2
Glyma.04G060500	0.64976	0.2837	0.631506	1.68301	1.1347	1.27834	1.26213	0.0040884	0.0124362	AT4G31850.1	PGR3	proton gradient regulation 3
Glyma.08G037600	0.508064	0.600421	0.688569	0.231663	0.118349	0.173436	-1.88621	2.69734e-06	1.69921e-05	AT2G32230.1	PRORP1	proteinaceous RNase P 1
Glyma.15G183300	0.266853	0.574958	0.038057	0.066267	0.036883	0.040245	-2.75394	0.00993664	0.0268148	AT3G60220.1	ATL4,TL4	TOXICOS EN LEVADURA 4
Glyma.01G139666	0	0	0	0	0.356489	0.942265	6.4472	0.0028558	0.00909839
Glyma.08G237900	4.32811	8.46436	6.7361	4.2119	3.02226	2.56029	-1.1051	0.00109625	0.00391617	AT1G09645.1
Glyma.09G049700	10.3389	5.78212	9.85253	18.4806	18.1097	20.7197	1.02731	1.53623e-08	1.39725e-07	AT1G30900.1	BP80-3;3,VSR3;3,VSR6	VACUOLAR SORTING RECEPTOR 6
Glyma.04G171800	0.562289	0.206949	0.549219	0.040912	0.080495	0	-3.37794	0.000323827	0.00131894	AT1G16390.1	3-Oct,ATOCT3	organic cation/carnitine transporter 3
Glyma.09G036500	2.18028	2.17656	1.7996	4.90419	4.48172	4.0623	1.01284	4.5678e-08	3.8531e-07	AT3G03450.1	RGL2	RGA-like 2
Glyma.07G006900	0.675009	1.05216	0.726789	0.185606	0.238187	0.071317	-2.40517	1.3025e-06	8.65507e-06	AT1G55020.1	ATLOX1,LOX1	lipoxygenase 1
Glyma.14G114467	2.85165	1.4005	3.65618	6.43991	5.81661	5.21275	1.03218	0.00276959	0.00886098	AT5G11060.1	KNAT4	KNOTTED1-like homeobox gene 4
Glyma.07G237500	0.298271	1.00873	2.35969	0	0	0.098076	-5.04324	2.71911e-05	0.000141243	AT3G17130.1		Plant invertase/pectin methylesterase inhibitor superfamily protein
Glyma.08G116900	5.76774	11.9558	10.7445	3.56715	2.08855	2.13759	-1.9797	8.18101e-11	1.01772e-09	AT5G43060.1		Granulin repeat cysteine protease family protein
Glyma.02G102600	1.74171	1.54966	2.14178	0.450324	0.932021	1.25902	-1.16031	0.00141177	0.00489124	AT1G49730.1		Protein kinase superfamily protein
Glyma.13G032400	0.401111	0.30507	0.452444	0.905302	0.877985	1.15781	1.17713	9.60412e-05	0.000442378	AT1G21640.1	ATNADK2,NADK2	NAD kinase 2
Glyma.20G078900	0.532515	1.06409	0.52166	0	0	0	-9.14511	3.29386e-12	4.8221e-11	AT2G33205.1		Serinc-domain containing serine and sphingolipid biosynthesis protein
Glyma.14G189500	3.22451	2.71352	2.55794	0.430789	0.677007	0.29812	-2.69456	1.34149e-13	2.25932e-12	AT5G24580.1		Heavy metal transport/detoxification superfamily protein
Glyma.10G239000	0.443657	1.001	0.709342	3.09753	2.17622	3.87389	1.96042	3.3558e-08	2.87943e-07	AT4G23030.1		MATE efflux family protein
Glyma.03G217600	1.89852	1.82105	1.9585	0.705231	0.709574	0.855147	-1.43876	9.15665e-11	1.12876e-09	AT3G62660.1	GATL7	galacturonosyltransferase-like 7
[truncated: 4,691 more rows]
