# Supplementary material for: The NAC transcription factors SNAP1/2/3/4 are central regulators mediating high nitrogen responses in mature nodules of soybean
Source: Nat Commun. 2023 Aug 5;14:4711. doi: 10.1038/s41467-023-40392-w (PMC10404276; doi:10.1038/s41467-023-40392-w)
Supplement: Supplementary file 4 — Supplementary Data 1-14 [file 41467_2023_40392_MOESM4_ESM.zip › Supplementary Dataset1-14/Supplementary_Data_8.xlsx]

## Sheet: Supplementary_Data_8
Supplementary Data 8. Total DEGs (FPKM) in mature nodules between W82 and snap1/2/3/4-1 mutant in 5HN treatment.
Gene ID	5HN-W82-rep1	5HN-W82-rep2	5HN-W82-rep3	5HN-nap2-rep1	5HN-nap2-rep2	5HN-nap2-rep3	log2(FC)	Pvalue	FDR	Best-hit-arabi-name	arabi-symbol	arabi-defline
Glyma.01G002300	0.537282	0.321068	0.847495	0	0.097693	0.035851	-3.64167	2.51905e-05	0.000221836	AT4G10310.1	ATHKT1,HKT1	high-affinity K+ transporter 1
Glyma.01G004200	9.48662	9.88121	8.80271	26.0433	20.1266	24.3801	1.38748	6.41481e-20	4.02921e-18	AT4G26220.1		S-adenosyl-L-methionine-dependent methyltransferases superfamily protein
Glyma.01G005100	84.1361	39.4569	24.1649	19.4595	14.7856	11.5005	-1.67874	0.00445641	0.0205656	AT2G19800.1	MIOX2	myo-inositol oxygenase 2
Glyma.01G006500	6.30827	9.29345	6.78574	16.7925	17.5138	20.0661	1.2848	2.10814e-23	1.82956e-21	AT5G45140.1	NRPC2	nuclear RNA polymerase C2
Glyma.01G008200	0.199384	0.117884	0.115753	0.776682	0.963545	0.5102	2.38708	6.29622e-09	1.05744e-07	AT3G28345.1		ABC transporter family protein
Glyma.01G012200	1.01163	0.766225	1.42279	0.250705	0.521271	0.548515	-1.26033	0.00494988	0.0223885	AT4G16070.1		Mono-/di-acylglycerol lipase, N-terminal;Lipase, class 3
Glyma.01G012300	10.2797	6.59633	9.1586	3.36765	4.35909	3.73868	-1.17198	3.66194e-09	6.38173e-08	AT1G68310.2		Protein of unknown function (DUF59)
Glyma.01G012400	11.0176	6.6327	7.86428	2.50828	2.34459	3.63359	-1.5816	1.33798e-10	2.89004e-09	AT1G32160.1		Protein of unknown function (DUF760)
Glyma.01G013900	4.7268	3.19042	2.95744	1.00727	0.818114	1.4152	-1.7366	4.96184e-08	7.17962e-07	AT1G32170.1	XTH30,XTR4	xyloglucan endotransglucosylase/hydrolase 30
Glyma.01G015200	1.24247	1.49087	1.27605	0.142016	0.193273	0.446044	-2.34565	7.82582e-09	1.29091e-07	AT1G32230.1	ATP8,CEO,CEO1,RCD1	WWE protein-protein interaction domain protein family
Glyma.01G018000	40.8027	49.9964	45.202	97.8896	93.8795	78.8889	1.00996	3.66144e-15	1.39292e-13
Glyma.01G018200	0.623116	0	0.206689	0	0	0	-6.43373	0.00327136	0.015877
Glyma.01G018800	33.8424	21.0707	30.2378	13.0429	13.0218	12.6985	-1.12501	5.60122e-10	1.10658e-08	AT5G46790.1	PYL1,RCAR12	PYR1-like 1
Glyma.01G019200	144.857	117.955	110.338	13.3052	15.8773	17.3849	-2.99388	1.34902e-117	3.49666e-114	AT4G37870.1	PCK1,PEPCK	phosphoenolpyruvate carboxykinase 1
Glyma.01G019500	2.07891	1.39134	1.65859	0.384787	0.878337	0.099024	-1.88448	0.00517928	0.0232449	AT5G65660.1		hydroxyproline-rich glycoprotein family protein
Glyma.01G023000	34.5477	33.4449	29.5762	5.88932	7.8018	10.4842	-2.00565	8.02822e-28	9.60423e-26	AT4G38060.2
Glyma.01G024300	0.045758	0	0	0.384218	0.310611	0.406928	4.22753	0.000542452	0.00336533
Glyma.01G025200	6.29622	5.21835	5.61079	1.68929	2.03025	2.12236	-1.53821	6.46197e-16	2.69283e-14	AT5G65380.1		MATE efflux family protein
Glyma.01G026400	10.4735	9.93543	10.6531	3.17257	2.90415	4.30372	-1.57244	4.84145e-22	3.63389e-20	AT3G26600.1	ARO4	armadillo repeat only 4
Glyma.01G028400	0.355957	0.528741	1.00716	2.88782	1.46703	1.71763	1.67834	0.0022979	0.0117494
Glyma.01G031500	21.4537	11.4916	10.7664	2.99409	3.37091	3.48957	-2.14361	5.76476e-18	3.04628e-16	AT1G23800.1	ALDH2B,ALDH2B7	aldehyde dehydrogenase 2B7
Glyma.01G032000	0.092022	0.129643	0.262041	0.302571	0.6112	0.747536	1.76905	0.00345164	0.016594	AT1G70280.2		NHL domain-containing protein
Glyma.01G035100	15.0213	16.341	10.3718	24.4159	28.3123	24.827	1.01425	4.4041e-12	1.16247e-10	AT1G07420.1	ATSMO2,SMO2-1	sterol 4-alpha-methyl-oxidase 2-1
Glyma.01G036900	21.6691	19.5455	18.2957	9.46329	8.08265	6.89147	-1.28395	5.76286e-15	2.16483e-13	AT1G59970.1		Matrixin family protein
Glyma.01G040700	1.62046	1.59223	0.699404	3.94272	2.89789	3.11218	1.35386	0.00103592	0.00592129	AT5G39950.1	ATH2,ATTRX2,ATTRXH2,TRX2,TRXH2	thioredoxin 2
Glyma.01G041200	0.556765	0.575409	1.25638	2.5436	3.0776	1.86424	1.66494	0.000550295	0.00340855	AT5G39950.1	ATH2,ATTRX2,ATTRXH2,TRX2,TRXH2	thioredoxin 2
Glyma.01G043100	0	0	0	0.05963	0.23647	0.216741	6.33777	0.000522189	0.00325468	AT5G67080.1	MAPKKK19	mitogen-activated protein kinase kinase kinase 19
Glyma.01G045200	18.9944	13.8993	15.3786	6.04087	6.60428	6.66601	-1.31094	4.71246e-13	1.39863e-11	AT1G26920.1
Glyma.01G046000	3.69546	3.62069	4.08219	9.62982	13.5366	10.5663	1.57523	2.93944e-20	1.88901e-18	AT2G46210.1		Fatty acid/sphingolipid desaturase
Glyma.01G046300	0.035009	0.239376	0.032366	0	0	0	-5.77465	0.00570555	0.0252397	AT2G15480.2	UGT73B5	UDP-glucosyl transferase 73B5
Glyma.01G048400	27.8789	7.94261	20.9796	0	0	0	-12.4846	1.02866e-18	5.86425e-17	AT1G14220.1		Ribonuclease T2 family protein
Glyma.01G048700	9.62397	11.3664	12.3582	6.22104	5.08471	4.47234	-1.06268	7.91269e-08	1.10425e-06	AT1G26800.1		RING/U-box superfamily protein
Glyma.01G050900	7.14036	5.51303	7.3466	2.50302	3.85793	3.20931	-1.05246	2.34543e-05	0.000208244	AT1G14150.1	PQL1,PQL2	PsbQ-like 2
Glyma.01G051300	155.152	106.702	125.761	35.054	34.3344	45.6131	-1.74576	7.30667e-30	1.01458e-27	AT1G69490.1	ANAC029,ATNAP,NAP	NAC-like, activated by AP3/PI
Glyma.01G058600	0.241838	0.543169	0.270095	0	0	0	-5.71371	0.00360017	0.0172149	ATCG00720.1		photosynthetic electron transfer B
Glyma.01G064600	39.205	22.5494	27.8999	10.345	10.47	12.7418	-1.3967	1.22219e-13	3.95199e-12	AT1G69040.2	ACR4	ACT domain repeat 4
Glyma.01G067600	48.7199	31.0136	40.5481	9.87823	9.92469	14.3687	-1.80995	1.77543e-22	1.41453e-20	AT1G11260.1	ATSTP1,STP1	sugar transporter 1
Glyma.01G076200	15.1409	12.2886	9.73913	4.88697	4.94086	7.68348	-1.08101	2.85741e-06	3.04373e-05	AT3G60520.1
Glyma.01G078200	2.78077	1.87196	2.6147	0.582522	0.815933	0.468149	-1.93668	8.49e-07	9.93951e-06	AT3G60690.1		SAUR-like auxin-responsive protein family
Glyma.01G080500	211.354	131.156	149.879	56.633	62.8122	57.8875	-1.46402	1.28218e-19	7.88784e-18	AT1G68440.1
Glyma.01G081050	7.37193	14.8334	10.3261	27.1302	41.5202	36.075	1.70089	2.57423e-09	4.62292e-08
Glyma.01G081100	4.15105	5.25187	5.54581	8.15665	11.6339	10.7894	1.04418	9.08939e-09	1.48361e-07	AT1G68550.2		Integrase-type DNA-binding superfamily protein
Glyma.01G081600	0.533214	0.718316	0.458249	0.721753	1.13198	2.10179	1.20682	0.00497077	0.0224594	AT1G68570.1		Major facilitator superfamily protein
Glyma.01G083000	25.1727	26.7041	24.5638	6.25333	8.38946	7.54066	-1.77179	2.61994e-43	7.22433e-41	AT1G13340.1		Regulator of Vps4 activity in the MVB pathway protein
Glyma.01G083300	4.27239	1.4907	4.48324	0.062624	0.104565	0.14205	-4.91347	7.21564e-20	4.5249e-18	AT1G68290.1	ENDO 2	endonuclease 2
Glyma.01G083700	8.56555	7.18868	8.35656	2.2666	2.20979	2.23687	-1.83091	6.62033e-31	9.67663e-29	AT1G25480.1		Aluminium activated malate transporter family protein
Glyma.01G086900	5.67591	4.43292	3.99387	10.1234	10.0688	10.2289	1.12017	6.35035e-09	1.06515e-07	AT1G13280.1	AOC4	allene oxide cyclase 4
Glyma.01G090400	9.98857	3.47695	9.05116	3.45638	2.61511	2.05779	-1.4547	0.000216281	0.00150672	AT1G68765.1	IDA	Putative membrane lipoprotein
Glyma.01G091400	0.084931	0	0	0.869108	1.2579	1.38261	5.36433	4.21131e-10	8.44435e-09	AT5G13930.1	ATCHS,CHS,TT4	Chalcone and stilbene synthase family protein
Glyma.01G095000	104.771	151.861	134.889	396.704	294.314	329.943	1.40105	3.8636e-21	2.63077e-19	AT1G73260.1	ATKTI1,KTI1	kunitz trypsin inhibitor 1
Glyma.01G097100	5.46853	5.10676	5.25613	1.86709	2.03174	3.43788	-1.09966	1.65943e-05	0.000152696	AT5G46800.1	BOU	Mitochondrial substrate carrier family protein
Glyma.01G097700	4.91217	4.55396	5.09208	2.39465	2.63877	2.14433	-1.00381	3.57267e-07	4.48951e-06	AT4G37880.1		LisH/CRA/RING-U-box domains-containing protein
Glyma.01G102300	40.4722	25.9901	29.2674	9.3452	7.49543	8.31221	-1.91652	3.05619e-21	2.10682e-19	AT5G02090.1
Glyma.01G105200	10.4038	5.3864	6.89224	1.62029	1.62709	3.19925	-1.81251	5.00799e-06	5.10516e-05	AT1G78440.1	ATGA2OX1,GA2OX1	Arabidopsis thaliana gibberellin 2-oxidase 1
Glyma.01G106000	7.52356	5.83624	8.60215	26.2463	19.7364	21.4371	1.63149	3.0095e-18	1.64339e-16	AT3G09270.1	ATGSTU8,GSTU8	glutathione S-transferase TAU 8
Glyma.01G106700	24.1517	35.6485	26.599	60.4992	58.7665	57.5305	1.04983	1.4522e-11	3.57577e-10	AT2G26975.1		Ctr copper transporter family
Glyma.01G106800	0.990935	0.844248	0.821381	2.79698	1.69131	1.46307	1.17783	0.00456374	0.0209713	AT1G53540.1		HSP20-like chaperones superfamily protein
Glyma.01G113000	15.2952	9.87954	15.2788	4.82694	4.79401	6.67397	-1.30542	1.35611e-10	2.92271e-09	AT5G01220.1	SQD2	sulfoquinovosyldiacylglycerol 2
Glyma.01G114900	9.66709	5.18717	6.35547	2.96417	3.02054	3.2683	-1.1878	2.8217e-06	3.00899e-05	AT2G38150.1		alpha 1,4-glycosyltransferase family protein
Glyma.01G115500	10.7316	14.6808	13.0134	30.1681	22.057	27.7071	1.07254	1.18448e-10	2.57278e-09
Glyma.01G118350	1.85123	3.74024	2.98588	5.91598	5.42341	5.41674	1.03253	4.70155e-06	4.82185e-05	AT3G14840.2		Leucine-rich repeat transmembrane protein kinase
Glyma.01G122502	171.899	284.542	238.045	589.385	537.455	542.074	1.28259	2.3254e-17	1.15616e-15
Glyma.01G127100	0	0.082401	0.065766	1.67701	1.5774	1.35281	4.818	1.44946e-10	3.10666e-09	AT5G49040.1		Disease resistance-responsive (dirigent-like protein) family protein
Glyma.01G127400	0.161306	0.187882	0.181111	0.404396	0.786313	0.663505	1.82017	0.00784516	0.0329431	AT1G58170.1		Disease resistance-responsive (dirigent-like protein) family protein
Glyma.01G128000	225.713	230.943	164.301	478.034	441.57	364.313	1.06405	2.56012e-12	6.94124e-11	AT2G38480.1		Uncharacterised protein family (UPF0497)
Glyma.01G128100	2.67524	1.60295	2.43902	6.28691	4.77419	3.73917	1.11594	0.000102395	0.000774081	AT2G38470.1	ATWRKY33,WRKY33	WRKY DNA-binding protein 33
Glyma.01G128300	0.508793	0.769974	0.119346	1.4403	1.91323	3.56013	2.41139	4.38013e-06	4.51363e-05	AT2G38460.1	ATIREG1,FPN1,IREG1	iron regulated 1
Glyma.01G131800	10.9581	9.18432	9.3843	4.6326	5.09713	3.99406	-1.09162	5.94492e-13	1.74444e-11	AT5G01830.1		ARM repeat superfamily protein
Glyma.01G133900	1.38383	0.877164	1.48987	3.71704	3.61627	3.00798	1.46317	6.50072e-07	7.76492e-06	AT3G60550.1	CYCP3;2	cyclin p3;2
Glyma.01G134200	2.78567	2.85144	2.82777	5.6511	5.93413	5.63419	1.03769	4.39186e-17	2.12118e-15	AT3G60580.1		C2H2-like zinc finger protein
Glyma.01G134700	0	0	0	1.15064	0.441717	1.92208	6.36699	0.000494035	0.00310208
Glyma.01G135200	2.71233	1.85315	3.46118	22.0793	12.5624	10.9911	2.52558	5.30131e-19	3.08555e-17	AT4G31940.1	CYP82C4	cytochrome P450, family 82, subfamily C, polypeptide 4
Glyma.01G137500	9.96601	8.19232	11.1763	1.02224	1.36593	1.42665	-2.92779	4.93354e-41	1.1914e-38	AT2G45210.1		SAUR-like auxin-responsive protein family
Glyma.01G141100	0.809277	0.530775	0.70368	3.39937	3.15217	2.87148	2.20418	5.73694e-12	1.49599e-10	AT2G45360.1		Protein of unknown function (DUF1442)
Glyma.01G142900	1.8956	1.64156	2.11071	5.64616	3.40067	2.74056	1.07772	0.00163177	0.00873873	AT3G60810.1
Glyma.01G143900	1.74176	1.0956	2.3359	0.139845	0.100618	0.395266	-3.01038	9.4106e-09	1.53154e-07	AT2G45420.1	LBD18	LOB domain-containing protein 18
Glyma.01G144700	1.37855	1.60762	1.20963	0.572944	0.48278	0.896342	-1.09038	0.00695899	0.0298382	AT3G60890.2	ZPR2	protein binding
Glyma.01G146500	10.2863	6.78006	8.50277	0.780767	0.724022	1.13556	-3.26691	4.89412e-51	1.90283e-48	AT4G28890.1		RING/U-box superfamily protein
Glyma.01G148700	1.68818	1.38475	1.48181	4.07697	3.14609	3.73015	1.27111	1.25104e-07	1.68481e-06	AT2G19640.2	ASHR2,SDG39	ASH1-related protein 2
Glyma.01G150000	0	0	0	0.064315	0.128329	0.175766	5.7504	0.00476256	0.0216952	AT1G24480.1		S-adenosyl-L-methionine-dependent methyltransferases superfamily protein
Glyma.01G151300	0.307916	0.306259	0.354178	0	0	0.094411	-3.38645	0.00371966	0.0176798	AT5G45275.1		Major facilitator superfamily protein
Glyma.01G151700	0.409297	0.330557	0.485389	0.194608	0.062359	0.079781	-1.84512	0.00156115	0.00841154	AT5G45290.1		RING/U-box superfamily protein
Glyma.01G151951	1.201	2.59286	1.87332	0.629122	0.896311	0.291741	-1.59264	0.00521026	0.0233597	AT1G31600.1		RNA-binding (RRM/RBD/RNP motifs) family protein
Glyma.01G155900	0.043479	0.07352	0.159223	0	0	0	-6.38405	0.00029687	0.00199356	AT2G04160.1	AIR3	Subtilisin-like serine endopeptidase family protein
Glyma.01G157300	12.9505	12.6239	13.4692	5.16501	5.87423	5.20647	-1.2361	6.52263e-28	7.87578e-26	AT3G51490.2	TMT3	tonoplast monosaccharide transporter3
Glyma.01G157700	0.924565	0.597992	0.452481	0.063601	0.185747	0.0387	-2.69719	0.000102329	0.000773733	AT5G65980.1		Auxin efflux carrier family protein
Glyma.01G159200	1.92423	4.23515	3.20757	6.39679	5.90512	6.51752	1.02573	0.000187264	0.00132403	AT4G35590.1		RWP-RK domain-containing protein
Glyma.01G159700	2.06835	2.80783	2.20154	5.38008	4.723	5.27015	1.13185	6.07886e-09	1.02376e-07	AT1G20610.1	CYCB2;3	Cyclin B2;3
Glyma.01G164500	1.72019	2.49523	1.45532	3.97122	3.83102	3.54466	1.01872	1.02656e-05	9.84041e-05	AT3G51290.2		Protein of unknown function (DUF630) ;Protein of unknown function (DUF632)
Glyma.01G166000	179.839	136.887	149.969	71.0932	63.8404	64.7136	-1.21265	1.43868e-21	1.02635e-19	AT4G36040.1		Chaperone DnaJ-domain superfamily protein
Glyma.01G167000	1.15272	1.9082	1.47987	0.198184	0.416483	0.311469	-2.24425	6.79533e-07	8.08949e-06	AT2G21220.1		SAUR-like auxin-responsive protein family
Glyma.01G171100	8.8122	8.06658	7.56287	1.35309	1.79497	2.24256	-2.16865	9.94012e-26	1.05593e-23	AT5G66390.1		Peroxidase superfamily protein
Glyma.01G172500	0.431379	0.682086	0.696258	2.16815	1.94876	1.86444	1.73201	1.47197e-10	3.14798e-09	AT5G27740.1	EMB161,EMB251,EMB2775,RFC3	ATPase family associated with various cellular activities (AAA)
Glyma.01G175500	0.175703	0.21965	0.385433	0	0.061105	0.066341	-2.59289	0.00824079	0.0343816	AT3G50660.1	CLM,CYP90B1,DWF4,PSC1,SAV1,SNP2	Cytochrome P450 superfamily protein
Glyma.01G175800	0.452039	1.64171	0.691728	2.41862	2.38454	2.0999	1.33859	0.00798375	0.0334528
Glyma.01G178700	0.532318	0.416815	0.316091	0.012426	0.02132	0.02342	-4.44465	2.1678e-10	4.52411e-09	AT3G50760.1	GATL2	galacturonosyltransferase-like 2
Glyma.01G179400	14.5626	12.7656	14.9655	7.06004	5.70329	6.70428	-1.10738	3.46785e-14	1.19849e-12	AT3G26300.1	CYP71B34	cytochrome P450, family 71, subfamily B, polypeptide 34
Glyma.01G180366	0.26565	0.662679	0.536995	1.42695	0.800083	2.90519	1.7912	0.0035793	0.0171341	AT5G66590.1		CAP (Cysteine-rich secretory proteins, Antigen 5, and Pathogenesis-related 1 protein) superfamily protein
Glyma.01G181102	2.5651	5.99867	4.68138	8.87211	9.88191	8.17221	1.04321	0.000452462	0.00287447	AT5G66560.1		Phototropic-responsive NPH3 family protein
Glyma.01G183700	0.960846	1.38195	0.695664	3.14997	3.37063	3.15013	1.68382	2.546e-08	3.86221e-07	AT4G37180.1		Homeodomain-like superfamily protein
Glyma.01G184100	1.42017	2.2892	2.07552	7.06809	6.9938	5.99496	1.81064	5.73074e-10	1.1293e-08
Glyma.01G187600	2.24056	1.92996	2.84802	1.05173	1.12156	1.10658	-1.08181	9.71742e-05	0.00073734	AT4G36930.1	SPT	basic helix-loop-helix (bHLH) DNA-binding superfamily protein
Glyma.01G187800	31.6013	27.2596	28.4005	12.8226	10.9679	11.1469	-1.30708	1.56433e-20	1.01708e-18	AT5G67140.1		F-box/RNI-like superfamily protein
Glyma.01G190600	151.833	103.362	125.332	26.9525	30.6985	42.6021	-1.91976	2.36698e-29	3.14089e-27	AT2G14960.1	GH3.1	Auxin-responsive GH3 family protein
Glyma.01G192700	0.094013	0.899406	0.168603	0	0	0	-6.31914	0.000824943	0.00485672
Glyma.01G193600	5.28289	4.20066	4.15285	12.4198	11.2957	8.7526	1.16337	9.86066e-11	2.16968e-09	AT4G37640.1	ACA2	calcium ATPase 2
Glyma.01G194700	86.5372	107.4	88.5184	215.364	201.749	182.117	1.08718	6.29918e-20	3.96298e-18	AT2G22910.1	NAGS1	N-acetyl-l-glutamate synthase 1
Glyma.01G202700	4.0153	4.32406	3.95563	1.17385	1.86148	2.0901	-1.2527	5.12967e-09	8.75128e-08	AT2G22740.1	SDG23,SUVH6	SU(VAR)3-9 homolog 6
Glyma.01G203500	1.28811	0.539421	0.641118	4.80289	4.00122	3.76311	2.35145	1.04201e-11	2.62053e-10	AT5G47070.1		Protein kinase superfamily protein
Glyma.01G207100	4.08205	3.65029	3.01784	0.224765	0.506222	0.389277	-3.24449	2.16851e-23	1.87777e-21	AT5G53110.1		RING/U-box superfamily protein
Glyma.01G207300	6.35571	8.35246	8.12051	17.1695	17.7528	20.1909	1.28358	1.71974e-18	9.56561e-17	AT5G47370.1	HAT2	Homeobox-leucine zipper protein 4 (HB-4) / HD-ZIP protein
Glyma.01G210500	17.0776	16.228	18.4795	3.19641	3.83117	5.56011	-2.03347	5.86525e-29	7.75649e-27	AT1G12110.1	ATNRT1,B-1,CHL1,CHL1-1,NRT1,NRT1.1	nitrate transporter 1.1
Glyma.01G211000	0.377985	0.315333	0.632466	0.02824	0.092971	0.076492	-2.7242	1.51505e-05	0.000140485	AT1G12240.1	ATBETAFRUCT4,VAC-INV	Glycosyl hydrolases family 32 protein
Glyma.01G211300	159.325	124.671	139.097	60.7175	58.2655	69.6279	-1.15594	1.75549e-22	1.40151e-20	AT1G62770.1		Plant invertase/pectin methylesterase inhibitor superfamily protein
Glyma.01G211800	0.163437	0	0.23471	1.44355	0.794942	0.481127	2.73204	0.00183615	0.00968518	AT4G39230.1		NmrA-like negative transcriptional regulator family protein
Glyma.01G213600	0.170461	0.273564	0.119278	0.64134	0.497088	0.678789	1.70427	3.5006e-05	0.000298211	AT1G12460.1		Leucine-rich repeat protein kinase family protein
Glyma.01G214600	27.8475	19.3037	21.8589	1.6298	1.36598	2.11435	-3.74475	5.80546e-73	5.50527e-70	AT4G22920.1	ATNYE1,NYE1	non-yellowing 1
Glyma.01G216600	1.4607	0.848131	0.612293	3.42355	1.30738	1.57597	1.12286	0.0113804	0.0449393	AT4G23030.1		MATE efflux family protein
Glyma.01G216800	3.17817	3.02018	3.13527	10.5036	9.65106	8.03175	1.6026	9.78523e-13	2.8119e-11
Glyma.01G216900	0	0	0.028944	0.235789	0.154219	0.148381	4.19018	0.00187129	0.00985049	AT1G12740.1	CYP87A2	cytochrome P450, family 87, subfamily A, polypeptide 2
Glyma.01G218400	24.6446	21.3932	20.5322	10.7425	11.884	9.40418	-1.04192	6.77705e-14	2.25207e-12	AT5G23850.1		Arabidopsis thaliana protein of unknown function (DUF821)
Glyma.01G218700	0.672332	0.739497	0.471518	1.3065	1.41093	2.40336	1.42658	0.00158451	0.00852206
Glyma.01G219400	3.39163	2.34642	0.229524	0	0.264844	0.129758	-3.55343	0.000293172	0.00197206	AT4G11600.1	ATGPX6,GPX6,LSC803,PHGPX	glutathione peroxidase 6
Glyma.01G220900	2.01311	3.0391	2.46333	5.44358	5.24955	4.53824	1.00109	3.88382e-08	5.72197e-07	AT4G23440.1		Disease resistance protein (TIR-NBS class)
Glyma.01G222600	0.048373	0.055081	0.083513	0	0	0	-5.64928	0.00429924	0.0199668	AT5G41590.1		Protein of unknown function (DUF567)
Glyma.01G224400	28.6875	18.7069	14.6343	3.95674	4.47842	6.63957	-2.03633	1.65823e-15	6.59898e-14	AT4G01100.1	ADNT1	adenine nucleotide transporter 1
Glyma.01G225100	13.2213	17.3923	12.1945	94.1859	71.1352	67.1819	2.38323	3.20873e-53	1.40175e-50	AT2G29380.1	HAI3	highly ABA-induced PP2C gene 3
Glyma.01G225600	5.11145	3.12466	4.74712	8.62059	8.19236	10.6848	1.08502	2.69612e-05	0.000235562	AT1G64405.1
Glyma.01G225800	124.224	112.657	113.154	46.671	49.2873	51.5103	-1.23587	4.82752e-47	1.57726e-44	AT4G10960.1	UGE5	UDP-D-glucose/UDP-D-galactose 4-epimerase 5
Glyma.01G228700	28.42	22.3019	33.9025	104.837	78.3043	79.4074	1.64902	4.86256e-22	3.6427e-20	AT5G13930.1	ATCHS,CHS,TT4	Chalcone and stilbene synthase family protein
Glyma.01G229900	2.17113	1.38471	1.45196	0.614619	0.717496	0.953261	-1.11777	0.000425911	0.00272628	AT1G33250.1		Protein of unknown function (DUF604)
Glyma.01G231000	6.15228	1.60902	3.5987	2.23954	1.14208	1.08786	-1.32785	0.00682392	0.0293619	AT1G71450.1		Integrase-type DNA-binding superfamily protein
Glyma.01G232000	1.54015	0.391749	0.388577	2.8944	2.00944	1.65648	1.50279	0.0122049	0.0475336	AT1G71520.1		Integrase-type DNA-binding superfamily protein
Glyma.01G232400	2.70172	2.07585	3.50009	23.3859	16.6206	14.258	2.7287	2.28969e-32	3.64848e-30	AT1G65060.1	4CL3	4-coumarate:CoA ligase 3
Glyma.01G238800	2.15186	1.29411	1.19477	4.07619	2.54163	2.57916	1.00047	0.000444608	0.00283012	AT5G26340.1	ATSTP13,MSS1,STP13	Major facilitator superfamily protein
Glyma.01G239800	0.200924	0.23177	0.301815	0.902321	1.28476	0.910124	2.06071	9.03223e-06	8.73565e-05	AT5G19260.1		Protein of unknown function (DUF3049)
Glyma.01G240500	6.98539	6.40552	6.66646	2.37051	3.03403	2.99907	-1.25016	8.64646e-15	3.18951e-13	AT4G21215.1
Glyma.02G000800	1.59905	1.89864	0.852403	6.57467	3.90363	3.1102	1.62746	3.35375e-05	0.000286895	AT5G43650.1	BHLH92	basic helix-loop-helix (bHLH) DNA-binding superfamily protein
Glyma.02G001000	0.472666	0.638816	0.526714	0.146881	0.242204	0.308297	-1.18718	0.00421248	0.0196616	AT5G35970.1		P-loop containing nucleoside triphosphate hydrolases superfamily protein
Glyma.02G003200	11.9065	12.237	11.9498	5.17429	5.93347	5.77045	-1.08364	2.35917e-28	2.99754e-26	AT4G14350.3		AGC (cAMP-dependent, cGMP-dependent and protein kinase C) kinase family protein
Glyma.02G006200	0.332989	0.24488	0.441968	4.21713	3.48208	2.15136	3.26095	2.39715e-15	9.35756e-14	AT3G23240.1	ATERF1,ERF1	ethylene response factor 1
Glyma.02G007400	1.01239	0.468595	0.803948	2.64485	2.55442	1.69619	1.59748	4.50502e-05	0.000375225	AT1G02360.1		Chitinase family protein
Glyma.02G008200	0.566903	0.920729	0.277242	1.4053	1.73588	1.24167	1.32785	0.00819963	0.0342246	AT1G75250.1	ATRL6,RL6,RSM3	RAD-like 6
Glyma.02G009000	3.17358	1.9926	3.09338	0.829051	1.73182	0.883911	-1.22961	0.00745016	0.0315536	AT1G02475.1		Polyketide cyclase/dehydrase and lipid transport superfamily protein
Glyma.02G009300	0.267601	0.256093	0.488354	0	0.033648	0.035859	-3.82956	5.42022e-05	0.000442077	AT1G02460.1		Pectin lyase-like superfamily protein
Glyma.02G009751	0.211842	0	0	0.652707	2.09985	0.896847	4.03594	0.00259981	0.0130544
Glyma.02G013700	4.69682	3.84638	4.54555	1.8037	1.85504	1.2369	-1.40118	2.38646e-10	4.95121e-09	AT1G02660.1		alpha/beta-Hydrolases superfamily protein
Glyma.02G021600	156.152	127.387	139.145	34.8396	33.5348	35.4371	-2.01397	2.1222e-83	2.66165e-80	AT1G07040.1
Glyma.02G022400	11.2632	11.0875	10.4454	5.11745	5.51548	4.62277	-1.08901	6.36189e-14	2.13233e-12	AT1G27060.1		Regulator of chromosome condensation (RCC1) family protein
Glyma.02G022700	0.119329	0.183256	0.1085	0	0	0	-6.45824	0.000129337	0.000952367	AT1G69870.1	NRT1.7	nitrate transporter 1.7
Glyma.02G023900	101.698	67.1957	64.1146	10.5198	11.7453	10.5302	-2.81791	1.93204e-55	9.05035e-53	AT5G36930.2		Disease resistance protein (TIR-NBS-LRR class) family
Glyma.02G024300	6.79627	9.93164	7.83788	25.7972	20.5216	16.2422	1.36824	1.05485e-08	1.69754e-07
Glyma.02G025500	2.6127	2.0304	2.4734	0.776986	0.512163	1.34472	-1.44758	0.000186653	0.00132018	AT1G59640.2	BPE,BPEp,BPEub,ZCW32	BIG PETAL P
Glyma.02G026400	1.0473	1.46666	1.20844	3.20339	3.23962	3.03489	1.36249	2.69114e-08	4.06878e-07	AT1G59840.2	CCB4	cofactor assembly of complex C
Glyma.02G027200	1.07169	1.29466	1.22362	2.41822	2.87061	2.50538	1.13192	1.70156e-11	4.15165e-10	AT1G70140.1	ATFH8,FH8	formin 8
Glyma.02G027800	2.46602	1.64707	3.07411	7.94351	8.67422	8.05295	1.78556	6.07571e-14	2.03993e-12	AT1G24140.1		Matrixin family protein
Glyma.02G028100	0.130538	0.138537	0.059565	1.10546	0.793405	0.664258	2.98364	4.83612e-12	1.27046e-10	AT1G59970.1		Matrixin family protein
Glyma.02G028400	0.653261	0.213773	0.852224	4.74411	6.30778	3.84014	3.09987	8.76394e-11	1.94018e-09
Glyma.02G028600	2.63748	0.72598	1.56123	13.123	11.3111	7.31546	2.69797	7.08287e-13	2.06279e-11	AT1G59970.1		Matrixin family protein
Glyma.02G028700	76.1103	60.9582	86.4754	194.102	132.551	141.585	1.08332	1.36135e-10	2.93074e-09	AT1G59970.1		Matrixin family protein
Glyma.02G028800	0.104367	0.076234	0.022506	0.974226	1.15695	1.56795	4.16402	1.20451e-15	4.87826e-14	AT1G59970.1		Matrixin family protein
Glyma.02G028900	1.59548	2.54225	1.7282	9.04217	8.16994	6.00816	2.00283	2.66556e-12	7.21707e-11	AT1G70170.1	MMP	matrix metalloproteinase
Glyma.02G029200	1.41988	1.64215	1.52068	2.49899	4.19858	2.81673	1.06806	0.000113663	0.000847728	AT1G24130.1		Transducin/WD40 repeat-like superfamily protein
Glyma.02G029700	0.359969	0.730165	0.709813	2.97318	3.49484	2.73227	2.36024	9.3869e-09	1.52832e-07
Glyma.02G033700	2.15998	1.39347	2.26227	4.60939	4.15911	3.97618	1.11686	0.000526737	0.00327987	AT4G27780.1	ACBP2	acyl-CoA binding protein 2
Glyma.02G034000	44.1457	30.3286	28.2723	13.4578	12.2702	14.588	-1.32083	3.85252e-15	1.46275e-13	AT1G23800.1	ALDH2B,ALDH2B7	aldehyde dehydrogenase 2B7
Glyma.02G034200	0.298454	0.353784	0.221603	0.643917	0.633715	0.669531	1.16297	0.00294684	0.0145305	AT1G60190.1		ARM repeat superfamily protein
Glyma.02G034400	18.6222	18.2893	18.492	0.49269	0.422196	0.682524	-5.04489	1.28154e-189	4.98261e-185	AT5G40270.1		HD domain-containing metal-dependent phosphohydrolase family protein
Glyma.02G035501	0.029515	0	0	0.278944	0.356477	0.335155	4.78314	3.9854e-05	0.000335976	AT1G60460.1
Glyma.02G035650	0.958206	0.991053	1.17089	0.288691	0.593352	0.664868	-1.00699	0.0103279	0.0414951
Glyma.02G037400	0.100962	0.037052	0.090837	0	0	0	-5.5064	0.00776802	0.0326968	AT1G70550.1		Protein of Unknown Function (DUF239)
Glyma.02G038400	1.7071	1.07422	1.40945	0.214053	0.090256	0.359479	-2.6462	1.64144e-08	2.56818e-07	AT3G26600.1	ARO4	armadillo repeat only 4
Glyma.02G038800	15.1751	13.7043	13.4528	6.27917	6.16793	5.36131	-1.23495	1.2767e-21	9.12468e-20	AT1G70610.1	ATTAP1,TAP1	transporter associated with antigen processing protein 1
Glyma.02G042200	27.3777	20.3576	20.3453	5.41044	5.48036	7.01895	-1.90613	4.21532e-31	6.25541e-29	AT2G17650.1		AMP-dependent synthetase and ligase family protein
Glyma.02G042400	0.15029	0.110272	0.087208	0	0	0	-5.8593	0.00195317	0.0102069	AT3G51430.1	SSL5,YLS2	Calcium-dependent phosphotriesterase superfamily protein
Glyma.02G044300	1.4332	1.48145	1.3134	3.82222	3.95572	3.33806	1.40653	4.14552e-07	5.14288e-06	AT2G17730.1	NIP2	NEP-interacting protein 2
Glyma.02G045800	2.82032	1.95659	4.10822	0	0	0.050419	-7.08456	1.93487e-05	0.000175152	AT4G35920.1	MCA1	PLAC8 family protein
Glyma.02G054900	2.11061	2.11907	2.50789	6.83772	3.00943	3.74781	1.02813	0.00818035	0.0341661	AT2G18210.1
Glyma.02G055000	3.77922	3.4835	3.19092	13.3039	7.8452	6.80446	1.44009	1.6884e-07	2.22375e-06	AT2G18210.1
Glyma.02G055600	0.776704	0.885227	0.818883	2.17206	2.52183	1.73073	1.37886	0.00099144	0.00569887
Glyma.02G058000	20.0238	17.1051	19.1397	3.96671	5.00676	6.25869	-1.88324	2.34683e-33	3.88276e-31	AT2G18480.1		Major facilitator superfamily protein
Glyma.02G059200	27.5952	10.7017	11.4054	1.81325	1.84789	1.71757	-3.19835	6.4035e-24	5.92781e-22	AT2G23790.1		Protein of unknown function (DUF607)
Glyma.02G061600	4.57822	3.96485	3.78908	0.239174	0.299118	0.260875	-3.93231	7.0565e-42	1.82904e-39	AT4G37200.1	HCF164	Thioredoxin superfamily protein
Glyma.02G062900	30.8652	24.7459	21.1195	1.45974	2.83042	3.22413	-3.3402	2.055e-41	5.15474e-39	AT2G23620.1	ATMES1,MES1	methyl esterase 1
Glyma.02G063000	2.31987	1.63433	1.74635	0	0.083243	0	-5.84445	4.90034e-08	7.10385e-07	AT2G23620.1	ATMES1,MES1	methyl esterase 1
Glyma.02G063600	3.32611	2.35772	2.63593	0.820991	1.8478	1.27752	-1.0625	0.00259759	0.0130467	AT2G23620.1	ATMES1,MES1	methyl esterase 1
Glyma.02G070000	14.9979	8.70423	9.61915	3.83326	3.47377	3.90869	-1.56124	1.6638e-12	4.63386e-11	AT3G04070.2	anac047,NAC047	NAC domain containing protein 47
Glyma.02G070600	14.9891	7.04636	10.6896	3.19523	2.78206	2.76545	-1.89346	1.3085e-13	4.20451e-12	AT5G18270.1	ANAC087	Arabidopsis NAC domain containing protein 87
Glyma.02G073200	0.26671	0.35645	1.16333	0	0	0	-8.25635	1.05978e-08	1.70477e-07	AT1G71990.1	ATFT4,ATFUT13,FT4-M,FUCTC,FUT13	fucosyltransferase 13
Glyma.02G073300	7.64297	8.11871	8.70402	0.722835	1.02659	1.94208	-2.70906	1.17389e-17	6.02916e-16
Glyma.02G073700	0.390736	0.319297	0.283471	0	0	0	-7.27055	9.71547e-07	1.12355e-05	AT2G37170.1	PIP2;2,PIP2B	plasma membrane intrinsic protein 2
Glyma.02G075300	3.47345	4.68709	3.85981	7.38495	9.24734	8.29741	1.06682	2.75435e-10	5.66609e-09	AT1G71870.1		MATE efflux family protein
Glyma.02G076600	12.8524	26.542	15.1162	89.1395	72.6912	75.5021	2.14214	4.21923e-22	3.17299e-20	AT1G53540.1		HSP20-like chaperones superfamily protein
Glyma.02G079500	0	0.043761	0	0.810714	0.748552	0.174414	5.04023	0.0011185	0.00632269	AT4G09890.1		Protein of unknown function (DUF3511)
Glyma.02G080402	0.147861	0.292791	0.233683	0.798503	0.585222	0.724053	1.63609	0.00868108	0.0359102	AT1G76730.1		NagB/RpiA/CoA transferase-like superfamily protein
Glyma.02G081900	0.083073	0	0	0.592422	0.180732	0.140936	3.46354	0.0123416	0.0479555	AT1G43650.1		nodulin MtN21 /EamA-like transporter family protein
Glyma.02G082500	8.72327	10.4001	7.57856	4.23379	3.61787	4.14161	-1.13725	4.74365e-09	8.12838e-08	AT3G43660.1		Vacuolar iron transporter (VIT) family protein
Glyma.02G088050	1.55708	0.901325	0.69339	4.97413	1.58453	2.92688	1.59971	0.000485653	0.00305474	AT1G32640.1	ATMYC2,JAI1,JIN1,MYC2,RD22BP1,ZBF1	Basic helix-loop-helix (bHLH) DNA-binding family protein
Glyma.02G088600	0.172874	0.230744	0.230416	0.839839	0.721466	0.492561	1.66644	0.00403931	0.0189603	AT5G16200.1		50S ribosomal protein-related
Glyma.02G088700	0.761847	0.763377	0.559037	4.01258	2.87238	2.97604	2.25191	1.78128e-18	9.87964e-17	AT5G38210.1		Protein kinase family protein
Glyma.02G089400	0.908165	0.923831	0.567306	4.2839	1.84309	2.28074	1.8121	0.000329792	0.00218103	AT2G47485.1
Glyma.02G089500	2.01692	1.55544	1.91219	2.95858	4.5301	3.43664	1.00744	0.0026516	0.0132643	AT2G47485.1
Glyma.02G090100	101.913	185.784	126.609	375.258	333.265	373.65	1.43534	4.0197e-17	1.94386e-15	AT1G71140.1		MATE efflux family protein
Glyma.02G092000	2.81498	2.23723	2.76376	8.00269	6.73899	6.83014	1.50874	1.36833e-08	2.16527e-07	AT4G26055.1
Glyma.02G092600	17.1343	28.0197	15.6994	54.2885	45.6087	51.9555	1.33667	1.57908e-11	3.86859e-10	AT2G39530.1		Uncharacterised protein family (UPF0497)
Glyma.02G095500	17.497	16.7943	19.1872	8.48661	8.93985	8.95096	-1.00394	3.31604e-22	2.53296e-20	AT5G13550.1	SULTR4;1	sulfate transporter 4.1
Glyma.02G097400	0.655301	1.04769	0.552986	1.7865	1.53307	2.44122	1.36155	2.62763e-06	2.81827e-05	AT3G28040.1		Leucine-rich receptor-like protein kinase family protein
Glyma.02G098200	0.706295	1.77572	0.610556	6.66571	7.22756	5.81976	2.6909	8.22593e-15	3.04015e-13	AT1G25530.1		Transmembrane amino acid transporter family protein
Glyma.02G098251	4.1439	10.5599	5.24615	40.2815	39.2963	39.9291	2.60163	8.90974e-22	6.42691e-20	AT1G25530.1		Transmembrane amino acid transporter family protein
Glyma.02G099100	7.64547	11.4298	11.5927	28.9274	23.4471	19.9785	1.25858	1.40502e-10	3.01948e-09	AT1G13290.1	DOT5,WIP6	C2H2-like zinc finger protein
Glyma.02G099200	5.08896	4.09964	4.18534	12.4072	10.2494	8.89374	1.25236	3.84234e-12	1.02392e-10	AT1G13280.1	AOC4	allene oxide cyclase 4
Glyma.02G101400	4.65198	7.2778	6.75628	0	0	0.199394	-6.53731	0.000459611	0.00291085	AT3G21360.1		2-oxoglutarate (2OG) and Fe(II)-dependent oxygenase superfamily protein
Glyma.02G102800	40.8229	28.7834	34.8956	4.90968	5.05632	6.83765	-2.51508	4.03354e-49	1.47947e-46	AT1G49740.1		PLC-like phosphodiesterases superfamily protein
Glyma.02G104500	7.97342	7.02078	7.66378	17.6766	17.2798	14.4652	1.13916	1.97811e-15	7.80009e-14	AT2G15490.3	UGT73B4	UDP-glycosyltransferase 73B4
Glyma.02G105300	0.128657	0.202356	0.243235	0.468958	0.561039	1.03415	1.83979	0.000985813	0.0056724	AT4G34131.1	UGT73B3	UDP-glucosyl transferase 73B3
Glyma.02G108000	61.3017	35.842	58.4602	0	0	0.468364	-8.40105	0.000102763	0.000776135	AT1G14220.1		Ribonuclease T2 family protein
Glyma.02G108400	9.67511	11.0742	11.3203	0.707879	0.97497	1.19866	-3.45813	1.73694e-76	1.7316e-73	AT1G14190.1		Glucose-methanol-choline (GMC) oxidoreductase family protein
Glyma.02G109100	10.3255	11.3718	5.82976	37.1089	34.5188	35.071	1.96855	3.62162e-21	2.47467e-19	AT1G69530.1	AT-EXP1,ATEXP1,ATEXPA1,ATHEXP ALPHA 1.2,EXP1,EXPA1	expansin A1
Glyma.02G109800	225.021	160.726	174.222	58.5573	62.3043	67.9178	-1.55997	1.15436e-31	1.74636e-29	AT1G69490.1	ANAC029,ATNAP,NAP	NAC-like, activated by AP3/PI
Glyma.02G112400	124.398	157.407	155.004	42.812	37.5524	47.052	-1.76359	8.46266e-49	3.04656e-46	AT1G13950.1	ATELF5A-1,EIF-5A,EIF5A,ELF5A-1	eukaryotic elongation factor 5A-1
Glyma.02G112500	0.521471	1.44054	1.08621	3.98056	3.33803	2.44589	1.70359	4.52026e-06	4.64695e-05	AT1G69400.1		Transducin/WD40 repeat-like superfamily protein
Glyma.02G115600	9.00133	8.5405	8.91515	3.51978	2.93637	3.76382	-1.3607	1.14084e-23	1.02675e-21	AT1G13860.1	QUL1	QUASIMODO2 LIKE 1
Glyma.02G122500	18.1976	16.6505	14.8571	4.37493	4.80011	4.87085	-1.81043	5.03377e-40	1.15806e-37	AT1G69040.2	ACR4	ACT domain repeat 4
Glyma.02G124300	0.9032	0.362576	0.484119	2.5997	1.29451	1.59088	1.65164	0.000599595	0.00367177	AT5G10280.1	ATMYB64,ATMYB92,MYB92	myb domain protein 92
Glyma.02G124700	1.53334	1.41827	1.65662	0.878093	0.630814	0.647187	-1.07543	0.000634435	0.00386264	AT1G17020.1	ATSRG1,SRG1	senescence-related gene 1
Glyma.02G125000	12.2859	15.3209	10.6109	30.7489	28.6985	27.2815	1.19862	9.42783e-16	3.87478e-14	AT1G17020.1	ATSRG1,SRG1	senescence-related gene 1
Glyma.02G125900	2.11386	1.33482	1.43153	5.76609	3.71065	2.84786	1.35217	0.000112451	0.000839654
Glyma.02G126100	7.06518	13.1458	10.6227	60.2001	60.8183	53.6125	2.52456	8.39503e-39	1.7836e-36	AT3G30530.1	ATBZIP42,bZIP42	basic leucine-zipper 42
Glyma.02G128800	12.0909	8.32916	8.84851	48.7781	32.9555	28.6699	1.93208	1.61722e-19	9.85539e-18	AT1G13480.1		Protein of unknown function (DUF1262)
Glyma.02G129500	3.17545	2.62511	2.65319	0.935679	0.795609	0.493639	-1.90494	2.0241e-14	7.18694e-13	AT1G68710.1		ATPase E1-E2 type family protein / haloacid dehalogenase-like hydrolase family protein
Glyma.02G130400	1.55028	1.38964	1.09446	6.44384	4.41181	3.52931	1.85242	7.46593e-10	1.45138e-08	AT5G13930.1	ATCHS,CHS,TT4	Chalcone and stilbene synthase family protein
Glyma.02G130816	0.372193	0.419566	0.367431	0	0	0	-6.63699	4.35249e-05	0.000363455	AT1G68750.1	ATPPC4,PPC4	phosphoenolpyruvate carboxylase 4
Glyma.02G131300	2.11883	0.094296	1.18025	0	0	0.091765	-5.21366	7.71994e-05	0.000602109	AT3G25655.1	IDL1	inflorescence deficient in abscission (IDA)-like 1
Glyma.02G132200	0.115616	0.37947	0.395367	1.83937	0.688412	0.714691	1.89959	0.00128052	0.00709112	AT3G19270.1	CYP707A4	cytochrome P450, family 707, subfamily A, polypeptide 4
Glyma.02G133800	17.0253	19.0262	20.5999	8.06896	8.1754	8.74184	-1.16773	2.54643e-21	1.77429e-19	AT1G47480.1		alpha/beta-Hydrolases superfamily protein
Glyma.02G136000	20.3436	17.3509	24.789	9.14804	7.65576	9.02357	-1.26152	2.19813e-16	9.73388e-15	AT3G19010.1		2-oxoglutarate (2OG) and Fe(II)-dependent oxygenase superfamily protein
Glyma.02G136300	86.9275	66.101	76.1496	27.3534	25.6183	34.3281	-1.38408	2.07585e-23	1.80962e-21	AT3G19010.1		2-oxoglutarate (2OG) and Fe(II)-dependent oxygenase superfamily protein
Glyma.02G139500	1.73317	1.64297	1.4962	3.48161	3.23151	3.77666	1.11816	2.11844e-11	5.08434e-10	AT3G25500.1	AFH1,AHF1,ATFH1,FH1	formin homology 1
Glyma.02G141101	0	0	0.188241	0.527509	0.458833	1.1512	3.33902	0.00803474	0.0336302	AT3G49100.1		Signal recognition particle, SRP9/SRP14 subunit
Glyma.02G143200	0	0	1.23452	0	0	0	-6.62977	0.0110458	0.0438627	AT3G54560.1	HTA11	histone H2A 11
Glyma.02G145100	8.07723	5.52571	5.01473	2.9776	2.14127	2.66519	-1.24689	2.41485e-08	3.67185e-07	AT3G51895.1	AST12,SULTR3;1	sulfate transporter 3;1
Glyma.02G148200	117.171	71.885	85.7027	16.8772	15.0551	12.0509	-2.62936	5.49573e-45	1.60657e-42	AT1G03220.1		Eukaryotic aspartyl protease family protein
Glyma.02G148600	0.169073	0.274613	0.267096	0.922127	0.605235	1.00746	1.79067	0.000329072	0.00217776	AT3G63110.1	ATIPT3,IPT3	isopentenyltransferase 3
Glyma.02G150600	2.07901	2.54473	3.84725	1.17197	0.685259	1.06909	-1.51776	1.59054e-06	1.77294e-05	AT2G48010.1	RKF3	receptor-like kinase in in flowers 3
Glyma.02G150700	2.61528	1.68961	2.71753	0.171819	0.250624	0.205364	-3.45929	3.52611e-28	4.4082e-26	AT5G35960.1		Protein kinase family protein
Glyma.02G153300	0.978595	1.31944	1.65947	0.159535	0.166715	0.101532	-3.13555	7.88062e-08	1.10057e-06
Glyma.02G155600	1640.9	2095.78	2002.87	4378.74	4049.36	3345.66	1.05725	4.50602e-16	1.91469e-14	AT2G47710.1		Adenine nucleotide alpha hydrolases-like superfamily protein
Glyma.02G156100	2.09111	0.721541	2.91694	0.893676	0.582406	0.509022	-1.51201	0.0022575	0.0115641	AT5G25120.1	CYP71B11	ytochrome p450, family 71, subfamily B, polypeptide 11
Glyma.02G159200	0.993475	1.09879	1.44564	6.58226	4.3009	4.75096	2.1583	3.45399e-16	1.49047e-14	AT3G55290.1		NAD(P)-binding Rossmann-fold superfamily protein
Glyma.02G159700	0.330582	0.564963	0.387922	0	0.042054	0	-4.54131	0.000157596	0.00113722	AT1G63310.1
Glyma.02G169800	9.36537	8.77108	7.68592	2.87018	4.24894	4.63819	-1.12318	1.68667e-06	1.86991e-05	AT5G49040.1		Disease resistance-responsive (dirigent-like protein) family protein
Glyma.02G170600	0.574342	0.603712	0.277811	1.41409	0.858326	1.33764	1.53916	0.00338828	0.0163607	AT3G09660.1	MCM8	minichromosome maintenance 8
Glyma.02G172200	1.22508	0.956567	1.10087	4.43274	3.01402	2.45657	1.60745	5.69418e-09	9.65081e-08	AT5G06740.1		Concanavalin A-like lectin protein kinase family protein
Glyma.02G184200	0.570843	0.121931	0.559182	1.18692	1.84058	1.04549	1.69504	0.00207151	0.0107316	AT2G36770.1		UDP-Glycosyltransferase superfamily protein
Glyma.02G185200	0.113531	0.303182	0.139102	0.592833	0.435575	0.561181	1.54394	0.00477462	0.0217425	AT2G41710.1		Integrase-type DNA-binding superfamily protein
Glyma.02G189850	0.840728	1.29035	0.811342	0	0	0	-7.49329	2.40994e-07	3.10363e-06
Glyma.02G189900	0.82435	1.26521	0.795536	3.2883	2.57628	1.49312	1.36654	0.00523996	0.0234839
Glyma.02G195300	6.81915	4.15256	4.84973	15.6975	13.5813	11.0915	1.36337	6.31712e-10	1.23795e-08	AT3G11820.1	AT-SYR1,ATSYP121,ATSYR1,PEN1,SYP121,SYR1	syntaxin of plants 121
Glyma.02G197900	0.447423	0.464453	0.305123	0	0	0	-7.22134	1.42808e-06	1.60474e-05	AT3G52480.1
Glyma.02G198300	4.30099	1.57631	4.29703	8.86009	8.52041	5.84599	1.20197	0.000874854	0.00510879	AT5G06300.1		Putative lysine decarboxylase family protein
Glyma.02G205001	1.93313	2.58828	2.53991	8.13039	5.13051	5.06731	1.39543	8.17041e-08	1.13736e-06	AT2G24030.1		zinc ion binding;nucleic acid binding
Glyma.02G205600	1.01002	1.34408	1.51112	0.468319	0.293308	0.73387	-1.35651	0.000574084	0.00353338	AT1G16030.1	Hsp70b	heat shock protein 70B
Glyma.02G206300	0.386963	0.541206	0.590613	0.966928	1.69029	0.716337	1.16798	0.00118153	0.00663651	AT2G24130.1		Leucine-rich receptor-like protein kinase family protein
Glyma.02G206500	11.1826	9.88792	10.4326	4.64483	4.49088	4.09116	-1.238	7.85849e-26	8.44028e-24	AT4G30790.1
Glyma.02G207300	1.45037	1.63514	1.68582	0.394875	0.630001	0.41113	-1.69447	5.76115e-06	5.80745e-05
Glyma.02G208000	135.353	97.6742	107.482	49.3162	44.4729	55.5469	-1.18004	6.20151e-18	3.24952e-16	AT4G30440.1	GAE1	UDP-D-glucuronate 4-epimerase 1
Glyma.02G208200	3.37522	3.38849	2.10408	6.74883	6.8674	6.13127	1.16799	1.67473e-06	1.85879e-05	AT4G08950.1	EXO	Phosphate-responsive 1 family protein
Glyma.02G208400	5.78908	6.79985	8.75316	25.8103	21.0704	19.7163	1.65862	2.66666e-21	1.85142e-19	AT1G22410.1		Class-II DAHP synthetase family protein
Glyma.02G211600	5.62034	6.09437	3.66122	13.839	9.47193	8.22653	1.05599	0.000352586	0.00230706	AT4G24380.1
Glyma.02G213700	75.1552	45.0835	50.6082	26.1766	27.155	28.972	-1.04576	3.32632e-09	5.84134e-08	AT4G33580.1	ATBCA5,BCA5	beta carbonic anhydrase 5
Glyma.02G213800	0.584718	0.263304	0.168937	0	0	0.052331	-4.28939	0.00121527	0.00679095	AT3G25710.1	ATAIG1,BHLH32,TMO5	basic helix-loop-helix 32
Glyma.02G215100	2.17999	1.57488	2.02753	3.6374	3.9894	4.77134	1.10625	4.95055e-07	6.05465e-06	AT4G24500.1		hydroxyproline-rich glycoprotein family protein
Glyma.02G215300	3.71	4.63354	4.58271	11.8954	10.2296	9.40424	1.30134	1.88615e-19	1.14049e-17	AT4G24480.1		Protein kinase superfamily protein
Glyma.02G216200	1.6116	2.26234	2.08131	0	0	0.348465	-4.07753	7.59909e-05	0.000594114	AT2G38465.1
Glyma.02G217700	0.461934	1.21424	1.38745	2.83742	4.11531	5.61839	2.02799	0.00213746	0.0110306
Glyma.02G218300	11.9429	14.9251	11.7835	28.3597	26.3903	25.179	1.0642	2.81948e-17	1.38586e-15	AT1G58290.1	HEMA1	Glutamyl-tRNA reductase family protein
Glyma.02G220600	0.223579	0.849074	0.620826	0.952602	1.4736	0.801925	1.10287	0.0121706	0.0474428	AT5G24680.1		Peptidase C78, ubiquitin fold modifier-specific peptidase 1/ 2
Glyma.02G220700	20.9101	18.9079	18.7609	8.22306	8.43775	9.91162	-1.12546	1.23103e-23	1.10282e-21	AT3G49590.2		Autophagy-related protein 13
Glyma.02G221600	3.66184	5.04707	3.69702	11.0586	11.2454	9.51136	1.37602	4.81224e-16	2.03591e-14	AT1G18000.1		Major facilitator superfamily protein
Glyma.02G228000	2.14905	1.59565	0.62322	3.54381	3.19543	3.0239	1.16838	0.00576099	0.0254524	AT2G30010.1	TBL45	TRICHOME BIREFRINGENCE-LIKE 45
Glyma.02G228100	252.594	294.615	346.709	701.272	531.559	543.927	1.00976	1.55789e-12	4.36702e-11	AT3G47340.1	ASN1,AT-ASN1,DIN6	glutamine-dependent asparagine synthase 1
Glyma.02G228300	20.9647	12.6586	16.1503	5.23032	4.04549	4.74457	-1.81718	3.04389e-18	1.65984e-16	AT2G30040.1	MAPKKK14	mitogen-activated protein kinase kinase kinase 14
Glyma.02G233300	1.3309	1.63851	1.12402	2.37947	3.88785	4.4636	1.39912	1.69245e-07	2.22757e-06	AT2G40435.1
Glyma.02G233900	0.748098	0.317553	0.387176	0.101019	0.104719	0	-2.81122	0.00290294	0.0143359	AT5G05340.1		Peroxidase superfamily protein
Glyma.02G234200	0.655404	1.12189	0.68303	4.61094	2.18422	2.13251	1.88099	2.36812e-06	2.55615e-05	AT5G58400.1		Peroxidase superfamily protein
Glyma.02G234600	8.51961	3.68216	6.50421	0.732138	1.40062	2.04768	-2.13446	3.93384e-08	5.79127e-07	AT2G30340.1	LBD13	LOB domain-containing protein 13
Glyma.02G235600	0.077039	0	0.034831	0.18776	0.206269	0.389614	2.79524	0.0100708	0.0405794	AT2G30400.1	ATOFP2,OFP2	ovate family protein 2
Glyma.02G236800	1.91231	2.29413	2.21284	5.00169	4.89564	5.07577	1.23648	7.21274e-14	2.38462e-12	AT4G27950.1	CRF4	cytokinin response factor 4
Glyma.02G238600	32.7274	21.4703	24.8383	9.23399	9.09938	10.9786	-1.42197	3.27497e-15	1.25449e-13	AT4G10360.2		TRAM, LAG1 and CLN8 (TLC) lipid-sensing domain containing protein
Glyma.02G239500	451.001	368.34	418.792	132.975	141.921	180.799	-1.43422	7.87772e-32	1.20112e-29	AT5G16370.1	AAE5	acyl activating enzyme 5
Glyma.02G241800	0.079267	0.086869	0.102076	0	0	0	-6.0582	0.000802419	0.00474279	AT2G01970.1		Endomembrane protein 70 protein family
Glyma.02G242900	4.65447	3.64847	3.33822	9.78088	9.84031	7.23729	1.21951	6.64271e-10	1.29848e-08	AT1G66160.1	ATCMPG1,CMPG1	CYS, MET, PRO, and GLY protein 1
Glyma.02G243300	3.57456	2.18034	3.41752	8.22118	6.77398	7.557	1.30176	6.68344e-07	7.96848e-06
Glyma.02G244000	1.81643	2.78817	1.43682	5.25948	4.30033	3.59003	1.14176	0.000112305	0.000839052	AT5G37600.1	ATGLN1;1,ATGSR1,GLN1;1,GSR 1	glutamine synthase clone R1
Glyma.02G244600	1.79788	2.02386	2.0023	0.587194	0.537305	1.1797	-1.32747	0.000679407	0.00410049	AT1G66230.1	AtMYB20,MYB20	myb domain protein 20
Glyma.02G248500	36.2096	37.2852	33.3457	98.9046	99.6709	88.3261	1.43959	3.89031e-44	1.09605e-41	AT2G39700.1	ATEXP4,ATEXPA4,ATHEXP ALPHA 1.6,EXPA4	expansin A4
Glyma.02G248900	16.3317	17.9502	15.6336	36.0037	37.0897	40.5154	1.1986	1.54388e-12	4.33401e-11	AT2G39705.1	DVL11,RTFL8	ROTUNDIFOLIA like 8
Glyma.02G251800	0.40371	0.388166	0.265807	0.52528	1.20715	1.09804	1.42334	0.00154144	0.00831915	AT2G39830.1	DAR2	DA1-related protein 2
Glyma.02G252000	1.94111	2.65131	1.84945	5.50441	5.05529	3.69015	1.16551	5.50556e-06	5.57292e-05	AT1G07410.1	ATRAB-A2B,ATRABA2B,RAB-A2B,RABA2b	RAB GTPase homolog A2B
Glyma.02G252200	0	0.086645	0.193666	0	0	0	-6.22482	0.00568921	0.0251817	AT5G59100.1		Subtilisin-like serine endopeptidase family protein
Glyma.02G252600	19.8655	14.543	14.1889	2.80259	3.55723	3.20531	-2.33268	6.00672e-41	1.44161e-38	AT5G05940.1	ATROPGEF5,ROPGEF5	ROP guanine nucleotide exchange factor 5
Glyma.02G254100	16.3144	18.281	8.16818	30.0698	25.0861	14.7619	1.03445	4.41047e-08	6.45387e-07	AT4G32870.1		Polyketide cyclase/dehydrase and lipid transport superfamily protein
Glyma.02G254800	0	0	0	0.067643	0.113324	0.340047	6.12639	0.00157099	0.00845635	AT3G11260.1	WOX5	WUSCHEL related homeobox 5
Glyma.02G255800	1.30515	1.00968	1.04624	0.766078	0.376502	0.482436	-1.02893	0.011002	0.04372	AT2G38120.1	AUX1,MAP1,PIR1,WAV5	Transmembrane amino acid transporter family protein
Glyma.02G257000	0	0.069287	0.051375	0.348989	0.204947	0.4629	3.07055	0.000934995	0.00541606	AT2G40116.1		Phosphoinositide-specific phospholipase C family protein
Glyma.02G257300	0.067713	0	0.020375	0.403539	0.243808	0.079522	2.96768	0.00593241	0.0260948	AT3G55950.1	ATCRR3,CCR3	CRINKLY4 related 3
Glyma.02G257700	7.10154	4.41276	4.71874	14.8098	10.6055	9.63038	1.12465	3.18361e-06	3.36721e-05	AT3G11180.1		2-oxoglutarate (2OG) and Fe(II)-dependent oxygenase superfamily protein
Glyma.02G258000	0.656445	0.255609	0.796988	1.71698	1.40917	0.955576	1.26839	0.00644854	0.0280071	AT3G55990.1	ESK1,TBL29	Plant protein of unknown function (DUF828)
Glyma.02G261900	66.8279	73.5613	70.8186	30.798	32.7868	35.8462	-1.07451	1.02841e-34	1.83416e-32	AT2G40330.1	PYL6,RCAR9	PYR1-like 6
Glyma.02G264800	301.301	96.7007	192.51	19.2081	33.4085	64.6939	-2.34061	0.000320523	0.00212988	AT3G11110.1		RING/U-box superfamily protein
Glyma.02G265200	63.1895	167.301	68.9109	519.987	390.215	532.422	2.26639	6.98623e-06	6.91685e-05
Glyma.02G265500	269.455	294.882	261.141	79.6755	74.5887	155.634	-1.40916	5.02489e-05	0.000414178
Glyma.02G268200	7.63471	7.09781	11.7476	46.9201	37.7499	29.3024	2.12411	9.55485e-23	7.85396e-21	AT1G05010.1	ACO4,EAT1,EFE	ethylene-forming enzyme
Glyma.02G271300	4.9287	6.17277	5.67409	18.3168	16.071	14.8589	1.55704	1.82631e-33	3.03449e-31	AT4G22120.5		ERD (early-responsive to dehydration stress) family protein
Glyma.02G276100	5.42036	3.05066	3.96367	1.73049	1.33821	1.43617	-1.44083	0.000128368	0.000945611	AT5G35732.1
Glyma.02G276500	1.17862	1.89692	1.65434	5.30855	5.42521	4.49969	1.62748	1.38827e-14	5.01168e-13	AT1G55200.1		Protein kinase protein with adenine nucleotide alpha hydrolases-like domain
Glyma.02G279000	0.710364	0.268779	0.295785	0.935453	1.22416	1.07052	1.33512	0.0105693	0.0423076	AT5G19370.1		rhodanese-like domain-containing protein / PPIC-type PPIASE domain-containing protein
Glyma.02G280200	1.60129	2.60867	1.63888	14.5996	8.25246	10.403	2.51155	5.92625e-12	1.54225e-10	AT5G01110.1		Tetratricopeptide repeat (TPR)-like superfamily protein
Glyma.02G282600	15.4996	12.9743	14.0548	6.92741	5.7774	7.38766	-1.06428	8.59227e-14	2.82152e-12	AT5G08560.2		transducin family protein / WD-40 repeat family protein
Glyma.02G283600	0.605631	1.45002	0.936885	0.093173	0.067172	0.363266	-2.3834	0.00649638	0.0281678
Glyma.02G284300	1.65642	1.15335	1.93085	0.818506	0.344076	0.651707	-1.37151	0.00172591	0.00918597	AT2G43000.1	anac042,NAC042	NAC domain containing protein 42
Glyma.02G284800	0.605765	0.44495	0.476709	1.54723	1.51526	1.09974	1.45628	5.7328e-06	5.78338e-05	AT3G59080.1		Eukaryotic aspartyl protease family protein
Glyma.02G286600	0	0	0	0.463344	0.542928	0.247899	7.96942	2.37568e-08	3.61512e-07	AT5G41880.1	POLA3,POLA4	DNA primases;DNA primases
Glyma.02G288500	23.475	20.3467	19.4055	7.64863	7.95878	7.81789	-1.41996	8.30145e-31	1.191e-28	AT2G42790.1	CSY3	citrate synthase 3
Glyma.02G289900	33.8773	22.1377	31.7501	14.3022	13.1052	13.4185	-1.09133	2.56476e-11	6.08779e-10	AT4G27020.1
Glyma.02G290900	21.3288	27.3358	19.5777	12.4513	7.77925	10.4072	-1.13871	5.39103e-09	9.18104e-08	AT3G20340.1
Glyma.02G297100	5.73025	5.32201	5.66472	1.82153	1.55892	2.83443	-1.41809	4.90285e-10	9.75552e-09	AT2G26730.1		Leucine-rich repeat protein kinase family protein
Glyma.02G297200	10.6414	8.90164	11.1955	4.95487	4.08735	5.5181	-1.06743	6.18986e-11	1.40001e-09	AT5G55560.1		Protein kinase superfamily protein
Glyma.02G297300	6.47188	5.30582	6.08042	1.8857	2.66864	3.80783	-1.08996	6.87789e-06	6.81826e-05	AT5G48385.1		FRIGIDA-like protein
Glyma.02G297700	0.284713	0.19359	0.153705	0.718432	0.723893	0.712307	1.78	2.84839e-06	3.03578e-05	AT1G50600.1	SCL5	scarecrow-like 5
Glyma.02G302400	1.13511	1.08648	1.27019	0.559104	0.580673	0.215457	-1.28033	0.00231076	0.0118074	AT5G55970.1		RING/U-box superfamily protein
Glyma.02G303200	230.029	154.305	239.639	10.3752	12.6806	10.3082	-4.21168	2.77998e-123	9.82598e-120	AT3G13275.1
Glyma.02G306500	0.183036	0.105587	0.263272	0	0.027535	0	-4.2705	0.0010083	0.00578297	AT5G55560.1		Protein kinase superfamily protein
Glyma.02G306600	4.97884	5.6365	4.7418	0	0.460386	0.248478	-4.42011	0.00251236	0.0126858	AT5G48130.1		Phototropic-responsive NPH3 family protein
Glyma.02G307300	1.70905	0.76793	4.07528	4.56208	4.76311	5.25173	1.15939	0.0116035	0.0456441	AT1G59960.1		NAD(P)-linked oxidoreductase superfamily protein
Glyma.02G308600	0.186065	0	0.14389	0	0	0	-6.34937	0.00368415	0.0175453	AT3G07700.1		Protein kinase superfamily protein
Glyma.02G309000	0.069814	0.0787	0.063023	0.291817	0.448328	0.273024	2.29592	0.00109846	0.00622206	AT2G04515.1
Glyma.02G309100	0.23693	0.446372	0.248639	0.611276	1.14048	0.649099	1.38576	0.00243371	0.0123496	AT1G57820.1	ORTH2,VIM1	Zinc finger (C3HC4-type RING finger) family protein
Glyma.02G310800	2.02246	0.068102	2.13931	0.046954	0.046344	0.28863	-3.46403	0.0100411	0.0404727	AT4G38380.1		MATE efflux family protein
Glyma.03G004300	2.13833	2.57839	2.16176	7.63508	5.93241	6.54349	1.56179	8.93018e-13	2.57762e-11	AT4G24380.1
Glyma.03G004600	0.797597	1.06968	0.748827	2.7013	2.88146	2.55277	1.49246	3.52048e-10	7.12525e-09	AT1G22180.2		Sec14p-like phosphatidylinositol transfer family protein
Glyma.03G013300	0.040444	0.363219	0.368754	1.30788	0.950491	0.546555	1.8888	0.0079891	0.033468	AT3G61250.1	AtMYB17,MYB17	myb domain protein 17
Glyma.03G014000	0.202214	0.298697	0.251517	1.71864	1.47042	1.47392	2.64821	3.75074e-25	3.8376e-23	AT4G00630.1	ATKEA2,KEA2	K+ efflux antiporter 2
Glyma.03G014300	0	0	0.042185	0.303244	0.095888	0.227962	3.80621	0.0112519	0.044522	AT3G61220.1		NAD(P)-binding Rossmann-fold superfamily protein
Glyma.03G015500	41.8281	39.8688	40.4387	14.2465	12.8851	12.5364	-1.6085	1.40973e-40	3.32185e-38	AT3G61200.1		Thioesterase superfamily protein
Glyma.03G015800	2.42252	1.27363	1.34024	9.34409	7.83493	4.89221	2.13622	1.72914e-09	3.19226e-08	AT2G45760.1	BAL,BAP2	BON association protein 2
Glyma.03G015900	2.50634	0.895367	0.598413	0.051808	0.041955	0	-5.21684	4.0935e-10	8.22508e-09	AT2G45760.1	BAL,BAP2	BON association protein 2
Glyma.03G016200	4.77992	0.168078	1.43862	0.091921	0.230226	0.083737	-3.90661	3.49161e-05	0.000297641	AT2G45760.1	BAL,BAP2	BON association protein 2
Glyma.03G016300	0.134338	0.284077	0.141229	1.03751	1.02761	0.662288	2.27846	0.000120864	0.000895941	AT2G45760.1	BAL,BAP2	BON association protein 2
Glyma.03G016400	2.53135	0.820199	1.0593	5.98218	2.42066	2.86354	1.36133	0.00752312	0.0318245	AT2G45760.1	BAL,BAP2	BON association protein 2
Glyma.03G017100	0.081979	0.022412	0.026622	0	0	0	-5.49398	0.00879954	0.0363083	AT2G45720.2		ARM repeat superfamily protein
Glyma.03G017300	0.858691	0.047934	0.077028	0	0	0	-7.22882	6.06429e-05	0.000487955	AT5G19790.1	RAP2.11	related to AP2 11
Glyma.03G021300	0.780336	0.658049	0.437467	0.220151	0.13999	0.258221	-1.57645	0.00786525	0.0330132	AT1G55230.1		Family of unknown function (DUF716)
Glyma.03G021400	1.49491	1.66864	1.48625	3.9931	3.78529	2.90602	1.21748	1.00074e-14	3.66371e-13	AT2G45540.1		WD-40 repeat family protein / beige-related
Glyma.03G022800	109.349	76.32	83.9367	44.816	31.5476	37.5701	-1.21463	8.12041e-12	2.07302e-10	AT1G24620.1		EF hand calcium-binding protein family
Glyma.03G023000	0.79457	0.656532	0.670349	0.05666	0.092951	0.167157	-2.69802	3.22782e-07	4.08388e-06	AT2G45420.1	LBD18	LOB domain-containing protein 18
Glyma.03G023500	24.2312	15.5409	18.2951	5.08068	4.82638	7.55524	-1.63688	6.37526e-14	2.13497e-12	AT4G12080.1	AHL1,ATAHL1	AT-hook motif nuclear-localized protein 1
Glyma.03G026925	0.120318	1.43072	0.380695	0	0	0	-6.68401	0.000223098	0.00154673	AT5G59320.1	LTP3	lipid transfer protein 3
Glyma.03G029600	80.5089	57.383	72.6559	10.7795	14.7576	15.7963	-2.341	2.62781e-47	8.73242e-45	AT3G60690.1		SAUR-like auxin-responsive protein family
Glyma.03G029900	44.109	35.5538	37.7363	17.7881	11.3286	13.5115	-1.44666	8.78517e-17	4.08085e-15	AT3G26320.1	CYP71B36	cytochrome P450, family 71, subfamily B, polypeptide 36
Glyma.03G030400	0.717186	0.99269	0.32605	0.173412	0.080886	0.21442	-2.06855	0.00123272	0.00687142	AT4G31500.1	ATR4,CYP83B1,RED1,RNT1,SUR2	cytochrome P450, family 83, subfamily B, polypeptide 1
Glyma.03G036500	24.2735	20.6148	25.2158	8.26	9.78697	10.456	-1.21358	3.08978e-24	2.9158e-22	AT3G51630.2	ATWNK5,WNK5,ZIK1	with no lysine (K) kinase 5
Glyma.03G038100	2.70955	1.22792	2.27059	6.00527	3.98465	3.62115	1.14766	0.000897757	0.00522605	AT5G05340.1		Peroxidase superfamily protein
Glyma.03G040800	0.129739	0.078249	0.075923	0	0	0	-6.72503	3.23992e-05	0.000278444	AT3G23270.1		Regulator of chromosome condensation (RCC1) family with FYVE zinc finger domain
Glyma.03G042700	3.55758	4.24569	3.17141	15.6955	9.46219	8.76993	1.6497	6.35591e-12	1.64526e-10	AT2G38470.1	ATWRKY33,WRKY33	WRKY DNA-binding protein 33
Glyma.03G042800	111.829	112.807	82.4523	240.485	228.411	205.343	1.14787	4.55317e-17	2.19365e-15	AT2G38480.1		Uncharacterised protein family (UPF0497)
Glyma.03G044300	0.072875	0	0.984784	0	0	0	-6.53399	0.00384007	0.0181831	AT1G58170.1		Disease resistance-responsive (dirigent-like protein) family protein
Glyma.03G050800	2.14337	3.2732	3.52582	0	0.035621	0.192787	-5.29337	2.50453e-05	0.000220758	AT5G66770.1		GRAS family transcription factor
Glyma.03G050850	2.00384	1.79547	1.39774	0.124491	0.410966	0.745692	-2.00722	6.68216e-05	0.000530859
Glyma.03G054100	1.24593	1.39574	1.63735	0	0	0	-10.883	1.90755e-19	1.14986e-17	AT5G36930.1		Disease resistance protein (TIR-NBS-LRR class) family
Glyma.03G055200	0.363454	0.447812	0.369205	0	0	0	-7.77166	2.63453e-08	3.98717e-07	AT5G17620.1
Glyma.03G056200	0.284879	0.339279	0.349197	0	0.130771	0.035673	-2.4524	0.0115505	0.0454859	AT5G01360.1	TBL3	Plant protein of unknown function (DUF828)
Glyma.03G056700	7.53171	5.60303	7.0444	2.89593	3.42568	2.74567	-1.14143	5.0597e-10	1.00573e-08	AT5G05580.1	FAD8	fatty acid desaturase 8
Glyma.03G057500	1.96265	1.41626	1.52545	0.179411	0.381179	0.077575	-2.89915	1.52645e-07	2.02623e-06	AT3G08910.1		DNAJ heat shock family protein
Glyma.03G065300	5.65402	4.54663	5.48517	0	0	0.177458	-6.10794	2.67268e-09	4.78425e-08
Glyma.03G065400	7.03087	4.32283	4.78521	0	0	0.154296	-6.51566	1.4485e-13	4.61241e-12	AT4G14305.1		Peroxisomal membrane 22 kDa (Mpv17/PMP22) family protein
Glyma.03G065500	3.59054	5.05813	5.00262	0.033379	0.133005	0.147564	-5.22188	2.07346e-45	6.20123e-43	AT4G15920.1		Nodulin MtN3 family protein
Glyma.03G067200	29.2035	20.2269	18.8562	1.72466	1.49547	2.73793	-3.50704	7.71111e-47	2.47775e-44	AT5G02090.1
Glyma.03G067800	2.33091	1.71604	2.65431	0.122054	0.203223	0.080635	-3.99348	5.60828e-22	4.18522e-20	AT3G23160.1		Protein of unknown function (DUF668)
Glyma.03G070400	27.5196	31.5614	27.1513	14.0105	15.4997	12.4265	-1.0241	9.71944e-16	3.9862e-14	AT3G09350.1	Fes1A	Fes1A
Glyma.03G073702	3.985	3.12044	3.42292	15.8291	13.2645	12.5225	1.9916	2.32501e-23	2.00881e-21	AT3G09270.1	ATGSTU8,GSTU8	glutathione S-transferase TAU 8
Glyma.03G073740	3.91982	4.04076	3.49357	0.877482	0.888822	1.55819	-1.77145	3.80115e-11	8.82321e-10	AT1G22340.1	AtUGT85A7,UGT85A7	UDP-glucosyl transferase 85A7
Glyma.03G073748	0	0	0.268793	0.76127	1.60343	0.980809	3.56112	0.00217942	0.0112233	AT1G73320.1		S-adenosyl-L-methionine-dependent methyltransferases superfamily protein
Glyma.03G074167	1.24278	1.3637	1.25391	0	0	0	-9.49769	2.70823e-14	9.48614e-13	AT3G54060.1
Glyma.03G076100	33.4132	23.2986	24.4681	12.2011	12.2645	13.4776	-1.08804	8.81065e-12	2.24187e-10	AT3G54110.1	ATPUMP1,ATUCP1,PUMP1,UCP,UCP1	plant uncoupling mitochondrial protein 1
Glyma.03G078300	20.889	15.0461	16.4108	0.390515	0.547797	0.720109	-4.96491	7.16861e-123	2.32263e-119	AT5G01220.1	SQD2	sulfoquinovosyldiacylglycerol 2
Glyma.03G081200	0.934174	1.21844	1.35715	0.041877	0.035197	0	-5.48771	1.60838e-15	6.41374e-14	AT2G01900.1		DNAse I-like superfamily protein
Glyma.03G082100	151.408	138.465	176.378	9.2717	12.4095	12.077	-3.77473	5.48919e-162	7.11398e-158	AT3G09390.1	ATMT-1,ATMT-K,MT2A	metallothionein 2A
Glyma.03G083600	0.543884	0	1.35258	0	0	0	-6.00056	0.00981243	0.0397155	AT2G33820.1	ATMBAC1,MBAC1	Mitochondrial substrate carrier family protein
Glyma.03G083700	4.16989	1.84382	2.50632	0	0.31289	0.427277	-3.52995	0.00724202	0.0308608	AT5G48670.1	AGL80,FEM111	AGAMOUS-like 80
Glyma.03G086600	4.75437	3.62714	3.94003	1.59124	1.76605	2.65876	-1.0276	4.6296e-06	4.75181e-05	AT3G07330.1	ATCSLC06,ATCSLC6,CSLC06,CSLC6	Cellulose-synthase-like C6
Glyma.03G088200	2.17619	8.22868	3.56865	12.9995	19.0232	10.9165	1.63588	0.00223461	0.011468	AT1G09890.1		Rhamnogalacturonate lyase family protein
Glyma.03G089400	0.683001	0.942415	1.06212	1.57997	2.7724	1.90234	1.22906	0.00270196	0.0134769	AT3G25400.1
Glyma.03G092800	3.48522	1.24739	3.8055	0.222452	0.053071	0.271663	-3.93142	5.84989e-13	1.71915e-11	AT3G03520.1	NPC3	non-specific phospholipase C3
Glyma.03G098300	11.1411	10.2926	11.1295	1.7827	2.49573	0.733599	-2.67435	1.03106e-13	3.3546e-12	AT1G64850.1		Calcium-binding EF hand family protein
Glyma.03G100500	4.81101	1.86737	2.6186	0.215765	0.241934	0	-4.14025	1.95006e-09	3.5696e-08
Glyma.03G103266	0	1.04198	0.337198	0	0	0	-6.55388	0.00242677	0.0123176	AT5G39740.1	OLI7,RPL5B	ribosomal protein L5 B
Glyma.03G104700	0.045804	0.039415	0.045557	0.215271	0.628788	0.821467	3.48759	2.66433e-06	2.85369e-05	AT4G01070.1	GT72B1,UGT72B1	UDP-Glycosyltransferase superfamily protein
Glyma.03G107800	4.01596	3.62557	4.4352	2.16514	1.30768	1.53366	-1.25512	5.61139e-05	0.000455662	AT2G44740.1	CYCP4;1	cyclin p4;1
Glyma.03G111700	0.35636	0.852591	0.466977	4.479	1.66933	0.613992	2.05613	0.00179296	0.00948954	AT2G44840.1	ATERF13,EREBP,ERF13	ethylene-responsive element binding factor 13
Glyma.03G112100	3.17341	2.44045	1.79143	7.84232	8.06506	7.23427	1.65507	7.45652e-13	2.16512e-11	AT2G44840.1	ATERF13,EREBP,ERF13	ethylene-responsive element binding factor 13
Glyma.03G113200	19.9511	15.465	11.7224	5.67643	7.30783	5.22927	-1.42627	1.19092e-08	1.90078e-07	AT3G51680.1		NAD(P)-binding Rossmann-fold superfamily protein
Glyma.03G116400	0.387872	0.680987	0.723527	0	0	0	-6.22475	0.000420116	0.00269229
Glyma.03G117000	0.041498	0.04678	0.26972	0	0	0	-5.78985	0.00510464	0.0229629	AT4G30420.1		nodulin MtN21 /EamA-like transporter family protein
Glyma.03G117800	57.4285	30.5956	38.4383	16.3453	17.5814	20.0906	-1.22028	9.93286e-09	1.60845e-07	AT3G60520.1
Glyma.03G120500	0.175023	0.168804	0.188212	0.49791	0.540754	0.289645	1.32864	0.0032197	0.0156536	AT5G45790.2		Ubiquitin carboxyl-terminal hydrolase family protein
Glyma.03G121500	0.296828	0.125432	0.245377	0.9275	0.547295	1.05442	1.92455	4.41892e-05	0.000368607	AT1G78955.1	CAMS1	camelliol C synthase 1
Glyma.03G123700	0.305448	0.813386	0.475986	1.48314	1.40966	1.75069	1.55493	0.0112241	0.0444392
Glyma.03G124500	0	0	0	0.586917	0.006379	0.42615	5.95703	0.00507263	0.0228506
Glyma.03G126800	38.4469	18.5885	14.6727	11.3971	10.4929	10.83	-1.14797	0.00988087	0.0399219	AT2G32560.1		F-box family protein
Glyma.03G129200	0.260196	1.491	1.49363	2.41204	2.25007	2.78692	1.21861	0.00962709	0.0390833	AT5G58860.1	CYP86,CYP86A1	cytochrome P450, family 86, subfamily A, polypeptide 1
Glyma.03G130200	3.39557	1.23618	2.51043	0.80666	0.63163	1.35918	-1.34659	0.00261375	0.0131092	AT2G41290.1	SSL2	strictosidine synthase-like 2
Glyma.03G130600	0.397979	0.564192	0.642964	0	0.054587	0.089644	-3.46377	0.000189376	0.00133726	AT3G56970.1	BHLH038,ORG2	basic helix-loop-helix (bHLH) DNA-binding superfamily protein
Glyma.03G132700	14.4998	13.1376	7.55865	31.1863	28.4516	33.3225	1.41128	2.11848e-11	5.08434e-10	AT3G57270.1	BG1	beta-1,3-glucanase 1
Glyma.03G133600	0.043934	0	0.079055	0.379376	0.359381	0.863996	3.66627	8.29831e-05	0.00064245	AT4G20990.1	ACA4,ATACA4	alpha carbonic anhydrase 4
Glyma.03G134800	20.516	12.8889	14.5551	2.22946	2.99558	3.3547	-2.4747	1.05892e-33	1.78229e-31	AT2G41640.1		Glycosyltransferase family 61 protein
Glyma.03G138400	0.339038	1.12898	0.647588	1.94382	1.45386	2.63584	1.52426	6.78398e-05	0.000537849	AT2G41890.1		curculin-like (mannose-binding) lectin family protein / PAN domain-containing protein
Glyma.03G141600	0.242461	0.060919	0.170336	0.453543	0.632779	0.380385	1.64112	0.0069498	0.0298046	AT3G57830.1		Leucine-rich repeat protein kinase family protein
Glyma.03G142100	1.59696	1.67308	1.80207	7.28357	6.54296	5.26711	1.92495	4.78166e-21	3.22762e-19	AT5G06900.1	CYP93D1	cytochrome P450, family 93, subfamily D, polypeptide 1
Glyma.03G143500	0.736973	0.435039	0.921116	0.161444	0.266192	0.05512	-2.09147	0.00107395	0.00610339	AT5G06800.1		myb-like HTH transcriptional regulator family protein
Glyma.03G143700	14.6537	7.00385	19.2254	51.6214	30.1195	29.3414	1.45527	0.0026545	0.0132742	AT5G06900.1	CYP93D1	cytochrome P450, family 93, subfamily D, polypeptide 1
Glyma.03G147700	12.5146	3.93265	14.3594	41.2588	23.7308	24.0428	1.54568	0.00984569	0.0398253	AT5G42500.1		Disease resistance-responsive (dirigent-like protein) family protein
Glyma.03G147800	1.20333	0.350451	2.40099	0.146492	0.527727	0.066724	-2.32581	0.0044745	0.0206295	AT3G13650.1		Disease resistance-responsive (dirigent-like protein) family protein
Glyma.03G149200	3.89999	2.51955	3.72268	1.60252	1.65816	1.70035	-1.0197	4.50099e-05	0.00037497	AT2G48020.2		Major facilitator superfamily protein
Glyma.03G150000	1.77959	2.21685	2.15964	5.84347	5.34695	4.85306	1.39281	9.43596e-09	1.53502e-07
Glyma.03G151300	0.269456	0.16877	0.162404	0.073393	0.020607	0.067458	-1.90631	0.0109231	0.0434422	AT4G02900.1		ERD (early-responsive to dehydration stress) family protein
Glyma.03G151500	22.2807	27.7841	26.5287	6.10531	9.37626	10.0095	-1.57528	2.44597e-17	1.21145e-15	AT2G48150.1	ATGPX4,GPX4	glutathione peroxidase 4
Glyma.03G152200	255.847	241.782	248.967	50.9505	60.8846	60.0268	-2.10773	4.28552e-112	9.25672e-109	AT3G52420.1	ATOEP7,OEP7	outer envelope membrane protein 7
Glyma.03G155800	107.623	80.8359	86.6486	17.483	17.9142	23.4279	-2.21808	3.52081e-52	1.45627e-49	AT3G63210.1	MARD1	Protein of unknown function (DUF581)
Glyma.03G156700	0.052225	0.117254	0.075825	0	0	0	-5.94571	0.00141115	0.00769824	AT3G51895.1	AST12,SULTR3;1	sulfate transporter 3;1
Glyma.03G157800	7.69628	4.88207	7.06095	16.7747	13.3234	10.4061	1.058	5.56531e-05	0.000452487	AT3G22930.1	CML11	calmodulin-like 11
Glyma.03G158600	0.520976	0.257556	0.305836	0	0.058847	0	-4.15178	0.00163941	0.00876999	AT5G43700.1	ATAUX2-11,IAA4	AUX/IAA transcriptional regulator family protein
Glyma.03G162500	1.5502	0.993511	1.64355	4.07756	3.34331	2.64652	1.26498	0.00031837	0.00211874	AT2G31230.1	ATERF15,ERF15	ethylene-responsive element binding factor 15
Glyma.03G163100	0.492194	0.278567	0.439927	1.55727	0.944258	0.760734	1.4194	0.00479172	0.0218076	AT3G23250.1	ATMYB15,ATY19,MYB15	myb domain protein 15
Glyma.03G166500	0.126803	0.344059	0.236124	0.579946	0.761022	1.15185	1.81108	0.00134082	0.00738504	AT1G04040.1		HAD superfamily, subfamily IIIB acid phosphatase
Glyma.03G167500	0	0.071062	0.12943	0	0	0	-6.18176	0.00616108	0.0269422	AT4G28650.1		Leucine-rich repeat transmembrane protein kinase family protein
Glyma.03G168200	0	0	0	0.066083	0.151016	0.197734	7.78744	1.15402e-07	1.56336e-06	AT1G15520.1	ABCG40,ATABCG40,ATPDR12,PDR12	pleiotropic drug resistance 12
Glyma.03G171500	0.879488	0.47258	1.02511	2.26773	1.93429	1.6003	1.30503	4.45702e-05	0.000371625	AT3G53720.1	ATCHX20,CHX20	cation/H+ exchanger 20
Glyma.03G173300	1.77824	0.621745	1.10509	4.8782	4.82854	3.40782	1.90676	2.72311e-06	2.90864e-05	AT2G37430.1		C2H2 and C2HC zinc fingers superfamily protein
Glyma.03G176300	5.10443	4.99362	4.79685	17.9572	14.5334	13.7223	1.82074	4.8409e-37	9.50576e-35	AT5G02790.1	GSTL3	Glutathione S-transferase family protein
Glyma.03G178700	5.65906	5.62174	5.84859	11.4687	12.0414	11.071	1.02649	5.392e-16	2.26394e-14	AT5G03110.1
Glyma.03G181500	3.81193	2.91484	4.53677	0.232867	1.0321	1.22757	-2.11311	0.00803353	0.0336287	AT1G31335.1
Glyma.03G181600	0.489815	0.305654	0.203312	2.46784	1.44293	2.01702	2.57965	2.34806e-11	5.60766e-10	AT2G37040.1	ATPAL1,PAL1	PHE ammonia lyase 1
Glyma.03G181700	0.667898	0.588094	0.778261	4.56682	2.85627	2.60778	2.31597	2.88698e-15	1.11177e-13	AT2G37040.1	ATPAL1,PAL1	PHE ammonia lyase 1
Glyma.03G185900	122.244	122.186	125.875	55.0139	49.3851	64.11	-1.12481	2.17246e-28	2.77846e-26	AT2G36830.1	GAMMA-TIP,GAMMA-TIP1,TIP1;1	gamma tonoplast intrinsic protein
Glyma.03G187000	15.0559	12.3503	14.2029	5.33089	6.86526	7.61547	-1.06129	2.57841e-11	6.11644e-10	AT2G36750.1	UGT73C1	UDP-glucosyl transferase 73C1
Glyma.03G189000	1.24225	1.55456	1.57675	0.417501	0.496806	0.744022	-1.38952	3.54945e-07	4.46178e-06	AT5G03800.1	EMB166,EMB175,emb1899	Pentatricopeptide repeat (PPR) superfamily protein
Glyma.03G189100	39.3366	30.1895	30.1361	12.367	10.6829	10.6439	-1.55189	4.38269e-26	4.82717e-24	AT5G03795.1		Exostosin family protein
Glyma.03G191400	13.0107	9.86807	9.37363	3.22437	3.01321	3.60316	-1.70215	2.44897e-25	2.52562e-23	AT2G27770.1		Plant protein of unknown function (DUF868)
Glyma.03G192000	4.42231	4.29478	5.03248	1.58662	1.6334	2.26363	-1.31373	2.47186e-11	5.88162e-10	AT5G03670.1
Glyma.03G192200	0.505572	0.486599	0.230957	1.37374	1.40003	1.85106	1.92319	6.41378e-06	6.39556e-05	AT3G52910.1	AtGRF4,GRF4	growth-regulating factor 4
Glyma.03G199100	1.62211	5.95103	2.94761	10.1038	7.149	9.24173	1.35439	0.0117918	0.0462617	AT2G24280.1		alpha/beta-Hydrolases superfamily protein
Glyma.03G203400	0.35592	0.334276	0.430872	0.074214	0.061959	0.067606	-2.46855	0.00488632	0.0221526	AT2G35910.1		RING/U-box superfamily protein
Glyma.03G205400	65.1131	75.019	73.0544	28.9393	29.4212	27.0218	-1.30504	3.63882e-40	8.42128e-38	AT5G06570.2		alpha/beta-Hydrolases superfamily protein
Glyma.03G208200	0.702176	0.703416	3.18693	0	0.142947	0.272272	-3.4286	0.000108148	0.000811423	AT1G05260.1	RCI3,RCI3A	Peroxidase superfamily protein
Glyma.03G211900	0.460507	0.866453	0.563052	2.33358	1.84046	1.45556	1.59615	1.24277e-05	0.000117478	AT1G02970.1	ATWEE1,WEE1	WEE1 kinase homolog
Glyma.03G213400	0.476425	0.243539	0.196733	1.22178	0.917691	0.91117	1.72396	0.00290015	0.0143239	AT3G62720.2	ATXT1,XT1,XXT1	xylosyltransferase 1
Glyma.03G214300	16.6551	20.7845	16.2646	49.56	53.5475	37.7666	1.40911	8.20612e-19	4.71276e-17	AT4G02440.1	EID1	F-box family protein
Glyma.03G214800	0.117458	0.085156	0.028157	0	0	0	-5.35766	0.012602	0.0487916	AT5G16120.2		alpha/beta-Hydrolases superfamily protein
Glyma.03G215000	0.100537	0.224401	0.18091	1.92639	1.58551	1.45562	3.32958	1.37606e-07	1.83853e-06	AT1G02820.1		Late embryogenesis abundant 3 (LEA3) family protein
Glyma.03G219000	48.154	35.2172	48.7383	9.28834	7.78169	14.6377	-2.05248	6.84133e-21	4.56245e-19	AT1G02610.1		RING/FYVE/PHD zinc finger superfamily protein
Glyma.03G219100	8.60962	7.17184	7.20069	3.38999	3.86251	3.4428	-1.09149	5.82245e-17	2.77219e-15	AT2G47430.1	CKI1	Signal transduction histidine kinase
Glyma.03G219300	293.333	188.973	220.476	68.462	69.2645	90.3351	-1.61735	1.92212e-23	1.68316e-21	AT3G62420.1	ATBZIP53,BZIP53	basic region/leucine zipper motif 53
Glyma.03G219900	10.4753	9.2331	8.54502	4.20112	4.33752	4.64959	-1.08821	4.88999e-14	1.66191e-12	AT5G17490.1	RGL3	RGA-like protein 3
Glyma.03G220100	41.6349	28.1376	30.2269	7.88448	8.01612	11.6196	-1.85595	6.79893e-22	4.9782e-20	AT2G34830.1	AtWRKY35,MEE24,WRKY35	WRKY DNA-binding protein 35
Glyma.03G221350	3.78329	3.32479	4.36247	0.197305	0.275351	0.217999	-3.78601	7.81331e-45	2.25023e-42	AT1G02390.1	ATGPAT2,GPAT2	glycerol-3-phosphate acyltransferase 2
Glyma.03G221900	0.491087	0.33592	0.488814	0.174586	0.097278	0.105792	-1.76342	0.0104978	0.0420692	AT2G47190.1	ATMYB2,MYB2	myb domain protein 2
Glyma.03G222300	7.61083	8.43362	9.38364	1.83401	2.62584	3.89954	-1.59913	1.4282e-12	4.02088e-11	AT3G62270.1		HCO3- transporter family
Glyma.03G224700	24.2458	20.6454	21.3069	9.05851	10.9173	10.5911	-1.09874	8.38796e-19	4.81008e-17	AT4G01720.1	AtWRKY47,WRKY47	WRKY family transcription factor
Glyma.03G225300	5.54835	3.12016	3.63493	0.928257	1.25232	2.61098	-1.36353	0.000644565	0.00391786	AT2G46940.1
Glyma.03G226800	57.5414	47.4787	44.9757	4.7229	6.03544	7.07003	-3.13755	7.8315e-84	1.04996e-80	AT3G14680.1	CYP72A14	cytochrome P450, family 72, subfamily A, polypeptide 14
Glyma.03G226900	2.062	1.49088	3.35222	0.718865	1.10364	1.0469	-1.55661	0.00222339	0.011418	AT5G26731.1
Glyma.03G227600	0.706337	0.865092	0.654038	0.854336	1.58335	1.99194	1	0.00700728	0.030008	AT5G26670.1		Pectinacetylesterase family protein
Glyma.03G230600	226.26	152.509	167.75	83.1967	82.0879	90.6826	-1.08536	1.43401e-13	4.57002e-12	AT1G09310.1		Protein of unknown function, DUF538
Glyma.03G231200	16.8997	28.8694	22.4051	0.121364	0.2994	0.497051	-6.19559	1.54744e-32	2.48614e-30	AT1G09240.1	ATNAS3,NAS3	nicotianamine synthase 3
Glyma.03G233000	4.12229	3.13214	4.53748	0.888373	1.44926	1.4462	-1.62862	1.85054e-08	2.88093e-07	AT5G26940.3		Polynucleotidyl transferase, ribonuclease H-like superfamily protein
Glyma.03G236100	0.288703	0.323147	0.502298	0.730026	1.25281	0.585923	1.22287	0.00964557	0.0391543	AT3G05480.1	ATRAD9,RAD9	cell cycle checkpoint control protein family
Glyma.03G236300	4.94455	4.68612	5.22562	26.8779	16.6626	11.654	1.91978	1.84392e-15	7.29313e-14	AT1G09090.1	ATRBOHB,ATRBOHB-BETA,RBOHB	respiratory burst oxidase homolog B
Glyma.03G241700	4.93696	4.04738	6.6838	0.459759	0.097885	0.821844	-3.48024	3.0706e-09	5.44639e-08	AT3G21510.1	AHP1	histidine-containing phosphotransmitter 1
Glyma.03G241900	7.97067	9.25129	9.60327	2.23059	2.67514	2.83591	-1.80412	6.46288e-25	6.443e-23	AT5G27290.1
Glyma.03G243200	3.6989	4.98932	2.70034	11.8874	8.96207	9.32534	1.4203	1.53003e-06	1.70991e-05
Glyma.03G244300	0	0	0	0.094349	0.039384	0.343222	6.4842	0.00057213	0.00352414	AT5G17540.1		HXXXD-type acyl-transferase family protein
Glyma.03G246100	0.176325	0.510968	0.503097	1.10298	1.16533	0.767263	1.18252	0.00771017	0.0325026	AT3G04810.1	ATNEK2,NEK2	NIMA-related kinase 2
Glyma.03G247100	72.1837	49.9761	56.5183	28.8558	23.0937	28.3474	-1.16069	1.2389e-13	3.99739e-12	AT5G28770.2	AtbZIP63,BZO2H3	bZIP transcription factor family protein
Glyma.03G249900	27.0739	22.5816	23.8937	3.94001	3.71573	3.43319	-2.71421	1.05695e-68	7.61001e-66	AT5G55240.1	ATPXG2	ARABIDOPSIS THALIANA PEROXYGENASE 2
Glyma.03G253400	11.5266	7.91184	8.36813	3.70306	2.9838	4.57454	-1.29594	1.86736e-08	2.90296e-07	AT5G18310.2
Glyma.03G253700	16.1197	12.6597	12.3841	4.66732	4.71531	4.87146	-1.51781	3.62057e-22	2.73867e-20	AT1G06980.1
Glyma.03G257800	13.3864	12.1967	12.6349	5.59087	6.26279	6.86562	-1.01883	7.00461e-19	4.05267e-17	AT3G61800.1
Glyma.03G258100	0.408727	0.376784	0.332296	1.21497	1.00205	0.78828	1.44422	8.65264e-07	1.01177e-05	AT1G01260.2		basic helix-loop-helix (bHLH) DNA-binding superfamily protein
Glyma.03G258800	1.05927	0.698055	0.686277	1.14307	2.10047	1.41617	1.08143	0.00396782	0.0186811	AT3G61850.4	DAG1	Dof-type zinc finger DNA-binding family protein
Glyma.03G264000	0.066153	0	0.229444	0	0	0	-6.29248	0.00484413	0.0219977	AT3G14170.1		Plant protein of unknown function (DUF936)
Glyma.04G003300	3.18239	3.4255	2.66463	11.264	7.14467	10.0902	1.63188	4.21829e-12	1.11874e-10	AT2G47140.1		NAD(P)-binding Rossmann-fold superfamily protein
Glyma.04G003600	2.01908	3.0522	1.57759	8.41015	6.68742	6.99651	1.74958	9.74784e-11	2.14729e-09	AT4G35070.1		SBP (S-ribonuclease binding protein) family protein
Glyma.04G003700	53.691	60.9655	58.8015	138.859	138.726	119.645	1.21115	4.18097e-28	5.21013e-26	AT4G38580.1	ATFP6,FP6,HIPP26	farnesylated protein 6
Glyma.04G004500	13.0732	13.1443	16.6967	6.55252	6.23112	6.25149	-1.1586	2.60607e-19	1.55167e-17	AT4G34950.1		Major facilitator superfamily protein
Glyma.04G004600	0.325207	0.838671	0.296878	0.982676	1.34571	1.30885	1.33939	0.00282892	0.0140238	AT4G38650.1		Glycosyl hydrolase family 10 protein
Glyma.04G005600	0.275785	0.089593	0.727264	1.69925	1.87625	1.42595	2.16058	0.00103759	0.00592997
Glyma.04G005700	0	0	0	0.312508	0.393439	0.280972	8.84667	1.26564e-11	3.15233e-10	AT4G34860.2		Plant neutral invertase family protein
Glyma.04G009400	479.559	398.907	432.613	212.149	187.832	210.251	-1.09138	6.27113e-26	6.79169e-24	AT1G20440.1	AtCOR47,COR47,RD17	cold-regulated 47
Glyma.04G010200	1.39772	1.40135	1.24058	0.623906	0.444908	0.434724	-1.40685	6.22035e-06	6.23478e-05	AT4G21065.1		Tetratricopeptide repeat (TPR)-like superfamily protein
Glyma.04G012400	185.492	161.822	160.335	46.1591	46.4375	51.5081	-1.80646	1.27199e-72	1.12398e-69	AT2G21620.1	RD2	Adenine nucleotide alpha hydrolases-like superfamily protein
Glyma.04G013000	78.4516	68.5448	79.0263	32.2088	32.0761	40.86	-1.09474	2.71904e-21	1.88442e-19	AT4G34480.1		O-Glycosyl hydrolases family 17 protein
Glyma.04G015700	0.162598	0.081027	0.025989	0	0	0	-5.92529	0.0025632	0.0129073	AT2G39200.1	ATMLO12,MLO12	Seven transmembrane MLO family protein
Glyma.04G018600	1.47813	0.703676	1.02638	0.548145	0.388853	0.389684	-1.25379	0.00455096	0.0209225	AT1G76250.1
Glyma.04G020500	0.034399	0.207068	0.301003	0	0	0	-6.68945	0.000118698	0.000882235	AT2G16990.2		Major facilitator superfamily protein
Glyma.04G022300	1.1736	1.30537	2.48261	0.480511	0.461806	0.194505	-2.09985	1.56855e-06	1.74994e-05	AT1G20160.1	ATSBT5.2	Subtilisin-like serine endopeptidase family protein
Glyma.04G023700	6.34602	4.78489	6.6894	2.48008	2.1355	2.96925	-1.22145	5.7708e-08	8.25492e-07	AT1G75800.1		Pathogenesis-related thaumatin superfamily protein
Glyma.04G025300	0.248358	0.421411	0.25919	1.26385	1.69799	1.28243	2.19974	1.17806e-07	1.59425e-06	AT1G75580.1		SAUR-like auxin-responsive protein family
Glyma.04G028900	2.33204	2.94881	2.68861	1.44125	1.2572	1.04189	-1.06986	1.93671e-06	2.1217e-05	AT1G75450.1	ATCKX5,ATCKX6,CKX5	cytokinin oxidase 5
Glyma.04G034400	2.39979	1.91807	2.05073	6.10353	5.20688	4.54934	1.32739	3.14132e-08	4.70472e-07	AT4G36830.1	HOS3-1	GNS1/SUR4 membrane protein family
Glyma.04G040400	71.311	52.1674	44.563	15.0211	19.0068	17.0547	-1.70883	1.76031e-23	1.54844e-21	AT5G07850.1		HXXXD-type acyl-transferase family protein
Glyma.04G041200	93.993	78.9479	80.2604	20.097	37.8568	47.4853	-1.05027	1.20023e-17	6.14013e-16	AT2G23340.1	DEAR3	DREB and EAR motif protein 3
Glyma.04G041400	1.59728	1.81515	1.68919	4.13014	4.75349	4.42464	1.42983	4.73554e-20	3.01338e-18	AT5G43020.1		Leucine-rich repeat protein kinase family protein
Glyma.04G042100	4.27294	1.0992	0.528833	0.338039	0.212726	0.665403	-2.28631	0.00110949	0.00627814	AT3G16150.1		N-terminal nucleophile aminohydrolases (Ntn hydrolases) superfamily protein
Glyma.04G042200	0.1577	0.490282	0.39189	0	0	0	-7.11144	5.02842e-06	5.12196e-05	AT3G53010.1		Domain of unknown function (DUF303)
Glyma.04G042300	55.0818	26.8843	30.9806	7.87222	7.66866	9.79097	-2.15376	1.16543e-18	6.60522e-17	AT4G37260.1	ATMYB73,MYB73	myb domain protein 73
Glyma.04G044000	24.6023	28.709	24.3812	62.1936	65.8196	55.5696	1.25618	9.19055e-30	1.2582e-27	AT1G47240.1	ATNRAMP2,NRAMP2	NRAMP metal ion transporter 2
Glyma.04G046800	33.0889	20.4535	21.931	5.78325	3.9436	3.3142	-2.51665	9.54838e-23	7.85396e-21	AT1G10140.1		Uncharacterised conserved protein UCP031279
Glyma.04G049200	19.876	10.0242	7.99533	2.3216	2.53784	2.87411	-2.43553	1.42024e-15	5.71032e-14	AT1G10070.1	ATBCAT-2,BCAT-2	branched-chain amino acid transaminase 2
Glyma.04G050800	0.54745	0.64115	0.851443	1.39122	1.27511	1.86543	1.15918	0.000162541	0.0011677	AT4G32980.1	ATH1	homeobox gene 1
Glyma.04G051700	0.968259	0.921582	1.37809	0	0	0.036848	-6.39349	4.70999e-13	1.39863e-11	AT2G26140.1	ftsh4	FTSH protease 4
Glyma.04G052000	1.58238	2.09358	2.19968	0.489178	0.854776	0.783475	-1.44986	3.84854e-06	4.00512e-05	AT2G26150.1	ATHSFA2,HSFA2	heat shock transcription factor A2
Glyma.04G054200	0.441337	0.124638	0.196791	1.33328	1.40277	0.730649	2.1711	0.000316814	0.00210992	AT5G26170.1	ATWRKY50,WRKY50	WRKY DNA-binding protein 50
Glyma.04G055100	6.84069	4.54194	3.4991	0.987329	1.09293	1.56284	-2.02214	2.80253e-11	6.59579e-10	AT1G54200.1
Glyma.04G057100	13.6573	10.9724	9.84169	3.86315	4.58621	4.98452	-1.34152	2.86384e-12	7.73238e-11	AT1G72510.1		Protein of unknown function (DUF1677)
Glyma.04G059800	24.4773	17.5338	17.3645	9	7.91588	7.51769	-1.26757	1.88875e-13	5.91738e-12	AT2G24820.1	TIC55-II	translocon at the inner envelope membrane of chloroplasts 55-II
Glyma.04G063500	0.445326	0.585638	0.491483	0.224017	0.183803	0.136048	-1.43908	0.00469817	0.021457	AT2G34190.1		Xanthine/uracil permease family protein
Glyma.04G066500	1.52006	1.43476	2.6411	0.55252	1.17243	0.784999	-1.13567	0.00693407	0.0297561	AT4G32295.1
Glyma.04G067700	23.1256	29.8879	24.6154	60.173	57.3178	54.9902	1.16767	2.01319e-23	1.75894e-21	AT5G25400.1		Nucleotide-sugar transporter family protein
Glyma.04G067800	26.6601	34.0537	30.5551	75.3168	74.1575	69.8287	1.28043	6.09582e-32	9.48021e-30	AT4G32400.1	ATBT1,EMB104,EMB42,SHS1	Mitochondrial substrate carrier family protein
Glyma.04G069700	16.3005	13.785	16.6237	4.07444	4.54516	4.67816	-1.79978	2.25063e-28	2.869e-26	AT2G25605.1
Glyma.04G070000	3.75995	2.74299	2.58748	0	0	0	-9.67356	1.00987e-14	3.69369e-13	AT2G25625.2
Glyma.04G073300	1.92739	3.20347	4.00041	0.414795	0	0.579581	-3.06493	0.0028594	0.0141532
Glyma.04G074100	12.7929	9.5822	10.9802	4.23517	3.86228	3.90852	-1.41093	4.23278e-15	1.604e-13	AT4G31130.1		Protein of unknown function (DUF1218)
Glyma.04G076950	0	0.161232	0.509415	1.47851	1.48997	1.36599	2.64208	0.00486495	0.022066
Glyma.04G078400	4.55447	3.03306	3.05522	8.06557	7.61106	8.72344	1.20656	1.9451e-06	2.13029e-05	AT5G44460.1	CML43	calmodulin like 43
Glyma.04G079300	9.66625	5.24337	5.00963	0.976633	1.66237	1.25719	-2.3416	1.724e-12	4.78096e-11	AT2G25735.1
Glyma.04G079400	2.48141	1.79697	1.68149	0.280077	0.446313	0.190087	-2.67681	2.44036e-13	7.51832e-12	AT5G25590.1		Protein of unknown function (DUF630 and DUF632)
Glyma.04G081501	0.165804	0.172071	0.08533	0.489597	0.754151	0.728433	2.21878	0.000432257	0.00276146
Glyma.04G083200	41.9086	48.4629	57.9415	17.2771	19.4216	34.1844	-1.05747	7.75791e-07	9.14578e-06	AT2G25810.1	TIP4;1	tonoplast intrinsic protein 4;1
Glyma.04G086300	2.99971	1.14823	3.19644	8.04321	5.62331	4.40588	1.31178	0.000156563	0.00113081	AT5G25880.1	ATNADP-ME3,NADP-ME3	NADP-malic enzyme 3
Glyma.04G088500	8.2047	7.56902	7.93858	16.9896	18.5369	20.9311	1.26096	1.124e-27	1.33643e-25	AT1G50010.1	TUA2	tubulin alpha-2 chain
Glyma.04G088800	7.86268	8.01864	7.78346	22.5586	22.2627	8.68822	1.20326	0.006593	0.0285293	AT1G09970.2	LRR XI-23,RLK7	Leucine-rich receptor-like protein kinase family protein
Glyma.04G090000	1.14339	1.03376	1.90699	3.70392	4.17147	2.01055	1.28647	0.00148173	0.00803705	AT5G65660.1		hydroxyproline-rich glycoprotein family protein
Glyma.04G092100	1.54754	0.942314	1.35728	3.17205	4.40251	2.1711	1.34956	0.000148254	0.00107761	AT4G24570.1	DIC2	dicarboxylate carrier 2
Glyma.04G094600	13.9144	17.3252	14.6582	25.1674	38.2019	33.4965	1.1045	5.69823e-12	1.48689e-10	AT5G10920.1		L-Aspartase-like family protein
Glyma.04G097000	2.94445	1.9961	2.25577	0.713787	1.48866	0.91013	-1.23597	0.00243331	0.0123492	AT4G14600.1		Target SNARE coiled-coil domain protein
Glyma.04G100100	32.3801	40.7426	29.7463	81.2755	80.5631	67.4856	1.15236	2.53496e-17	1.25075e-15	AT4G08980.4	FBW2	F-BOX WITH WD-40 2
Glyma.04G103500	0.181184	0.324755	0.208111	0.787371	0.771011	0.447612	1.4937	0.0110643	0.0439318	AT1G78110.1
Glyma.04G104400	0	0	0	0.046569	0.029311	0.074582	6.28603	0.000557839	0.00344814	AT1G22180.2		Sec14p-like phosphatidylinositol transfer family protein
Glyma.04G104500	0.400748	0.117986	0.477099	1.36089	1.93895	1.16057	1.97097	6.90973e-05	0.00054637	AT1G22170.1		Phosphoglycerate mutase family protein
Glyma.04G105100	4.66576	6.72679	5.06488	10.469	12.3479	10.7606	1.0446	7.11408e-08	1.00107e-06	AT3G55950.1	ATCRR3,CCR3	CRINKLY4 related 3
Glyma.04G113300	0.034169	0.038777	0.089431	0.712127	0.427278	0.585229	3.31044	5.16527e-07	6.30141e-06	AT4G20860.1		FAD-binding Berberine family protein
Glyma.04G118700	29.8787	41.8132	28.7301	73.281	58.6342	74.1995	1.05232	1.22242e-11	3.05251e-10	AT5G62350.1		Plant invertase/pectin methylesterase inhibitor superfamily protein
Glyma.04G119700	0.892532	0.673117	0.704096	5.42651	2.1008	2.41085	1.64961	4.52908e-08	6.6001e-07	AT5G51460.2	ATTPPA	Haloacid dehalogenase-like hydrolase (HAD) superfamily protein
Glyma.04G122900	139.75	111.108	113.397	47.5047	47.25	50.9847	-1.31097	7.82599e-28	9.39119e-26	AT1G31812.1	ACBP,ACBP6	acyl-CoA-binding protein 6
Glyma.04G123700	12.1398	9.90242	11.5582	4.2617	4.52485	5.42906	-1.23196	1.15557e-17	5.94292e-16	AT5G45380.1	ATDUR3,DUR3	solute:sodium symporters;urea transmembrane transporters
Glyma.04G123800	15.8211	10.6013	7.31423	4.02289	3.02428	3.64556	-1.64692	1.04128e-10	2.28341e-09	AT3G22370.1	AOX1A,ATAOX1A	alternative oxidase 1A
Glyma.04G127100	1.1933	1.14478	1.47854	4.01151	3.58368	4.3885	1.66257	1.59829e-17	8.09996e-16	AT4G23180.1	CRK10,RLK4	cysteine-rich RLK (RECEPTOR-like protein kinase) 10
Glyma.04G133200	4.04686	8.39868	5.55322	15.9833	13.8303	15.2424	1.34197	8.54105e-09	1.40057e-07	AT4G03170.1		AP2/B3-like transcriptional factor family protein
Glyma.04G134200	0.415525	0.260906	0.122156	1.13428	1.43872	0.907463	2.11413	0.000104102	0.0007847	AT3G56710.1	SIB1	sigma factor binding protein 1
Glyma.04G136000	1.26626	4.59392	2.37038	14.216	12.4489	19.2035	2.49418	2.97812e-06	3.16364e-05	AT5G07030.1		Eukaryotic aspartyl protease family protein
Glyma.04G136200	1.70229	2.26184	0.907805	6.87643	6.33008	4.10366	1.84849	1.81541e-06	1.99556e-05	AT3G50770.1	CML41	calmodulin-like 41
Glyma.04G136300	0	0	0.031471	1.01338	0.169546	0	5.00115	0.0128782	0.049673	AT5G42380.1	CML37,CML39	calmodulin like 37
Glyma.04G136600	0.541609	0.469353	0.375082	3.15675	0.647017	1.71103	1.98334	0.00188125	0.00989621	AT5G42380.1	CML37,CML39	calmodulin like 37
Glyma.04G136700	0.153988	0.067094	0	1.12364	1.56431	1.07723	4.07204	1.31763e-07	1.76714e-06	AT5G12330.4	LRP1	Lateral root primordium (LRP) protein-related
Glyma.04G137600	0.74413	0.260522	0.105198	1.19004	2.26641	2.28542	2.11727	0.00137939	0.0075664	AT3G57040.1	ARR9,ATRR4	response regulator 9
Glyma.04G139200	3.21106	3.03944	2.1956	6.86954	5.53508	6.83736	1.19951	2.38708e-07	3.07708e-06	AT5G40950.1	RPL27	ribosomal protein large subunit 27
Glyma.04G139900	0.845723	0.906582	0.297428	2.19304	2.21508	1.56262	1.55373	0.00066348	0.00401433	AT1G63780.1	IMP4	Ribosomal RNA processing Brix domain protein
Glyma.04G140400	0.849874	0.907203	1.29011	4.09315	3.17647	3.1133	1.78078	5.37264e-10	1.06359e-08	AT3G27890.1	NQR	NADPH:quinone oxidoreductase
Glyma.04G140900	1.25293	0.878669	0.870267	2.88151	3.50727	3.11047	1.65615	2.60898e-09	4.67883e-08	AT5G12380.1	ANNAT8	annexin 8
Glyma.04G141900	2.36309	1.70847	1.62982	4.06812	3.27743	4.66051	1.08133	3.55116e-06	3.71953e-05	AT3G08550.1	ABI8,ELD1,KOB1	elongation defective 1 protein / ELD1 protein
Glyma.04G142100	0.570285	0.19733	0.457387	2.25152	1.81447	1.47945	2.17764	3.9218e-07	4.89276e-06	AT3G51940.1
Glyma.04G142300	17.53	14.2466	16.0085	45.7862	43.0831	45.4547	1.50208	1.21262e-32	1.9563e-30	AT5G13780.1		Acyl-CoA N-acyltransferases (NAT) superfamily protein
Glyma.04G143400	1.1851	1.45698	1.46806	2.96792	2.28197	3.14475	1.04275	0.000338098	0.00222876	AT5G28050.2		Cytidine/deoxycytidylate deaminase family protein
Glyma.04G144300	3.99643	4.02662	4.36418	23.8692	21.9918	24.0996	2.50907	1.55935e-117	3.78923e-114	AT1G74030.1	ENO1	enolase 1
Glyma.04G144600	2.71506	3.36562	3.24294	9.67337	9.59684	8.89905	1.60984	7.89298e-31	1.13659e-28	AT5G23050.1	AAE17	acyl-activating enzyme 17
Glyma.04G144900	0.37076	0.509616	0.406187	0.784066	0.971871	1.1941	1.21001	1.60897e-05	0.000148344	AT1G68710.1		ATPase E1-E2 type family protein / haloacid dehalogenase-like hydrolase family protein
Glyma.04G145200	0.212556	0.087274	0.279476	0.533304	0.771648	0.843553	1.87495	0.000245161	0.00168081	AT1G18550.1		ATP binding microtubule motor family protein
Glyma.04G145400	2.99676	3.41396	3.57686	11.6939	12.1978	13.4654	1.91296	1.73433e-48	6.13006e-46	AT3G18600.1		P-loop containing nucleoside triphosphate hydrolases superfamily protein
Glyma.04G145700	0.734435	0.431414	0.643832	2.65474	3.29387	2.80689	2.26463	3.80913e-10	7.67352e-09	AT1G49000.1
Glyma.04G146000	8.41255	7.75826	8.19682	16.9296	17.4986	16.4435	1.09576	5.69066e-22	4.23046e-20	AT1G03280.1		Transcription factor TFIIE, alpha subunit
Glyma.04G146600	3.39599	2.99462	3.0563	10.0312	10.373	10.7247	1.73045	3.8904e-22	2.93706e-20	AT5G63690.1		Nucleic acid-binding, OB-fold-like protein
Glyma.04G147800	5.09556	4.87019	5.46964	10.8001	11.6333	10.6393	1.10924	2.87573e-09	5.11943e-08	AT3G47650.1		DnaJ/Hsp40 cysteine-rich domain superfamily protein
Glyma.04G149300	0.90425	0.94317	0.711913	4.05971	2.94351	2.98613	1.98094	1.15594e-15	4.69622e-14	AT2G26640.1	KCS11	3-ketoacyl-CoA synthase 11
Glyma.04G152902	0	0	0	0.347034	0.309896	0.232589	7.54531	2.89796e-07	3.69782e-06	AT1G13520.1		Protein of unknown function (DUF1262)
Glyma.04G153800	0.599755	0.598499	0.601461	0	0.045341	0.091776	-3.45093	0.000393207	0.00254121
Glyma.04G155150	2.55287	4.42535	4.40555	7.52145	8.76398	6.42426	1.01047	0.00106046	0.00603756	AT4G30720.1		FAD/NAD(P)-binding oxidoreductase family protein
Glyma.04G155551	1.31481	2.35252	1.40708	2.91296	3.07411	4.23912	1.02102	0.00061435	0.00375034	AT2G24120.1	PDE319,SCA3	DNA/RNA polymerases superfamily protein
Glyma.04G155900	20.8683	19.2464	18.0389	6.32366	7.67093	6.76537	-1.47301	1.78598e-29	2.38622e-27	AT4G30810.1	scpl29	serine carboxypeptidase-like 29
Glyma.04G165400	4.43689	4.30342	5.16875	1.57409	2.46584	1.96277	-1.24289	7.47771e-12	1.9203e-10	AT1G74360.1		Leucine-rich repeat protein kinase family protein
Glyma.04G165800	2.96703	1.86366	2.06637	0.643985	0.035309	0.77513	-2.23174	0.000792641	0.00468999	AT5G61340.1
Glyma.04G167800	0.585447	0.670777	0.474811	1.29758	1.83332	1.16883	1.32829	0.000830324	0.00488175	AT2G03090.1	ATEXP15,ATEXPA15,ATHEXP ALPHA 1.3,EXP15,EXPA15	expansin A15
Glyma.04G172900	12.627	35.288	12.296	73.1974	54.6343	59.4226	1.78954	0.000575537	0.00353952	AT3G47780.1	ATATH6,ATH6	ABC2 homolog 6
Glyma.04G173000	62.1982	105.962	60.2871	166.415	162.267	153.866	1.04784	3.0861e-11	7.2307e-10	AT3G47730.1	ABCA2,ATATH1,ATH1	ATP-binding cassette A2
Glyma.04G173200	0.07043	0.198487	0.063792	0	0	0	-5.90427	0.00211965	0.0109532	AT5G62550.1
Glyma.04G174800	2.61885	2.88534	3.15748	7.55004	7.6196	6.92496	1.36792	1.00829e-24	9.87464e-23	AT5G62670.1	AHA11,HA11	H(+)-ATPase 11
Glyma.04G175900	22.9024	22.9402	23.4106	9.12026	10.6822	11.5917	-1.13059	2.82349e-30	3.97744e-28	AT1G74780.1		Nodulin-like / Major Facilitator Superfamily protein
Glyma.04G177900	1.04303	2.03334	1.77526	3.54204	3.97116	3.07242	1.1412	0.000523303	0.0032611	AT5G62920.1	ARR6	response regulator 6
Glyma.04G179800	1.6751	2.18339	1.01335	3.07808	4.29996	2.55138	1.04521	0.0055574	0.0246545	AT1G10200.1	WLIM1	GATA type zinc finger transcription factor family protein
Glyma.04G180900	19.8661	14.8463	14.3186	6.47903	7.652	8.24233	-1.15767	3.21507e-12	8.62082e-11	AT1G23870.1	ATTPS9,TPS9	trehalose-phosphatase/synthase 9
Glyma.04G182300	0.023274	0.023314	0.037277	0.132982	0.076562	0.191819	2.24797	0.00982012	0.0397425	AT1G23760.1	JP630,PG3	BURP domain-containing protein
Glyma.04G184000	16.8994	13.5955	14.9706	6.28783	7.1624	7.53217	-1.10333	4.93422e-19	2.88052e-17	AT2G47160.1	BOR1	HCO3- transporter family
Glyma.04G186700	0.542053	1.26036	0.840063	1.37469	2.79829	1.25248	1.13184	0.00725759	0.0309064	AT4G24670.1	TAR2	tryptophan aminotransferase related 2
Glyma.04G187700	10.3151	10.0472	8.30736	3.39641	2.62519	3.54182	-1.68278	2.1472e-21	1.51238e-19	AT3G48240.1		Octicosapeptide/Phox/Bem1p family protein
Glyma.04G190700	17.1545	7.50001	33.0243	0.53608	0.610875	0.263326	-5.30955	8.04449e-15	2.97876e-13	AT5G50260.1		Cysteine proteinases superfamily protein
Glyma.04G194800	10.9394	6.32597	13.2252	4.4083	3.07317	4.42944	-1.34391	4.19785e-06	4.34654e-05	AT1G76650.1	CML38	calmodulin-like 38
Glyma.04G195700	55.3932	49.313	54.2387	21.1647	27.0854	27.6123	-1.05733	2.84876e-19	1.69358e-17	AT1G67340.1		HCP-like superfamily protein with MYND-type zinc finger
Glyma.04G197300	0.181553	0.271821	0.447167	0	0	0	-7.0031	8.18878e-06	8.00552e-05	AT5G50740.3		Heavy metal transport/detoxification superfamily protein
Glyma.04G198200	0.181328	0.20731	0	0.361445	0.96931	1.26654	2.37124	0.0105303	0.0421644	AT4G24972.1	TPD1	tapetum determinant 1
Glyma.04G200300	4.2403	3.89353	3.92605	1.39523	1.62807	1.6737	-1.36492	2.36109e-16	1.03611e-14	AT5G23720.1	PHS1	dual specificity protein phosphatase family protein
Glyma.04G206100	0.096802	0.074218	0.0902	0.435821	0.36365	0.401124	2.18418	4.89049e-06	4.99454e-05	AT1G21980.1	ATPIP5K1,ATPIPK1,PIP5K1	phosphatidylinositol-4-phosphate 5-kinase 1
Glyma.04G207600	38.0955	47.6774	45.3102	90.2328	91.1968	82.8994	1.02748	2.41884e-22	1.89224e-20	AT3G52950.2		CBS / octicosapeptide/Phox/Bemp1 (PB1) domains-containing protein
Glyma.04G210900	1.54018	0.271028	1.16602	0	0	0.188938	-3.44161	0.00405275	0.0190142
Glyma.04G212100	56.7974	37.7311	41.6373	21.2567	17.745	19.5188	-1.20731	1.92566e-13	6.02814e-12	AT5G09300.1		Thiamin diphosphate-binding fold (THDP-binding) superfamily protein
Glyma.04G213900	0.727249	0.555007	1.519	4.41746	3.70456	7.75441	2.60936	2.96689e-14	1.03455e-12	AT1G77120.1	ADH,ADH1,ATADH,ATADH1	alcohol dehydrogenase 1
Glyma.04G217400	5.30029	2.92631	2.96235	0.206811	0.456699	0.126159	-3.79177	6.99035e-15	2.61331e-13	AT5G61890.1		Integrase-type DNA-binding superfamily protein
Glyma.04G220300	36.7885	50.9612	46.7551	105.522	94.3028	91.6529	1.1235	4.80302e-16	2.03422e-14
Glyma.04G220500	0.584079	0.50486	0.491891	1.61741	1.34512	1.39551	1.47922	2.13919e-06	2.33105e-05	AT2G40470.1	ASL11,LBD15	LOB domain-containing protein 15
Glyma.04G220700	40.3232	55.1027	42.6854	123.732	94.257	92.0098	1.18539	7.57168e-15	2.8198e-13	AT2G40460.1		Major facilitator superfamily protein
Glyma.04G221450	1.96015	1.44766	2.19167	0.594637	0.958875	0.754152	-1.25125	0.00841851	0.0349991
Glyma.04G222100	3.42	6.6237	2.9137	7.30243	13.3195	17.4941	1.56354	3.04384e-06	3.23081e-05	AT2G40610.1	ATEXP8,ATEXPA8,ATHEXP ALPHA 1.11,EXP8,EXPA8	expansin A8
Glyma.04G222500	10.0358	10.5661	8.32456	31.2242	24.9718	23.3411	1.47561	1.2667e-18	7.13757e-17	AT5G05250.1
Glyma.04G223000	0.835004	0.534598	0.463659	0	0	0	-8.20998	1.69113e-09	3.12803e-08	AT3G56380.1	ARR17,RR17	response regulator 17
Glyma.04G223100	11.3733	8.17097	10.3391	2.08127	2.50633	1.99383	-2.16411	2.34782e-21	1.64179e-19
Glyma.04G223200	0.444105	0.108891	0.203441	0.945794	0.862774	0.953194	1.83982	0.000677328	0.00409048	AT2G40740.1	ATWRKY55,WRKY55	WRKY DNA-binding protein 55
Glyma.04G223300	4.1539	2.58034	3.4867	10.013	8.41308	9.55537	1.46143	2.72152e-11	6.43237e-10	AT3G56400.1	ATWRKY70,WRKY70	WRKY DNA-binding protein 70
Glyma.04G223700	51.2038	41.551	38.9104	17.2842	16.3876	17.7411	-1.34476	3.46307e-22	2.63491e-20	AT3G10870.1	ATMES17,MES17	methyl esterase 17
Glyma.04G225100	0.885215	1.17043	1.2774	0.415055	0.625597	0.524268	-1.07201	0.000511365	0.00319695	AT1G33400.1		Tetratricopeptide repeat (TPR)-like superfamily protein
Glyma.04G225500	19.7482	9.9299	18.6504	1.50636	2.07304	5.19665	-2.46127	2.75602e-10	5.66653e-09	AT5G24660.1	LSU2	response to low sulfur 2
Glyma.04G226100	0.82077	0.674988	0.887725	0	0.100759	0.175763	-3.05848	8.23054e-05	0.000637711	AT1G18000.1		Major facilitator superfamily protein
Glyma.04G227900	0.506036	0.619063	0.557965	2.68922	2.74221	2.39638	2.22081	3.56709e-16	1.53586e-14	AT5G24530.1	DMR6	2-oxoglutarate (2OG) and Fe(II)-dependent oxygenase superfamily protein
Glyma.04G228800	21.6012	11.5672	14.3712	4.56575	5.28373	5.43627	-1.62943	1.00973e-11	2.54757e-10	AT5G54165.1
Glyma.04G228900	1.71214	0.29939	0.552625	3.6431	3.3035	2.13891	1.81858	0.00552833	0.0245423	AT5G54165.1
Glyma.04G230600	0.137238	0.052295	0.083477	0	0	0	-6.28369	0.000360255	0.00234801	AT5G53660.1	AtGRF7,GRF7	growth-regulating factor 7
Glyma.04G231400	65.6282	56.3685	62.2221	6.49685	5.81132	8.27935	-3.14813	5.19286e-117	1.18764e-113	AT2G46680.1	ATHB-7,ATHB7,HB-7	homeobox 7
Glyma.04G232200	19.5505	10.7845	13.8505	6.63757	5.95887	6.43504	-1.20558	1.14147e-09	2.16806e-08	AT2G46620.1		P-loop containing nucleoside triphosphate hydrolases superfamily protein
Glyma.04G233400	3.55436	4.62142	4.87255	9.04133	9.83596	9.28683	1.07115	2.86102e-13	8.70395e-12	AT5G24320.1		Transducin/WD40 repeat-like superfamily protein
Glyma.04G236400	10.8791	10.6187	11.9851	4.57576	4.99072	4.72055	-1.21455	3.17004e-16	1.37098e-14	AT5G53420.1		CCT motif family protein
Glyma.04G237900	4.85381	3.2316	3.71407	0.935603	1.60112	1.06914	-1.69435	1.42815e-08	2.25442e-07	AT1G78090.1	ATTPPB,TPPB	trehalose-6-phosphate phosphatase
Glyma.04G238300	0.48371	0.262721	0.282352	1.54853	1.06794	0.787884	1.74329	0.000178903	0.0012686	AT5G24110.1	ATWRKY30,WRKY30	WRKY DNA-binding protein 30
Glyma.04G240300	1.25598	0.943482	1.40061	3.03238	2.4238	2.8504	1.16458	1.80058e-06	1.98151e-05	AT1G77220.1		Protein of unknown function (DUF300)
Glyma.04G240800	125.949	139.255	142.244	288.782	250.639	325.907	1.09896	3.80477e-26	4.21452e-24	AT1G77120.1	ADH,ADH1,ATADH,ATADH1	alcohol dehydrogenase 1
Glyma.04G242500	0.038224	0.148146	0.179337	1.0717	0.906703	0.529857	2.78785	1.31104e-05	0.000123481	AT1G21430.1	YUC11	Flavin-binding monooxygenase family protein
Glyma.04G245500	0.335667	0.151458	0.102094	0	0	0	-6.39753	0.000271978	0.00184546	AT5G20240.1	PI	K-box region and MADS-box transcription factor family protein
Glyma.04G247300	9.52088	8.12318	9.5432	0	0.024474	0	-9.91814	6.48958e-41	1.54794e-38	AT1G77410.1	BGAL16	beta-galactosidase 16
Glyma.04G247400	6.43263	4.34517	5.34985	2.05224	2.48853	2.7561	-1.13425	6.54031e-06	6.50684e-05	AT1G21780.2		BTB/POZ domain-containing protein
Glyma.04G248500	0.579361	1.03292	0.848558	1.81102	1.70808	2.36072	1.29301	2.29983e-05	0.00020471	AT1G44170.2	ALDH3H1,ALDH4	aldehyde dehydrogenase 3H1
Glyma.04G249400	47.606	38.8534	31.3579	14.8213	14.5063	17.0175	-1.44719	9.68736e-21	6.40231e-19	AT1G44446.3	ATCAO,CAO,CH1	Pheophorbide a oxygenase family protein with Rieske [2Fe-2S] domain
Glyma.04G249600	0.587359	0.499553	0.309239	0	0.04338	0	-4.93232	8.65992e-08	1.19907e-06	AT1G77580.2		Plant protein of unknown function (DUF869)
Glyma.04G251000	53.8188	42.364	47.9769	21.4544	26.1563	21.0523	-1.05815	1.03333e-14	3.76532e-13	AT4G08290.1		nodulin MtN21 /EamA-like transporter family protein
Glyma.04G251800	3.1189	3.30782	3.57483	1.37877	1.77421	1.54228	-1.07716	2.33279e-09	4.22445e-08	AT1G77670.1		Pyridoxal phosphate (PLP)-dependent transferases superfamily protein
Glyma.04G254100	32.9201	28.6072	29.9711	9.63524	8.30227	9.84631	-1.70844	4.48939e-45	1.32233e-42	AT1G77810.2		Galactosyltransferase family protein
Glyma.04G256900	5.73567	7.15998	5.94872	2.89966	2.80084	3.18772	-1.06891	3.19106e-09	5.63797e-08	AT4G09900.1	ATMES12,MES12	methyl esterase 12
Glyma.04G256951	0.462179	0.974098	0.561118	1.82428	1.86517	0.93726	1.04587	0.0127629	0.0493262	AT3G18990.1	REM39,VRN1	AP2/B3-like transcriptional factor family protein
Glyma.05G000700	7.53295	11.5494	14.6935	29.0356	29.7876	27.5745	1.42128	7.95663e-12	2.03388e-10	AT5G08570.1		Pyruvate kinase family protein
Glyma.05G001700	0.530378	0.431011	0.493217	3.02453	1.78589	2.11458	2.26133	1.88901e-11	4.57314e-10	AT1G71140.1		MATE efflux family protein
Glyma.05G002000	1.02396	1.54967	0.849968	3.43001	2.97169	2.41492	1.40698	2.16716e-08	3.3186e-07	AT1G66840.1		Plant protein of unknown function (DUF827)
Glyma.05G005200	0.288741	0.21287	0.503262	0.939612	0.600662	1.15692	1.4245	0.00496701	0.0224513	AT5G14580.1		polyribonucleotide nucleotidyltransferase, putative
Glyma.05G008400	0.423189	0.43357	0.278122	0.984025	0.779507	1.11249	1.33893	0.00147383	0.00799977	AT3G19360.1		Zinc finger (CCCH-type) family protein
Glyma.05G008500	6.14894	4.46804	4.54385	17.9859	14.0836	17.7397	1.71887	3.61637e-07	4.53855e-06
Glyma.05G010500	62.7205	50.177	54.1257	33.245	23.301	22.4564	-1.06319	5.4572e-09	9.28153e-08	AT1G52720.1
Glyma.05G013600	0.772521	0.634923	0.902929	0.11726	0.103239	0.112837	-2.76354	4.78787e-06	4.90133e-05	AT1G73965.1	CLE13	CLAVATA3/ESR-RELATED 13
Glyma.05G013700	14.1381	17.4034	18.1731	4.31984	4.26587	4.74735	-1.88353	8.63154e-27	9.8127e-25	AT1G49000.1
Glyma.05G015400	2.05823	2.09033	2.71222	6.25869	4.80277	4.37692	1.16169	2.33815e-10	4.85914e-09	AT3G25610.1		ATPase E1-E2 type family protein / haloacid dehalogenase-like hydrolase family protein
Glyma.05G017301	0.953341	0.797749	1.54689	3.97057	2.4406	3.05026	1.51121	0.00312742	0.0152756	AT1G73990.1	SPPA,SPPA1	signal peptide peptidase
Glyma.05G024000	0.100717	0.046798	0.058809	0.185724	0.293272	0.286721	1.88174	0.00129025	0.00713785	AT1G74360.1		Leucine-rich repeat protein kinase family protein
Glyma.05G026900	0.590148	1.2447	1.27201	2.60981	1.70165	2.22938	1.09057	0.00674426	0.029077	AT3G28917.1	MIF2	mini zinc finger 2
Glyma.05G033400	0.530139	0.332002	0.226123	0.117216	0.085137	0.127625	-1.60447	0.00111178	0.00628925	AT3G48160.1	DEL1,E2FE,E2L3	DP-E2F-like 1
Glyma.05G033600	2.37019	1.66697	1.05426	9.19981	6.31873	3.45725	1.91889	1.95433e-05	0.000176873	AT1G19020.1
Glyma.05G036000	4.58041	7.32984	6.01528	15.8612	13.3085	16.5905	1.36688	2.33858e-11	5.58845e-10	AT5G14890.1		NHL domain-containing protein
Glyma.05G039800	0.56494	0.907252	0.721985	2.09758	2.21208	1.73028	1.47846	4.11535e-07	5.11034e-06	AT5G50150.1		Protein of Unknown Function (DUF239)
Glyma.05G042600	0.164581	0.580717	0.265049	0.04995	0.102713	0.054509	-2.13204	0.00879378	0.0362992	AT4G13310.1	CYP71A20	cytochrome P450, family 71, subfamily A, polypeptide 20
Glyma.05G043000	0	0	0	0.030485	0.201589	0.045226	5.86183	0.00486461	0.022066	AT3G55740.1	ATPROT2,PROT2	proline transporter 2
Glyma.05G043500	0.852872	2.16423	1.99584	2.69685	5.62545	3.78322	1.2876	0.000731194	0.0043703	AT1G24530.1		Transducin/WD40 repeat-like superfamily protein
Glyma.05G046200	0.070591	0	0.157417	0.601916	0.961243	0.437435	3.11436	0.00419719	0.019602	AT1G67580.1		Protein kinase superfamily protein
Glyma.05G051500	75.4295	71.05	74.2023	215.877	187.383	199.318	1.46535	6.25389e-58	3.28583e-55	AT1G04110.1	SDD1	Subtilase family protein
Glyma.05G053300	6.97015	11.9753	5.62402	24.3721	23.9848	27.9779	1.6506	2.49238e-13	7.67252e-12	AT4G12110.1	ATSMO1,ATSMO1-1,SMO1-1	sterol-4alpha-methyl oxidase 1-1
Glyma.05G057200	1.69474	2.95279	3.25752	0.292166	0.69517	1.40647	-1.69013	0.00180844	0.00955586	AT4G12500.1		Bifunctional inhibitor/lipid-transfer protein/seed storage 2S albumin superfamily protein
Glyma.05G057800	0.941973	1.06877	2.51551	0.474718	0.280987	0.621671	-1.68436	0.00660469	0.0285545	AT2G45180.1		Bifunctional inhibitor/lipid-transfer protein/seed storage 2S albumin superfamily protein
Glyma.05G060600	4.06028	5.4528	4.73298	10.8023	10.0704	11.5477	1.19838	8.98738e-17	4.16483e-15	AT4G17350.1		Plant protein of unknown function (DUF828) with plant pleckstrin homology-like region
Glyma.05G067800	2.44914	2.00835	1.94975	4.58955	3.75679	4.39403	1.00445	3.42573e-06	3.59591e-05	AT5G47070.1		Protein kinase superfamily protein
Glyma.05G084800	0.268707	0.618687	0.262684	0.828532	1.04695	1.54054	1.57651	0.00294901	0.0145376
Glyma.05G084900	0	0	0	0.734696	0.974007	1.01622	7.14385	3.90822e-06	4.06396e-05	AT2G05642.1		Nucleic acid-binding, OB-fold-like protein
Glyma.05G094400	8.62956	8.61284	7.45337	3.27732	2.15324	2.12093	-1.69336	1.70891e-13	5.38869e-12	AT4G36950.1	MAPKKK21	mitogen-activated protein kinase kinase kinase 21
Glyma.05G099300	2.76628	1.02346	1.59655	16.1337	11.0447	9.90414	2.79013	5.05776e-16	2.13282e-14	AT4G37290.1
Glyma.05G102700	0.133239	0.113438	0.100127	0	0	0	-5.89386	0.00159599	0.00857667	AT2G02710.1	PLP,PLPA,PLPB,PLPC	PAS/LOV protein B
Glyma.05G105000	0.409798	0.352606	0.328383	0.136835	0.145165	0.118366	-1.29474	0.00547737	0.0243578	AT2G14820.1	NPY2	Phototropic-responsive NPH3 family protein
Glyma.05G105300	10.8754	11.2774	8.71519	4.04074	4.34165	5.15069	-1.17965	6.8426e-12	1.76653e-10	AT2G14750.1	AKN1,APK,APK1,ATAKN1	APS kinase
Glyma.05G105600	0.12916	0.262686	0.232123	0.627866	0.62523	0.749321	1.6884	0.000369212	0.00239929	AT4G37650.1	SGR7,SHR	GRAS family transcription factor
Glyma.05G107500	1.42327	1.10169	0.96687	2.25069	2.7081	2.71394	1.13262	0.0026571	0.0132838	AT2G22880.1		VQ motif-containing protein
Glyma.05G109200	0.511821	0.364179	0.268035	2.64757	1.9241	1.92778	2.51052	1.44369e-11	3.55934e-10	AT3G49690.1	ATMYB84,MYB84,RAX3	myb domain protein 84
Glyma.05G111700	7.81302	5.73134	6.73895	2.62281	3.25369	3.59878	-1.08724	1.12432e-06	1.28456e-05	AT2G35290.1
Glyma.05G113400	8.99569	10.1706	10.9226	22.6518	19.7464	18.6582	1.03702	1.43237e-16	6.49074e-15	AT2G35350.1	PLL1	poltergeist like 1
Glyma.05G114800	2.48724	0.338884	0.93513	0.178366	0.06957	0.200061	-3.02661	0.000227993	0.00157617
Glyma.05G119200	7.62459	5.47777	7.51168	20.3621	14.4362	13.601	1.24601	1.14057e-08	1.82792e-07	AT4G13830.2	J20	DNAJ-like 20
Glyma.05G119900	0.48274	0.564444	0.326262	2.12213	1.98567	2.55603	2.11887	7.32306e-08	1.02676e-06	AT5G64570.1	ATBXL4,XYL4	beta-D-xylosidase 4
Glyma.05G120500	1.67501	1.02832	1.32125	0.690209	0.702997	0.520243	-1.05862	0.00136243	0.00748606	AT5G64530.1	ANAC104,XND1	xylem NAC domain 1
Glyma.05G121300	0.684691	0.979325	0.728153	0	0	0	-7.91981	9.94404e-09	1.60959e-07	AT3G43660.1		Vacuolar iron transporter (VIT) family protein
Glyma.05G121500	20.4519	15.184	18.1834	5.81513	6.22073	8.26027	-1.39846	1.96871e-13	6.14805e-12	AT3G43660.1		Vacuolar iron transporter (VIT) family protein
Glyma.05G121600	557.769	852.303	754.115	1790.63	1709.9	1597.06	1.25358	3.47432e-20	2.22539e-18	AT3G43660.1		Vacuolar iron transporter (VIT) family protein
Glyma.05G121700	270.892	292.28	277.312	637.265	675.186	588.026	1.1917	2.81116e-41	6.87407e-39
Glyma.05G123300	61.72	36.7569	46.0763	22.8216	21.7541	24.238	-1.06527	8.25849e-10	1.59905e-08	AT1G68140.3		Protein of unknown function (DUF1644)
Glyma.05G126700	0.620722	1.26228	0.999755	0	0	0	-7.9714	1.01727e-08	1.64455e-07	AT5G61820.1
Glyma.05G126750	0.116114	0.185893	0.133708	0	0	0	-5.77841	0.00258345	0.0129941	AT5G61820.1
Glyma.05G126800	6.4619	4.34685	6.33036	0	0	0	-11.6752	3.52356e-22	2.67049e-20	AT5G61820.1
Glyma.05G127600	4.00578	4.36672	3.06383	12.3247	11.2154	8.78864	1.51653	1.40273e-13	4.48135e-12	AT4G18170.1	ATWRKY28,WRKY28	WRKY DNA-binding protein 28
Glyma.05G129200	12.5161	6.0461	8.20165	2.74168	2.50608	2.19883	-1.83421	2.52111e-09	4.53379e-08	AT5G46295.1
Glyma.05G133000	0.768944	0.156958	0.441499	1.74324	1.36318	1.35829	1.71568	0.00416756	0.0194776	AT5G65170.1		VQ motif-containing protein
Glyma.05G133400	5.25566	7.12429	4.35683	9.36311	11.793	16.1025	1.15597	1.93645e-07	2.52818e-06	AT1G48100.1		Pectin lyase-like superfamily protein
Glyma.05G136100	2.27084	1.57028	1.63497	5.81099	3.84391	2.70879	1.19337	0.000157519	0.00113687	AT2G02010.1	GAD4	glutamate decarboxylase 4
Glyma.05G140900	0.207691	0.140242	0.196394	0.9931	1.00709	0.431695	2.17531	2.9104e-05	0.000252581	AT1G30100.1	ATNCED5,NCED5	nine-cis-epoxycarotenoid dioxygenase 5
Glyma.05G143400	0.844769	0.649667	0.52198	2.95785	1.57927	1.81353	1.65965	3.17532e-05	0.000273315
Glyma.05G144602	1.39253	1.22166	1.27645	0.548359	0.600394	0.603586	-1.13343	0.000384303	0.00248821	AT3G26040.1		HXXXD-type acyl-transferase family protein
Glyma.05G147200	1.13523	1.28481	1.17115	0.274716	0.348086	0.81998	-1.29963	0.0124423	0.0482696	AT1G67360.2		Rubber elongation factor protein (REF)
Glyma.05G147600	0.655405	0.893395	1.70167	2.78316	2.58533	3.05628	1.38102	0.000345038	0.00226606	AT1G27930.1		Protein of unknown function (DUF579)
Glyma.05G149200	4.13691	4.86003	3.0777	2.09046	1.58807	1.79646	-1.13048	1.29655e-06	1.46711e-05	AT1G14780.1		MAC/Perforin domain-containing protein
Glyma.05G152200	2.3126	1.4549	1.49895	0.526266	0.839216	0.503776	-1.46707	8.51307e-06	8.28714e-05	AT2G04160.1	AIR3	Subtilisin-like serine endopeptidase family protein
Glyma.05G152300	22.3944	10.0457	9.00323	2.52476	3.55529	2.91932	-2.33767	2.60378e-07	3.33889e-06	AT3G23820.1	GAE6	UDP-D-glucuronate 4-epimerase 6
Glyma.05G153200	2.66665	2.51542	2.37733	11.295	10.9853	7.89541	2.01142	2.48007e-23	2.12859e-21	AT5G13930.1	ATCHS,CHS,TT4	Chalcone and stilbene synthase family protein
Glyma.05G155500	23.8541	16.4248	21.3877	1.21138	2.17474	2.66193	-3.34261	2.98725e-44	8.47769e-42	AT3G13620.1		Amino acid permease family protein
Glyma.05G155600	97.831	91.0012	96.8442	36.6559	32.0619	40.8826	-1.37098	7.52383e-39	1.60729e-36	AT1G15670.1		Galactose oxidase/kelch repeat superfamily protein
Glyma.05G156000	0.253145	0.212	0.138104	0.52343	0.518671	0.76271	1.58068	0.00149859	0.00812059	AT3G13560.1		O-Glycosyl hydrolases family 17 protein
Glyma.05G159200	0.568139	0.510018	0.642544	1.0479	1.35773	1.2282	1.08752	0.000235093	0.00161892	AT5G45800.1	MEE62	Leucine-rich repeat protein kinase family protein
Glyma.05G160400	0.838553	1.84741	1.40655	5.04724	4.40319	4.80139	1.81648	2.58482e-09	4.63765e-08
Glyma.05G162500	2.61033	3.24461	2.39898	0.266654	0.50308	0.090103	-3.21388	4.17573e-10	8.38164e-09	AT4G18910.1	ATNLM2,NIP1;2,NLM2	NOD26-like intrinsic protein 1;2
Glyma.05G164700	0.27863	0.473592	0.110434	1.0266	0.796347	1.00754	1.73055	0.0015012	0.00812908	AT2G25737.1		Sulfite exporter TauE/SafE family protein
Glyma.05G165400	1.43286	1.36816	1.63387	3.18489	3.93624	2.95056	1.1912	2.24938e-06	2.43678e-05	AT4G13450.1		Adenine nucleotide alpha hydrolases-like superfamily protein
Glyma.05G168400	32.712	15.2691	25.5248	9.55503	6.88164	9.91088	-1.47198	3.0324e-09	5.38108e-08	AT1G60950.1	ATFD2,FED A	2Fe-2S ferredoxin-like superfamily protein
Glyma.05G168802	0.438859	0.677888	0.301147	0.783453	1.24679	1.06517	1.13625	0.00176314	0.00934954	AT1G11050.1		Protein kinase superfamily protein
Glyma.05G169100	5.79814	4.61856	5.82647	2.28897	1.81527	2.99479	-1.18433	4.35052e-07	5.36978e-06	AT2G28680.1		RmlC-like cupins superfamily protein
Glyma.05G173300	2.24538	1.57616	2.29926	0.632993	0.56463	0.944816	-1.51072	8.70969e-07	1.01783e-05	AT1G13130.1		Cellulase (glycosyl hydrolase family 5) protein
Glyma.05G173400	23.2522	18.8974	23.6813	4.60221	4.59886	5.04441	-2.12991	1.93762e-60	1.1244e-57	AT1G13130.1		Cellulase (glycosyl hydrolase family 5) protein
Glyma.05G174200	11.7288	10.7759	9.87829	2.33707	2.77346	2.00941	-2.01002	3.47257e-42	9.12255e-40	AT3G26380.1		Melibiase family protein
Glyma.05G175400	0.723108	0.233867	0.666329	1.99207	1.97874	1.16802	1.66171	0.000512234	0.00320187	AT5G10380.1	ATRING1,RING1	RING/U-box superfamily protein
Glyma.05G175500	2.16856	3.27027	2.43736	9.52392	9.14399	6.98176	1.70705	1.146e-19	7.0837e-18	AT5G64300.1	ATGCH,ATRIBA1,GCH,RFD1	GTP cyclohydrolase II
Glyma.05G175700	15.3906	17.0201	20.5163	36.4632	50.9575	42.8845	1.31048	1.19806e-13	3.88172e-12
Glyma.05G175800	2.22262	1.82224	1.24576	4.47367	2.64923	3.39147	1.02258	0.0038525	0.0182265
Glyma.05G176100	0.423381	0.51988	0.861815	0.263294	0.036697	0.0186	-2.48064	0.00445574	0.0205656	AT4G33950.1	ATOST1,OST1,P44,SNRK2-6,SNRK2.6,SRK2E	Protein kinase superfamily protein
Glyma.05G179100	20.954	17.7528	19.0671	7.10522	5.6206	8.54961	-1.43191	1.23159e-18	6.95994e-17	AT4G39840.1
Glyma.05G179200	5.86727	4.45091	4.96598	2.06313	1.99496	3.02657	-1.10074	4.58172e-06	4.7064e-05	AT2G27080.1		Late embryogenesis abundant (LEA) hydroxyproline-rich glycoprotein family
Glyma.05G180200	4.64	3.52028	4.07263	1.25713	1.49035	1.40643	-1.54577	4.75574e-19	2.7805e-17	AT4G39790.1		Protein of unknown function (DUF630 and DUF632)
Glyma.05G181500	13.9773	21.0902	16.7356	72.7108	72.4495	75.0502	2.10328	3.94257e-49	1.45988e-46	AT4G39700.1		Heavy metal transport/detoxification superfamily protein
Glyma.05G181600	3.34925	2.6196	3.47337	1.18542	1.56392	1.5368	-1.12927	2.72328e-11	6.43263e-10	AT2G22125.1	CSI1	binding
Glyma.05G182600	15.7966	14.1066	14.2541	6.40151	5.14068	5.42393	-1.38498	1.06483e-22	8.69761e-21	AT4G39660.1	AGT2	alanine:glyoxylate aminotransferase 2
Glyma.05G184500	3.24855	2.33549	3.44602	17.298	9.26825	8.59193	1.97979	1.14113e-10	2.48562e-09	AT5G64810.1	ATWRKY51,WRKY51	WRKY DNA-binding protein 51
Glyma.05G186700	23.8388	14.0644	13.2072	7.1502	7.73221	8.62144	-1.11385	3.17902e-07	4.02607e-06	AT5G61890.1		Integrase-type DNA-binding superfamily protein
Glyma.05G187700	3.37812	4.23916	4.31668	8.30922	8.23333	7.7447	1.04461	4.03278e-09	6.99351e-08	AT4G39330.1	ATCAD9,CAD9	cinnamyl alcohol dehydrogenase 9
Glyma.05G189400	0.595467	0.250362	0.286104	0.786743	0.828961	0.846971	1.12261	0.00257971	0.0129787	AT3G18730.1	BRU1,MGO3,TSK	tetratricopeptide repeat (TPR)-containing protein
Glyma.05G194400	0.707805	1.05055	1.03193	3.0246	2.79184	3.38869	1.73233	1.10403e-11	2.76577e-10	AT5G63860.1	UVR8	Regulator of chromosome condensation (RCC1) family protein
Glyma.05G195000	22.0668	14.5193	16.7748	37.0437	37.8614	34.3907	1.04522	3.91569e-11	9.06202e-10	AT1G01720.1	ANAC002,ATAF1	NAC (No Apical Meristem) domain transcriptional regulator superfamily protein
Glyma.05G195200	0.135084	0.144317	0.187053	3.16261	3.11165	1.86077	4.09664	1.3108e-22	1.06397e-20	AT3G14880.2
Glyma.05G196300	30.9004	24.5424	24.8197	11.7131	11.9849	12.4005	-1.14224	2.06153e-11	4.96606e-10	AT2G46690.1		SAUR-like auxin-responsive protein family
Glyma.05G196500	7.29563	3.61996	7.31841	1.19974	0.927711	2.41381	-2.00333	1.7094e-08	2.67236e-07	AT2G38290.1	AMT2,AMT2;1,ATAMT2	ammonium transporter 2
Glyma.05G197400	107.726	98.3532	96.1072	43.9801	47.6631	43.7062	-1.20111	2.71114e-34	4.62321e-32	AT5G63620.1		GroES-like zinc-binding alcohol dehydrogenase family protein
Glyma.05G198900	14.0466	7.38415	8.42864	4.70053	3.18343	5.7458	-1.12694	0.000219433	0.00152458	AT3G59880.1
Glyma.05G199600	1.48526	1.5119	1.11583	0.480164	0.650327	0.573624	-1.25366	0.00307067	0.01504	AT3G23760.1
Glyma.05G200000	1.79076	2.30983	0.082041	0.110536	0.237774	0.103987	-2.97196	0.00068852	0.00414905	AT1G01630.1		Sec14p-like phosphatidylinositol transfer family protein
Glyma.05G200101	3.04704	1.08825	0.449925	0	0.03032	0	-6.40258	2.27283e-06	2.45944e-05
Glyma.05G202700	5.3756	3.00119	2.17369	0.328025	0.227483	0.302868	-3.60754	1.04056e-16	4.80488e-15	AT5G50800.1		Nodulin MtN3 family protein
Glyma.05G203500	1.22883	0.940588	1.6541	2.88322	3.20897	1.62652	1.04117	0.0120267	0.04699	AT5G50710.1
Glyma.05G204600	0.656411	0.45293	0.461465	2.03752	1.01456	1.22418	1.46452	0.00469141	0.021434	AT4G11650.1	ATOSM34,OSM34	osmotin 34
Glyma.05G204700	112.664	77.963	89.2532	38.3568	37.1053	39.5644	-1.27284	5.51266e-20	3.47942e-18	AT1G12780.1	ATUGE1,UGE1	UDP-D-glucose/UDP-D-galactose 4-epimerase 1
Glyma.05G206200	13.6726	8.08208	7.98842	4.33688	2.95751	5.38354	-1.2241	1.01142e-05	9.70721e-05	AT1G63410.1		Protein of unknown function (DUF567)
Glyma.05G209300	0.892621	1.26458	0.605254	0.383871	0.389985	0.423851	-1.17746	0.00648999	0.0281494	AT4G23440.1		Disease resistance protein (TIR-NBS class)
Glyma.05G210200	0.025609	0.862891	0.004303	0.00177	0.005006	0.002442	-4.23113	0.0122611	0.0477141
Glyma.05G211400	0	0.034216	0.0274	0.164296	0.233712	0.220241	3.36808	0.00140844	0.00768698	AT1G63930.1	ROH1	from the Czech \'roh\' meaning \'corner\'
Glyma.05G212300	124.709	62.7349	83.9775	36.2079	42.2848	43.4554	-1.14837	2.37e-08	3.60789e-07	AT5G41590.1		Protein of unknown function (DUF567)
Glyma.05G212900	0.165591	0.175987	0.032808	0.490755	0.811607	0.521469	2.28084	9.51083e-05	0.000723877	AT1G64110.2		P-loop containing nucleoside triphosphate hydrolases superfamily protein
Glyma.05G214851	162.208	220.789	181.328	533.801	542.011	498.073	1.49581	3.07956e-38	6.30175e-36	AT2G46330.1	AGP16,ATAGP16	arabinogalactan protein 16
Glyma.05G215900	8.54794	5.79787	5.65228	21.8437	16.1793	13.5965	1.38336	5.32982e-10	1.05565e-08	AT4G23810.1	ATWRKY53,WRKY53	WRKY family transcription factor
Glyma.05G216000	6.76508	16.7925	16.7794	53.3296	45.6687	42.9064	1.83538	6.06931e-12	1.57527e-10
Glyma.05G221900	3.0229	2.88619	3.48962	1.10061	0.978582	1.62826	-1.33683	9.5864e-05	0.000728537	AT1G75590.1		SAUR-like auxin-responsive protein family
Glyma.05G222500	0.86875	0.862271	1.04931	1.93416	2.05788	2.50149	1.22998	1.07354e-07	1.45891e-06	AT2G19600.1	ATKEA4,KEA4	K+ efflux antiporter 4
Glyma.05G224500	33.6364	24.0004	23.3209	8.70936	9.00194	5.87645	-1.77255	2.20541e-17	1.10214e-15	AT4G26260.2	MIOX4	myo-inositol oxygenase 4
Glyma.05G225900	79.3204	48.0451	57.1375	26.5614	20.5773	28.5591	-1.27708	2.83724e-11	6.6694e-10	AT5G56550.1	ATOXS3,OXS3	oxidative stress 3
Glyma.05G226600	19.8816	14.2213	17.8822	4.05468	4.78825	6.09334	-1.79156	1.60407e-23	1.41741e-21	AT4G29130.1	ATHXK1,GIN2,HXK1	hexokinase 1
Glyma.05G227100	7.31897	5.37402	5.50468	0.166617	0.59873	0.887066	-3.44896	7.36788e-18	3.83999e-16	AT4G26080.1	ABI1,AtABI1	Protein phosphatase 2C family protein
Glyma.05G227200	0.238678	0.081371	0.46389	0	0	0	-6.30865	0.000512636	0.00320387	AT2G34440.1	AGL29	AGAMOUS-like 29
Glyma.05G229600	0	0	0	0	0.045735	0.087948	6.20938	0.00670276	0.0289238	AT3G06880.2		Transducin/WD40 repeat-like superfamily protein
Glyma.05G231100	0	0.03342	0.12135	0.487225	0.419123	0.587332	3.14924	0.000365817	0.00237843	AT4G13260.1	YUC2	Flavin-binding monooxygenase family protein
Glyma.05G232400	0.617805	1.36749	0.486741	0.184244	0.654351	0.179793	-1.21581	2.6965e-06	2.88497e-05	AT3G24440.1	VIL1,VRN5	Fibronectin type III domain-containing protein
Glyma.05G233400	4.18608	4.60065	3.54325	1.95208	1.87343	1.68679	-1.14517	4.27688e-09	7.3836e-08	AT3G18440.1	ALMT9,AtALMT9	aluminum-activated malate transporter 9
Glyma.05G236500	4.04214	4.7353	3.21083	1.02401	1.62088	2.37265	-1.25	4.26441e-05	0.000356789	AT4G13070.1		RNA-binding CRS1 / YhbY (CRM) domain protein
Glyma.05G236600	53.375	41.7894	51.1023	0.206241	0.431931	0.738019	-6.69796	3.75839e-164	7.30632e-160	AT1G14890.1		Plant invertase/pectin methylesterase inhibitor superfamily protein
Glyma.05G236800	5.33226	6.14939	5.53859	2.17077	1.96022	2.39518	-1.36896	3.90751e-16	1.67872e-14	AT1G23200.1		Plant invertase/pectin methylesterase inhibitor superfamily
Glyma.05G236900	0	0	0	0.037749	0.109882	0.068661	5.68365	0.00599418	0.0263159	AT1G23200.1		Plant invertase/pectin methylesterase inhibitor superfamily
Glyma.05G241700	7.8973	9.66177	8.67441	17.4153	19.7302	15.1123	1.01035	1.69029e-11	4.12805e-10	AT1G12330.1
Glyma.05G244600	39.9682	34.0941	35.7426	10.9051	11.3839	12.3529	-1.65359	1.98362e-56	9.40525e-54	AT3G18040.1	MPK9	MAP kinase 9
Glyma.05G246200	1.33302	1.08422	1.20753	0.458888	0.429483	0.67527	-1.19838	0.000346082	0.00227138	AT5G17400.1	ER-ANT1	endoplasmic reticulum-adenine nucleotide transporter 1
Glyma.05G247800	72.4113	72.3567	83.74	17.0794	16.1011	14.5548	-2.252	1.61653e-83	2.09503e-80	AT1G14700.1	ATPAP3,PAP3	purple acid phosphatase 3
Glyma.05G248700	0.158664	0.312467	0.324773	0.890327	0.642643	1.04443	1.70087	8.41837e-06	8.20934e-05	AT5G42710.1
Glyma.06G003100	1.20638	0.54368	0.724464	4.52017	6.282	3.07666	2.48965	4.23902e-12	1.12347e-10	AT2G20960.1	pEARLI4	Arabidopsis phospholipase-like protein (PEARLI 4) family
Glyma.06G003200	0	0.118668	0.095029	1.32654	1.15263	1.08763	4.1017	1.2532e-08	1.99609e-07	AT2G16850.1	PIP2;8,PIP3B	plasma membrane intrinsic protein 2;8
Glyma.06G003550	70.8486	41.8638	48.4979	10.5028	10.3922	11.8801	-2.2854	5.42616e-16	2.27583e-14
Glyma.06G004800	30.4238	30.4464	30.9104	12.4874	14.6024	15.1903	-1.1064	9.17998e-26	9.80543e-24	AT4G38690.1		PLC-like phosphodiesterases superfamily protein
Glyma.06G006100	0	0	0	0.698436	0.688099	0.534361	6.88953	1.88392e-05	0.000171418	AT5G18020.1		SAUR-like auxin-responsive protein family
Glyma.06G018900	25.8127	20.3752	24.8377	8.72465	9.56376	9.50384	-1.34289	2.83222e-24	2.68577e-22	AT1G76250.1
Glyma.06G020300	0.013923	0.062677	0.175461	0	0	0	-5.8911	0.00337281	0.0162961	AT5G11880.1		Pyridoxal-dependent decarboxylase family protein
Glyma.06G021400	130.073	84.4786	90.3434	21.7558	22.9947	31.2313	-1.99886	4.37228e-28	5.43113e-26	AT5G42200.1		RING/U-box superfamily protein
Glyma.06G025400	11.6768	10.8921	11.4167	2.78159	3.58631	4.3723	-1.65598	6.32664e-28	7.71097e-26	AT1G47900.2		Plant protein of unknown function (DUF869)
Glyma.06G029900	1.27683	2.83031	1.25014	0.051276	0.167824	0.164796	-3.74805	1.08754e-12	3.10224e-11	AT1G27620.1		HXXXD-type acyl-transferase family protein
Glyma.06G033100	0	0	0.083544	0.274933	0.524151	0.369978	3.79144	0.000661248	0.00400395	AT1G75150.1
Glyma.06G035400	2.17297	1.78571	2.20674	0.785523	0.792924	1.30199	-1.08909	7.4291e-05	0.000581993	AT4G31940.1	CYP82C4	cytochrome P450, family 82, subfamily C, polypeptide 4
Glyma.06G036200	1.68504	1.52177	1.46801	0.360702	0.889676	0.774494	-1.19011	0.00118691	0.00666189	AT1G69850.1	ATNRT1:2,NRT1:2,NTL1	nitrate transporter 1:2
Glyma.06G041300	3.30239	3.65933	3.26419	1.00063	0.822281	1.60833	-1.56473	3.28675e-08	4.89613e-07	AT5G42830.1		HXXXD-type acyl-transferase family protein
Glyma.06G042100	34.0141	26.3251	22.169	13.182	11.2535	13.4891	-1.11068	2.04418e-10	4.28683e-09	AT2G23340.1	DEAR3	DREB and EAR motif protein 3
Glyma.06G042500	0.707699	0.837066	0.682846	2.94831	3.87241	2.39073	2.06433	1.71747e-15	6.81381e-14	AT5G43020.1		Leucine-rich repeat protein kinase family protein
Glyma.06G042700	2.06915	3.21042	3.19362	0.120788	0.122705	0.106905	-4.5497	6.87835e-25	6.83964e-23	AT1G60060.1		Serine/threonine-protein kinase WNK (With No Lysine)-related
Glyma.06G044200	7.34236	12.0524	9.27493	21.8823	20.6061	19.9748	1.14093	5.89466e-12	1.53506e-10	AT1G47240.1	ATNRAMP2,NRAMP2	NRAMP metal ion transporter 2
Glyma.06G046400	2.95095	1.548	1.80629	1.20938	0.681723	0.868494	-1.17619	0.00168452	0.00898655	AT1G27840.1	ATCSA-1	Transducin/WD40 repeat-like superfamily protein
Glyma.06G046800	13.2111	7.42467	11.992	4.85443	4.96335	5.45277	-1.08625	2.55629e-06	2.74554e-05	AT1G59590.1	ZCF37	ZCF37
Glyma.06G050100	563.301	419.757	535.59	254.707	216.442	278.039	-1.01311	2.36517e-14	8.33706e-13	AT1G10070.1	ATBCAT-2,BCAT-2	branched-chain amino acid transaminase 2
Glyma.06G050500	5.41719	8.6479	7.70104	2.06112	3.23676	4.71265	-1.1029	0.00308858	0.0151068	AT5G11740.1	AGP15,ATAGP15	arabinogalactan protein 15
Glyma.06G051800	7.72094	4.03253	5.3127	0	0.061322	0.534177	-4.82729	0.000782939	0.00463964	AT2G26040.1	PYL2,RCAR14	PYR1-like 2
Glyma.06G055200	24.5946	19.4853	22.8572	2.28533	3.49981	5.32641	-2.58592	4.85617e-28	5.99391e-26	AT1G54200.1
Glyma.06G056500	30.2489	23.6955	29.0687	9.00422	10.6987	11.4546	-1.39279	1.18596e-29	1.60663e-27	AT4G33200.1	ATXI-I,XI-15,XI-I	myosin, putative
Glyma.06G060700	5.68472	4.43266	8.07709	1.83987	2.42631	1.40688	-1.56223	2.17541e-06	2.36654e-05	AT5G10810.1	ATER,ER	enhancer of rudimentary protein, putative
Glyma.06G062000	0.108127	0.916882	0.257762	0	0.046767	0	-3.7588	0.00743363	0.0315042	AT1G80840.1	ATWRKY40,WRKY40	WRKY DNA-binding protein 40
Glyma.06G063700	2.92014	1.96786	2.15752	0.506216	0.505398	0.653468	-2.06605	7.75274e-09	1.27994e-07	AT1G80730.1	ATZFP1,ZFP1	zinc-finger protein 1
Glyma.06G066800	2.10184	1.88261	0.926005	9.95789	4.81994	7.12104	2.16403	0.000117211	0.000872021
Glyma.06G068000	8.68583	7.55339	7.00018	14.5044	20.9394	15.4401	1.14192	1.72624e-12	4.78377e-11	AT3G11760.1
Glyma.06G071400	31.0931	29.4972	37.8589	1.58993	1.59108	3.79872	-3.81197	1.24114e-41	3.13346e-39	AT2G18660.1	PNP-A	plant natriuretic peptide A
Glyma.06G072000	25.9213	18.5888	25.0996	2.80527	1.78441	2.31531	-3.31876	3.02211e-51	1.21133e-48	AT2G25625.1
Glyma.06G077800	8.79803	10.2835	9.97722	4.23816	3.87455	5.86429	-1.04519	3.07197e-08	4.60974e-07	AT4G31600.1		UDP-N-acetylglucosamine (UAA) transporter family
Glyma.06G079500	3.46326	1.10754	1.73319	0.301159	0.463221	0.582784	-2.22059	2.92796e-05	0.000253992	AT4G31330.1		Protein of unknown function, DUF599
Glyma.06G080700	2.25446	1.5907	0.712254	0.141136	0.118224	0.767553	-2.12599	0.0108168	0.0431251	AT4G32690.1	ATGLB3,GLB3	hemoglobin 3
Glyma.06G083600	0.510684	0.566559	0.389865	0.053169	0.100854	0.229187	-1.88816	0.0112267	0.0444444	AT5G11550.1		ARM repeat superfamily protein
Glyma.06G084600	0.84599	1.37037	3.05788	0.707334	0.281506	0.825271	-1.52284	0.0126583	0.0489657	AT2G25810.1	TIP4;1	tonoplast intrinsic protein 4;1
Glyma.06G084800	2.23786	1.19231	1.91737	0.259036	0.441303	0.282584	-2.42714	1.52352e-08	2.39235e-07	AT2G20030.1		RING/U-box superfamily protein
Glyma.06G085300	0.570729	0.737503	0.840238	0.066211	0.082916	0.181351	-2.6072	3.73141e-07	4.67237e-06	AT5G25820.1		Exostosin family protein
Glyma.06G086700	0.073331	0.072752	0.087536	0.334593	0.297904	0.384601	2.02694	0.00201084	0.0104604	AT1G15780.1
Glyma.06G087800	1.75578	1.18643	1.85374	4.13166	2.79311	3.07083	1.05902	7.47978e-05	0.000585492	AT5G11670.1	ATNADP-ME2,NADP-ME2	NADP-malic enzyme 2
Glyma.06G088400	2.48545	2.97301	2.74724	1.35	1.01782	1.29821	-1.09504	6.34827e-10	1.2428e-08	AT5G25930.1		Protein kinase family protein with leucine-rich repeat domain
Glyma.06G088600	13.9702	17.0039	13.5198	31.7922	35.2315	31.7847	1.0905	1.8763e-16	8.35629e-15	AT4G26270.1	PFK3	phosphofructokinase 3
Glyma.06G090600	0.082196	0.195805	0.062534	0.659082	0.302262	2.67974	3.19988	0.00327691	0.015898
Glyma.06G092000	3.45509	5.94654	5.24431	9.83898	8.4988	11.752	1.05307	1.25221e-06	1.41942e-05	AT5G65640.1	bHLH093	beta HLH protein 93
Glyma.06G093600	1.53993	1.57972	1.24269	2.46319	4.40496	4.79427	1.43777	2.88921e-07	3.68787e-06	AT1G09750.1		Eukaryotic aspartyl protease family protein
Glyma.06G095000	1.08241	1.28371	0.809755	0.612715	0.432264	0.310731	-1.2092	0.00463143	0.0212278	AT1G28390.1		Protein kinase superfamily protein
Glyma.06G099700	1.35618	1.19242	2.18159	3.87798	5.74246	4.90235	1.62518	1.57418e-08	2.46592e-07	AT4G40080.1		ENTH/ANTH/VHS superfamily protein
Glyma.06G100000	16.1521	18.1639	14.1813	36.1446	35.4819	36.9998	1.17724	7.5294e-24	6.90432e-22	AT1G72210.1		basic helix-loop-helix (bHLH) DNA-binding superfamily protein
Glyma.06G100900	1.18904	1.48885	0.743031	6.19132	7.70901	4.13702	2.41787	5.0356e-12	1.32108e-10	AT1G35210.1
Glyma.06G101200	0	0	0	0.023586	0.055379	0.034307	5.68365	0.00599418	0.0263159	AT1G22460.1		O-fucosyltransferase family protein
Glyma.06G104800	28.6249	19.8174	23.4556	8.01274	10.053	9.00451	-1.39944	5.83467e-18	3.07804e-16	AT5G65140.1		Haloacid dehalogenase-like hydrolase (HAD) superfamily protein
Glyma.06G105600	0	0.040458	0.128731	0.45661	0.62203	0.668651	3.29538	0.000139834	0.00102194	AT1G22170.1		Phosphoglycerate mutase family protein
Glyma.06G106700	1.79429	2.4211	2.88244	1.35107	0.927128	0.658917	-1.24773	0.00773801	0.0326023	AT4G08570.1		Heavy metal transport/detoxification superfamily protein
Glyma.06G107800	2.1186	2.13879	3.27802	0.389683	0.827123	1.29977	-1.57506	4.97866e-05	0.000410949	AT1G36370.1	SHM7	serine hydroxymethyltransferase 7
Glyma.06G110800	0.917466	0.679345	1.15846	1.76796	2.13053	2.43644	1.20099	9.43138e-05	0.000719004	AT4G08250.1		GRAS family transcription factor
Glyma.06G111300	0.932089	0.741437	0.65898	0.117419	0.308139	0.355837	-1.56877	0.00199417	0.0103849	AT1G21910.1		Integrase-type DNA-binding superfamily protein
Glyma.06G112100	0.90626	2.16702	1.70374	3.61443	5.01074	2.67238	1.2634	0.000424939	0.00272095	AT4G08290.1		nodulin MtN21 /EamA-like transporter family protein
Glyma.06G113400	3.51428	3.09568	2.66398	0.979882	1.0896	2.21888	-1.10677	0.00155722	0.00839152	AT1G21790.1		TRAM, LAG1 and CLN8 (TLC) lipid-sensing domain containing protein
Glyma.06G114400	31.3729	29.8176	27.2791	7.01919	8.09525	8.70719	-1.88239	2.16602e-64	1.45198e-61	AT1G77490.1	TAPX	thylakoidal ascorbate peroxidase
Glyma.06G121300	117.155	104.288	105.126	33.3835	44.4288	43.2012	-1.423	1.34403e-35	2.50028e-33	AT1G21450.1	SCL1	SCARECROW-like 1
Glyma.06G122600	148.099	130.183	154.538	323.081	300.968	373.682	1.12064	3.09444e-39	6.72133e-37	AT1G77120.1	ADH,ADH1,ATADH,ATADH1	alcohol dehydrogenase 1
Glyma.06G123200	8.78053	3.1251	5.39957	0.916488	1.21077	1.96142	-2.0841	2.14494e-08	3.28717e-07	AT1G70260.1		nodulin MtN21 /EamA-like transporter family protein
Glyma.06G124700	2.1654	1.26564	1.91129	0.38351	0.386647	0.484839	-2.06462	2.88183e-10	5.90024e-09	AT4G23740.1		Leucine-rich repeat protein kinase family protein
Glyma.06G125600	1.14656	1.29145	0.959213	4.98716	3.4782	2.55909	1.71373	2.05209e-08	3.15607e-07	AT5G24110.1	ATWRKY30,WRKY30	WRKY DNA-binding protein 30
Glyma.06G128400	0.290307	0.306395	0.170671	0.886825	0.722448	1.3457	1.94826	0.000380138	0.00246412	AT4G10955.2		alpha/beta-Hydrolases superfamily protein
Glyma.06G128500	1.18613	1.55754	1.12342	2.65472	1.99966	3.25637	1.04347	6.19775e-05	0.00049674	AT5G53370.1	ATPMEPCRF,PMEPCRF	pectin methylesterase PCR fragment F
Glyma.06G132200	0.55573	0.525777	0.440336	1.02155	0.863197	1.53032	1.11791	0.0104056	0.0417816
Glyma.06G132700	2.68079	1.93406	2.17737	5.27536	4.96713	4.08513	1.08945	5.17873e-07	6.31454e-06	AT2G46620.1		P-loop containing nucleoside triphosphate hydrolases superfamily protein
Glyma.06G133200	1.43779	2.27987	1.75028	4.16914	4.24891	4.88386	1.28713	0.00029688	0.00199356
Glyma.06G133800	19.6682	14.2993	18.606	0.623638	1.01304	1.50583	-4.05111	1.24141e-57	6.18793e-55	AT2G46680.1	ATHB-7,ATHB7,HB-7	homeobox 7
Glyma.06G135900	3.16461	0.68184	1.20641	6.72564	4.51836	4.0621	1.603	0.000785991	0.00465418	AT5G54165.1
Glyma.06G136600	3.1896	3.23052	2.4499	6.09194	6.70428	6.22158	1.11766	4.72572e-12	1.24314e-10	AT5G24470.1	APRR5,PRR5	pseudo-response regulator 5
Glyma.06G136700	0.5254	0.491301	0.666337	0.056524	0.220626	0	-2.74339	0.00431492	0.0200291	AT5G53730.1		Late embryogenesis abundant (LEA) hydroxyproline-rich glycoprotein family
Glyma.06G141200	4.30276	4.02117	5.37478	1.48462	1.12365	0.833674	-1.9607	9.76357e-10	1.87368e-08	AT3G10870.1	ATMES17,MES17	methyl esterase 17
Glyma.06G141600	4.27781	3.11496	2.87753	1.73362	0.822868	1.88834	-1.19413	0.00383227	0.0181493	AT5G05220.1
Glyma.06G142000	5.39937	5.16183	2.95508	13.5402	10.1472	9.13108	1.2969	4.35945e-07	5.3791e-06	AT3G56400.1	ATWRKY70,WRKY70	WRKY DNA-binding protein 70
Glyma.06G142100	0	0	0	0.184362	0.113538	0	6.33113	0.00503636	0.0227188	AT2G40740.1	ATWRKY55,WRKY55	WRKY DNA-binding protein 55
Glyma.06G142200	9.36787	8.28599	7.06466	1.81216	2.09486	0.986687	-2.30898	2.47687e-14	8.72288e-13
Glyma.06G142300	10.1412	15.1188	9.81143	0.622078	0.432869	0.481614	-4.47014	2.87716e-65	1.99757e-62	AT3G56380.1	ARR17,RR17	response regulator 17
Glyma.06G143000	15.848	11.4514	17.8417	69.9868	58.1014	53.7323	2.02325	3.08351e-30	4.32805e-28	AT5G05270.1		Chalcone-flavanone isomerase family protein
Glyma.06G143400	0.228006	0.158493	0.193435	0.403835	0.49797	0.448929	1.22481	0.0119659	0.0467711	AT2G40550.1	ETG1	E2F target gene 1
Glyma.06G144000	4.85518	1.7366	2.67847	8.06112	8.06272	5.87266	1.25129	0.000577008	0.003547
Glyma.06G145100	37.9205	27.0565	30.7775	9.38116	10.4759	12.174	-1.5722	6.06312e-26	6.60319e-24	AT3G10960.1	ATAZG1,AZG1	AZA-guanine resistant1
Glyma.06G145200	17.8473	24.9574	20.4332	60.9927	47.2498	46.5518	1.31031	1.01785e-17	5.24856e-16	AT2G40460.1		Major facilitator superfamily protein
Glyma.06G148400	1.39198	0.503684	0.588424	0.08176	0	0.046072	-4.23607	8.85995e-07	1.03322e-05	AT5G61890.1		Integrase-type DNA-binding superfamily protein
Glyma.06G150550	2.45266	4.97717	2.22097	12.1365	6.8343	6.36105	1.41753	0.00122774	0.00685251
Glyma.06G150600	24.23	45.7093	42.6572	71.2031	77.289	78.3113	1.02558	4.75631e-06	4.87287e-05
Glyma.06G151200	31.002	18.8388	19.1305	6.80357	8.98158	8.53069	-1.4972	6.3894e-13	1.86922e-11	AT5G64660.1	ATCMPG2,CMPG2	CYS, MET, PRO, and GLY protein 2
Glyma.06G151300	0.215238	0.202105	0.194493	0.500374	0.530638	0.660433	1.48204	1.45584e-05	0.000135576	AT5G24320.1		Transducin/WD40 repeat-like superfamily protein
Glyma.06G153800	0.826436	0.419864	0.445005	0	0.078674	0.085846	-3.36555	0.00126351	0.00701188	AT5G61750.1		RmlC-like cupins superfamily protein
Glyma.06G154700	0.828346	0.653294	0.832649	1.79536	2.19228	1.66	1.30935	7.22973e-05	0.000568436	AT1G21390.1	emb2170	embryo defective 2170
Glyma.06G160600	1.49324	1.23874	1.14665	3.16256	4.15455	4.50876	1.6144	3.16143e-16	1.36878e-14	AT2G40980.1		Protein kinase superfamily protein
Glyma.06G162200	34.7898	27.6257	28.6949	7.56262	7.5042	9.22894	-1.90241	6.67493e-48	2.29665e-45	AT5G51070.1	CLPD,ERD1,SAG15	Clp ATPase
Glyma.06G167000	3.19826	2.82635	2.00869	0.292211	0.390852	0.974329	-2.25987	6.51747e-07	7.78253e-06	AT5G50790.1		Nodulin MtN3 family protein
Glyma.06G168300	16.7964	12.6232	12.4245	2.61623	2.97148	2.56968	-2.34585	7.89e-36	1.48195e-33	AT5G50740.1		Heavy metal transport/detoxification superfamily protein
Glyma.06G169400	0.242415	0.304604	0.324872	0.743803	0.609961	0.660277	1.22226	0.00151762	0.00820885	AT3G01930.2		Major facilitator superfamily protein
Glyma.06G170300	0.054982	0.109011	0	0.339535	0.784698	0.324925	3.11829	0.000705511	0.00423606	AT5G50400.1	ATPAP27,PAP27	purple acid phosphatase 27
Glyma.06G172200	7.27644	4.85129	7.6799	1.293	2.22131	3.41836	-1.51032	5.17103e-06	5.26033e-05	AT5G50360.1
Glyma.06G174800	62.6173	36.5822	129.025	0	0.063096	0	-11.7004	3.3527e-15	1.28174e-13	AT5G50260.1		Cysteine proteinases superfamily protein
Glyma.06G177800	0.256001	0.283777	0.276202	0.045594	0.156716	0.020837	-1.82682	0.0114909	0.045288	AT5G50170.1		C2 calcium/lipid-binding and GRAM domain containing protein
Glyma.06G178000	57.0173	31.028	36.8762	9.8185	13.7078	16.2044	-1.64966	4.24252e-13	1.26592e-11	AT3G48240.1		Octicosapeptide/Phox/Bem1p family protein
Glyma.06G179200	2.58562	2.14193	2.39905	1.20854	1.33257	0.90215	-1.02329	2.67028e-05	0.000233672	AT5G40390.1	SIP1	Raffinose synthase family protein
Glyma.06G181400	0.175793	0.059139	0.118395	0	0	0	-6.49149	0.000141391	0.00103188	AT5G62960.1
Glyma.06G181900	7.95905	7.60971	7.55736	2.38018	2.1814	2.52769	-1.68347	6.77565e-41	1.60632e-38	AT3G62270.1		HCO3- transporter family
Glyma.06G187100	0.122862	0.0277	0.017006	0	0	0	-5.6051	0.00772116	0.0325419	AT1G70140.1	ATFH8,FH8	formin 8
Glyma.06G187300	0.621809	0.456283	0.268689	1.68747	1.21515	1.20238	1.62025	3.87201e-05	0.000327198	AT3G48080.1		alpha/beta-Hydrolases superfamily protein
Glyma.06G189400	2.3125	2.01446	2.21302	0.850912	0.740971	1.31056	-1.16371	4.06944e-05	0.000342023	AT1G74780.1		Nodulin-like / Major Facilitator Superfamily protein
Glyma.06G190000	0.532528	0.485905	0.342195	1.68946	1.52157	1.46838	1.79579	2.74189e-09	4.89912e-08	AT5G62710.1		Leucine-rich repeat protein kinase family protein
Glyma.06G191400	4.37936	8.2106	4.12451	16.0076	14.7208	15.642	1.49019	1.56275e-11	3.831e-10	AT3G47780.1	ATATH6,ATH6	ABC2 homolog 6
Glyma.06G192100	0.266425	0.138162	0.268993	0.961179	1.71674	0.857968	2.39687	2.69077e-07	3.44362e-06	AT1G16390.1	3-Oct,ATOCT3	organic cation/carnitine transporter 3
Glyma.06G192300	7.4872	11.4271	12.5212	44.9089	40.4883	37.3731	1.98015	6.26101e-18	3.27629e-16	AT3G47710.1	BHLH161,BNQ3	BANQUO 3
Glyma.06G193067	1.45617	1.20994	1.15642	0.190074	0.223989	0.152523	-2.70988	4.9982e-08	7.22416e-07
Glyma.06G193133	0.607645	0.3822	1.76259	0	0	0	-7.3171	3.20661e-06	3.3897e-05	AT2G44800.1		2-oxoglutarate (2OG) and Fe(II)-dependent oxygenase superfamily protein
Glyma.06G194600	4.46619	4.68085	5.73076	8.36053	12.8969	14.6517	1.2787	4.27063e-07	5.28628e-06	AT3G47510.1
Glyma.06G195000	0.738481	1.02783	0.942995	2.69072	3.90798	2.70465	1.78806	4.87323e-09	8.34308e-08	AT2G03090.1	ATEXP15,ATEXPA15,ATHEXP ALPHA 1.3,EXP15,EXPA15	expansin A15
Glyma.06G196000	0.211192	0.265778	0.27267	0.422021	0.745731	0.767818	1.36487	0.0038544	0.0182333	AT1G74400.1		Tetratricopeptide repeat (TPR)-like superfamily protein
Glyma.06G198000	1.41856	1.77115	1.69911	0.502289	0.701012	0.644725	-1.37471	9.72372e-09	1.57853e-07	AT1G13940.1		Plant protein of unknown function (DUF863)
Glyma.06G202200	2.61988	3.34915	5.00122	2.02787	0.919761	1.41153	-1.09553	0.000305482	0.00204517	AT1G74310.1	ATHSP101,HOT1,HSP101	heat shock protein 101
Glyma.06G209600	3.62046	2.51528	2.08657	0.67455	1.48985	1.01952	-1.34472	0.00140034	0.00765327	AT1G48960.1		Adenine nucleotide alpha hydrolases-like superfamily protein
Glyma.06G210200	1.34286	1.6862	2.49112	0.755491	0.557591	0.115568	-1.90372	0.00252158	0.0127245	AT1G49000.1
Glyma.06G222500	1.58675	1.36586	1.33112	0.192111	0.494222	0.538468	-1.79732	8.3266e-08	1.1558e-06	AT3G03080.1		Zinc-binding dehydrogenase family protein
Glyma.06G226700	0.247974	0.342009	0.162587	0.782781	0.954553	1.09287	1.91249	1.71848e-07	2.25877e-06	AT1G53430.1		Leucine-rich repeat transmembrane protein kinase
Glyma.06G229100	52.1985	64.1195	59.5137	172.142	157.575	132.098	1.41091	4.70728e-28	5.82864e-26	AT3G14890.1		phosphoesterase
Glyma.06G229900	1.63708	1.12521	1.58194	0.360983	0.620584	0.303861	-1.73601	3.07846e-07	3.91074e-06	AT3G14940.1	ATPPC3,PPC3	phosphoenolpyruvate carboxylase 3
Glyma.06G235500	194.268	161.302	167.521	81.224	65.5449	80.9929	-1.19012	2.40815e-24	2.29654e-22	AT5G53970.1		Tyrosine transaminase family protein
Glyma.06G235600	8.19071	7.10045	8.35804	2.7251	2.1397	2.08346	-1.72124	7.47608e-05	0.000585321
Glyma.06G235701	3.30973	4.36757	2.65136	0.528154	0.443277	0	-3.14898	0.000767636	0.00455863
Glyma.06G238200	41.5432	34.4822	36.9013	14.0775	12.768	14.9386	-1.42346	5.66316e-31	8.30882e-29	AT3G15260.1		Protein phosphatase 2C family protein
Glyma.06G238876	0.420874	0.086108	0.229782	0	0	0	-6.63528	0.000105474	0.0007932
Glyma.06G239500	27.493	17.2607	19.0349	7.04159	5.99146	5.45195	-1.77378	7.44988e-19	4.2975e-17	AT3G50740.1	UGT72E1	UDP-glucosyl transferase 72E1
Glyma.06G239900	13.1484	8.74875	10.2835	22.6725	24.7326	22.3054	1.1246	3.50336e-11	8.15144e-10	AT5G53870.1	AtENODL1,ENODL1	early nodulin-like protein 1
Glyma.06G242700	0.726176	0.76346	0.87434	2.96331	3.54391	3.30352	2.06006	5.25296e-19	3.062e-17	AT1G53035.1
Glyma.06G246800	0.106519	0.051477	0.038592	0.255757	0.163331	0.263363	1.7884	0.0104696	0.0419822	AT5G53760.1	ATMLO11,MLO11	Seven transmembrane MLO family protein
Glyma.06G248900	239.695	142.084	185.792	42.4284	30.4477	54.9553	-2.14475	2.33464e-11	5.58246e-10	AT4G27410.2	ANAC072,RD26	NAC (No Apical Meristem) domain transcriptional regulator superfamily protein
Glyma.06G249300	0.466257	0.200518	0.437311	1.79694	0.694844	1.9636	1.92078	0.000135276	0.000991216	AT3G15520.1		Cyclophilin-like peptidyl-prolyl cis-trans isomerase family protein
Glyma.06G249400	1.18338	0.487227	0.715099	0.211953	0.397216	0.390016	-1.23915	0.00853718	0.0353859	AT5G54400.1		S-adenosyl-L-methionine-dependent methyltransferases superfamily protein
Glyma.06G254100	15.3051	12.2422	15.2964	6.02569	5.46743	6.37048	-1.25138	1.75357e-13	5.50718e-12	AT5G54290.2	CcdA	cytochrome c biogenesis protein family
Glyma.06G255300	0.720983	0.800265	0.623943	0.073502	0.181398	0.337731	-1.83563	0.00834704	0.0347428	AT4G27310.1		B-box type zinc finger family protein
Glyma.06G258200	0.02145	0	0	0.287133	0.213037	0.104695	4.73017	0.000129642	0.000953916	AT4G27290.1		S-locus lectin protein kinase family protein
Glyma.06G259400	1.52058	3.2611	1.54365	11.0263	10.0572	3.55427	2.01088	0.000690476	0.00415826	AT4G12010.1		Disease resistance protein (TIR-NBS-LRR class) family
Glyma.06G259700	0.762091	0.991631	0.371337	1.42114	1.54715	1.64673	1.13687	0.00460257	0.0211223	AT5G45250.1	RPS4	Disease resistance protein (TIR-NBS-LRR class) family
Glyma.06G259800	6.3269	4.58341	4.53077	19.9788	17.379	15.6224	1.79848	1.51412e-27	1.7839e-25	AT4G19510.1		Disease resistance protein (TIR-NBS-LRR class)
Glyma.06G260100	0.90916	0.523587	0.913471	5.58311	4.2736	4.15546	2.58329	1.13962e-25	1.20404e-23	AT5G17680.1		disease resistance protein (TIR-NBS-LRR class), putative
Glyma.06G261500	0.541747	0.555742	0.658252	1.39957	1.70548	1.61307	1.41285	2.14089e-10	4.47274e-09	AT5G17680.1		disease resistance protein (TIR-NBS-LRR class), putative
Glyma.06G262000	0.302892	0.083103	0.224852	0.730598	0.816736	0.326648	1.62658	0.00337626	0.0163087	AT4G27290.1		S-locus lectin protein kinase family protein
Glyma.06G263100	31.9315	17.8111	21.4045	2.08148	2.97845	2.87608	-3.1503	6.83676e-50	2.60601e-47	AT5G54570.1	BGLU41	beta glucosidase 41
Glyma.06G263300	34.0896	30.1214	33.4214	13.287	17.2153	16.2104	-1.05263	1.80509e-14	6.44462e-13
Glyma.06G264150	0.906003	0.791416	0.257061	2.60092	1.36825	1.51344	1.50227	0.011477	0.045247	AT5G17680.1		disease resistance protein (TIR-NBS-LRR class), putative
Glyma.06G264200	1.13015	0.9418	0.872336	2.91914	2.76791	2.23887	1.44297	6.12785e-08	8.72393e-07	AT5G45230.1		Disease resistance protein (TIR-NBS-LRR class) family
Glyma.06G265400	1.96369	2.26738	1.85177	0.883464	0.70379	0.677786	-1.40903	1.03061e-08	1.66404e-07	AT5G17680.1		disease resistance protein (TIR-NBS-LRR class), putative
Glyma.06G266500	5.53402	3.23416	2.61275	0.445631	0.384277	0.594681	-3.00405	2.51905e-21	1.75836e-19	AT5G54670.1	ATK3,KATC	kinesin 3
Glyma.06G266700	455.15	320.946	308.977	125.949	107.205	129.291	-1.57228	1.57811e-24	1.52251e-22	AT1G11530.1	ATCXXS1,CXXS1	C-terminal cysteine residue is changed to a serine 1
Glyma.06G268600	0.222271	0.090077	0.109007	0.621837	0.566471	0.434844	1.9404	0.000144691	0.00105368	AT5G17680.1		disease resistance protein (TIR-NBS-LRR class), putative
Glyma.06G275900	0	0	0	0.16542	0.064736	0.302729	6.46778	0.000345593	0.00226894	AT5G05340.1		Peroxidase superfamily protein
Glyma.06G277700	28.9774	34.0158	25.9532	79.4112	68.225	60.4495	1.24359	3.19178e-17	1.559e-15	AT1G06340.1		Plant Tudor-like protein
Glyma.06G278000	1.49979	0.108195	0.286245	0	0	0	-8.31396	1.03604e-07	1.41189e-06	AT5G45890.1	SAG12	senescence-associated gene 12
Glyma.06G279100	0.47234	0.10376	0.040714	0	0	0	-6.48918	0.000520877	0.00324911	AT5G45890.1	SAG12	senescence-associated gene 12
Glyma.06G279900	1.45821	0.410795	0.472085	0	0	0.092747	-4.65772	1.44006e-05	0.000134301	AT5G45890.1	SAG12	senescence-associated gene 12
Glyma.06G283000	0.487321	0.202413	0.293006	0	0	0	-6.87953	1.63332e-05	0.000150482	AT5G45890.1	SAG12	senescence-associated gene 12
Glyma.06G283100	3.85204	3.71978	3.92561	0	0	0	-10.6256	1.78087e-18	9.87964e-17	AT5G45890.1	SAG12	senescence-associated gene 12
Glyma.06G283900	0.157316	0.442123	0.551928	0.121636	0.216021	0.074463	-1.4597	0.0115307	0.0454264	AT2G42560.1		late embryogenesis abundant domain-containing protein / LEA domain-containing protein
Glyma.06G284100	3.28347	3.71413	3.65849	0.27684	1.55892	0.385904	-2.20432	0.00190411	0.00999617	AT2G31085.1	CLE6	CLAVATA3/ESR-RELATED 6
Glyma.06G290700	0.255546	0.881228	0.855852	0.224315	0.23575	0.163748	-1.63298	0.00825445	0.034434	AT4G28380.1		Leucine-rich repeat (LRR) family protein
Glyma.06G292100	1.41281	1.03419	1.61094	0.252607	0.540156	0.910787	-1.24862	0.00459384	0.0210897	AT4G04960.1		Concanavalin A-like lectin protein kinase family protein
Glyma.06G293200	34.8575	31.4972	25.3331	68.7604	67.9095	63.6994	1.14106	2.88807e-15	1.11177e-13	AT4G28290.1
Glyma.06G293350	26.6959	21.4571	19.5419	5.47354	6.54393	12.3955	-1.4694	8.20645e-05	0.000636339
Glyma.06G293400	72.6199	48.762	54.0141	12.1332	13.3695	20.0948	-1.93933	6.99461e-23	5.83584e-21	AT4G03510.1	ATRMA1,RMA1	RING membrane-anchor 1
Glyma.06G298800	5.14189	3.04026	6.58919	2.42498	1.82964	1.30179	-1.3885	0.000306651	0.00205208	AT4G10265.1		Wound-responsive family protein
Glyma.06G300000	0	0	0.241337	1.53159	0.516791	0.682842	3.4951	0.00365796	0.0174419	AT5G10280.1	ATMYB64,ATMYB92,MYB92	myb domain protein 92
Glyma.06G300200	5.77057	3.36135	3.08602	16.9672	9.29423	7.09622	1.46778	1.49345e-05	0.00013878	AT2G31180.1	ATMYB14,MYB14,MYB14AT	myb domain protein 14
Glyma.06G300400	0.300196	0.138082	0.324898	1.95587	1.64636	1.68043	2.77253	9.77448e-09	1.58479e-07	AT4G05100.1	AtMYB74,MYB74	myb domain protein 74
Glyma.06G301500	0.874765	2.09886	1.1963	2.70154	2.94882	3.60351	1.164	0.00031982	0.0021263	AT4G15210.1	AT-BETA-AMY,ATBETA-AMY,BAM5,BMY1,RAM1	beta-amylase 5
Glyma.06G303200	496.014	370.812	389.032	112.298	126.37	167.721	-1.61985	1.15963e-27	1.37459e-25	AT3G21720.1	ICL	isocitrate lyase
Glyma.06G305100	0.239127	1.52228	0.432441	3.04773	2.23215	3.46029	2.02206	0.000827233	0.00486679
Glyma.06G305200	0.198242	0.495191	0.125187	0.895834	0.88343	0.643981	1.5952	0.00540301	0.0240822	AT3G21690.1		MATE efflux family protein
Glyma.06G306200	0.057919	0.068416	0.051393	0.374162	0.388446	0.165132	2.30664	0.00138447	0.00758894	AT4G31980.1
Glyma.06G307900	6.58666	8.14424	7.68943	2.01667	2.72909	3.18872	-1.47866	3.29768e-15	1.26195e-13	AT2G32540.1	ATCSLB04,ATCSLB4,CSLB04	cellulose synthase-like B4
Glyma.06G310100	1.25868	0.447537	1.402	3.03462	2.59137	1.77557	1.25923	0.00261972	0.0131324	AT1G68620.1		alpha/beta-Hydrolases superfamily protein
Glyma.06G310400	1.92912	2.66561	2.46276	5.59584	3.90928	4.00783	1.02691	2.23743e-05	0.000199613	AT2G44580.1		zinc ion binding
Glyma.06G310500	0.022122	0.271634	0.087131	0.602182	0.661262	0.526824	2.24807	0.000595635	0.003651	AT1G08840.2	emb2411	DNA replication helicase, putative
Glyma.06G310600	6.27401	5.91341	5.89916	2.06483	2.53902	2.28743	-1.37658	2.01688e-18	1.11071e-16	AT5G17600.1		RING/U-box superfamily protein
Glyma.06G311000	5.60762	3.24605	2.73143	1.20312	1.07674	1.14585	-1.75219	1.8406e-12	5.07897e-11	AT3G07040.1	RPM1,RPS3	NB-ARC domain-containing disease resistance protein
Glyma.06G311500	2.52749	1.98516	1.83893	0	0	0.156745	-5.3473	7.7934e-11	1.73643e-09	AT5G10970.1		C2H2 and C2HC zinc fingers superfamily protein
Glyma.06G314100	0.425854	0.217071	0.614242	0	0	0.131691	-3.19942	0.00744827	0.031549	AT3G10710.1	RHS12	root hair specific 12
Glyma.06G315100	1.90541	1.74385	1.68476	5.80834	5.3469	4.03958	1.52597	6.58359e-17	3.10348e-15	AT5G04930.1	ALA1	aminophospholipid ATPase 1
Glyma.06G317800	0.973492	0.996196	0.962782	2.29003	2.7887	2.84735	1.43945	4.2357e-07	5.24471e-06	AT4G29330.1	DER1	DERLIN-1
Glyma.06G319460	0.86741	0.571163	0.646479	1.80279	1.65859	2.29887	1.46805	3.27232e-06	3.45633e-05
Glyma.06G319700	9.48535	7.41165	6.81032	0.263959	0.139461	1.18474	-3.90253	4.32196e-06	4.45841e-05	AT1G33590.1		Leucine-rich repeat (LRR) family protein
Glyma.06G320800	17.2875	23.0965	19.9436	44.9415	40.3365	39.5535	1.06584	6.08043e-17	2.88301e-15	AT3G16520.3	UGT88A1	UDP-glucosyl transferase 88A1
Glyma.06G323700	9.86177	8.5198	8.19013	2.61961	2.47572	2.66819	-1.76386	1.67008e-39	3.71043e-37	AT4G10120.1	ATSPS4F	Sucrose-phosphate synthase family protein
Glyma.07G001800	40.5417	49.1286	53.6279	113.929	103.502	96.981	1.14912	4.84453e-21	3.25875e-19	AT3G20240.1		Mitochondrial substrate carrier family protein
Glyma.07G005300	1.10771	0.894509	1.09841	0.219756	0.536519	0.553944	-1.23401	0.000866831	0.00506574	AT1G79900.1	ATMBAC2,BAC2	Mitochondrial substrate carrier family protein
Glyma.07G005901	2.48939	1.83502	1.16002	10.5335	8.60437	5.80654	2.17342	6.14364e-10	1.20517e-08
Glyma.07G006100	2.24916	1.74844	1.56973	6.75395	7.79917	6.4563	1.92657	7.13664e-17	3.34708e-15	AT1G52343.1
Glyma.07G007000	6.12383	10.7217	8.35707	20.4384	16.7278	17.0571	1.11551	5.30639e-09	9.04483e-08	AT1G55020.1	ATLOX1,LOX1	lipoxygenase 1
Glyma.07G008300	0.122907	0	0.104277	0	0	0	-6.00985	0.00907367	0.0372332	AT4G33050.3	EDA39	calmodulin-binding family protein
Glyma.07G011500	0.753071	1.51471	1.15048	0.200592	0.12517	0.240349	-2.33643	1.18033e-07	1.59677e-06	AT3G21250.2	ATMRP6,MRP6	multidrug resistance-associated protein 6
Glyma.07G011900	0.842151	0.389449	0.860896	2.14384	3.2399	2.7574	1.95277	4.81808e-07	5.9075e-06	AT1G17710.1		Pyridoxal phosphate phosphatase-related protein
Glyma.07G013400	1.61304	1.58129	1.75951	0.671983	0.835737	0.763067	-1.11176	6.26171e-07	7.50942e-06	AT5G11730.1		Core-2/I-branching beta-1,6-N-acetylglucosaminyltransferase family protein
Glyma.07G013851	4.32745	7.53746	2.9016	0	0.46173	0	-4.65386	0.00012024	0.000891825
Glyma.07G013900	248.616	195.891	235.717	107.405	109.253	115.099	-1.0208	2.27698e-20	1.47303e-18	AT1G14520.1	MIOX1	myo-inositol oxygenase 1
Glyma.07G015200	1.95284	1.81354	2.54742	0.430528	0.708975	0.920725	-1.60284	3.396e-06	3.56952e-05	AT3G16500.1	IAA26,PAP1	phytochrome-associated protein 1
Glyma.07G016300	1.55725	1.41447	1.27232	4.52329	2.67991	1.77335	1.09549	0.0068223	0.0293581	AT3G16330.1
Glyma.07G016800	0.830872	0.793947	1.17899	0	0	0	-9.07366	1.3684e-12	3.86091e-11	AT4G32890.1	GATA9	GATA transcription factor 9
Glyma.07G018800	0.750277	1.27321	1.08613	0.423512	0.406875	0.532496	-1.17338	0.000647552	0.00393265	AT1G52190.1		Major facilitator superfamily protein
Glyma.07G019100	227.061	139.532	163.16	63.6159	63.2069	71.8332	-1.41473	4.07026e-19	2.39775e-17	AT3G16170.1		AMP-dependent synthetase and ligase family protein
Glyma.07G019200	2.09359	0.813167	1.05801	0.324561	0.428463	0.511656	-1.64028	0.00120788	0.0067591	AT1G15220.1	ATCCMH,CCMH	cytochrome c biogenesis protein family
Glyma.07G020500	0.221951	0.183726	0.080251	0.428953	0.401332	0.694207	1.66541	0.0043976	0.0203425	AT1G71070.1		Core-2/I-branching beta-1,6-N-acetylglucosaminyltransferase family protein
Glyma.07G021300	31.2379	22.3984	27.8204	12.0328	11.109	13.6089	-1.16909	6.6257e-15	2.48176e-13	AT2G24100.1
Glyma.07G021800	482.647	334.416	356.245	109.457	84.2383	114.493	-1.9191	7.84274e-34	1.32576e-31	AT1G80920.1	J8	Chaperone DnaJ-domain superfamily protein
Glyma.07G023500	68.511	52.7066	57.2869	13.6294	18.2174	18.0745	-1.82969	3.92313e-39	8.42715e-37	AT5G10930.1	CIPK5,SnRK3.24	CBL-interacting protein kinase 5
Glyma.07G023700	0.287788	0.10826	0.322567	0.944736	1.05505	0.54188	1.83586	0.00241598	0.0122693	AT1G15950.1	ATCCR1,CCR1,IRX4	cinnamoyl coa reductase 1
Glyma.07G028600	53.1569	46.0768	54.3646	20.8076	19.2559	25.1992	-1.22499	6.19867e-25	6.21145e-23	AT1G80460.1	GLI1,NHO1	Actin-like ATPase superfamily protein
Glyma.07G029701	0.271936	0.270538	0.181116	0.488001	0.815325	0.578794	1.38211	0.00285906	0.0141532	AT1G52540.1		Protein kinase superfamily protein
Glyma.07G032000	44.1292	29.6565	36.852	16.288	15.2089	18.4125	-1.13973	1.24267e-13	4.0062e-12	AT1G27340.1		Galactose oxidase/kelch repeat superfamily protein
Glyma.07G034800	38.4733	25.0169	40.7653	72.3055	75.2515	125.261	1.28076	1.21289e-12	3.43962e-11	AT1G55020.1	ATLOX1,LOX1	lipoxygenase 1
Glyma.07G035900	29.2016	27.312	27.1805	13.4794	12.1256	14.6374	-1.0451	1.09706e-21	7.86967e-20	AT1G72820.1		Mitochondrial substrate carrier family protein
Glyma.07G036300	27.6012	48.1111	28.9472	79.7319	60.9613	63.9958	1.04334	4.696e-10	9.37272e-09	AT3G14010.2	CID4	CTC-interacting domain 4
Glyma.07G038700	1.69172	1.64202	1.74134	0.484965	0.439401	1.19272	-1.25557	0.0123226	0.0478957	AT5G20630.1	ATGER3,GER3,GLP3,GLP3A,GLP3B	germin 3
Glyma.07G039400	24.6233	13.7192	17.0658	3.75302	5.80455	5.59982	-1.86429	1.82312e-16	8.14746e-15	AT3G13840.1		GRAS family transcription factor
Glyma.07G041250	0.320849	0	0.035435	0.84684	1.00146	0.698491	2.80754	0.0111433	0.0441657
Glyma.07G042800	72.2949	83.5391	70.7527	157.562	153.016	167.922	1.09019	2.24837e-34	3.85095e-32	AT3G14180.1		sequence-specific DNA binding transcription factors
Glyma.07G048600	1.32155	0.269269	0.087037	0	0	0	-7.86756	1.41481e-06	1.59074e-05	AT4G10490.1		2-oxoglutarate (2OG) and Fe(II)-dependent oxygenase superfamily protein
Glyma.07G048800	0.309314	0.198676	1.58419	0.069949	0	0.034975	-4.14317	0.000132993	0.000975987	AT5G54160.1	ATOMT1,OMT1	O-methyltransferase 1
Glyma.07G049500	7.82982	7.74822	7.88785	2.37315	2.45444	3.13566	-1.54776	7.34728e-19	4.24461e-17	AT1G01080.1		RNA-binding (RRM/RBD/RNP motifs) family protein
Glyma.07G049900	1.11919	1.45371	1.14451	2.21764	2.05998	3.16215	1.01185	5.7265e-05	0.000464233	AT1G32900.1		UDP-Glycosyltransferase superfamily protein
Glyma.07G050200	0.025764	0.029043	0.116135	0	0	0	-5.40527	0.0129254	0.0498205	AT5G67090.1		Subtilisin-like serine endopeptidase family protein
Glyma.07G050300	15.194	11.4655	10.7282	6.2031	5.90709	6.42925	-1.00112	2.87082e-08	4.32459e-07	AT1G68290.1	ENDO 2	endonuclease 2
Glyma.07G052100	1.99228	2.38705	1.9709	0.57414	0.651308	0.879994	-1.57767	3.07537e-05	0.000265594	AT2G46680.1	ATHB-7,ATHB7,HB-7	homeobox 7
Glyma.07G052700	10.0922	5.75805	6.01139	1.86259	2.15136	1.46983	-1.98063	1.30198e-13	4.19048e-12	AT2G46620.1		P-loop containing nucleoside triphosphate hydrolases superfamily protein
Glyma.07G053400	20.2284	9.79633	10.3399	2.68565	2.63239	5.57379	-2.1285	1.33971e-10	2.89056e-09	AT4G27745.1		Yippee family putative zinc-binding protein
Glyma.07G056800	0.152454	0.02775	0.137471	0	0	0	-6.3322	0.000503296	0.00315158	AT3G61680.1		alpha/beta-Hydrolases superfamily protein
Glyma.07G057400	2.20009	1.86062	2.26692	6.56935	5.65779	4.43866	1.41117	1.45742e-10	3.12201e-09	AT4G23810.1	ATWRKY53,WRKY53	WRKY family transcription factor
Glyma.07G059300	14.7243	13.6932	16.9348	6.1573	7.48215	8.05214	-1.05326	7.08062e-12	1.82435e-10	AT2G39780.1	RNS2	ribonuclease 2
Glyma.07G067700	0.066185	0.082776	0.350309	0	0	0	-7.01972	2.53803e-05	0.000223356	AT1G01580.1	ATFRO2,FRD1,FRO2	ferric reduction oxidase 2
Glyma.07G069000	4.91445	8.11382	4.25425	20.7124	26.4971	20.4506	1.98518	8.84587e-22	6.3927e-20	AT4G00340.1	RLK4	receptor-like protein kinase 4
Glyma.07G069300	36.1701	28.1	26.3232	7.99369	9.13024	7.10336	-1.88764	1.99566e-26	2.23606e-24	AT1G63800.1	UBC5	ubiquitin-conjugating enzyme 5
Glyma.07G069700	27.6713	22.4169	24.6458	6.06764	8.25043	12.2579	-1.38723	9.59698e-14	3.12767e-12	AT4G00400.1	AtGPAT8,GPAT8	glycerol-3-phosphate acyltransferase 8
Glyma.07G070500	0.985735	0.981913	1.04904	0.047331	0.290032	0.219659	-2.40851	2.75872e-07	3.52826e-06	AT4G00440.3		Protein of unknown function (DUF3741)
Glyma.07G073700	2.77931	2.32291	2.55471	0.724398	0.731661	1.1499	-1.54651	5.16465e-12	1.35311e-10	AT4G00630.1	ATKEA2,KEA2	K+ efflux antiporter 2
Glyma.07G074400	2.52893	2.35926	2.65691	0.755465	0.839729	0.702883	-1.69247	4.29262e-09	7.40448e-08	AT3G61220.1		NAD(P)-binding Rossmann-fold superfamily protein
Glyma.07G075000	0	0	0	0.13314	0.182758	0	6.02361	0.0110329	0.0438252	AT5G60990.1		DEA(D/H)-box RNA helicase family protein
Glyma.07G075700	1.00546	2.00688	1.11428	2.37118	3.04779	3.20691	1.12546	0.00223956	0.0114904	AT5G47260.1		ATP binding;GTP binding;nucleotide binding;nucleoside-triphosphatases
Glyma.07G076200	6.3968	2.53173	1.78946	0.896743	1.06596	0.859648	-1.9109	1.66135e-05	0.000152811	AT2G45760.1	BAL,BAP2	BON association protein 2
Glyma.07G076600	3.51415	1.6812	1.64981	8.33385	4.84661	4.17844	1.35543	0.000551412	0.00341397	AT2G45760.1	BAL,BAP2	BON association protein 2
Glyma.07G077600	43.3814	35.5721	40.3317	14.4957	6.48977	19.053	-1.567	0.000347164	0.00227733	AT3G61060.1	AtPP2-A13,PP2-A13	phloem protein 2-A13
Glyma.07G078600	3.6205	7.16773	3.68822	0	0	0	-11.1918	7.78202e-20	4.85658e-18	AT5G19790.1	RAP2.11	related to AP2 11
Glyma.07G080900	2.83826	1.32233	2.15383	0.499966	0.274415	1.06708	-1.77726	0.000362765	0.00236214	AT2G45660.1	AGL20,ATSOC1,SOC1	AGAMOUS-like 20
Glyma.07G081500	1.08816	2.44468	1.81231	9.22221	7.61425	7.07783	2.17883	6.63024e-12	1.71513e-10	AT2G45640.1	ATSAP18,SAP18	SIN3 associated polypeptide P18
Glyma.07G085700	41.2556	32.1968	38.7012	7.75824	8.25943	8.43599	-2.18632	1.124e-70	9.10438e-68	AT4G13250.1	NYC1	NAD(P)-binding Rossmann-fold superfamily protein
Glyma.07G086200	0.353054	0.610028	0.329792	1.1925	0.694777	0.809291	1.07642	0.00969767	0.0393329	AT4G13260.1	YUC2	Flavin-binding monooxygenase family protein
Glyma.07G087200	3.10316	1.83451	1.201	7.82748	7.00973	5.26044	1.71919	6.35622e-06	6.35132e-05	AT5G53250.1	AGP22,ATAGP22	arabinogalactan protein 22
Glyma.07G094100	0.451161	0.216931	0.30078	1.08637	1.07327	0.847	1.62357	2.154e-05	0.000192922	AT1G67000.1		Protein kinase superfamily protein
Glyma.07G094500	0.378631	0.181104	0.19023	0.904495	0.791947	0.48129	1.53212	0.0010641	0.00605567	AT5G38260.1		Protein kinase superfamily protein
Glyma.07G095800	1.18365	0.530024	0.796089	2.84401	2.33145	2.27675	1.58596	2.88157e-10	5.90024e-09	AT1G66980.1	SNC4	suppressor of npr1-1 constitutive 4
Glyma.07G096800	0.246429	0.240712	0.448933	0	0	0	-6.50084	0.000113219	0.00084474	AT5G43860.1	ATCLH2,CLH2	chlorophyllase 2
Glyma.07G097800	22.6917	17.6111	22.7035	0.353028	0.758681	1.10179	-4.81393	3.39847e-76	3.30331e-73	AT1G15060.1		Uncharacterised conserved protein UCP031088, alpha/beta hydrolase
Glyma.07G101100	2.78289	2.03511	2.49745	0.855722	1.24616	1.37128	-1.05642	0.00458076	0.0210421	AT1G18210.1		Calcium-binding EF-hand family protein
Glyma.07G102400	1.08302	1.65124	2.09262	4.45035	3.42478	2.63474	1.137	0.000676521	0.00408624	AT3G17980.1		Calcium-dependent lipid-binding (CaLB domain) family protein
Glyma.07G103900	6.13264	4.40203	4.18372	2.31194	1.43222	1.02123	-1.61155	8.03571e-06	7.86973e-05	AT2G35980.1	ATNHL10,NHL10,YLS9	Late embryogenesis abundant (LEA) hydroxyproline-rich glycoprotein family
Glyma.07G106000	1.54233	0.951855	1.64597	4.67723	3.98209	2.94177	1.49802	5.61465e-07	6.79631e-06	AT5G37490.1		ARM repeat superfamily protein
Glyma.07G110300	0.01631	0.055281	0.072781	0.279732	0.399469	0.133816	2.51731	0.000444285	0.00282853	AT4G01070.1	GT72B1,UGT72B1	UDP-Glycosyltransferase superfamily protein
Glyma.07G113100	21.8721	37.4331	26.4422	83.777	71.6175	65.0202	1.38768	3.8145e-15	1.44973e-13	AT1G20925.1		Auxin efflux carrier family protein
Glyma.07G114000	2.07271	1.66197	1.45459	6.40575	7.92568	7.6106	2.08814	6.77643e-24	6.24331e-22	AT2G44840.1	ATERF13,EREBP,ERF13	ethylene-responsive element binding factor 13
Glyma.07G115800	0.058387	0.044657	0.017881	0	0	0	-5.35124	0.0119789	0.0468174	AT4G16970.1		Protein kinase superfamily protein
Glyma.07G117300	32.485	34.1751	30.9627	69.054	68.3703	70.4637	1.10352	2.47728e-38	5.12322e-36	AT4G17670.1		Protein of unknown function (DUF581)
Glyma.07G120300	0.603941	0.277131	0.315985	0.033947	0.084165	0.062682	-2.6518	0.000122471	0.000906989	AT3G60220.1	ATL4,TL4	TOXICOS EN LEVADURA 4
Glyma.07G120800	12.7653	7.01394	9.07899	2.4099	2.55085	2.97872	-1.85147	6.71082e-14	2.23196e-12	AT2G44600.1
Glyma.07G124900	2.3733	2.52948	2.51839	5.04891	5.42206	7.57806	1.28838	2.63593e-10	5.45132e-09	AT3G16490.1	IQD26	IQ-domain 26
Glyma.07G126600	0	0	0	0	0.328144	0.167295	6.39413	0.0041038	0.0192213	AT4G26260.2	MIOX4	myo-inositol oxygenase 4
Glyma.07G128700	57.4605	108.779	49.0505	175.994	180.061	178.208	1.32799	0.000294786	0.00198189	AT5G56780.1	ATET2,ET2	effector of transcription2
Glyma.07G129000	14.4863	19.6006	18.4927	1.50833	1.7872	2.51413	-3.16318	7.75948e-54	3.46769e-51	AT2G19590.1	ACO1,ATACO1	ACC oxidase 1
Glyma.07G129300	56.1535	30.091	35.8382	14.17	20.6716	16.1087	-1.25313	2.01031e-08	3.10162e-07	AT2G19570.1	AT-CDA1,CDA1,DESZ	cytidine deaminase 1
Glyma.07G135650	0.232951	0.025159	0.02008	0	0	0	-6.33942	0.00128286	0.00710303
Glyma.07G136200	0.513015	0.557338	0.315333	0	0.025895	0.101123	-3.23353	0.000825106	0.00485695	AT5G06060.1		NAD(P)-binding Rossmann-fold superfamily protein
Glyma.07G136300	60.2913	50.6391	51.5151	6.18917	6.21793	8.86145	-2.91832	1.00729e-49	3.80228e-47
Glyma.07G136900	0.736713	0.998081	0.462705	3.10254	1.85245	1.52607	1.58162	2.25115e-05	0.000200745	AT3G53840.1		Protein kinase superfamily protein
Glyma.07G140551	0	0.048289	0.057746	0.390322	0.390687	0.28837	3.21934	0.00104657	0.00597178	AT2G29420.1	ATGSTU7,GST25,GSTU7	glutathione S-transferase tau 7
Glyma.07G141600	0.098096	0.530395	0.108589	0.054001	0	0	-3.7696	0.0125788	0.0487115	AT2G26975.1		Ctr copper transporter family
Glyma.07G143500	0.424897	0.260691	0.419798	0.04794	0	0	-4.40812	1.2552e-05	0.000118538	AT1G74170.1	AtRLP13,RLP13	receptor like protein 13
Glyma.07G144600	2.46687	2.64817	2.78888	0.43746	0.404237	0.971564	-2.11442	9.87207e-08	1.35007e-06	AT3G09085.1		Protein of unknown function (DUF962)
Glyma.07G144700	0.749165	1.39097	1.08982	3.25103	4.03877	3.89007	1.80479	1.19506e-11	2.98803e-10	AT2G38060.1	PHT4;2	phosphate transporter 4;2
Glyma.07G146300	1.28933	1.12775	1.38092	2.32613	2.95351	2.43305	1.03029	1.91663e-05	0.000173824	AT2G38090.1		Duplicated homeodomain-like superfamily protein
Glyma.07G148900	45.8392	48.4983	53.8043	5.17156	4.44411	6.07619	-3.20202	5.75244e-119	1.59754e-115	AT5G01520.1		RING/U-box superfamily protein
Glyma.07G150200	10.7413	2.15424	6.47427	0.404645	0.429751	0.1988	-4.19817	1.18835e-15	4.81808e-14	AT3G11210.1		SGNH hydrolase-type esterase superfamily protein
Glyma.07G150400	5.58261	4.26465	4.54577	2.04885	1.31883	1.10904	-1.6551	1.0624e-07	1.44528e-06	AT3G11210.1		SGNH hydrolase-type esterase superfamily protein
Glyma.07G150900	3.21922	2.8751	2.28932	1.18762	1.11708	0.916687	-1.35888	2.0722e-06	2.26185e-05	AT5G05600.1		2-oxoglutarate (2OG) and Fe(II)-dependent oxygenase superfamily protein
Glyma.07G151300	3.55737	2.71352	3.01254	8.39838	5.22862	4.78672	1.00514	5.38328e-05	0.000439525	AT5G05580.1	FAD8	fatty acid desaturase 8
Glyma.07G151900	2.89314	2.59723	1.50089	6.26702	4.19238	2.92966	1.01647	0.00215484	0.0111129	AT1G02850.2	BGLU11	beta glucosidase 11
Glyma.07G152633	0.441416	0.146958	0.199239	0	0	0	-5.84463	0.00253757	0.0127931	AT2G35500.1	SKL2	shikimate kinase like 2
Glyma.07G153100	31.5442	27.2653	37.5194	82.2373	87.6631	88.6822	1.41373	4.66018e-31	6.88927e-29	AT5G54960.1	PDC2	pyruvate decarboxylase-2
Glyma.07G153200	0.041157	0.023551	0.018859	0.128712	0.191115	0.104424	2.36006	0.0064769	0.0281059	AT2G32680.1	AtRLP23,RLP23	receptor like protein 23
Glyma.07G153800	1.05777	1.06879	1.52293	4.14875	2.62592	2.13302	1.30806	1.77688e-06	1.9582e-05	AT2G38290.1	AMT2,AMT2;1,ATAMT2	ammonium transporter 2
Glyma.07G155200	49.807	93.351	68.7489	11.1197	7.26131	11.086	-2.82837	3.74077e-39	8.08007e-37	AT5G01600.1	ATFER1,FER1	ferretin 1
Glyma.07G159050	0.797868	0.648386	0.36715	0	0	0	-6.48391	0.000124105	0.000917691
Glyma.07G163200	1.08536	1.05202	1.15617	3.01158	2.96249	2.52755	1.36861	1.0204e-14	3.72868e-13	AT2G23460.1	ATXLG1,XLG1	extra-large G-protein 1
Glyma.07G165700	41.2046	59.5268	46.0184	98.0132	99.0394	100.985	1.03745	9.51206e-16	3.90527e-14	AT2G01340.1	At17.1
Glyma.07G168500	331.351	267.54	316.033	102.247	96.8432	116.521	-1.52536	2.08979e-43	5.80364e-41	AT1G03400.1		2-oxoglutarate (2OG) and Fe(II)-dependent oxygenase superfamily protein
Glyma.07G168700	0.046078	0.207504	0.076757	0.339813	0.400945	0.482293	1.85434	0.00601215	0.0263859	AT3G49680.1	ATBCAT-3,BCAT3	branched-chain aminotransferase 3
Glyma.07G168900	76.9145	48.2555	54.0798	14.2351	15.3306	19.7442	-1.85567	3.72566e-26	4.13867e-24	AT4G01870.1		tolB protein-related
Glyma.07G173000	5.21127	5.14606	7.14852	16.45	13.2713	14.1289	1.33884	1.19685e-16	5.49394e-15	AT1G34300.1		lectin protein kinase family protein
Glyma.07G176400	4.48278	3.15113	4.28918	0.927717	1.33002	1.74341	-1.59872	1.45088e-07	1.93197e-06	AT5G08350.1		GRAM domain-containing protein / ABA-responsive protein-related
Glyma.07G178500	32.4397	23.9432	22.8864	5.27288	4.99315	9.24059	-2.0188	4.91777e-20	3.11913e-18	AT2G03500.1		Homeodomain-like superfamily protein
Glyma.07G181900	1.49189	3.35245	1.09444	4.88353	3.61096	5.06823	1.21148	0.00432347	0.0200569	AT2G14110.1		Haloacid dehalogenase-like hydrolase (HAD) superfamily protein
Glyma.07G183300	0	0	0	0.036915	0.05681	0.218362	6.24674	0.00115656	0.00650847	AT5G17050.1	UGT78D2	UDP-glucosyl transferase 78D2
Glyma.07G191200	1.59905	1.09955	1.32563	0.831644	0.688336	0.281142	-1.13806	0.00930105	0.038022	AT2G29990.1	NDA2	alternative NAD(P)H dehydrogenase 2
Glyma.07G192000	0.993174	1.23741	0.942775	2.45425	2.60307	2.61949	1.29125	1.83373e-09	3.37413e-08	AT1G61215.1	BRD4	bromodomain 4
Glyma.07G192900	0.204006	0.665267	0.346536	1.79507	1.5509	1.21056	1.91879	4.40186e-05	0.000367262	AT1G61110.1	anac025,NAC025	NAC domain containing protein 25
Glyma.07G195400	1.46438	1.52605	1.71452	4.27227	2.34832	2.90327	1.03034	0.000569498	0.00351016	AT3G47160.1		RING/U-box superfamily protein
Glyma.07G199000	0.194438	0.305237	0.426643	0.675553	1.3881	0.699478	1.85928	0.000410497	0.00263804	AT1G53160.2	SPL4	squamosa promoter binding protein-like 4
Glyma.07G200900	0.944095	1.14363	1.88576	10.8693	6.46659	6.57217	2.59837	6.37812e-15	2.39364e-13	AT2G33845.1		Nucleic acid-binding, OB-fold-like protein
Glyma.07G201100	15.1133	17.6071	12.2196	5.5009	5.27083	5.01229	-1.49413	2.19715e-22	1.73277e-20	AT1G28400.1
Glyma.07G201900	1.15567	1.20961	1.32366	2.88334	2.51598	2.10014	1.04087	3.02712e-07	3.85126e-06	AT3G02400.1		SMAD/FHA domain-containing protein
Glyma.07G203700	0.289051	0.219064	0.330679	0.627412	0.641201	0.520156	1.1043	0.00341184	0.01645	AT2G29120.1	ATGLR2.7,GLR2.7	glutamate receptor 2.7
Glyma.07G206000	1.01853	1.73302	1.26764	3.38344	2.91474	2.98439	1.21402	1.59942e-07	2.11444e-06	AT2G43800.1		Actin-binding FH2 (formin homology 2) family protein
Glyma.07G209700	0.369437	0.672016	0.76332	0	0	0	-6.42145	0.000168896	0.00120689	AT4G02210.1
Glyma.07G209900	5.12648	2.57539	3.98546	0.52415	0.590761	0.754702	-2.62252	4.80975e-14	1.63607e-12	AT1G49570.1		Peroxidase superfamily protein
Glyma.07G213600	2.27526	2.36962	2.59576	4.75886	5.92029	4.71486	1.09986	3.73221e-05	0.000316623	AT5G20935.1
Glyma.07G215500	1.38553	0.694635	0.322638	2.36857	2.53323	1.26558	1.36803	0.00565024	0.0250263	AT2G15490.1	UGT73B4	UDP-glycosyltransferase 73B4
Glyma.07G216800	5.73215	4.1193	5.93872	1.66213	1.75789	2.29241	-1.44985	1.61132e-07	2.12872e-06	AT1G23040.1		hydroxyproline-rich glycoprotein family protein
Glyma.07G217900	0.307377	0.5971	0.461929	1.02169	1.12066	1.12688	1.21579	1.7288e-05	0.000158752	AT1G70940.1	ATPIN3,PIN3	Auxin efflux carrier family protein
Glyma.07G218400	10.1158	13.6289	14.8992	32.4503	30.8987	28.7161	1.26931	4.08877e-18	2.19877e-16	AT1G15000.1	scpl50	serine carboxypeptidase-like 50
Glyma.07G219802	5.26961	4.41054	5.04942	1.23507	1.94342	1.9191	-1.52125	1.16026e-14	4.21597e-13	AT2G34930.1		disease resistance family protein / LRR family protein
Glyma.07G226000	0.2847	0.129934	0.146538	0	0	0	-5.99744	0.00123771	0.00689035	AT1G26480.1	GF14 IOTA,GRF12	general regulatory factor 12
Glyma.07G226100	2.92369	3.73384	2.72333	8.54376	8.01083	6.2517	1.30001	3.28094e-12	8.79137e-11	AT1G13860.1	QUL1	QUASIMODO2 LIKE 1
Glyma.07G229000	2.64509	1.36219	1.66875	2.82399	5.27117	5.57013	1.26739	0.000138904	0.00101553	AT2G03090.1	ATEXP15,ATEXPA15,ATHEXP ALPHA 1.3,EXP15,EXPA15	expansin A15
Glyma.07G229100	187.044	113.185	148.587	29.6616	34.3455	54.8296	-1.91556	1.46504e-08	2.3061e-07	AT1G69490.1	ANAC029,ATNAP,NAP	NAC-like, activated by AP3/PI
Glyma.07G229200	0.087458	0.065471	0.034075	0	0	0	-5.40129	0.00995402	0.0401882	AT1G26760.1	ATXR1,SDG35	SET domain protein 35
Glyma.07G229800	4.80256	4.13886	5.27627	0.789048	1.17331	1.19136	-2.15316	4.95591e-16	2.09441e-14	AT1G69580.1		Homeodomain-like superfamily protein
Glyma.07G230200	22.8629	15.1638	17.6367	8.77589	9.04181	9.1062	-1.03786	5.29818e-10	1.05045e-08	AT5G15210.1	ATHB30,HB30,ZFHD3	homeobox protein 30
Glyma.07G234400	0.419533	0.285362	0.380007	3.67082	0.944541	0.652377	2.30093	0.00144474	0.00785615	AT4G24130.1		Protein of unknown function, DUF538
Glyma.07G237600	2.56094	1.35896	1.7824	4.0761	4.22764	3.13044	1.01874	0.000537218	0.00333712	AT3G17120.2
Glyma.07G238400	0.30734	0.350716	0.266081	0.90797	1.59599	0.910252	1.8996	7.2304e-08	1.01487e-06	AT1G44900.2	ATMCM2,MCM2	minichromosome maintenance (MCM2/3/5) family protein
Glyma.07G244200	0.933642	0.98361	1.17772	0.232599	0.190717	0.526792	-1.67129	0.000362939	0.00236287	AT3G06770.2		Pectin lyase-like superfamily protein
Glyma.07G245400	2.14511	3.053	2.37269	0.240185	0.641184	0.326877	-2.5921	4.14317e-09	7.17214e-08	AT3G16720.1	ATL2,TL2	TOXICOS EN LEVADURA 2
Glyma.07G249000	3.87481	4.46083	3.63582	9.74856	10.053	10.9049	1.37405	1.32032e-16	6.02511e-15	AT2G47810.1	NF-YB5	nuclear factor Y, subunit B5
Glyma.07G251300	117.213	98.2971	75.7281	13.8887	15.9093	17.0413	-2.62699	1.46527e-61	9.18867e-59	AT3G06390.1		Uncharacterised protein family (UPF0497)
Glyma.07G251400	53.1131	44.8323	49.306	16.9997	15.9658	18.9041	-1.49457	1.33659e-36	2.5854e-34	AT4G15563.1
Glyma.07G255300	0.195343	0.092925	0.212959	0	0.044818	0	-3.46277	0.00625915	0.0273065	AT5G18980.1		ARM repeat superfamily protein
Glyma.07G256300	35.5854	10.9176	25.8292	7.1044	7.52768	8.54465	-1.63823	0.000750805	0.00447171	AT1G55230.1		Family of unknown function (DUF716)
Glyma.07G256700	2.35542	4.99641	2.32606	6.24391	6.55401	7.75239	1.10306	0.000106797	0.000802057	AT5G19040.1	ATIPT5,IPT5	isopentenyltransferase 5
Glyma.07G261000	55.8024	43.7003	46.5955	19.8221	21.2439	23.269	-1.15006	1.22197e-16	5.58944e-15	AT1G62040.2	ATG8C	Ubiquitin-like superfamily protein
Glyma.07G262200	0.344237	0.071072	0	1.23087	0.834626	0.527972	2.60021	0.0105985	0.0423853	AT4G22030.1		F-box family protein with a domain of unknown function (DUF295)
Glyma.07G263700	2.36886	1.75763	1.45011	0.043062	0.202469	0.540001	-2.81486	4.08018e-06	4.23145e-05	AT4G22190.1
Glyma.07G265000	5.99181	5.41202	4.43297	1.64217	1.34223	2.11323	-1.62253	4.87635e-11	1.11329e-09	AT1G12030.1		Protein of unknown function (DUF506)
Glyma.07G265500	7.40512	6.98349	4.49735	1.78166	2.11353	1.40969	-1.74717	7.02202e-09	1.17024e-07
Glyma.07G266600	0.043378	0	0	0.628196	0.542495	0.426285	4.98324	9.97917e-06	9.58344e-05	AT4G16447.1
Glyma.08G002100	4.82114	3.75369	2.92793	16.1186	13.5505	14.9359	1.96906	1.7664e-25	1.84617e-23	AT3G52430.1	ATPAD4,PAD4	alpha/beta-Hydrolases superfamily protein
Glyma.08G004800	99.3602	89.6275	96.202	43.331	41.0908	49.5374	-1.07402	1.21354e-26	1.3676e-24	AT5G63620.1		GroES-like zinc-binding alcohol dehydrogenase family protein
Glyma.08G010400	0.901103	0.721127	1.63045	4.80748	4.258	3.69927	1.97324	1.31659e-06	1.48762e-05	AT5G50760.1		SAUR-like auxin-responsive protein family
Glyma.08G011300	0.311958	0.331863	0.372565	2.45827	1.93111	1.59637	2.55867	3.0876e-12	8.30767e-11	AT5G13080.1	ATWRKY75,WRKY75	WRKY DNA-binding protein 75
Glyma.08G014600	0.634799	0.683774	0.625925	0.046836	0.142054	0.254019	-2.10559	7.67695e-05	0.000599116	AT4G11450.1		Protein of unknown function (DUF3527)
Glyma.08G015100	0.675618	0.701663	0.796973	0.070891	0.068167	0.31421	-2.15398	0.000134614	0.000987132	AT4G00440.2		Protein of unknown function (DUF3741)
Glyma.08G015700	9.98372	9.02728	9.81342	36.2818	27.2626	22.653	1.59804	2.60078e-19	1.55089e-17	AT5G41330.1		BTB/POZ domain with WD40/YVTN repeat-like protein
Glyma.08G017300	8.07746	18.6911	8.98921	31.6613	27.8604	30.4805	1.32606	0.000533756	0.0033172	AT4G23500.1		Pectin lyase-like superfamily protein
Glyma.08G017700	7.29188	5.79108	5.76657	2.4541	2.78796	2.6499	-1.24307	8.65492e-10	1.67248e-08	AT1G63930.1	ROH1	from the Czech \'roh\' meaning \'corner\'
Glyma.08G017900	8.89176	9.08374	9.42062	22.7228	21.4832	22.6743	1.29972	7.67245e-31	1.10894e-28	AT1G01490.1		Heavy metal transport/detoxification superfamily protein
Glyma.08G018000	3.13152	2.40979	2.80047	14.5992	10.8085	8.10084	2.02223	1.35312e-18	7.60249e-17	AT4G11280.1	ACS6,ATACS6	1-aminocyclopropane-1-carboxylic acid (acc) synthase 6
Glyma.08G019000	2.03403	1.39427	1.18488	0.785656	0.498208	0.686861	-1.20434	0.00800684	0.0335278	AT2G46150.1		Late embryogenesis abundant (LEA) hydroxyproline-rich glycoprotein family
Glyma.08G020900	11.0873	6.01188	8.52023	1.56785	3.19492	2.58887	-1.79013	3.19166e-09	5.63797e-08	AT4G23750.2	CRF2,TMO3	cytokinin response factor 2
Glyma.08G021100	34.0992	39.7979	29.9562	78.1672	96.4681	101.069	1.41965	3.9499e-25	4.03077e-23	AT2G46330.1	AGP16,ATAGP16	arabinogalactan protein 16
Glyma.08G021900	1.32054	0.629026	0.477178	3.06432	2.16769	1.81533	1.54983	3.33696e-05	0.00028571	AT4G23810.1	ATWRKY53,WRKY53	WRKY family transcription factor
Glyma.08G023700	0.556752	0.649299	0.575908	0.154867	0.071691	0.267359	-1.83831	0.00350545	0.0168179	AT4G26570.1	ATCBL3,CBL3	calcineurin B-like 3
Glyma.08G024700	0	0	0	0.151837	0.093809	0.032564	6.06912	0.00181201	0.00956953	AT5G46290.1	KAS I,KAS1	3-ketoacyl-acyl carrier protein synthase I
Glyma.08G026200	4.19608	6.22414	5.4468	1.8987	1.68715	2.38651	-1.39236	1.97118e-09	3.60486e-08	AT4G24050.1		NAD(P)-binding Rossmann-fold superfamily protein
Glyma.08G026900	2.04215	2.54295	1.11048	0.541135	0.846283	1.16314	-1.14954	0.00409309	0.0191827	AT5G36110.1	CYP716A1	cytochrome P450, family 716, subfamily A, polypeptide 1
Glyma.08G031600	4.12332	3.03324	2.52662	0.806251	0.3856	0.647431	-2.36788	1.39655e-07	1.86383e-06	AT2G19790.1		SNARE-like superfamily protein
Glyma.08G032800	116.662	70.148	74.615	48.0774	33.5408	34.8839	-1.15269	0.000356981	0.0023315	AT5G56550.1	ATOXS3,OXS3	oxidative stress 3
Glyma.08G033000	4.7917	4.32475	4.2282	1.67078	1.13545	1.81018	-1.52053	7.25508e-11	1.62581e-09	AT5G19730.1		Pectin lyase-like superfamily protein
Glyma.08G033300	17.7392	16.3793	16.8026	5.13373	7.28186	7.26429	-1.36058	4.25374e-20	2.71569e-18	AT4G29130.1	ATHXK1,GIN2,HXK1	hexokinase 1
Glyma.08G034400	4.50855	4.30262	4.89577	1.07851	2.0976	1.29886	-1.59891	1.47495e-07	1.96257e-06	AT4G29110.1
Glyma.08G035300	33.1047	28.99	33.1361	12.3525	12.91	14.4563	-1.23482	5.70562e-32	8.90901e-30	AT1G77210.2	AtSTP14,STP14	sugar transporter 14
Glyma.08G036900	9.99293	8.30612	7.4662	2.06188	3.17037	3.02946	-1.64419	1.63347e-15	6.50712e-14	AT4G29100.1		basic helix-loop-helix (bHLH) DNA-binding superfamily protein
Glyma.08G037000	1.51285	1.83091	1.54365	0.841811	0.739098	0.676467	-1.09602	3.11517e-07	3.95164e-06	AT3G06880.2		Transducin/WD40 repeat-like superfamily protein
Glyma.08G038400	0.157904	0.218349	0.292373	0.463595	0.690819	0.806211	1.56056	0.00907877	0.0372439	AT5G19650.1	ATOFP8,OFP8	ovate family protein 8
Glyma.08G039500	0.137317	0.031092	0.363324	0	0.028297	0	-4.1486	0.00469869	0.021457	AT3G24460.1		Serinc-domain containing serine and sphingolipid biosynthesis protein
Glyma.08G043500	191.562	223.646	208.175	474.131	452.349	418.643	1.12537	1.06925e-32	1.73219e-30	AT1G14870.1	PCR2	PLANT CADMIUM RESISTANCE 2
Glyma.08G043800	21.9841	24.8521	21.4999	1.84906	3.17921	2.06362	-3.24735	2.01134e-58	1.08613e-55	AT1G14890.1		Plant invertase/pectin methylesterase inhibitor superfamily protein
Glyma.08G043900	0.048163	0.140069	0.054121	0.231612	0.286713	0.309936	1.77344	0.00936113	0.0382191	AT4G33760.1		tRNA synthetase class II (D, K and N) family protein
Glyma.08G044400	9.08917	7.19934	8.42715	25.468	16.8011	13.0825	1.18317	1.96843e-07	2.56734e-06	AT1G73805.1		Calmodulin binding protein-like
Glyma.08G044800	1.74305	0.831925	1.54824	0.471225	0.243493	0.361148	-1.92832	3.35782e-05	0.000287117	AT3G18300.1
Glyma.08G045700	24.0492	19.2912	21.3618	5.05308	5.13719	5.69914	-2.06781	1.46616e-53	6.47778e-51	AT2G01680.1		Ankyrin repeat family protein
Glyma.08G049200	1.98049	1.48999	1.09006	4.70953	5.43385	3.55586	1.36857	1.81189e-08	2.82689e-07	AT1G12330.1
Glyma.08G050400	0	0	0.088797	2.84515	2.78287	2.36183	6.31673	3.4572e-05	0.000294966	AT1G05010.1	ACO4,EAT1,EFE	ethylene-forming enzyme
Glyma.08G052100	0.839977	0.619175	0.684145	0.200081	0.286048	0.276689	-1.47493	0.00434607	0.0201425	AT3G18050.1
Glyma.08G052800	1.313	1.22428	1.65844	0.362966	0.47132	0.423609	-1.72018	0.00017037	0.00121496	AT1G18170.1		FKBP-like peptidyl-prolyl cis-trans isomerase family protein
Glyma.08G057251	1.10943	0.521355	0.361474	0	0.179057	0.008523	-3.32751	0.00239295	0.0121634	AT1G48420.1	ACD1,ATACD1,D-CDES	D-cysteine desulfhydrase
Glyma.08G058800	1.4482	1.21265	1.25482	2.7344	2.85198	2.41843	1.0209	0.000111311	0.000832582	AT4G21470.1	ATFMN/FHY,FMN/FHY	riboflavin kinase/FMN hydrolase
Glyma.08G058900	3.58582	4.62755	3.26785	10.5893	7.30746	5.83236	1.06826	6.33947e-05	0.000506532	AT1G61340.1		F-box family protein
Glyma.08G059700	95.1701	72.8219	75.0574	17.1013	14.7551	14.7729	-2.37005	6.49432e-71	5.61109e-68	AT1G11260.1	ATSTP1,STP1	sugar transporter 1
Glyma.08G060400	2.32193	1.78585	1.97274	1.02544	0.298973	0.49194	-1.87329	0.00049944	0.00313197	AT1G11380.1		PLAC8 family protein
Glyma.08G061300	1.54449	0.772428	1.24902	0.035034	0.239577	0.065354	-3.33742	4.41743e-08	6.46161e-07	AT3G20640.1		basic helix-loop-helix (bHLH) DNA-binding superfamily protein
Glyma.08G061900	2.37948	2.31099	3.19466	0.225141	0.316381	0.27369	-3.30285	9.81316e-26	1.0453e-23	AT5G54590.2	CRLK1	Protein kinase superfamily protein
Glyma.08G063100	1.55475	2.34809	1.17929	6.94603	5.56913	5.11763	1.75595	7.34385e-09	1.21969e-07	AT3G20870.1	ZTP29	ZIP metal ion transporter family
Glyma.08G063167	2.94984	5.3951	3.48344	10.6037	11.4164	9.58081	1.43542	2.99005e-08	4.49723e-07	AT5G65780.1	ATBCAT-5	branched-chain amino acid aminotransferase 5 / branched-chain amino acid transaminase 5 (BCAT5)
Glyma.08G063233	4.74458	5.03946	2.62716	9.39679	11.8211	11.2527	1.3984	6.35193e-07	7.60354e-06	AT1G10070.3	ATBCAT-2,BCAT-2	branched-chain amino acid transaminase 2
Glyma.08G063700	2.22775	1.8931	1.91818	0.413962	0.473797	0.737549	-1.88649	7.30755e-10	1.42201e-08	AT1G58440.1	SQE1,XF1	FAD/NAD(P)-binding oxidoreductase family protein
Glyma.08G063900	0.93175	0.687511	0.980526	2.7589	2.4096	2.40219	1.52761	0.000329165	0.002178	AT4G37850.1		basic helix-loop-helix (bHLH) DNA-binding superfamily protein
Glyma.08G066200	0.526059	0.253458	0.464494	1.61221	0.765102	0.955279	1.43139	0.00106849	0.00607533	AT5G10530.1		Concanavalin A-like lectin protein kinase family protein
Glyma.08G066900	2.41419	1.73032	2.17585	0.463583	0.476987	1.17478	-1.56189	0.000446982	0.00284336	AT2G23970.1		Class I glutamine amidotransferase-like superfamily protein
Glyma.08G070400	13.5664	17.0528	16.6031	35.1973	33.463	32.526	1.11525	2.84556e-22	2.1908e-20	AT5G64300.1	ATGCH,ATRIBA1,GCH,RFD1	GTP cyclohydrolase II
Glyma.08G074100	6.76645	8.56471	7.796	20.1603	16.1351	12.7917	1.10445	1.69167e-07	2.2273e-06	AT5G64080.1		Bifunctional inhibitor/lipid-transfer protein/seed storage 2S albumin superfamily protein
Glyma.08G074200	2.66417	2.15085	2.51392	8.51897	7.968	4.61804	1.5421	2.17804e-07	2.82556e-06	AT4G13830.2	J20	DNAJ-like 20
Glyma.08G075900	3.07365	3.58838	3.4051	0.545685	0.584791	0.8013	-2.36956	3.82084e-12	1.01889e-10	AT3G43660.1		Vacuolar iron transporter (VIT) family protein
Glyma.08G076000	22.7129	35.1892	31.4513	8.08557	8.9568	9.039	-1.75987	8.58514e-25	8.47183e-23	AT3G43660.1		Vacuolar iron transporter (VIT) family protein
Glyma.08G076300	129.52	223.961	159.087	804.781	659.468	638.515	2.05631	2.82711e-33	4.6379e-31	AT3G43660.1		Vacuolar iron transporter (VIT) family protein
Glyma.08G076700	0	0.072895	0	0.240263	0.307121	0.339818	3.70576	0.00414048	0.0193697	AT1G68170.1		nodulin MtN21 /EamA-like transporter family protein
Glyma.08G083000	0.166525	0.171644	0.161273	0.61977	0.535885	0.611399	1.83736	1.74073e-05	0.000159697	AT5G46330.1	FLS2	Leucine-rich receptor-like protein kinase family protein
Glyma.08G083300	0.914421	0.750662	0.763586	1.55243	1.64952	1.77454	1.12024	6.85634e-10	1.33688e-08	AT5G46330.1	FLS2	Leucine-rich receptor-like protein kinase family protein
Glyma.08G087900	0.20007	0.765393	0.332929	1.24608	1.68436	2.93051	2.09714	2.24133e-06	2.43211e-05	AT1G48100.1		Pectin lyase-like superfamily protein
Glyma.08G090400	10.1057	13.5507	11.6284	22.1837	24.3481	25.6343	1.0458	7.07547e-15	2.6426e-13	AT3G18420.1		Protein prenylyltransferase superfamily protein
Glyma.08G091500	0.855928	0.552134	1.18441	2.40285	2.07738	1.47233	1.20483	0.000962378	0.005554	AT5G17330.1	GAD,GAD1	glutamate decarboxylase
Glyma.08G091600	34.6028	33.5462	35.5149	14.9788	14.6099	12.8657	-1.27843	1.83222e-39	4.04754e-37	AT2G02040.1	ATPTR2,ATPTR2-B,NTR1,PTR2,PTR2-B	peptide transporter 2
Glyma.08G092200	0.308191	0.285001	0.566134	0.537686	1.08795	0.693934	1.00568	0.0129535	0.0499091	AT2G01950.1	BRL2,VH1	BRI1-like 2
Glyma.08G093300	7.07497	6.46851	6.54887	2.24336	2.57758	3.82348	-1.208	7.9014e-08	1.10308e-06	AT1G14700.1	ATPAP3,PAP3	purple acid phosphatase 3
Glyma.08G093600	30.4348	17.1399	29.4302	7.11494	7.15108	7.40176	-1.81867	1.50583e-18	8.42401e-17	AT2G01890.1	ATPAP8,PAP8	purple acid phosphatase 8
Glyma.08G094400	1.93477	1.41438	1.33075	2.91231	3.50459	3.54191	1.09728	8.66592e-07	1.01302e-05	AT1G18390.1		Protein kinase superfamily protein
Glyma.08G095300	0.778899	1.29114	0.877457	4.03494	3.4195	3.58295	1.92021	9.97556e-12	2.52178e-10	AT5G55690.1		MADS-box transcription factor family protein
Glyma.08G097000	0.399431	0.887354	0.472742	1.52915	1.34143	1.80276	1.43238	0.00287134	0.0142087	AT5G19875.1
Glyma.08G097300	43.7676	75.0678	45.1827	128.273	130.944	141.745	1.30478	1.73218e-14	6.21859e-13	AT4G18360.1		Aldolase-type TIM barrel family protein
Glyma.08G099600	0.102807	0.079351	0.030936	0.303996	0.416172	0.358999	2.30891	0.00176307	0.00934954	AT1G30280.1		Chaperone DnaJ-domain superfamily protein
Glyma.08G102400	0.221627	0.322661	0.559121	0.074832	0.168234	0.06817	-1.80043	0.0108997	0.0433714	AT1G67600.1		Acid phosphatase/vanadium-dependent haloperoxidase-related protein
Glyma.08G103300	145.962	108.403	100.283	40.6369	41.0981	47.4171	-1.37737	2.69053e-22	2.07555e-20	AT1G67480.1		Galactose oxidase/kelch repeat superfamily protein
Glyma.08G103500	55.012	41.6212	42.4633	16.9728	15.5664	20.0835	-1.39323	6.78902e-17	3.19174e-15
Glyma.08G105500	0.239911	0.054435	0.108832	0	0	0	-5.84091	0.00281568	0.0139706	AT1G24260.2	AGL9,SEP3	K-box region and MADS-box transcription factor family protein
Glyma.08G106100	1.74108	0.964874	1.20594	2.85024	2.30043	3.97781	1.2203	0.00175728	0.00932226	AT4G34880.1		Amidase family protein
Glyma.08G107400	0	0	0.053055	0.245923	0.242059	0.268914	3.77669	0.000593436	0.00363867	AT3G23740.1
Glyma.08G107500	12.976	14.665	14.8472	47.7984	54.6548	51.8622	1.87351	1.12266e-80	1.2838e-77	AT4G15550.1	IAGLU	indole-3-acetate beta-D-glucosyltransferase
Glyma.08G109200	0.062618	0.145882	0	1.6093	0.574495	1.0057	3.97493	1.79539e-06	1.97636e-05	AT5G13930.1	ATCHS,CHS,TT4	Chalcone and stilbene synthase family protein
Glyma.08G109400	0.77381	0.757815	0.480269	3.05464	1.67214	1.49905	1.64226	5.74228e-05	0.000465318	AT5G13930.1	ATCHS,CHS,TT4	Chalcone and stilbene synthase family protein
Glyma.08G109500	1.26898	0.813652	1.10608	6.59576	4.75314	6.11389	2.45695	4.88231e-22	3.65046e-20	AT5G13930.1	ATCHS,CHS,TT4	Chalcone and stilbene synthase family protein
Glyma.08G110420	0.783644	0.842016	0.352121	3.58426	2.75166	1.57089	2.02037	3.78455e-06	3.94592e-05	AT5G13930.1	ATCHS,CHS,TT4	Chalcone and stilbene synthase family protein
Glyma.08G110460	0.553172	0.539492	0.200502	2.81163	1.08049	1.17725	1.9891	0.000202525	0.00141902	AT5G13930.1	ATCHS,CHS,TT4	Chalcone and stilbene synthase family protein
Glyma.08G110500	0.017947	0	0	0.809126	0.385283	0	5.81933	0.00106029	0.00603748	AT5G13930.1	ATCHS,CHS,TT4	Chalcone and stilbene synthase family protein
Glyma.08G110901	1.00936	1.16636	0.572218	4.38826	2.61426	1.9178	1.7218	5.13718e-05	0.00042218	AT5G13930.1	ATCHS,CHS,TT4	Chalcone and stilbene synthase family protein
Glyma.08G112500	28.5863	24.3748	23.9595	9.382	10.7353	12.6463	-1.22067	3.16916e-14	1.10015e-12	AT1G55265.1		Protein of unknown function, DUF538
Glyma.08G113400	18.5875	11.8658	20.6333	1.36387	2.68287	2.57625	-2.93615	1.57279e-29	2.10863e-27	AT3G13620.1		Amino acid permease family protein
Glyma.08G114800	2.23203	2.06614	1.92483	5.08838	3.38148	4.86279	1.10546	1.25222e-05	0.000118286	AT5G19830.1		Peptidyl-tRNA hydrolase family protein
Glyma.08G115700	31.1236	23.4802	24.2613	9.67631	8.37591	9.41437	-1.51273	2.24553e-24	2.1504e-22	AT1G29120.4		Hydrolase-like protein family
Glyma.08G116900	0.904579	0.868427	0.358753	3.56715	2.08855	2.13759	1.88005	1.05926e-05	0.000101338	AT5G43060.1		Granulin repeat cysteine protease family protein
Glyma.08G117400	0.18226	0.269908	0.145437	0.57378	0.353532	0.481021	1.24975	0.00669457	0.0288948	AT4G18750.1	DOT4	Pentatricopeptide repeat (PPR) superfamily protein
Glyma.08G119900	18.5455	13.8425	15.7029	4.9611	10.086	5.52362	-1.21484	4.313e-07	5.32855e-06	AT4G18880.1	AT-HSFA4A,HSF A4A	heat shock transcription factor A4A
Glyma.08G120200	3.34028	2.02808	2.53018	0	0.297595	0.449406	-3.38627	0.0110351	0.0438293	AT4G18910.1	ATNLM2,NIP1;2,NLM2	NOD26-like intrinsic protein 1;2
Glyma.08G120302	1.79397	1.45212	0.625255	3.2347	3.71114	2.49346	1.21237	1.31953e-05	0.000124041	AT1G29750.2	RKF1	receptor-like kinase in flowers 1
Glyma.08G127400	0.41748	0.205639	0.215896	0.738131	0.636166	0.746485	1.36859	0.00218197	0.0112349	AT1G11050.1		Protein kinase superfamily protein
Glyma.08G129600	6.03483	5.50019	5.96736	2.24858	2.40387	2.19024	-1.34119	9.80978e-17	4.53513e-15	AT4G21120.1	AAT1,CAT1	amino acid transporter 1
Glyma.08G133100	1.89047	0.839823	1.63378	4.51307	3.33924	3.78534	1.41788	0.000104041	0.000784392
Glyma.08G133600	15.8636	11.3927	11.6786	4.5119	5.83345	5.20283	-1.31479	1.40979e-12	3.97193e-11	AT4G33950.1	ATOST1,OST1,P44,SNRK2-6,SNRK2.6,SRK2E	Protein kinase superfamily protein
Glyma.08G136600	2.44941	1.79683	1.68529	0.715189	0.741021	0.825724	-1.3646	8.46721e-06	8.24869e-05	AT4G39840.1
Glyma.08G138901	9.64977	4.87254	6.31435	3.28835	2.37329	2.35198	-1.36609	4.65304e-07	5.72138e-06	AT4G39830.1		Cupredoxin superfamily protein
Glyma.08G140600	3.95112	1.7612	1.31783	0.509024	0.372669	0.29939	-2.51764	1.15114e-08	1.84258e-07	AT4G36220.1	CYP84A1,FAH1	ferulic acid 5-hydroxylase 1
Glyma.08G143700	7.45645	3.21434	5.62032	1.80589	2.42039	2.91398	-1.17916	0.00195595	0.0102201
Glyma.08G147800	0.032274	0.181665	0	0.260593	0.455922	0.621338	2.634	0.00951703	0.0387214	AT3G18660.2	GUX1,PGSIP1	plant glycogenin-like starch initiation protein 1
Glyma.08G148800	10.3014	6.91752	8.12367	3.38897	3.49388	3.67951	-1.25397	1.67467e-10	3.55993e-09	AT5G06710.1	HAT14	homeobox from Arabidopsis thaliana
Glyma.08G150500	0.515354	0.738567	0.696006	0.049426	0.129599	0	-3.29976	8.64513e-05	0.000665721	AT2G44480.1	BGLU17	beta glucosidase 17
Glyma.08G153400	475.179	349.275	387.565	63.877	80.695	79.2209	-2.42854	7.49684e-71	6.20164e-68
Glyma.08G153600	25.4127	14.8157	20.3988	7.1531	7.51699	7.48184	-1.44159	6.79315e-10	1.32589e-08
Glyma.08G158800	0.05821	0.133482	0	0.419276	0.401435	0.418294	2.68238	0.00402562	0.0188993	AT2G31920.1		Plant protein of unknown function (DUF936)
Glyma.08G160800	0.216834	0.10546	0.27813	1.49752	0.4813	0.559032	2.08326	0.00460085	0.0211169	AT2G21820.1
Glyma.08G161000	47.2372	47.7557	63.4887	101.107	101.662	114.931	1.01828	5.8253e-17	2.77219e-15	AT3G12670.1	emb2742	CTP synthase family protein
Glyma.08G161200	6.37431	14.6493	7.55003	61.7518	44.0487	47.2649	2.44324	9.58939e-21	6.35154e-19
Glyma.08G162100	30.741	21.8777	24.7862	0.147944	0.829538	1.87356	-4.77233	5.34899e-08	7.69685e-07	AT3G12700.1		Eukaryotic aspartyl protease family protein
Glyma.08G162200	38.8743	28.5855	34.535	15.0174	15.7347	16.3315	-1.06775	2.11153e-17	1.05931e-15	AT1G79270.1	ECT8	evolutionarily conserved C-terminal region 8
Glyma.08G163200	0.097899	0.165263	0.088376	0	0	0	-5.51511	0.00676865	0.029166	AT3G12720.1	ATMYB67,ATY53,MYB67	myb domain protein 67
Glyma.08G163600	0.091383	0.047924	0.051141	0	0	0	-5.43394	0.00896916	0.0368861	AT2G44260.1		Plant protein of unknown function (DUF946)
Glyma.08G166300	2.50147	1.44157	2.16892	5.06364	7.5511	4.08651	1.4435	7.01224e-05	0.000553688
Glyma.08G166600	3.92915	13.455	5.77588	16.238	11.1831	19.753	1.04797	0.0114444	0.0451551	AT2G35615.1		Eukaryotic aspartyl protease family protein
Glyma.08G168300	55.3775	25.5273	36.5023	21.0434	16.2271	20.0224	-1.02694	2.0773e-05	0.000186871	AT3G12830.1		SAUR-like auxin-responsive protein family
Glyma.08G170700	55.3672	33.2533	46.3639	101.654	100.416	87.2533	1.10124	9.05777e-10	1.7434e-08	AT2G32190.1
Glyma.08G172300	36.3793	30.7022	27.9939	1.92364	3.84151	4.30689	-3.24315	1.76216e-37	3.53159e-35	AT2G32190.1
Glyma.08G172502	0.300997	0.278293	0.292256	0.4364	0.721304	0.721208	1.11122	0.00852165	0.0353372	AT1G20230.1		Pentatricopeptide repeat (PPR) superfamily protein
Glyma.08G173400	11.9095	9.98518	9.91663	5.06874	5.18399	4.73148	-1.07365	4.23278e-11	9.77839e-10	AT1G56010.2	anac021,ANAC022,NAC1	NAC domain containing protein 1
Glyma.08G173800	2.31062	1.95268	1.84024	5.10046	3.94659	4.67135	1.1774	2.01924e-09	3.68929e-08	AT1G16670.1		Protein kinase superfamily protein
Glyma.08G176300	1.57313	1.90329	1.59708	3.32264	5.23674	3.32005	1.24247	1.55454e-07	2.06141e-06	AT3G14440.1	ATNCED3,NCED3,SIS7,STO1	nine-cis-epoxycarotenoid dioxygenase 3
Glyma.08G177100	2.74814	2.77613	2.26035	5.06352	4.99133	5.77062	1.03255	6.08317e-05	0.000489271
Glyma.08G178500	0.726451	0.763979	0.996765	2.14619	2.92287	2.09405	1.53418	5.05442e-07	6.17393e-06	AT1G02170.1	AMC1,ATMC1,ATMCPB1,LOL3,MCP1B	metacaspase 1
Glyma.08G181900	3.91523	3.97932	4.27473	0.494283	0.607306	1.14966	-2.41084	3.86909e-11	8.96486e-10	AT3G43660.1		Vacuolar iron transporter (VIT) family protein
Glyma.08G182300	71.7266	45.6117	45.4062	21.7716	22.0676	21.8808	-1.29546	1.59643e-13	5.05037e-12	AT1G43670.1		Inositol monophosphatase family protein
Glyma.08G188300	183.333	134.933	233.308	27.8034	33.4487	31.045	-2.5804	2.67912e-54	1.22546e-51	AT1G60940.2	SNRK2-10,SNRK2.10,SRK2B	SNF1-related protein kinase 2.10
Glyma.08G196700	3.08473	4.63442	4.07258	8.54853	7.15247	9.91115	1.14594	3.87671e-14	1.33623e-12	AT1G73020.1
Glyma.08G196900	117.057	150.643	124.348	285.116	247.419	264.224	1.0389	1.28692e-20	8.43768e-19	AT1G51760.1	IAR3,JR3	peptidase M20/M25/M40 family protein
Glyma.08G200200	0.97751	2.63136	1.33421	4.68619	3.20854	4.64292	1.36164	0.000321313	0.0021344	AT4G25150.1		HAD superfamily, subfamily IIIB acid phosphatase
Glyma.08G201100	0.613364	0.78243	0.047633	3.07499	3.01098	2.37816	2.52135	6.58882e-05	0.00052473	AT3G16360.2	AHP4	HPT phosphotransmitter 4
Glyma.08G203000	2.73916	2.41456	3.72317	0.293016	0.342799	0.988111	-2.44054	3.75778e-07	4.70388e-06	AT3G16240.1	AQP1,ATTIP2;1,DELTA-TIP,DELTA-TIP1,TIP2;1	delta tonoplast integral protein
Glyma.08G204000	0.182418	0.502373	0.238105	0.05505	0	0.10189	-2.61616	0.00781945	0.03286	AT1G52190.1		Major facilitator superfamily protein
Glyma.08G204100	21.5074	15.2851	14.6158	3.22499	3.78325	5.59854	-2.01299	3.78792e-13	1.13813e-11	AT3G16175.1		Thioesterase superfamily protein
Glyma.08G206200	23.2737	28.1748	13.835	65.2117	69.7613	46.8685	1.49487	8.66453e-11	1.92062e-09
Glyma.08G208600	0.458821	0.305135	0.277547	1.00427	0.813617	0.870249	1.37505	2.45026e-05	0.000216318	AT1G52780.1		Protein of unknown function (DUF2921)
Glyma.08G208800	9.16733	10.6155	8.17499	0.098611	0.164104	0	-6.57143	2.17217e-41	5.41373e-39	AT2G29880.1
Glyma.08G208902	4.41565	3.83212	2.89726	1.44172	1.43656	1.57114	-1.31314	1.14188e-10	2.48579e-09	AT1G15510.1	ATECB2,ECB2,VAC1	Tetratricopeptide repeat (TPR)-like superfamily protein
Glyma.08G210700	18.9817	14.3345	15.8058	5.48795	7.85089	6.72888	-1.28092	1.63445e-12	4.55864e-11	AT1G27340.1		Galactose oxidase/kelch repeat superfamily protein
Glyma.08G211000	58.1405	21.1009	2.89007	1.26897	1.14298	1.18771	-4.50853	1.4072e-05	0.00013155	AT1G15385.1
Glyma.08G211100	55.5308	35.4885	33.644	19.2025	17.4932	17.458	-1.19258	1.05768e-09	2.01977e-08	AT1G80160.1		Lactoylglutathione lyase / glyoxalase I family protein
Glyma.08G214300	0.537398	0.835954	0.695933	0.137817	0.416875	0.282098	-1.30568	0.00907112	0.0372277	AT1G15690.2	ATAVP3,AtVHP1;1,AVP-3,AVP1	Inorganic H pyrophosphatase family protein
Glyma.08G215500	0.472131	0.531797	0.229784	0	0.116283	0	-3.37729	0.00893631	0.0367704	AT4G37850.1		basic helix-loop-helix (bHLH) DNA-binding superfamily protein
Glyma.08G218100	9.58361	9.51786	6.76261	23.2239	23.2966	21.8129	1.41506	1.90882e-18	1.05569e-16	AT1G15950.1	ATCCR1,CCR1,IRX4	cinnamoyl coa reductase 1
Glyma.08G218200	53.5784	42.8952	32.8719	14.7563	16.6202	13.9825	-1.50897	1.62521e-19	9.88858e-18	AT1G15960.1	ATNRAMP6,NRAMP6	NRAMP metal ion transporter 6
Glyma.08G218300	0.094562	0.102554	0	0	0	0	-5.8911	0.0128598	0.0496192	AT2G29880.1
Glyma.08G218400	80.8622	67.1774	74.9547	19.7183	19.0402	18.8237	-1.94075	6.35498e-79	7.05947e-76	AT5G10930.1	CIPK5,SnRK3.24	CBL-interacting protein kinase 5
Glyma.08G220000	173.31	142.745	148.099	74.1025	53.9222	73.861	-1.18939	1.18767e-17	6.09191e-16	AT1G80920.1	J8	Chaperone DnaJ-domain superfamily protein
Glyma.08G225000	18.9996	21.4254	19.7353	44.9306	49.933	40.2233	1.1825	2.89889e-24	2.74231e-22	AT3G20240.1		Mitochondrial substrate carrier family protein
Glyma.08G227400	7.59811	10.0743	6.79609	40.5512	31.9653	28.2971	2.06197	1.13548e-23	1.0243e-21	AT5G10390.1		Histone superfamily protein
Glyma.08G232400	7.34819	6.74163	6.52403	15.4555	12.6837	12.8709	1.00036	3.34547e-09	5.87232e-08
Glyma.08G241000	1.77048	0.326335	2.25454	0	0	0	-9.3819	9.38711e-12	2.38232e-10	AT3G29200.1	ATCM1,CM1	chorismate mutase 1
Glyma.08G241600	53.5327	32.3494	38.624	12.0026	10.1463	14.1637	-1.78702	2.27959e-21	1.60272e-19	AT5G15410.2	ATCNGC2,CNGC2,DND1	Cyclic nucleotide-regulated ion channel family protein
Glyma.08G241650	0.857238	0.03913	0.597666	0	0.061347	0.141102	-3.14907	0.00976828	0.0395697	AT2G05642.1		Nucleic acid-binding, OB-fold-like protein
Glyma.08G241800	0.025314	0.169979	0.091178	0	0	0	-6.17026	0.00103022	0.00589046	AT5G39380.1		Plant calmodulin-binding protein-related
Glyma.08G245600	0.027474	0.185106	0.024802	0.366088	0.626164	0.706592	2.88235	0.00019069	0.00134581	AT5G15870.1		glycosyl hydrolase family 81 protein
Glyma.08G247140	7.11483	14.2562	11.7816	4.48458	4.42269	6.24922	-1.10754	0.000689063	0.00415168	AT5G39050.1		HXXXD-type acyl-transferase family protein
Glyma.08G249900	2.3869	0.868409	1.80901	3.77857	3.90307	3.49545	1.14631	0.000783815	0.00464341	AT5G15650.1	ATRGP2,RGP2	reversibly glycosylated polypeptide 2
Glyma.08G251100	0.434028	0.256868	0.555414	0.770921	1.41055	1.15043	1.418	0.0028323	0.014036	AT3G46290.1	HERK1	hercules receptor kinase 1
Glyma.08G255800	4.89131	3.23619	4.19891	1.15152	1.8201	1.3784	-1.49196	9.45975e-10	1.81627e-08	AT3G02470.1	SAMDC	S-adenosylmethionine decarboxylase
Glyma.08G258300	0.495513	0.462666	0.620227	0.212665	0.170724	0.087077	-1.69679	0.00553759	0.0245778	AT2G39430.1		Disease resistance-responsive (dirigent-like protein) family protein
Glyma.08G261450	4.55343	7.10445	5.43946	11.3639	18.8308	11.7904	1.31205	0.000165942	0.0011884
Glyma.08G264701	0	0	0.258291	1.15828	1.72172	0.349027	3.61888	0.00878081	0.0362534	AT1G19180.1	JAZ1,TIFY10A	jasmonate-zim-domain protein 1
Glyma.08G269000	2.39043	3.28752	2.32317	6.4112	6.74257	4.83842	1.18773	7.84191e-09	1.29245e-07	AT3G48670.1	IDN2,RDM12	XH/XS domain-containing protein
Glyma.08G271402	411.135	403.481	409.173	185.83	207.537	202.811	-1.02553	5.34447e-46	1.67575e-43
Glyma.08G272600	5.14977	3.49045	3.46579	1.73751	1.54887	1.82379	-1.23188	1.14197e-06	1.30319e-05	AT5G46800.1	BOU	Mitochondrial substrate carrier family protein
Glyma.08G277000	10.2613	4.24629	8.64121	28.6458	18.6148	16.29	1.47124	0.000811354	0.00478977	AT4G15560.1	CLA,CLA1,DEF,DXPS2,DXS	Deoxyxylulose-5-phosphate synthase
Glyma.08G279700	1.63683	0.381814	3.02272	0.354872	0.099321	0.245876	-2.78064	0.0001744	0.00124029	AT5G10480.1	PAS2,PEP	Protein-tyrosine phosphatase-like, PTPLA
Glyma.08G280300	0.961293	0.426715	0.664821	0	0.20448	0	-3.30041	0.00411019	0.0192419	AT4G24570.1	DIC2	dicarboxylate carrier 2
Glyma.08G284000	1.28329	0.887179	1.51964	0.126999	0.188202	0.408555	-2.33979	4.8326e-07	5.92344e-06	AT1G12940.1	ATNRT2.5,NRT2.5	nitrate transporter2.5
Glyma.08G286700	7.59626	8.64622	8.73723	3.51055	2.67289	4.67855	-1.19087	6.33215e-08	8.99174e-07	AT5G14740.2	BETA CA2,CA18,CA2	carbonic anhydrase 2
Glyma.08G288600	35.8238	28.2012	19.8487	11.7132	12.0853	11.6028	-1.18127	4.1556e-13	1.24189e-11	AT1G60140.1	ATTPS10,TPS10	trehalose phosphate synthase
Glyma.08G292000	1.16055	1.26842	1.27429	3.7455	2.51334	1.8939	1.1567	0.000358277	0.002338	AT5G56660.1	ILL2	IAA-leucine resistant (ILR)-like 2
Glyma.08G298900	105.57	80.7641	92.0328	33.2774	35.03	35.9305	-1.4096	2.81567e-35	5.13958e-33	AT2G02870.2		Galactose oxidase/kelch repeat superfamily protein
Glyma.08G301600	0.672579	0.612175	0.796809	2.33756	1.31889	1.1767	1.22288	0.0100114	0.0403928	AT5G12340.1
Glyma.08G302900	0.268259	0.447511	0.748923	1.39045	1.1379	2.31324	1.72796	1.215e-05	0.000115049	AT4G20270.1	BAM3	Leucine-rich receptor-like protein kinase family protein
Glyma.08G303400	0.574814	0.490324	0.777796	1.29058	1.36967	1.87955	1.30483	0.00397818	0.0187186	AT2G30820.2
Glyma.08G303800	4.9644	4.38268	5.08849	11.8565	10.8783	10.221	1.20343	2.41205e-22	1.89074e-20	AT2G43020.1	ATPAO2,PAO2	polyamine oxidase 2
Glyma.08G306200	2.74304	1.69564	2.19033	0.413617	0.932159	0.461482	-1.84872	4.50314e-06	4.6318e-05	AT5G17230.2	PSY	PHYTOENE SYNTHASE
Glyma.08G306600	5.84607	8.58746	5.9494	17.1344	14.9528	16.1641	1.2597	1.58503e-13	5.0225e-12	AT1G06660.1
Glyma.08G307600	1.3712	1.32171	1.58382	3.56726	3.23412	2.97758	1.20378	8.68692e-10	1.67783e-08	AT3G59080.1		Eukaryotic aspartyl protease family protein
Glyma.08G308000	0.383296	0.39956	0.497527	1.12431	1.15845	1.38928	1.52383	5.92896e-05	0.000478253	AT4G18260.1		Cytochrome b561/ferric reductase transmembrane protein family
Glyma.08G308900	10.2742	13.6565	10.7485	29.3872	31.8314	23.3943	1.30106	1.38959e-17	7.07163e-16	AT3G59110.1		Protein kinase superfamily protein
Glyma.08G314700	1.90786	0.904698	0.972588	0	0.022218	0	-6.85141	1.13018e-08	1.81351e-07	AT4G27030.1	FAD4,FADA	fatty acid desaturase A
Glyma.08G319100	4.91497	4.23193	4.30267	2.30695	2.24239	1.99302	-1.02571	3.51639e-09	6.15012e-08	AT5G55060.1
Glyma.08G320200	0.672777	0.39995	0.593956	1.16884	1.17783	1.38734	1.15689	0.00134995	0.0074248	AT1G62300.1	ATWRKY6,WRKY6	WRKY family transcription factor
Glyma.08G321100	301.755	263.076	274.909	62.3194	82.7924	81.2614	-1.8822	3.45598e-60	1.97601e-57	AT5G10770.1		Eukaryotic aspartyl protease family protein
Glyma.08G321700	3.06201	3.72961	5.12003	0.488728	0.469497	0.613893	-2.89582	1.08869e-21	7.82408e-20	AT3G20300.1		Protein of unknown function (DUF3537)
Glyma.08G328200	0.226616	0	0.136837	0.615534	0.851711	0.849325	2.67028	0.00438134	0.0202793
Glyma.08G328800	0.765961	0.860272	0.728609	1.85133	1.53683	1.70628	1.17544	1.93232e-08	2.98841e-07	AT3G07040.1	RPM1,RPS3	NB-ARC domain-containing disease resistance protein
Glyma.08G332300	4.69821	3.91357	4.77927	1.84905	2.0373	2.20507	-1.12301	1.0341e-09	1.97862e-08	AT5G55970.2		RING/U-box superfamily protein
Glyma.08G338100	1.48807	2.10645	1.80994	4.9619	3.25588	4.12945	1.20695	7.5476e-07	8.91948e-06	AT4G01070.1	GT72B1,UGT72B1	UDP-Glycosyltransferase superfamily protein
Glyma.08G338500	5.27221	4.86139	6.83244	1.93943	2.75053	2.53186	-1.2205	4.10789e-09	7.11425e-08	AT4G01070.1	GT72B1,UGT72B1	UDP-Glycosyltransferase superfamily protein
Glyma.08G338600	5.32853	4.44461	6.676	2.03412	1.83364	2.65319	-1.32443	1.30915e-08	2.07669e-07	AT4G01070.1	GT72B1,UGT72B1	UDP-Glycosyltransferase superfamily protein
Glyma.08G339000	2.04862	1.18513	1.04272	0.45294	0.549262	0.513474	-1.50598	0.000290582	0.00195599	AT3G60450.1		Phosphoglycerate mutase family protein
Glyma.08G341400	213.355	112.907	124.772	82.0998	77.008	60.0631	-1.02931	0.00344126	0.0165543	AT1G17860.1		Kunitz family trypsin and protease inhibitor protein
Glyma.08G342000	21.3464	22.6174	25.9447	47.7686	45.5807	53.3112	1.08089	1.85273e-22	1.47309e-20	AT1G73260.1	ATKTI1,KTI1	kunitz trypsin inhibitor 1
Glyma.08G344000	1.22581	1.7037	1.78266	0.898222	0.61802	0.574698	-1.15703	0.000674849	0.00407741	AT3G25410.1		Sodium Bile acid symporter family
Glyma.08G345500	1.30937	1.29797	0.422517	0.126277	0.174572	0.133865	-2.78415	1.07497e-06	1.23288e-05	AT3G25250.1	AGC2,AGC2-1,AtOXI1,OXI1	AGC (cAMP-dependent, cGMP-dependent and protein kinase C) kinase family protein
Glyma.08G346100	0.445136	0.336666	0.503679	1.15251	0.878708	1.0146	1.25306	0.00314634	0.0153526	AT3G25240.1		Protein of unknown function (DUF506)
Glyma.08G346900	15.1572	13.2122	12.5947	2.41857	2.01187	3.64264	-2.33648	9.73606e-30	1.3282e-27	AT3G07310.1		Protein of unknown function (DUF760)
Glyma.08G350000	0.047746	0.107108	0.172405	0	0	0	-5.44949	0.00962231	0.0390721	AT4G13090.1	XTH2	xyloglucan endotransglucosylase/hydrolase 2
Glyma.08G352200	0.388239	0.189617	0.480484	1.16488	1.27961	0.729922	1.56531	0.000153359	0.00111139	AT1G11300.1		protein serine/threonine kinases;protein kinases;ATP binding;sugar binding;kinases;carbohydrate binding
Glyma.08G352800	22.664	21.4753	20.0436	4.78814	5.22681	4.4885	-2.0258	7.89986e-58	4.0414e-55	AT3G24840.1		Sec14p-like phosphatidylinositol transfer family protein
Glyma.08G355000	2.81221	2.95324	1.79445	1.1694	0.703083	0.599482	-1.58834	7.24716e-07	8.58792e-06	AT2G19130.1		S-locus lectin protein kinase family protein
Glyma.08G359500	1.57495	0.722531	1.25571	0	0	0.031429	-6.82542	9.15829e-15	3.36995e-13	AT1G71110.1
Glyma.08G360200	163.542	103.175	116.747	22.5962	25.9781	30.5791	-2.27044	4.24777e-41	1.03221e-38	AT5G13180.1	ANAC083,NAC083,VNI2	NAC domain containing protein 83
Glyma.08G360300	1.50996	0.596088	1.5485	0	0	0.001676	-7.08088	3.96078e-07	4.93574e-06
Glyma.08G360700	0.561839	0.909739	0.505414	0.180297	0.126278	0.110231	-2.18559	0.000514781	0.00321521	AT5G50760.1		SAUR-like auxin-responsive protein family
Glyma.08G360800	0.53737	0.886838	2.48904	1.59691	3.63029	2.89837	1.28325	0.00279412	0.0138813	AT5G13140.1		Pollen Ole e 1 allergen and extensin family protein
Glyma.08G361300	0.019686	0.044236	0.071086	0	0	0	-5.44949	0.00962231	0.0390721	AT5G19640.1		Major facilitator superfamily protein
Glyma.08G364700	0.27969	0.180273	0.432831	0.937883	0.8371	0.706372	1.49252	0.00305334	0.0149664	AT1G13340.1		Regulator of Vps4 activity in the MVB pathway protein
Glyma.08G365000	6.52162	8.51328	5.26499	15.165	14.3761	15.1005	1.11685	3.70605e-11	8.60759e-10	AT1G67110.1	CYP735A2	cytochrome P450, family 735, subfamily A, polypeptide 2
Glyma.09G003700	12.6649	8.98713	11.056	1.39251	2.22453	1.62525	-2.62254	1.34468e-29	1.80904e-27	AT3G12160.1	ATRABA4D,RABA4D	RAB GTPase homolog A4D
Glyma.09G003900	22.582	15.3993	16.9272	8.31209	8.03939	8.1727	-1.15204	2.87371e-10	5.88981e-09	AT1G62040.2	ATG8C	Ubiquitin-like superfamily protein
Glyma.09G004400	3.40203	3.2262	7.01022	8.91852	9.18132	11.0756	1.10728	3.36646e-05	0.000287793	AT4G21990.1	APR3,ATAPR3,PRH-26,PRH26	APS reductase 3
Glyma.09G004800	0.334775	0.206558	0.701584	2.21554	1.67823	1.47606	2.11747	3.33884e-06	3.51799e-05	AT4G22030.1		F-box family protein with a domain of unknown function (DUF295)
Glyma.09G004900	0.391216	0.275052	0.325195	0.992465	1.00228	1.37463	1.74827	2.56651e-05	0.000225709	AT4G22030.1		F-box family protein with a domain of unknown function (DUF295)
Glyma.09G005700	93.6024	63.579	67.7393	32.2423	28.5011	31.876	-1.26988	5.51753e-17	2.6354e-15	AT1G62300.1	ATWRKY6,WRKY6	WRKY family transcription factor
Glyma.09G007000	0.847558	0.746821	0.977662	1.24036	3.11118	2.10955	1.33214	0.000957069	0.00552582	AT4G04330.1		Chaperonin-like RbcX protein
Glyma.09G008700	28.4629	33.8012	28.9695	3.96286	5.66689	8.78961	-2.30057	8.45833e-22	6.14691e-20	AT3G25070.1	RIN4	RPM1 interacting protein 4
Glyma.09G008800	2.68888	3.06941	3.09809	0.813589	0.755097	0.788898	-1.89493	5.32523e-23	4.50098e-21	AT4G05520.1	ATEHD2,EHD2	EPS15 homology domain 2
Glyma.09G013700	55.2299	61.7834	57.7049	145.88	146.761	119.715	1.26178	7.30191e-29	9.62367e-27	AT1G51090.1		Heavy metal transport/detoxification superfamily protein
Glyma.09G013800	11.5202	8.82918	6.52984	1.97586	0.078067	0.81362	-3.13891	0.00287721	0.0142287	AT5G50740.3		Heavy metal transport/detoxification superfamily protein
Glyma.09G014900	0.935508	0.620995	0.520866	0.141771	0.343068	0.231975	-1.30663	0.000867118	0.00506666	AT1G69730.1		Wall-associated kinase family protein
Glyma.09G016400	0.056841	0.126503	0.303572	0.959347	1.22757	0.827715	2.57523	0.00148994	0.00807932	AT4G05030.1		Copper transport protein family
Glyma.09G020100	0	0	0	0.042574	0.156854	0.137173	6.33777	0.000522189	0.00325468	AT3G05320.1		O-fucosyltransferase family protein
Glyma.09G022300	52.3259	37.8713	44.7806	7.32658	6.33557	9.71553	-2.52179	1.18279e-47	3.96438e-45	AT5G06720.1	ATPA2,PA2	peroxidase 2
Glyma.09G024200	3.78641	3.58717	4.37825	1.00862	1.18375	1.18056	-1.78031	3.64352e-09	6.35248e-08	AT4G21740.1
Glyma.09G025100	31.7102	24.3304	27.5547	9.70402	10.7513	13.8726	-1.28829	1.72773e-16	7.7658e-15	AT4G20930.1		6-phosphogluconate dehydrogenase family protein
Glyma.09G026800	4.25347	4.54622	2.45083	10.5484	11.6834	8.7059	1.10406	5.42642e-06	5.49568e-05	AT2G34770.1	ATFAH1,FAH1	fatty acid hydroxylase 1
Glyma.09G027500	0.13136	0.278651	0.29244	1.3582	0.857531	0.826681	2.12808	1.0292e-06	1.18458e-05	AT1G16260.1		Wall-associated kinase family protein
Glyma.09G027900	0.258268	0.108304	0.347697	0.894942	0.507793	0.558818	1.47186	0.00578574	0.0255363	AT1G16260.1		Wall-associated kinase family protein
Glyma.09G029800	8.56511	6.12448	6.54873	1.56766	2.70075	3.89266	-1.38338	2.14439e-08	3.28717e-07	AT1G30650.1	AR411,ATWRKY14,WRKY14	WRKY DNA-binding protein 14
Glyma.09G036500	1.44565	1.89967	2.2538	4.90419	4.48172	4.0623	1.27827	5.76098e-10	1.13411e-08	AT3G03450.1	RGL2	RGA-like 2
Glyma.09G038600	110.531	43.6522	42.3452	10.5184	8.76594	9.52013	-2.76329	9.18175e-08	1.26591e-06	AT5G49360.1	ATBXL1,BXL1	beta-xylosidase 1
Glyma.09G038700	47.5149	20.0896	29.1247	5.08624	8.3441	6.72503	-2.31191	1.68964e-21	1.20097e-19	AT4G16146.1		cAMP-regulated phosphoprotein 19-related protein
Glyma.09G039000	0.164097	0.452962	0.222761	0.856808	0.974009	0.835339	1.60858	4.49434e-05	0.000374496	AT3G58650.1
Glyma.09G042400	10.3304	5.19808	7.57155	17.4521	15.5823	16.1799	1.09929	1.36207e-06	1.53544e-05	AT3G16720.1	ATL2,TL2	TOXICOS EN LEVADURA 2
Glyma.09G043400	2.06055	2.17554	2.57918	4.58799	6.51578	4.59277	1.2098	1.52063e-05	0.000140934	AT4G15910.1	ATDI21,DI21	drought-induced 21
Glyma.09G047300	0.093292	0.139728	0.164794	0.53257	0.556118	0.520882	2.02517	3.81181e-06	3.97114e-05	AT5G44635.1	MCM6	minichromosome maintenance (MCM2/3/5) family protein
Glyma.09G048900	3.55258	1.75758	3.36735	21.9351	9.04439	9.5577	2.23486	3.78373e-05	0.000320726	AT2G23190.1	CYP81D7	cytochrome P450, family 81, subfamily D, polypeptide 7
Glyma.09G049300	1.18605	0.438317	1.5997	4.0849	2.49627	1.97724	1.42368	0.00141479	0.00771597	AT4G37340.1	CYP81D3	cytochrome P450, family 81, subfamily D, polypeptide 3
Glyma.09G050700	9.30853	10.1755	7.93451	21.0769	24.11	17.9718	1.21919	5.66373e-14	1.91151e-12	AT5G44730.2		Haloacid dehalogenase-like hydrolase (HAD) superfamily protein
Glyma.09G052900	0	0	0	0.505904	0.211887	0	6.31249	0.00549768	0.0244288	AT3G23230.1		Integrase-type DNA-binding superfamily protein
Glyma.09G054900	0.183783	0.025708	0.151107	0.590527	0.62778	0.626127	2.29846	8.49478e-05	0.000655441	AT3G54070.1		Ankyrin repeat family protein
Glyma.09G055700	0.498423	0.590386	0.728733	0.194802	0.213854	0.243003	-1.45059	0.00330653	0.0160217	AT5G24080.1		Protein kinase superfamily protein
Glyma.09G058700	4.97814	7.07565	7.10485	2.68867	2.43929	3.58288	-1.12352	5.29706e-06	5.37474e-05	AT5G66580.1
Glyma.09G060700	0.483018	1.13488	0.924048	5.25298	2.62121	2.94243	2.09352	0.000107598	0.000807609	AT4G29905.1
Glyma.09G061500	210.732	132.957	145.604	46.1888	46.6141	46.8919	-1.79901	9.09178e-30	1.24908e-27	AT2G19330.1	PIRL6	plant intracellular ras group-related LRR 6
Glyma.09G062000	9.26969	8.45492	7.42788	4.14469	4.04263	4.23585	-1.0049	2.09103e-09	3.81149e-08
Glyma.09G062800	0.106412	0	0.137793	0.605882	0.75838	0.394432	2.77338	0.00124904	0.00694386	AT5G56860.1	GATA21,GNC	GATA type zinc finger transcription factor family protein
Glyma.09G064200	0.298748	0.085125	0.294885	1.14736	0.761344	0.961859	2.0711	1.44521e-05	0.000134683	AT5G56960.1		basic helix-loop-helix (bHLH) DNA-binding family protein
Glyma.09G064600	0.517217	0.845639	0.772315	2.0524	1.25499	1.97823	1.31308	0.000365759	0.00237843	AT1G72880.1		Survival protein SurE-like phosphatase/nucleotidase
Glyma.09G065000	8.02077	4.92888	6.42321	22.7623	19.0816	16.7386	1.64672	8.56932e-18	4.44827e-16	AT4G33050.3	EDA39	calmodulin-binding family protein
Glyma.09G065900	0.109223	0.197105	0.285532	0.649809	0.407993	0.64079	1.52576	0.00702398	0.0300597	AT1G70170.1	MMP	matrix metalloproteinase
Glyma.09G067000	3.02435	2.50041	2.76775	0.331632	0.197278	0.181565	-3.53165	3.13727e-27	3.65201e-25	AT5G57070.1		hydroxyproline-rich glycoprotein family protein
Glyma.09G070200	12.7905	8.34163	12.4574	0.53021	0	0.68378	-4.77426	0.00104087	0.00594522	AT2G05910.1		Protein of unknown function (DUF567)
Glyma.09G070500	1.76235	0.660047	1.7603	0.103271	0.050912	0.094233	-4.11578	2.75203e-11	6.49266e-10	AT3G51420.1	ATSSL4,SSL4	strictosidine synthase-like 4
Glyma.09G075200	0	0	0	0.162382	0.134362	0.073798	6.0056	0.00179056	0.00947815	AT5G13930.1	ATCHS,CHS,TT4	Chalcone and stilbene synthase family protein
Glyma.09G077100	0	0.040458	0	0.58502	0.699615	0.221585	5.0134	6.38144e-06	6.37097e-05	AT3G43270.1		Plant invertase/pectin methylesterase inhibitor superfamily
Glyma.09G078601	0	0	0	0.083843	0.176527	0.163558	5.51951	0.00944241	0.0384782
Glyma.09G079400	19.4087	15.0953	22.7244	5.40545	6.39018	6.95317	-1.6043	6.00918e-22	4.45023e-20	AT3G17510.1	CIPK1,SnRK3.16	CBL-interacting protein kinase 1
Glyma.09G086800	38.5884	43.9559	33.038	103.29	85.7537	78.5381	1.22413	3.48718e-18	1.88802e-16	AT2G38960.1	AERO2,ERO2	endoplasmic reticulum oxidoreductins 2
Glyma.09G086900	1.92499	1.84746	1.21358	5.48224	5.24666	4.16197	1.59489	9.26339e-10	1.78121e-08
Glyma.09G087200	0.41547	0.225499	0.581703	1.08009	1.28177	0.537126	1.26356	0.0105082	0.0420933	AT1G30220.1	ATINT2,INT2	inositol transporter 2
Glyma.09G092400	71.5001	57.095	58.6157	31.0676	24.2127	27.3479	-1.21119	8.28107e-15	3.05763e-13	AT5G11090.1		serine-rich protein-related
Glyma.09G117200	1.69005	1.88993	0.489072	5.11823	3.61688	3.49117	1.57367	9.36195e-05	0.000714131	AT3G18990.1	REM39,VRN1	AP2/B3-like transcriptional factor family protein
Glyma.09G118300	10.6666	11.3804	12.7077	2.24933	3.33081	3.25746	-1.95936	3.5973e-21	2.46237e-19	AT1G70890.1	MLP43	MLP-like protein 43
Glyma.09G118500	1.29836	1.30522	0.767439	0.290367	0.444162	0.425281	-1.51823	0.00704944	0.0301587
Glyma.09G119500	3.67821	2.88727	3.37181	5.52287	8.85167	6.40055	1.07368	4.73154e-05	0.000392579	AT1G22990.1		Heavy metal transport/detoxification superfamily protein
Glyma.09G120000	1.43715	0.847238	2.02585	8.86563	8.02621	8.67526	2.56988	7.82536e-16	3.22983e-14	AT1G22990.1		Heavy metal transport/detoxification superfamily protein
Glyma.09G122600	3.32831	4.38839	3.49956	1.29996	1.85289	2.32999	-1.02092	0.000112986	0.000843163	AT1G16310.1		Cation efflux family protein
Glyma.09G123800	47.2569	28.4354	32.0235	8.0483	6.81019	6.8199	-2.30073	5.86869e-30	8.17831e-28	AT1G70680.1		Caleosin-related family protein
Glyma.09G123900	1.92656	2.24747	1.53928	0.724919	0.374297	0.555996	-1.76211	3.99648e-05	0.000336765
Glyma.09G124200	13.8563	8.02789	19.886	2.73522	1.23428	2.84664	-2.60312	3.39028e-13	1.0234e-11	AT1G70670.1		Caleosin-related family protein
Glyma.09G127700	3.34392	4.31711	3.6612	6.70335	7.56982	9.14096	1.06013	2.28081e-09	4.13609e-08	AT3G16520.3	UGT88A1	UDP-glucosyl transferase 88A1
Glyma.09G128300	2.51706	2.50382	3.00586	6.04703	5.14024	6.2542	1.12991	3.20061e-11	7.48285e-10	AT3G16520.3	UGT88A1	UDP-glucosyl transferase 88A1
Glyma.09G130400	19.5415	15.7753	18.8604	69.3774	60.1797	45.3486	1.70706	8.75277e-22	6.3372e-20	AT1G01490.2		Heavy metal transport/detoxification superfamily protein
Glyma.09G131100	6.79835	4.93085	5.43838	16.8431	14.7514	11.6172	1.34438	1.01854e-08	1.64591e-07	AT1G01490.2		Heavy metal transport/detoxification superfamily protein
Glyma.09G131500	37.2934	48.0012	50.702	18.7476	19.7024	12.9162	-1.38509	5.73888e-16	2.40439e-14	AT5G52640.1	ATHS83,AtHsp90-1,ATHSP90.1,HSP81-1,HSP81.1,HSP83,HSP90.1	heat shock protein 90.1
Glyma.09G131700	0.042519	0.118178	0.30666	0	0	0	-5.86036	0.00316227	0.0154207	AT4G02210.1
Glyma.09G134800	0.44784	0.682451	0.186498	1.41293	1.47579	1.36698	1.59918	0.000173517	0.00123447	AT1G02260.1		Divalent ion symporter
Glyma.09G134900	0.466913	0.669646	0.926856	2.13787	2.29148	1.62207	1.56617	2.17382e-06	2.36547e-05	AT1G02260.1		Divalent ion symporter
Glyma.09G148200	17.5919	9.79714	11.3265	4.34061	4.20008	4.34911	-1.57803	1.35808e-09	2.54837e-08	AT5G62150.1		peptidoglycan-binding LysM domain-containing protein
Glyma.09G148400	0.432452	0.652854	0.885701	0.158124	0.054452	0.178358	-2.2963	7.11839e-05	0.000560476	AT5G66950.1		Pyridoxal phosphate (PLP)-dependent transferases superfamily protein
Glyma.09G148900	3.07936	2.31839	2.52705	8.33528	9.04267	7.70912	1.67223	1.2029e-18	6.80767e-17	AT5G51830.1		pfkB-like carbohydrate kinase family protein
Glyma.09G149000	1.41811	1.81638	2.67912	4.99406	4.22523	2.82521	1.02388	0.00221262	0.0113732	AT2G45650.1	AGL6	AGAMOUS-like 6
Glyma.09G150400	59.1489	30.3217	64.3396	10.7997	10.1252	10.283	-2.28978	1.48615e-23	1.31921e-21	AT5G10530.1		Concanavalin A-like lectin protein kinase family protein
Glyma.09G151400	1.15019	1.2898	1.48836	6.85738	4.64298	4.13936	1.92084	1.33181e-16	6.0647e-15	AT4G05200.1	CRK25	cysteine-rich RLK (RECEPTOR-like protein kinase) 25
Glyma.09G154100	0.885636	0.993522	1.05885	1.82809	2.44792	2.21905	1.15476	1.40567e-10	3.01948e-09	AT1G62870.1
Glyma.09G157700	2.57954	2.68879	2.87805	0.988484	1.48732	1.52934	-1.01044	0.00018165	0.00128668	AT5G23530.1	AtCXE18,CXE18	carboxyesterase 18
Glyma.09G159800	0.100537	0.113334	0.000302	0.2471	1.27158	0.534518	3.16499	0.00341491	0.0164595	AT3G02645.1		Plant protein of unknown function (DUF247)
Glyma.09G160200	6.39023	6.26317	6.5357	11.6231	13.4995	13.4951	1.02016	2.5569e-22	1.98825e-20	AT1G17820.1		Putative integral membrane protein conserved region (DUF2404)
Glyma.09G164100	1.58195	1.11656	0.873234	6.93402	3.69736	5.706	1.90667	3.99374e-12	1.06136e-10	AT5G23370.1		GRAM domain-containing protein / ABA-responsive protein-related
Glyma.09G164500	78.9074	51.2593	50.2481	0.559894	3.17407	5.01124	-4.3152	8.2205e-08	1.14352e-06	AT1G65730.1	YSL7	YELLOW STRIPE like 7
Glyma.09G172700	213.3	177.138	193.762	67.4636	67.97	83.3832	-1.40763	2.46892e-37	4.92265e-35	AT3G17810.1	PYD1	pyrimidine 1
Glyma.09G177976	4.00697	4.9743	5.52001	11.7246	10.9258	8.8492	1.1359	1.78936e-08	2.79399e-07	AT3G18130.1	RACK1C_AT	receptor for activated C kinase 1C
Glyma.09G180200	20.0314	12.8516	18.4711	0.105962	0.073757	0.070393	-7.56853	1.10174e-123	4.28358e-120	AT1G15060.1		Uncharacterised conserved protein UCP031088, alpha/beta hydrolase
Glyma.09G180800	0.801009	1.02373	0.923424	0	0.116775	0.335929	-2.59741	0.00239092	0.0121563	AT3G18260.1		Reticulon family protein
Glyma.09G182200	2.90211	2.40988	3.27385	13.1791	11.8793	9.61161	2.02604	3.28518e-22	2.51929e-20	AT1G66980.1	SNC4	suppressor of npr1-1 constitutive 4
Glyma.09G183400	0.221989	0.051105	0.227405	0.894369	0.853857	0.360013	2.05886	0.00398235	0.0187336	AT1G68320.1	AtMYB62,BW62B,BW62C,MYB62	myb domain protein 62
Glyma.09G185200	121.732	110.018	117.125	49.6635	44.3497	60.7006	-1.16338	2.44991e-22	1.9127e-20	AT1G13360.1
Glyma.09G186900	0.809474	0.819893	0.986615	3.47853	2.55049	1.5177	1.42456	0.000161942	0.00116361	AT1G20050.1	HYD1	C-8,7 sterol isomerase
Glyma.09G187000	675.944	876.044	670.652	1740.76	1657.27	1532.47	1.16577	5.26455e-23	4.45939e-21	AT1G68630.1		PLAC8 family protein
Glyma.09G188733	67.0129	90.2919	78.9851	170.337	162.188	162.605	1.08322	3.50777e-22	2.66371e-20	AT5G19600.1	SULTR3;5	sulfate transporter 3;5
Glyma.09G189600	0.305281	0.192511	0.304458	0	0	0	-5.94351	0.00138876	0.00760598	AT2G25735.1
Glyma.09G190000	63.3258	41.2495	48.9346	22.9713	19.5938	31.3954	-1.04778	1.7926e-07	2.35142e-06	AT1G67910.1
Glyma.09G191200	58.0662	41.0501	47.9001	6.78255	8.01009	10.9013	-2.51092	7.96315e-47	2.53777e-44	AT4G13250.1	NYC1	NAD(P)-binding Rossmann-fold superfamily protein
Glyma.09G199232	0	0	0	0.111479	0.080505	0.101554	5.69118	0.00509719	0.022932	AT4G38070.1		basic helix-loop-helix (bHLH) DNA-binding superfamily protein
Glyma.09G199600	10.1877	15.972	11.9612	26.8836	27.1099	29.4711	1.14426	9.36706e-15	3.43901e-13	AT4G38050.1		Xanthine/uracil permease family protein
Glyma.09G202401	0.690389	2.09348	1.36436	2.92303	2.52151	3.25692	1.09159	0.00564231	0.0249998	AT3G55090.1		ABC-2 type transporter family protein
Glyma.09G202500	65.8186	72.9879	57.941	155.609	139.735	132.632	1.13402	2.45752e-22	1.9148e-20	AT4G37920.1
Glyma.09G203500	795.71	617.019	670.754	187.318	250.099	384.596	-1.33166	1.26918e-05	0.0001198	AT4G37870.1	PCK1,PEPCK	phosphoenolpyruvate carboxykinase 1
Glyma.09G203600	8.48681	7.93498	7.97756	1.85681	2.41046	4.38448	-1.49125	0.000238624	0.0016412
Glyma.09G205700	4.35927	3.63268	3.51959	10.8837	8.34413	8.60153	1.28626	4.50653e-11	1.03677e-09	AT2G23910.1		NAD(P)-binding Rossmann-fold superfamily protein
Glyma.09G206000	36.8847	24.3792	30.8985	13.4571	16.2809	13.6424	-1.07625	1.54527e-10	3.29025e-09	AT4G17790.1		SNARE associated Golgi protein family
Glyma.09G206800	11.2533	8.30507	11.472	4.78395	4.64202	4.85325	-1.10775	4.75759e-10	9.48589e-09	AT5G46860.1	ATSYP22,ATVAM3,SGR3,SYP22,VAM3	Syntaxin/t-SNARE family protein
Glyma.09G209200	16.4821	12.2455	12.8583	7.51368	6.04131	6.99238	-1.00282	4.48943e-09	7.71657e-08	AT1G32160.1		Protein of unknown function (DUF760)
Glyma.09G209400	5.3388	4.95519	6.59959	11.7615	14.3408	14.2148	1.27998	2.29684e-16	1.0117e-14	AT4G16070.1		Mono-/di-acylglycerol lipase, N-terminal;Lipase, class 3
Glyma.09G210400	10.3645	6.89034	4.71797	2.82805	2.50131	3.0775	-1.35355	6.77714e-09	1.13137e-07	AT3G07040.1	RPM1,RPS3	NB-ARC domain-containing disease resistance protein
Glyma.09G210900	0.449318	0.250768	0.877881	1.54723	1.77051	1.86122	1.71484	9.76615e-05	0.000740749	AT1G32060.1	PRK	phosphoribulokinase
Glyma.09G211102	14.0046	16.8445	11.0809	2.83451	2.63483	4.22913	-2.09111	1.39188e-12	3.92432e-11	AT4G19010.1		AMP-dependent synthetase and ligase family protein
Glyma.09G214500	311.161	180.728	211.978	50.3393	47.6713	60.4681	-2.14421	6.66785e-32	1.02875e-29	AT1G31812.1	ACBP,ACBP6	acyl-CoA-binding protein 6
Glyma.09G216200	0	0	0.029208	0.330728	0.298539	0.090857	4.61396	0.00039358	0.00254277	AT4G19460.1		UDP-Glycosyltransferase superfamily protein
Glyma.09G216501	0.198887	0	0.414261	0	0	0	-6.10233	0.00747424	0.0316408
Glyma.09G216800	23.0983	17.5585	21.5788	10.8796	10.3882	8.76626	-1.08181	8.13093e-13	2.35391e-11	AT4G19420.1		Pectinacetylesterase family protein
Glyma.09G222600	23.7312	19.3628	18.8331	2.93087	2.35494	3.38969	-2.82486	3.23454e-61	1.99617e-58	AT2G16570.1	ASE1,ATASE,ATASE1	GLN phosphoribosyl pyrophosphate amidotransferase 1
Glyma.09G224500	0.597757	0.463149	0.033168	0	0	0	-7.4577	7.77817e-06	7.64253e-05	AT5G66460.1		Glycosyl hydrolase superfamily protein
Glyma.09G225900	20.9494	18.3756	19.1718	6.62727	9.48299	8.28965	-1.2497	9.14353e-17	4.23215e-15	AT1G70330.1	ENT1,ENT1AT	equilibrative nucleotide transporter 1
Glyma.09G227500	45.8825	34.2166	32.5172	11.5136	11.1157	12.3361	-1.67742	2.23593e-29	2.97715e-27	AT5G13700.1	APAO,ATPAO1,PAO1	polyamine oxidase 1
Glyma.09G227900	21.7117	24.0819	20.0871	11.5353	9.82686	10.6844	-1.01231	2.2513e-16	9.94664e-15	AT4G13400.1		2-oxoglutarate (2OG) and Fe(II)-dependent oxygenase superfamily protein
Glyma.09G228000	11.0297	17.045	5.49156	32.1091	25.7953	28.6759	1.38607	0.00249291	0.0126171	AT3G08030.2		Protein of unknown function, DUF642
Glyma.09G231500	0.36794	0.260293	0.246012	0.069466	0.087137	0	-2.47124	0.00919824	0.0376847	AT1G12240.1	ATBETAFRUCT4,VAC-INV	Glycosyl hydrolases family 32 protein
Glyma.09G231600	0.069589	0.215009	0.060801	0.959489	0.66055	0.334593	2.46088	0.00102742	0.00587701	AT1G71692.1	AGL12,XAL1	AGAMOUS-like 12
Glyma.09G232400	6.20049	5.10047	6.24676	2.52317	2.5473	2.86403	-1.13542	3.41065e-15	1.30171e-13	AT5G62310.1	IRE	AGC (cAMP-dependent, cGMP-dependent and protein kinase C) kinase family protein
Glyma.09G232700	16.126	13.916	13.7129	6.53383	6.80461	8.09346	-1.0201	6.50815e-14	2.17386e-12	AT5G51550.1	EXL3	EXORDIUM like 3
Glyma.09G233800	19.7821	13.1534	14.4337	4.79809	9.3198	7.07062	-1.15202	1.1474e-05	0.000108966	AT5G11590.1	TINY2	Integrase-type DNA-binding superfamily protein
Glyma.09G234300	18.3655	20.9574	19.6312	40.1452	40.6596	39.2841	1.0407	2.98281e-27	3.48263e-25	AT5G47840.1	AMK2	adenosine monophosphate kinase
Glyma.09G236800	3.87301	2.2056	3.34278	7.22661	6.74731	6.70642	1.14157	8.45246e-06	8.23845e-05	AT5G39670.1		Calcium-binding EF-hand family protein
Glyma.09G239300	3.8103	2.99172	3.1958	1.20683	1.36544	1.31919	-1.34713	1.62433e-10	3.45671e-09	AT5G39865.1		Glutaredoxin family protein
Glyma.09G239900	68.8297	60.9689	75.865	23.6086	24.4713	27.016	-1.44253	2.4018e-41	5.91024e-39
Glyma.09G239950	3.75361	2.43625	2.94675	0	0.355687	0.433911	-3.16154	0.00760484	0.0321143
Glyma.09G241800	2.25882	4.05621	2.26241	7.82506	6.21694	8.8243	1.4372	3.16534e-08	4.73887e-07	AT3G60390.1	HAT3	homeobox-leucine zipper protein 3
Glyma.09G242500	0.311502	0.68257	0.487141	1.13617	1.1454	1.28294	1.26068	2.65263e-05	0.000232284	AT4G19890.1		Pentatricopeptide repeat (PPR-like) superfamily protein
Glyma.09G249500	5.14725	4.39843	3.78806	2.29377	1.23883	2.50381	-1.13244	4.02762e-05	0.000338947	AT4G12910.1	scpl20	serine carboxypeptidase-like 20
Glyma.09G251300	1.70789	1.0789	1.13962	2.49629	3.79918	2.76465	1.20987	0.000216269	0.00150672	AT1G65295.1
Glyma.09G251600	0	0.107673	0.075973	1.00066	1.48118	0.607952	4.08563	2.8087e-08	4.23592e-07	AT5G16530.1	PIN5	Auxin efflux carrier family protein
Glyma.09G252800	7.95869	6.44844	7.05826	2.38062	1.85779	2.93983	-1.56305	2.52498e-15	9.8171e-14	AT1G31800.1	CYP97A3,LUT5	cytochrome P450, family 97, subfamily A, polypeptide 3
Glyma.09G253900	2.53058	2.38971	2.80313	5.99642	5.63141	5.55764	1.27005	4.42177e-11	1.01847e-09	AT4G36470.1		S-adenosyl-L-methionine-dependent methyltransferases superfamily protein
Glyma.09G257800	138.785	92.7136	120.705	57.4363	57.899	59.0133	-1.12349	1.00489e-15	4.11266e-14	AT1G63800.1	UBC5	ubiquitin-conjugating enzyme 5
Glyma.09G258000	5.55238	6.29351	6.42013	14.4279	14.6501	14.7093	1.27494	9.94322e-25	9.76243e-23	AT3G61440.1	ARATH;BSAS3;1,ATCYSC1,CYSC1	cysteine synthase C1
Glyma.09G259600	1.0176	1.02014	1.4227	2.43293	2.47479	2.01909	1.01018	0.000767745	0.00455863	AT4G23340.1		2-oxoglutarate (2OG) and Fe(II)-dependent oxygenase superfamily protein
Glyma.09G262300	15.4909	19.2922	15.4672	43.9677	36.5491	37.421	1.24737	1.4349e-20	9.36057e-19	AT4G00620.1		Amino acid dehydrogenase family protein
Glyma.09G263300	15.3998	11.6857	12.2466	6.93115	5.51606	6.98184	-1.00632	2.35375e-09	4.25646e-08	AT4G00550.1	DGD2	digalactosyl diacylglycerol deficient 2
Glyma.09G263900	30.4003	17.1467	20.2742	12.0932	11.3945	9.79842	-1.01516	1.01771e-06	1.1724e-05	AT4G23010.3	ATUTR2,UTR2	UDP-galactose transporter 2
Glyma.09G266100	1.1162	1.13419	0.727934	0.037217	0.033203	0.11301	-3.74338	6.82942e-06	6.7754e-05
Glyma.09G266700	0.468125	0.324161	0.456089	1.46375	1.34356	0.981906	1.59357	0.000989949	0.00569199	AT1G08500.1	AtENODL18,ENODL18	early nodulin-like protein 18
Glyma.09G268900	19.6848	20.5223	15.9022	50.6479	50.5482	38.9406	1.33619	1.17808e-19	7.27041e-18	AT4G12080.1	AHL1,ATAHL1	AT-hook motif nuclear-localized protein 1
Glyma.09G269500	2.30999	0.947595	3.63726	7.74881	3.79383	3.39993	1.13621	0.00966478	0.0392159	AT2G45400.1	BEN1	NAD(P)-binding Rossmann-fold superfamily protein
Glyma.09G270900	1.34506	0.712345	1.05217	4.84842	2.60671	2.49839	1.68483	2.31742e-05	0.000206144	AT4G20780.1	CML42	calmodulin like 42
Glyma.09G272400	16.982	11.7616	11.1521	4.58891	5.60457	5.81316	-1.32423	2.78053e-10	5.70786e-09	AT1G32070.2	ATNSI,NSI	nuclear shuttle interacting
Glyma.09G272800	14.0831	12.9772	14.8422	2.74613	3.60741	3.93199	-2.01629	4.85236e-42	1.26617e-39	AT3G08670.1
Glyma.09G276700	0.23927	0.077212	0.478002	0	0	0.038467	-4.38245	0.00125592	0.00697575	AT1G10800.1
Glyma.09G277800	4.02279	1.80694	4.33059	13.7463	16.2209	11.1978	2.02728	3.97865e-12	1.05807e-10	AT5G05340.1		Peroxidase superfamily protein
Glyma.09G279100	8.71782	7.1478	9.68969	3.28032	2.82151	4.86895	-1.21164	9.10588e-08	1.25652e-06	AT3G26300.1	CYP71B34	cytochrome P450, family 71, subfamily B, polypeptide 34
Glyma.09G280200	20.3881	14.78	20.0851	8.76399	8.03256	7.76956	-1.15683	1.40451e-13	4.48335e-12	AT2G38470.1	ATWRKY33,WRKY33	WRKY DNA-binding protein 33
Glyma.09G280300	2.77346	2.99464	1.77929	0.116164	0.548811	0.353	-2.8395	6.56046e-08	9.27867e-07	AT2G38480.1		Uncharacterised protein family (UPF0497)
Glyma.09G280700	3.0978	7.77665	3.68479	16.1123	14.4783	17.9482	1.75562	1.33891e-10	2.89044e-09	AT5G01700.2		Protein phosphatase 2C family protein
Glyma.09G282700	4.51323	8.0291	4.32844	14.3442	13.5481	12.8883	1.29264	3.28418e-09	5.77777e-08	AT5G23190.1	CYP86B1	cytochrome P450, family 86, subfamily B, polypeptide 1
Glyma.09G283600	0.400883	0.621711	0.814073	0.98373	1.54727	1.60032	1.16194	0.000482884	0.0030409	AT5G46910.1		Transcription factor jumonji (jmj) family protein / zinc finger (C5HC2 type) family protein
Glyma.09G284700	1.39921	0.670344	1.79143	3.51374	3.99583	4.47323	1.63667	1.69475e-06	1.87726e-05	AT4G11290.1		Peroxidase superfamily protein
Glyma.09G286500	0.461498	0.783589	0.493351	0.151626	0	0.07901	-2.8702	0.00201694	0.0104866	AT2G47300.2		ribonuclease Ps
Glyma.10G006600	3.23468	3.34757	1.63867	8.15817	5.29513	7.22607	1.34419	8.03162e-06	7.86771e-05	AT3G23250.1	ATMYB15,ATY19,MYB15	myb domain protein 15
Glyma.10G007000	1.76832	1.12235	1.03413	7.73745	5.38937	4.56022	2.17743	1.54217e-10	3.28545e-09	AT3G23240.1	ATERF1,ERF1	ethylene response factor 1
Glyma.10G008600	0.387977	0.265667	0.481402	2.04567	1.00324	0.506264	1.66839	0.00768447	0.0324066	AT2G31335.1
Glyma.10G010000	1.16777	0.975164	0.944137	0.443739	0.429063	0.355741	-1.31328	0.000271433	0.00184209	AT1G02460.1		Pectin lyase-like superfamily protein
Glyma.10G010300	13.8839	10.8257	11.6585	3.86985	2.67256	2.89887	-1.92892	1.65821e-18	9.23655e-17	AT5G49620.1	AtMYB78,MYB78	myb domain protein 78
Glyma.10G010800	0.097254	0.234176	0.209828	0.548654	0.490355	0.600524	1.60054	0.000305579	0.00204526	AT2G47240.2	CER8,LACS1	AMP-dependent synthetase and ligase family protein
Glyma.10G011500	0.882632	0.119286	0.140442	0	0	0	-6.07958	0.00207889	0.010764
Glyma.10G012400	1.74436	1.88221	2.90501	0.899667	0.827183	0.439721	-1.56343	0.000225096	0.00155838	AT2G47360.1
Glyma.10G012900	1.38593	0.749272	1.15568	4.22111	2.89333	3.51216	1.6928	4.28619e-06	4.42739e-05	AT3G62410.1	CP12,CP12-2	CP12 domain-containing protein 2
Glyma.10G013700	80.8016	68.8199	72.9424	33.9666	35.9225	36.6825	-1.0512	2.72679e-27	3.1933e-25	AT3G62550.1		Adenine nucleotide alpha hydrolases-like superfamily protein
Glyma.10G014400	11.5371	5.64047	7.80743	2.84561	2.37733	2.42272	-1.69815	3.1185e-12	8.37343e-11	AT3G62590.1		alpha/beta-Hydrolases superfamily protein
Glyma.10G016400	93.395	128.895	130.594	405.098	378.349	255.07	1.57846	2.44349e-19	1.4661e-17	AT3G16780.1		Ribosomal protein L19e family protein
Glyma.10G017600	949.13	957.906	920.663	1917.71	1867.64	2064.6	1.06095	3.82491e-53	1.64946e-50	AT4G02380.1	AtLEA5,SAG21	senescence-associated gene 21
Glyma.10G018000	5.80865	8.71657	6.29656	16.6306	17.4449	17.4425	1.32236	2.25409e-17	1.12502e-15	AT2G47600.1	ATMHX,ATMHX1,MHX,MHX1	magnesium/proton exchanger
Glyma.10G020800	0.63963	0.750691	0.437673	0.063305	0.13107	0.262582	-1.99451	0.000354337	0.00231743	AT1G03010.1		Phototropic-responsive NPH3 family protein
Glyma.10G020900	1.52923	3.04483	3.13048	1.10096	0.932443	1.50924	-1.09763	0.0101049	0.0406917	AT1G03020.1		Thioredoxin superfamily protein
Glyma.10G022300	1.52627	0.94101	0.407527	3.03216	2.00428	1.92815	1.28987	0.0102204	0.0411057	AT3G62990.1
Glyma.10G025300	0.238691	0.475082	0.281874	0.701531	1.14244	0.620946	1.3347	0.0090768	0.0372421	AT3G63110.1	ATIPT3,IPT3	isopentenyltransferase 3
Glyma.10G028300	0	0	0	0.144622	0.051696	0.119975	7.11275	8.5816e-06	8.34341e-05	AT3G22640.1	PAP85	cupin family protein
Glyma.10G029600	3.75219	3.87871	4.9032	1.80796	1.6779	1.95	-1.19265	1.54749e-09	2.88569e-08	AT3G22830.1	AT-HSFA6B,HSFA6B	heat shock transcription factor A6B
Glyma.10G034351	0	0	0	0.457599	0.379168	0.521072	6.76541	3.79817e-05	0.000321798
Glyma.10G036600	2.04308	1.19038	0.876265	4.35659	3.29282	2.46964	1.31084	0.00184245	0.00971313	AT3G23230.1		Integrase-type DNA-binding superfamily protein
Glyma.10G037500	1.06804	1.13493	1.08858	0.389494	0.350597	0.399735	-1.489	6.35906e-08	9.02336e-07	AT3G54790.1		ARM repeat superfamily protein
Glyma.10G037700	140.984	80.4206	119.553	3.93162	5.35228	9.05803	-4.21591	1.20963e-24	1.17576e-22	AT4G28530.1	anac074,NAC074	NAC domain containing protein 74
Glyma.10G044700	10.003	7.83656	7.9416	3.91555	2.64305	3.93756	-1.28624	1.38905e-06	1.56359e-05	AT3G53620.1	AtPPa4,PPa4	pyrophosphorylase 4
Glyma.10G045400	3.50388	2.0721	1.54154	5.6328	5.01143	6.04148	1.23666	0.00028805	0.0019413	AT3G53600.1		C2H2-type zinc finger family protein
Glyma.10G046000	1.94825	0.405344	0.617931	2.91606	2.89686	2.95647	1.55888	0.00076315	0.0045362	AT3G09520.1	ATEXO70H4,EXO70H4	exocyst subunit exo70 family protein H4
Glyma.10G047800	41.8354	65.1847	50.998	139.883	128.029	118.119	1.30684	3.50992e-19	2.0708e-17	AT2G37290.1		Ypt/Rab-GAP domain of gyp1p superfamily protein
Glyma.10G048800	0.357429	1.1862	0.699247	2.02207	1.94929	1.6605	1.35121	0.000244727	0.00167813	AT2G37050.1		Leucine-rich repeat protein kinase family protein
Glyma.10G050000	8.88701	7.55851	7.571	3.78951	3.5235	3.27421	-1.16895	1.20196e-13	3.89112e-12	AT5G03040.1	iqd2	IQ-domain 2
Glyma.10G050450	0.788151	0.200708	0.32188	0	0	0	-5.67275	0.00475028	0.0216468
Glyma.10G050800	2.76602	2.16349	2.76487	0.319973	0.044972	0.143289	-3.90552	9.2137e-14	3.01286e-12	AT2G37130.1		Peroxidase superfamily protein
Glyma.10G051000	1.50423	0.75672	1.38601	2.26857	2.56631	3.16246	1.12775	0.00258733	0.0130075	AT5G55125.2		Ribosomal protein L31
Glyma.10G051100	27.7972	24.9441	23.8554	10.1898	10.0125	9.3825	-1.35916	1.23778e-34	2.19749e-32	AT5G20620.1	UBQ4	ubiquitin 4
Glyma.10G051800	73.3246	87.9575	87.1696	234.142	209.861	180.792	1.33154	5.55194e-27	6.38638e-25	AT3G09760.1		RING/U-box superfamily protein
Glyma.10G053200	52.6537	28.5421	39.9605	9.53051	10.0482	12.7842	-1.89865	1.36559e-19	8.37448e-18	AT5G03230.1		Protein of unknown function, DUF584
Glyma.10G054900	5.0259	3.82463	3.77329	1.91896	1.16533	1.5679	-1.41723	5.02718e-06	5.12196e-05	AT2G36895.2
Glyma.10G056200	1.45835	1.67763	0.545635	3.67341	3.48598	4.29677	1.65038	0.000206546	0.00144564	AT3G09870.1		SAUR-like auxin-responsive protein family
Glyma.10G059200	1.20964	1.41816	0.838497	3.50198	3.04078	2.55863	1.4109	1.10393e-05	0.000105198	AT1G08080.1	ACA7,ATACA7	alpha carbonic anhydrase 7
Glyma.10G059601	2.91471	1.96373	1.65023	0.068722	0	0.116805	-5.10049	1.97555e-09	3.61116e-08	AT2G36830.1	GAMMA-TIP,GAMMA-TIP1,TIP1;1	gamma tonoplast intrinsic protein
Glyma.10G059900	0.830916	1.24317	1.45593	0.512264	0.2844	0.532349	-1.39292	0.00933954	0.038139	AT5G03530.1	ATRAB,ATRAB ALPHA,ATRAB18B,ATRABC2A,RABC2A	RAB GTPase homolog C2A
Glyma.10G060100	6.92069	17.2338	5.35021	26.8458	26.1347	26.7796	1.45029	0.00415541	0.0194302	AT3G53180.1		glutamate-ammonia ligases;catalytics;glutamate-ammonia ligases
Glyma.10G062451	5.77449	4.74995	1.33553	1.22034	1.8252	1.49992	-1.3734	0.00121005	0.00676735	AT1G12780.1	ATUGE1,UGE1	UDP-D-glucose/UDP-D-galactose 4-epimerase 1
Glyma.10G063100	19.5635	21.2648	21.9877	7.9759	9.96108	9.35507	-1.18945	2.23435e-25	2.32277e-23	AT5G03555.1		permease, cytosine/purines, uracil, thiamine, allantoin family protein
Glyma.10G064600	24.2821	17.9339	21.1871	7.47456	11.1395	10.7469	-1.15268	6.65757e-14	2.21805e-12	AT3G53030.1	SRPK4	ser/arg-rich protein kinase 4
Glyma.10G065500	2.87621	3.0097	2.0592	0.864612	1.12964	1.10344	-1.34578	1.49751e-06	1.67549e-05	AT4G12080.1	AHL1,ATAHL1	AT-hook motif nuclear-localized protein 1
Glyma.10G066100	0.438026	0.451283	0.356944	0.989801	1.43857	1.33742	1.60521	2.83362e-06	3.02087e-05	AT5G03720.1	AT-HSFA3,HSFA3	heat shock transcription factor A3
Glyma.10G066800	0.737401	0.9429	0.842977	2.05159	1.13785	2.09993	1.08094	0.000586621	0.00359972	AT5G03680.1	PTL	Duplicated homeodomain-like superfamily protein
Glyma.10G067000	0.528987	0.401798	0.053776	0	0.030661	0	-4.38178	0.00400284	0.0188118	AT4G25490.1	ATCBF1,CBF1,DREB1B	C-repeat/DRE binding factor 1
Glyma.10G071000	4.7923	3.01084	6.20337	0.825324	0.678675	1.39489	-2.26796	4.29107e-11	9.90718e-10	AT3G52820.1	ATPAP22,PAP22	purple acid phosphatase 22
Glyma.10G075400	0.793464	0.625502	0.4157	0	0.067783	0	-4.69177	6.66335e-05	0.000529581	AT2G36100.1		Uncharacterised protein family (UPF0497)
Glyma.10G077700	0	0	0	0.06986	0.199662	0.187951	5.94603	0.00223885	0.0114882	AT5G04820.1	ATOFP13,OFP13	ovate family protein 13
Glyma.10G078500	0.709951	0.669405	0.657009	3.8137	4.38628	2.33591	2.52362	1.19551e-12	3.39528e-11	AT5G06300.1		Putative lysine decarboxylase family protein
Glyma.10G079400	2.26701	0.686219	0.818594	0.07596	0.375477	0.235454	-2.40746	0.000632018	0.00384913	AT3G11650.1	NHL2	NDR1/HIN1-like 2
Glyma.10G084200	22.8167	21.5988	18.013	8.43174	8.15771	10.4463	-1.19737	4.70528e-17	2.26133e-15	AT2G35880.1		TPX2 (targeting protein for Xklp2) protein family
Glyma.10G090600	64.3919	63.5756	67.6668	31.7247	27.4616	33.609	-1.06622	3.46088e-28	4.34062e-26	AT4G12290.1		Copper amine oxidase family protein
Glyma.10G090700	1.06654	0.857748	0.626468	0.312299	0.110491	0.406355	-1.60593	0.00264026	0.01322	AT5G13700.1	APAO,ATPAO1,PAO1	polyamine oxidase 1
Glyma.10G091800	0.43689	1.38922	0.749045	1.25494	1.4426	2.09861	1.13274	0.000150554	0.00109269	AT3G57880.1		Calcium-dependent lipid-binding (CaLB domain) plant phosphoribosyltransferase family protein
Glyma.10G094900	25.8791	21.0001	26.9816	10.8657	9.26991	10.507	-1.25729	1.13036e-19	6.99815e-18	AT3G57680.1		Peptidase S41 family protein
Glyma.10G096300	0.190054	0.104956	0.150646	0	0	0	-6.12513	0.000657404	0.00398507	AT2G39170.1
Glyma.10G100600	0.243595	0.630925	0.70535	1.21148	1.44455	1.73088	1.4832	8.83694e-05	0.000678649	AT2G41890.1		curculin-like (mannose-binding) lectin family protein / PAN domain-containing protein
Glyma.10G103200	0.636607	0.089986	0.053925	0	0	0.044682	-4.15308	0.00730233	0.0310493	AT2G41850.1	ADPG2,PGAZAT	polygalacturonase abscission zone A. thaliana
Glyma.10G106600	0.541523	0.388944	0.680557	3.19432	2.7599	1.84971	1.96126	1.15145e-10	2.50382e-09	AT5G20950.2		Glycosyl hydrolase family protein
Glyma.10G106800	0.407514	0	0.428538	0	0	0	-6.33621	0.00378203	0.0179411	AT2G27140.1		HSP20-like chaperones superfamily protein
Glyma.10G108100	0	0	0.039226	0.208819	0.08407	0.234893	3.6262	0.0125248	0.0485554	AT2G05642.1		Nucleic acid-binding, OB-fold-like protein
Glyma.10G108400	0.427015	0.466658	0.093815	0.742644	1.18474	1.11388	1.62993	0.00461836	0.0211833	AT2G36780.1		UDP-Glycosyltransferase superfamily protein
Glyma.10G121100	0.615631	0.077951	0.416211	0	0	0	-6.68221	0.000109387	0.00081977	AT2G35910.1		RING/U-box superfamily protein
Glyma.10G126051	1865.96	2608.96	2163.86	4856.42	5447.98	4136.14	1.13841	6.47522e-17	3.06273e-15
Glyma.10G129100	0	0	0.046788	0.380478	0.318001	0.461109	4.03146	0.00845431	0.0351066
Glyma.10G129500	1.09822	0.653502	1.37531	2.304	3.03158	2.69154	1.36063	0.00219376	0.0112852
Glyma.10G132500	5.65205	9.61528	6.79253	25.5264	19.8607	25.2047	1.69504	1.29288e-16	5.90682e-15	AT3G18280.1		Bifunctional inhibitor/lipid-transfer protein/seed storage 2S albumin superfamily protein
Glyma.10G137200	2.6729	1.73825	3.85082	6.47527	9.69019	5.12304	1.36459	0.00360792	0.0172435	AT4G36570.1	ATRL3,RL3	RAD-like 3
Glyma.10G142700	318.146	255.949	262.088	69.5365	68.2351	80.7792	-1.92601	1.30553e-45	3.93482e-43	AT3G05890.1	RCI2B	Low temperature and salt responsive protein family
Glyma.10G143200	0.192293	0.319823	0.451613	0	0	0	-6.11481	0.000719274	0.00430833	AT3G05858.1
Glyma.10G146300	8.55815	7.13163	8.45856	3.05051	3.83441	4.5056	-1.07357	4.08546e-07	5.07809e-06	AT1G09250.1		basic helix-loop-helix (bHLH) DNA-binding superfamily protein
Glyma.10G147000	0.398914	0.503999	0.611172	1.11444	1.10423	1.38325	1.25187	0.00135952	0.00747219	AT1G23380.1	KNAT6,KNAT6L,KNAT6S	KNOTTED1-like homeobox gene 6
Glyma.10G147700	485.112	541.173	465.647	1223.13	934.632	946.67	1.07435	2.35102e-17	1.16591e-15	AT3G62550.1		Adenine nucleotide alpha hydrolases-like superfamily protein
Glyma.10G148700	0.081871	0.057702	0.133502	0.529428	0.456634	0.15928	2.08761	0.00129853	0.00717956	AT4G25800.2		Calmodulin-binding protein
Glyma.10G151100	4.36038	6.13629	5.31048	2.41607	1.10123	1.72067	-1.56502	0.000237658	0.00163485
Glyma.10G151300	19.2045	14.887	20.8468	66.8242	46.8707	45.4786	1.55064	2.63732e-15	1.02232e-13	AT5G27760.1		Hypoxia-responsive family protein
Glyma.10G153900	1.65986	1.21873	2.24585	4.61242	5.01095	3.96081	1.41754	1.95388e-09	3.57492e-08	AT1G55020.1	ATLOX1,LOX1	lipoxygenase 1
Glyma.10G156900	53.692	66.783	53.5928	162.483	138.973	129.62	1.33544	1.15902e-24	1.12939e-22	AT1G09830.1		Glycinamide ribonucleotide (GAR) synthetase
Glyma.10G157400	1.22663	1.8451	1.63719	0	0	0	-8.76335	1.5274e-11	3.74907e-10
Glyma.10G157500	0.140481	0.266164	0.108822	0	0	0.027099	-4.27815	0.00091156	0.00529293	AT3G05140.1	RBK2	ROP binding protein kinases 2
Glyma.10G161400	0.013933	0.052795	0.136205	0.317412	0.277129	0.270295	2.07689	0.00719257	0.0306866	AT1G54510.3	ATNEK1,NEK1	NIMA-related serine/threonine kinase 1
Glyma.10G166600	40.2663	56.046	43.9376	142.192	163.568	154.019	1.72737	1.26679e-44	3.62154e-42	AT1G08650.1	ATPPCK1,PPCK1	phosphoenolpyruvate carboxylase kinase 1
Glyma.10G169300	2.78352	2.5801	1.16379	8.4902	4.10955	4.80203	1.45422	0.000158614	0.0011435	AT2G02240.1	MEE66	F-box family protein
Glyma.10G170900	0.954699	0.559928	0.894221	3.73923	2.70096	2.63444	1.91448	5.59117e-08	8.00975e-07	AT3G02800.1		Tyrosine phosphatase family protein
Glyma.10G172002	1.23695	1.38818	0.807458	0.484895	0.272763	0.263151	-1.72327	1.51162e-05	0.000140234	AT1G10390.2		Nucleoporin autopeptidase
Glyma.10G172300	2.15838	1.67616	1.96147	0.647361	0.911266	1.2037	-1.04353	0.0017773	0.0094133	AT1G32860.1		Glycosyl hydrolase superfamily protein
Glyma.10G174800	2.00479	0	2.2438	0	0	0	-6.67001	0.00140849	0.00768698	ATCG00470.1		ATP synthase epsilon chain
Glyma.10G177100	13.6109	15.0142	12.7574	4.85527	3.62203	4.46038	-1.66335	8.50263e-29	1.11683e-26	AT5G44390.1		FAD-binding Berberine family protein
Glyma.10G177200	1.16953	1.56629	1.37773	2.76979	1.84435	4.83065	1.20395	0.00174553	0.00926734	AT4G10340.1	LHCB5	light harvesting complex of photosystem II 5
Glyma.10G180100	2.12056	2.6848	2.44326	0.546308	0.445573	0.509332	-2.2426	7.4423e-12	1.91247e-10	AT4G14550.1	IAA14,SLR	indole-3-acetic acid inducible 14
Glyma.10G180800	6.88267	5.26277	5.88404	23.4215	23.2713	22.0361	1.9402	1.99025e-40	4.66151e-38	AT3G23250.1	ATMYB15,ATY19,MYB15	myb domain protein 15
Glyma.10G181000	0.177802	0.047272	0.132241	0.645632	0.558009	0.439149	2.21061	0.00112528	0.00635357	AT4G14380.1
Glyma.10G184600	154.871	89.5807	126.227	7.66538	9.72733	10.8872	-3.70391	2.33756e-77	2.39169e-74	AT2G38870.1		Serine protease inhibitor, potato inhibitor I-type family protein
Glyma.10G184700	30.4414	16.4686	17.4721	7.30652	9.76353	9.41385	-1.27499	3.38861e-06	3.56368e-05	AT2G38870.1		Serine protease inhibitor, potato inhibitor I-type family protein
Glyma.10G188200	9.95736	7.22212	11.5944	3.1313	4.12639	4.27038	-1.30519	4.87325e-07	5.96574e-06	AT4G14450.1
Glyma.10G190700	2.5179	2.92375	3.69236	8.89554	8.25138	6.94055	1.40478	1.65066e-11	4.03887e-10	AT1G04530.1		Tetratricopeptide repeat (TPR)-like superfamily protein
Glyma.10G190900	3.70722	2.95323	5.21234	0.421623	0	0.190921	-4.28118	5.4596e-10	1.08025e-08
Glyma.10G191000	36.6565	23.5855	33.6003	2.6064	3.44094	12.482	-2.34878	0.00070718	0.00424505	AT3G24310.1	ATMYB71,MYB305	myb domain protein 305
Glyma.10G191700	0.030882	0.034813	0.083541	0.82502	0.982625	0.429433	3.76743	1.58064e-09	2.94044e-08	AT4G11290.1		Peroxidase superfamily protein
Glyma.10G193500	118	170.703	154.008	354.862	312.265	291.663	1.13317	1.96736e-16	8.75182e-15	AT5G51100.1	FSD2	Fe superoxide dismutase 2
Glyma.10G194200	25.4653	19.3101	24.5453	7.62162	9.40687	12.1201	-1.24331	3.10442e-12	8.34138e-11	AT5G07580.1		Integrase-type DNA-binding superfamily protein
Glyma.10G198800	1197.71	1891.77	1658.78	4583.09	3758.55	3568.36	1.34638	5.76661e-18	3.04628e-16	AT3G10520.1	AHB2,ARATH GLB2,ATGLB2,GLB2,HB2,NSHB2	haemoglobin 2
Glyma.10G198900	0.193993	0.41823	0.468524	1.01424	1.13271	1.39711	1.68872	0.0017708	0.00938377	AT3G10520.1	AHB2,ARATH GLB2,ATGLB2,GLB2,HB2,NSHB2	haemoglobin 2
Glyma.10G199000	631.96	1079.24	838.123	1892.86	1708.22	1706.18	1.07593	4.06431e-12	1.07864e-10	AT3G10520.1	AHB2,ARATH GLB2,ATGLB2,GLB2,HB2,NSHB2	haemoglobin 2
Glyma.10G199100	983.855	1663.34	1575.8	3900.46	3385.57	3331.27	1.34909	1.51018e-16	6.83538e-15	AT3G10520.1	AHB2,ARATH GLB2,ATGLB2,GLB2,HB2,NSHB2	haemoglobin 2
Glyma.10G199500	83.057	53.4608	54.2613	15.3546	24.3432	23.9658	-1.57875	4.71989e-14	1.60832e-12	AT5G40460.1
Glyma.10G200500	0.945797	0.956525	0.808292	1.39833	2.18507	2.01579	1.17364	0.000148322	0.0010779	AT5G04490.1	VTE5	vitamin E pathway gene 5
Glyma.10G201100	0.606889	0.542554	0.570891	4.2776	5.61933	6.18829	2.80883	2.28839e-39	5.02671e-37	AT3G52990.1		Pyruvate kinase family protein
Glyma.10G202000	354.451	307.709	350.924	136.307	136.762	168.735	-1.18779	1.0598e-29	1.44074e-27	AT3G57810.1		Cysteine proteinases superfamily protein
Glyma.10G204200	9.07318	7.73311	9.89711	3.74017	4.19434	4.68205	-1.07165	4.48023e-12	1.18176e-10	AT1G25550.1		myb-like transcription factor family protein
Glyma.10G206800	0	0	0	0.83001	1.00348	1.40236	7.28321	1.74556e-06	1.9275e-05
Glyma.10G207200	0.240812	0.462665	0.499522	1.35917	0.696943	1.40946	1.54403	0.0106242	0.0424707	AT3G54880.1
Glyma.10G207300	25.3116	18.5226	28.9386	3.70098	5.41462	4.84184	-2.37095	1.90475e-35	3.49323e-33	AT3G10410.1	CPY,SCPL49	SERINE CARBOXYPEPTIDASE-LIKE 49
Glyma.10G210600	0.668869	1.61056	1.27607	2.50274	2.67439	3.09497	1.23364	5.02013e-05	0.000413873	AT4G30080.1	ARF16	auxin response factor 16
Glyma.10G211000	14.762	12.8512	19.2221	7.93826	7.185	7.69905	-1.02976	2.17321e-09	3.95072e-08	AT2G37170.1	PIP2;2,PIP2B	plasma membrane intrinsic protein 2
Glyma.10G211300	78.864	58.2308	66.4534	18.4521	21.3152	20.7414	-1.74199	7.54673e-43	2.02356e-40	AT2G39220.1	PLA IIB,PLP6	PATATIN-like protein 6
Glyma.10G211800	0.199189	0.207872	0.111975	0.611705	0.76614	0.958086	2.13127	0.000131238	0.000964195
Glyma.10G213000	0.555598	0.511419	0.474147	1.61556	2.57533	1.27073	1.83799	2.46028e-05	0.000217153
Glyma.10G216000	11.6778	3.82626	13.9586	41.6261	36.1833	68.7064	2.18156	6.47105e-16	2.69373e-14	AT4G09600.1	GASA3	GAST1 protein homolog 3
Glyma.10G222100	4.02292	6.19762	3.1367	8.87727	11.4562	11.5969	1.18828	7.01647e-07	8.33487e-06	AT1G34000.1	OHP2	one-helix protein 2
Glyma.10G222400	3.42418	3.86435	2.18269	14.2338	12.0539	12.0005	2.03123	4.46565e-18	2.38823e-16	AT1G71695.1		Peroxidase superfamily protein
Glyma.10G223200	107.839	67.5684	74.3361	6.19053	9.97245	11.3407	-3.17975	1.0732e-51	4.34648e-49	AT5G61890.1		Integrase-type DNA-binding superfamily protein
Glyma.10G225400	0.301915	0.804557	0.984966	0	0	0.131192	-3.92609	0.000554747	0.00343121	AT1G43670.1		Inositol monophosphatase family protein
Glyma.10G227200	11.0167	8.30105	8.55734	3.57812	2.89431	4.90044	-1.28471	4.94184e-09	8.44938e-08	AT1G43770.2		RING/FYVE/PHD zinc finger superfamily protein
Glyma.10G229700	9.75597	11.9594	8.10723	23.0099	27.2301	33.1007	1.49214	3.99152e-18	2.15243e-16	AT5G52870.1
Glyma.10G229800	2.62961	3.02803	2.37073	5.17555	5.50211	6.45193	1.10534	2.72713e-10	5.62199e-09	AT5G52860.1		ABC-2 type transporter family protein
Glyma.10G230500	0.504739	0	0.86447	0	0	0	-6.44377	0.00287218	0.0142111	AT1G01490.2		Heavy metal transport/detoxification superfamily protein
Glyma.10G230600	3.81908	2.13386	1.69347	20.8792	11.7835	11.4782	2.54081	5.66184e-14	1.91151e-12	AT1G01490.1		Heavy metal transport/detoxification superfamily protein
Glyma.10G231700	0.144716	0.052795	0.238095	0.727699	0.361417	0.47625	1.83489	0.00283464	0.0140414	AT1G01580.1	ATFRO2,FRD1,FRO2	ferric reduction oxidase 2
Glyma.10G232600	14.1636	13.4589	14.647	4.27346	5.9385	8.1186	-1.18975	5.2528e-12	1.37435e-10	AT1G02260.1		Divalent ion symporter
Glyma.10G234300	1.51951	3.91844	2.55236	6.09444	4.54126	6.02944	1.08188	0.00698475	0.0299248
Glyma.10G234400	1.45477	1.40763	1.40061	0.321173	0.369586	0.454336	-1.88267	2.75193e-10	5.66412e-09	AT5G23870.3		Pectinacetylesterase family protein
Glyma.10G236300	46.1431	38.6827	41.4996	12.4806	9.87821	14.2539	-1.77707	6.79826e-31	9.8695e-29	AT5G23750.2		Remorin family protein
Glyma.10G237100	3.66159	2.46135	2.40986	1.27283	1.00962	1.31499	-1.22514	0.000955857	0.00552046
Glyma.10G238700	0.518354	0.60228	0.606237	1.03251	1.1496	1.69159	1.16358	0.00334891	0.0162008	AT3G61060.1	AtPP2-A13,PP2-A13	phloem protein 2-A13
Glyma.10G239000	8.70778	7.19308	6.33979	3.09753	2.17622	3.87389	-1.2716	3.80382e-08	5.61049e-07	AT4G23030.1		MATE efflux family protein
Glyma.10G239700	0.365955	0.055501	0.357948	0.868024	1.32317	1.11086	2.05101	0.00152654	0.00825365	AT4G25433.1		peptidoglycan-binding LysM domain-containing protein
Glyma.10G244800	25.7241	19.5256	21.6256	6.80146	7.04515	8.22809	-1.58886	2.64069e-22	2.04436e-20	AT4G14746.1
Glyma.10G245100	0.157621	0.304192	0.268473	1.55823	1.59459	1.58069	2.69106	1.10392e-11	2.76577e-10	AT3G22800.1		Leucine-rich repeat (LRR) family protein
Glyma.10G245300	61.2935	48.2186	42.7172	14.5329	12.428	16.9216	-1.78495	6.33206e-25	6.32881e-23	AT2G32020.1		Acyl-CoA N-acyltransferases (NAT) superfamily protein
Glyma.10G245400	0.264766	0.363249	0.474618	0.06842	0.130839	0.131984	-1.70708	3.47809e-05	0.000296618	AT3G22790.1		Kinase interacting (KIP1-like) family protein
Glyma.10G248600	1.61876	1.50512	1.66192	4.10916	3.35636	3.64308	1.22542	1.34135e-08	2.12604e-07	AT1G05370.1		Sec14p-like phosphatidylinositol transfer family protein
Glyma.10G250300	0.364967	0.176953	0.233946	1.5384	1.4775	0.620967	2.22938	0.000105869	0.000795862	AT3G48700.1	ATCXE13,CXE13	carboxyesterase 13
Glyma.10G250700	0.620867	0.455244	0.576163	4.26028	7.20037	4.56811	3.27041	3.01202e-25	3.0899e-23	AT5G19260.1		Protein of unknown function (DUF3049)
Glyma.10G251500	1.36315	2.11542	2.72127	9.54534	6.17986	7.25393	1.90821	7.26473e-12	1.86807e-10	AT5G54770.1	THI1,THI4,TZ	thiazole biosynthetic enzyme, chloroplast (ARA6) (THI1) (THI4)
Glyma.10G252400	10.2971	8.67833	8.2091	3.93339	3.81124	3.42593	-1.36155	2.07219e-18	1.13956e-16	AT4G21215.2
Glyma.10G255300	0	0	0.051986	0.16982	0.226564	0.221372	3.51348	0.0104498	0.0419287	AT1G58360.1	AAP1,NAT2	amino acid permease 1
Glyma.10G257200	200.532	106.59	112.224	50.2782	39.4499	47.1705	-1.60618	3.36848e-06	3.54442e-05	AT3G19615.1
Glyma.10G261600	1.53305	2.54625	1.64673	3.08574	4.36577	5.15268	1.14987	2.29883e-06	2.48619e-05	AT4G34220.1		Leucine-rich repeat protein kinase family protein
Glyma.10G263200	4.87592	7.19028	5.82329	24.0809	26.0631	17.6053	1.94016	4.64991e-24	4.34588e-22	AT2G15320.1		Leucine-rich repeat (LRR) family protein
Glyma.10G265000	23.3525	20.985	28.5894	0.316214	0.266364	0.290321	-6.3356	2.52092e-96	4.45516e-93	AT2G01300.1
Glyma.10G265200	6.94684	3.83621	5.49497	0	0.149866	0.345243	-5.02653	5.07554e-05	0.000417744	AT2G01300.1
Glyma.10G266300	0.531779	0.132554	0.405936	2.7455	1.74512	1.42803	2.46592	7.45618e-06	7.34845e-05	AT3G03280.1
Glyma.10G267601	9.72911	10.753	4.93166	3.37315	2.90047	2.27264	-1.52064	0.00348487	0.0167315
Glyma.10G268900	59.886	36.2908	51.1904	17.0297	13.813	20.2641	-1.52007	1.03019e-14	3.75738e-13	AT1G15100.1	RHA2A	RING-H2 finger A2A
Glyma.10G270100	0.396391	1.01803	0.451423	0.138321	0	0.080722	-3.05061	0.000816649	0.00481738	AT2G01180.1	ATLPP1,ATPAP1,LPP1,PAP1	phosphatidic acid phosphatase 1
Glyma.10G272000	0.987736	0.283416	0.626374	2.57857	1.9296	1.2483	1.61069	0.000164763	0.00118126	AT1G68390.1		Core-2/I-branching beta-1,6-N-acetylglucosaminyltransferase family protein
Glyma.10G273200	0.571993	0.501964	0.57737	1.92464	1.52601	1.45776	1.56255	0.000291811	0.00196325	AT1G25400.1
Glyma.10G274600	13.591	13.4142	12.686	19.3512	31.9649	31.4551	1.06769	1.08395e-09	2.06589e-08	AT1G68550.1		Integrase-type DNA-binding superfamily protein
Glyma.10G275000	4.201	3.00058	2.39335	7.37453	6.5107	5.74209	1.046	7.66559e-05	0.00059847	AT1G13360.1
Glyma.10G276000	100.887	72.1459	85.7944	33.758	34.3862	41.6719	-1.22858	9.40035e-18	4.86665e-16
Glyma.10G277400	0.173651	0.42205	0.388582	0.585428	0.747234	0.613087	1.00077	0.00594679	0.0261492	AT5G55820.1
Glyma.10G278400	10.8587	8.75471	8.88364	3.54141	3.54534	3.95764	-1.35619	5.37713e-16	2.26014e-14	AT3G54290.1
Glyma.10G283100	9.68889	8.40513	7.92717	3.86133	4.10931	4.01447	-1.10525	3.29252e-11	7.67925e-10	AT2G20920.1		Protein of unknown function (DUF3353)
Glyma.10G283800	1.1431	1.93492	2.20552	0.06643	0.085115	0	-5.05772	2.29072e-17	1.14184e-15	AT2G16990.1		Major facilitator superfamily protein
Glyma.10G286300	1.40707	1.13692	1.04312	3.37154	2.68476	1.79647	1.14991	1.51449e-05	0.000140466	AT3G19960.1	ATM1	myosin 1
Glyma.10G286500	1.75551	1.84194	1.6582	0.864505	0.796368	0.885322	-1.02019	0.000143813	0.00104787	AT3G19970.1		alpha/beta-Hydrolases superfamily protein
Glyma.10G288100	12.7297	14.8198	14.2352	4.11829	5.67837	7.53151	-1.26179	4.85569e-11	1.10987e-09	AT3G20015.1		Eukaryotic aspartyl protease family protein
Glyma.10G293100	9.75905	18.0835	10.8838	46.1765	41.8707	41.2067	1.7573	2.60248e-16	1.13563e-14
Glyma.10G293300	6.06328	7.98462	5.64487	12.3915	12.5788	14.6174	1.07907	1.26168e-07	1.69855e-06	AT2G44520.1	COX10	cytochrome c oxidase 10
Glyma.10G295200	0.34164	0.267296	0.048072	2.98067	2.16918	1.46606	3.33066	3.00499e-08	4.51619e-07	AT5G22990.1		C2H2-like zinc finger protein
Glyma.10G295300	8.70538	5.33256	8.02876	57.283	47.3273	35.8555	2.68466	3.89373e-37	7.68468e-35	AT2G18950.1	ATHPT,HPT1,TPT1,VTE2	homogentisate phytyltransferase 1
Glyma.10G297900	6.08444	4.89792	4.97032	1.05048	1.09116	1.97529	-1.93595	6.07265e-08	8.65169e-07	AT1G16220.1		Protein phosphatase 2C family protein
Glyma.10G298700	160.147	202.263	162.858	393.195	327.606	318.14	1.00138	1.5909e-15	6.35705e-14	AT2G33550.1		Homeodomain-like superfamily protein
Glyma.11G006900	0.18844	0.184873	0.267298	0	0.020566	0	-4.49823	6.91268e-05	0.000546493	AT4G14770.1	ATTCX2,TCX2	TESMIN/TSO1-like CXC 2
Glyma.11G007600	0.402636	0.325841	0.966193	0	0	0	-8.21164	5.12556e-09	8.7481e-08	AT1G76690.1	ATOPR2,OPR2	12-oxophytodienoate reductase 2
Glyma.11G007800	6.26221	5.22768	6.29425	1.75591	2.73041	3.20323	-1.20831	1.42908e-08	2.25498e-07	AT2G32010.1	CVL1	CVP2 like 1
Glyma.11G009400	7.62872	4.25013	4.763	0.6627	0.681271	0.715584	-2.99968	4.24479e-27	4.91182e-25	AT3G02940.1	AtMYB107,MYB107	myb domain protein 107
Glyma.11G010500	1.86844	1.39925	2.03241	12.6926	10.65	9.41732	2.63921	2.70542e-39	5.90938e-37	AT1G65060.1	4CL3	4-coumarate:CoA ligase 3
Glyma.11G011500	14.8672	9.63819	18.0004	55.3937	39.974	38.1234	1.66679	1.96471e-14	6.98883e-13	AT5G13930.1	ATCHS,CHS,TT4	Chalcone and stilbene synthase family protein
Glyma.11G017100	6.27137	7.06028	6.11719	3.25312	3.10018	2.84399	-1.07078	3.42561e-10	6.96064e-09	AT4G10960.1	UGE5	UDP-D-glucose/UDP-D-galactose 4-epimerase 5
Glyma.11G017500	11.6548	11.1472	11.313	2.66044	1.76578	2.56982	-2.27192	6.86299e-26	7.41203e-24	AT4G23880.1
Glyma.11G018500	8.60719	4.04243	4.87596	1.59145	1.85456	2.34583	-1.30581	5.02877e-10	1.00009e-08	AT4G01100.2	ADNT1	adenine nucleotide transporter 1
Glyma.11G018900	6.07219	6.31493	4.53772	12.2633	13.4265	17.1169	1.34826	1.28368e-08	2.03963e-07	AT2G46330.1	AGP16,ATAGP16	arabinogalactan protein 16
Glyma.11G019000	0.042872	0.039941	0.095954	0.510845	0.417247	0.350879	2.77885	9.99767e-05	0.000757275	AT4G23750.2	CRF2,TMO3	cytokinin response factor 2
Glyma.11G020300	0.253553	0.268105	0.480943	0.627589	0.678888	0.804096	1.07899	0.00544353	0.0242295	AT1G64110.2		P-loop containing nucleoside triphosphate hydrolases superfamily protein
Glyma.11G022100	0.889773	0.920197	0.294836	0	0	0	-8.68495	1.84261e-10	3.88718e-09	AT5G41460.1		Protein of unknown function (DUF604)
Glyma.11G022300	0.364739	0.500722	0.483209	1.10308	0.95891	0.814415	1.10123	0.00496712	0.0224513	AT3G05170.1		Phosphoglycerate mutase family protein
Glyma.11G022800	0.636595	0.330341	0.425909	1.45204	1.02949	0.934934	1.30099	0.00123681	0.00688929	AT5G52430.1		hydroxyproline-rich glycoprotein family protein
Glyma.11G024100	4.58506	1.31823	0.073021	0	0	0	-8.90261	0.000156757	0.00113159	AT4G11600.1	ATGPX6,GPX6,LSC803,PHGPX	glutathione peroxidase 6
Glyma.11G024800	2.09835	3.3259	2.04664	5.72264	5.5809	5.03575	1.31247	6.82547e-07	8.12039e-06	AT2G41190.1		Transmembrane amino acid transporter family protein
Glyma.11G025700	20.9968	22.0264	21.865	7.96535	10.4083	10.4802	-1.1196	7.38314e-20	4.62249e-18	AT4G11660.1	AT-HSFB2B,HSFB2B	winged-helix DNA-binding transcription factor family protein
Glyma.11G026100	2.10284	2.72316	2.24631	6.22013	6.12551	4.47884	1.26756	4.39234e-10	8.7892e-09	AT4G11720.1	GCS1,HAP2	hapless 2
Glyma.11G026300	2.04174	0.72233	1.16256	4.68076	2.32952	1.85092	1.18916	0.00648738	0.0281412	AT4G23030.1		MATE efflux family protein
Glyma.11G027400	158.412	114.352	134.873	29.6236	32.45	34.7173	-2.06503	1.46622e-56	7.03786e-54	AT4G22920.1	ATNYE1,NYE1	non-yellowing 1
Glyma.11G031500	24.9927	25.2777	26.134	9.22135	11.2991	14.2015	-1.12923	1.59672e-15	6.37377e-14	AT1G12110.1	ATNRT1,B-1,CHL1,CHL1-1,NRT1,NRT1.1	nitrate transporter 1.1
Glyma.11G033400	4.11086	2.31979	2.05724	0.467357	0.571662	0.639075	-2.31826	1.6252e-09	3.01324e-08	AT4G16640.1		Matrixin family protein
Glyma.11G033900	0.257654	0.302825	0.242181	0.071631	0.087282	0.023849	-2.02901	0.00354898	0.0170057	AT5G47380.1		Protein of unknown function, DUF547
Glyma.11G035700	7.43873	12.8408	7.7916	27.9055	30.8641	24.3993	1.58611	2.31531e-13	7.15575e-12	AT4G16770.1		2-oxoglutarate (2OG) and Fe(II)-dependent oxygenase superfamily protein
Glyma.11G040600	0.171474	0	0.04758	0.625767	0.464677	0.923029	3.11681	0.000370549	0.00240637	AT2G45760.1	BAL,BAP2	BON association protein 2
Glyma.11G042200	1.82965	2.98134	3.85057	0.918878	0.636041	1.5883	-1.45305	0.000896019	0.00521828	AT2G35370.1	GDCH	glycine decarboxylase complex H
Glyma.11G042900	0.070042	0.061911	0.124554	0.368701	0.212806	0.42652	1.9534	0.00632886	0.0275673	AT4G17950.1		AT hook motif DNA-binding family protein
Glyma.11G046000	0.146294	1.43148	0.518651	1.88745	2.38226	2.61428	1.7285	0.00632219	0.0275414	AT3G49780.1	ATPSK3 (FORMER SYMBOL),ATPSK4,PSK4	phytosulfokine 4 precursor
Glyma.11G046400	3.51145	4.10527	1.98522	8.69809	6.25348	5.90475	1.13469	0.000441809	0.00281415	AT2G22880.1		VQ motif-containing protein
Glyma.11G048300	3.39227	2.53449	2.57876	9.57071	6.91226	5.25746	1.40021	8.57692e-11	1.90337e-09	AT4G37640.1	ACA2	calcium ATPase 2
Glyma.11G048600	0.57993	0.681869	0.765551	0.20552	0.402614	0.300234	-1.14021	0.00208946	0.0108116	AT5G67470.1	ATFH6,FH6	formin homolog 6
Glyma.11G049800	0.47441	0.797902	0.811766	0.339752	0.169333	0.2711	-1.37401	0.00292021	0.0144121	AT5G67385.1		Phototropic-responsive NPH3 family protein
Glyma.11G050200	0.876694	1.26045	1.34076	0.573486	0.500917	0.594625	-1.04281	0.000129581	0.000953644	AT4G24230.6	ACBP3	acyl-CoA-binding domain 3
Glyma.11G051600	434.922	308.358	400.068	113.864	132.536	171.492	-1.44634	6.22112e-21	4.16312e-19	AT2G14960.1	GH3.1	Auxin-responsive GH3 family protein
Glyma.11G051800	8.8255	2.87735	4.88674	19.1475	12.4853	11.701	1.39623	0.00883121	0.0363919	AT4G37340.1	CYP81D3	cytochrome P450, family 81, subfamily D, polypeptide 3
Glyma.11G051900	0.720173	0.712054	0.623708	1.69989	1.61679	1.25272	1.16308	0.0089496	0.0368134	AT4G37300.1	MEE59	maternal effect embryo arrest 59
Glyma.11G054500	0.612799	1.60792	0.523921	2.11001	2.41008	2.82802	1.43135	0.00190007	0.00997904	AT4G34050.1	CCoAOMT1	S-adenosyl-L-methionine-dependent methyltransferases superfamily protein
Glyma.11G055100	0.329652	0.62959	0.221982	2.57235	2.14825	1.34722	2.37474	9.01605e-07	1.04985e-05	AT4G36950.1	MAPKKK21	mitogen-activated protein kinase kinase kinase 21
Glyma.11G056700	12.616	8.99733	9.41335	5.17923	3.80852	4.81197	-1.15734	4.83786e-08	7.02538e-07	AT1G49620.1	ICK5,ICN6,KRP7	Cyclin-dependent kinase inhibitor family protein
Glyma.11G056900	0.273857	0.08797	0.329499	0.063762	0	0	-3.39555	0.0112277	0.0444444	AT4G37070.2	AtPLAIVA,PLA IVA,PLP1	Acyl transferase/acyl hydrolase/lysophospholipase superfamily protein
Glyma.11G058600	0.597136	0.808213	0.526721	2.33382	2.54587	2.45436	1.93768	1.08911e-10	2.38159e-09	AT4G37180.1		Homeodomain-like superfamily protein
Glyma.11G060100	0.543656	0.54274	0.593639	1.33675	1.06226	0.988447	1.02522	0.00277965	0.0138218	AT4G31940.1	CYP82C4	cytochrome P450, family 82, subfamily C, polypeptide 4
Glyma.11G061100	172.721	206.189	196.083	542.789	515.131	550.334	1.49807	7.37337e-65	5.02942e-62
Glyma.11G061800	1.68524	1.78929	1.64224	0.10486	0.328511	0.215489	-2.95801	5.60378e-11	1.27263e-09	AT2G23690.1
Glyma.11G062500	5.77124	2.56477	8.45766	24.4492	17.162	14.7081	1.76227	0.000863623	0.00505003	AT3G26300.1	CYP71B34	cytochrome P450, family 71, subfamily B, polypeptide 34
Glyma.11G062600	10.0834	6.17152	10.3801	27.5939	20.2012	18.3879	1.32732	2.36691e-09	4.27429e-08	AT3G26310.1	CYP71B35	cytochrome P450, family 71, subfamily B, polypeptide 35
Glyma.11G062700	7.73642	3.20282	4.12451	12.0409	9.85429	8.12027	1.00492	0.00126568	0.00702094	AT3G26300.1	CYP71B34	cytochrome P450, family 71, subfamily B, polypeptide 34
Glyma.11G066000	1.71294	4.03959	2.25448	5.15779	6.49925	7.3266	1.25888	1.14122e-05	0.000108459	AT4G36670.1		Major facilitator superfamily protein
Glyma.11G067700	0.639177	0.348008	0.841026	0.072683	0.233581	0.214664	-1.80349	0.00275564	0.013713	AT3G50660.1	CLM,CYP90B1,DWF4,PSC1,SAV1,SNP2	Cytochrome P450 superfamily protein
Glyma.11G070500	7.08412	2.13284	12.4226	69.2878	53.1282	43.0892	2.95013	2.28702e-05	0.000203757	AT4G39230.1		NmrA-like negative transcriptional regulator family protein
Glyma.11G075000	0.170202	0.292537	0.151389	0	0	0	-5.88104	0.0018614	0.00980508	AT1G80160.1		Lactoylglutathione lyase / glyoxalase I family protein
Glyma.11G077200	0.585758	0	0.169565	1.38551	1.53231	1.43619	2.50369	0.0039555	0.0186277	AT5G66230.1		Chalcone-flavanone isomerase family protein
Glyma.11G077400	108.93	79.0921	82.2205	35.9709	31.4352	38.2076	-1.34566	2.31131e-21	1.61917e-19	AT4G36040.1		Chaperone DnaJ-domain superfamily protein
Glyma.11G080400	8.46959	6.09184	5.99489	2.20621	3.16138	3.07937	-1.27324	3.42653e-09	6.00106e-08	AT2G17760.1		Eukaryotic aspartyl protease family protein
Glyma.11G081400	0.281627	0.420097	0.643334	0.718849	0.89171	1.33204	1.13003	0.00492273	0.0222864	AT4G02750.1		Tetratricopeptide repeat (TPR)-like superfamily protein
Glyma.11G082300	120.23	93.0689	98.2011	40.9455	36.5042	41.3129	-1.38024	5.67107e-28	6.97757e-26	AT4G35770.1	ATSEN1,DIN1,SEN1	Rhodanese/Cell cycle control phosphatase superfamily protein
Glyma.11G084500	15.1425	23.6659	19.7414	58.0798	48.4362	43.5897	1.37506	3.52547e-16	1.51962e-14	AT1G20610.1	CYCB2;3	Cyclin B2;3
Glyma.11G085500	3.04384	4.4546	2.75041	7.80601	7.0631	7.37817	1.13514	1.22583e-07	1.65258e-06	AT4G35590.1		RWP-RK domain-containing protein
Glyma.11G086900	0	0	0	0.08443	0.095806	0.24358	6.50368	0.000242917	0.00166807	AT2G17525.1		Pentatricopeptide repeat (PPR) superfamily protein
Glyma.11G087300	19.6983	8.85664	9.26951	4.98477	5.78003	3.47819	-1.44109	0.00192352	0.0100804	AT5G65980.1		Auxin efflux carrier family protein
Glyma.11G087700	3.60866	2.5716	3.28467	1.20193	1.39042	1.44831	-1.2178	5.87735e-10	1.15585e-08	AT3G51490.2	TMT3	tonoplast monosaccharide transporter3
Glyma.11G088900	1.90369	1.82021	2.48632	0	0	0	-10.9341	1.78979e-19	1.0856e-17	AT2G04160.1	AIR3	Subtilisin-like serine endopeptidase family protein
Glyma.11G089100	63.5027	43.8612	47.6693	25.8162	23.555	25.892	-1.03224	1.01763e-12	2.91351e-11	AT5G06740.1		Concanavalin A-like lectin protein kinase family protein
Glyma.11G091400	85.0829	49.5884	61.7079	14.0931	20.7658	23.5101	-1.74536	2.19711e-15	8.61993e-14	AT4G38580.1	ATFP6,FP6,HIPP26	farnesylated protein 6
Glyma.11G093500	3.84888	5.45185	3.9971	10.8442	13.2011	9.42873	1.34839	9.68338e-12	2.4559e-10	AT5G12470.1		Protein of unknown function (DUF3411)
Glyma.11G096300	0.754047	1.13687	1.96563	3.27204	2.11251	3.47777	1.20455	0.0107724	0.0429747	AT3G22210.1
Glyma.11G096600	0.176517	0.246654	0.21827	0.71362	0.450928	0.694934	1.55182	0.00483319	0.0219577	AT2G17040.1	anac036,NAC036	NAC domain containing protein 36
Glyma.11G097100	4.6989	5.44212	3.10962	15.777	16.1357	11.557	1.73117	2.28913e-13	7.08045e-12	AT2G41990.1
Glyma.11G101900	18.5773	26.4824	20.7866	46.5215	45.9121	47.3202	1.10845	7.76901e-19	4.47495e-17	AT3G63380.1		ATPase E1-E2 type family protein / haloacid dehalogenase-like hydrolase family protein
Glyma.11G104300	8.24283	12.6909	7.78266	23.5116	23.4524	27.5014	1.37158	6.60441e-15	2.47618e-13	AT1G50280.1		Phototropic-responsive NPH3 family protein
Glyma.11G105800	43.5339	27.8876	22.5139	9.25114	5.6657	11.9089	-1.80243	2.11001e-10	4.41772e-09	AT4G36040.1		Chaperone DnaJ-domain superfamily protein
Glyma.11G106100	4.10952	5.66468	4.86373	10.329	10.919	9.91225	1.08198	3.34788e-11	7.79902e-10	AT4G38670.3		Pathogenesis-related thaumatin superfamily protein
Glyma.11G108300	1.39409	3.94488	1.24196	9.02932	8.04824	7.05587	1.8967	1.3078e-07	1.75638e-06	AT2G45560.1	CYP76C1	cytochrome P450, family 76, subfamily C, polypeptide 1
Glyma.11G110300	8.54133	6.89042	8.34064	2.82532	3.39664	4.64738	-1.12135	6.67623e-08	9.43554e-07	AT2G16530.1		3-oxo-5-alpha-steroid 4-dehydrogenase family protein
Glyma.11G112800	3.16382	2.40503	2.61351	0.568029	0.600648	0.749306	-2.08025	3.73302e-12	9.98209e-11	AT1G75540.1	STH2	salt tolerance homolog2
Glyma.11G113100	53.7926	41.3226	46.1848	18.7368	18.3828	22.9748	-1.22446	4.44238e-17	2.14293e-15	AT4G34630.1
Glyma.11G113300	0.088584	0.222159	0.240035	0.945181	0.785529	0.45277	2.01059	7.6684e-05	0.000598569	AT2G16440.1	MCM4	Minichromosome maintenance (MCM2/3/5) family protein
Glyma.11G119500	94.6436	72.5137	72.0283	31.7875	35.9827	38.242	-1.16719	2.01963e-19	1.21553e-17	AT3G18830.1	ATPLT5,ATPMT5,PMT5	polyol/monosaccharide transporter 5
Glyma.11G119900	13.8963	11.834	16.8731	2.4087	3.3432	4.9077	-1.97693	9.68737e-19	5.5389e-17	AT1G49320.1	ATUSPL1,USPL1	unknown seed protein like 1
Glyma.11G120500	0.381537	0.187398	0.266494	0	0	0.031686	-4.73523	4.78445e-05	0.00039646	AT4G34320.1		Protein of unknown function (DUF677)
Glyma.11G122600	0.92855	0.217235	1.43743	0	0.066749	0.143967	-3.61643	0.000388275	0.00251183	AT3G50830.1	ATCOR413-PM2,COR413-PM2	cold-regulated 413-plasma membrane 2
Glyma.11G124700	3.62143	2.58681	1.8354	14.3637	13.6307	9.35543	2.22548	1.08167e-12	3.08775e-11
Glyma.11G128800	2.74063	3.13117	2.97668	5.60518	6.23764	6.59379	1.07533	9.45267e-11	2.08581e-09	AT1G05894.1
Glyma.11G129500	1.96376	1.25774	1.3373	7.05323	4.46349	3.24035	1.71251	9.27781e-08	1.27644e-06	AT5G44640.1	BGLU13	beta glucosidase 13
Glyma.11G129600	1.18341	1.49832	1.38962	4.81225	3.44475	2.28772	1.39039	4.85974e-06	4.96706e-05	AT2G44480.1	BGLU17	beta glucosidase 17
Glyma.11G129700	1.76884	1.43837	1.15095	5.84309	4.69228	4.69699	1.81607	2.11639e-14	7.50779e-13	AT5G44640.1	BGLU13	beta glucosidase 13
Glyma.11G129800	0.662188	0.500402	0.344471	2.35235	1.60576	1.10027	1.7657	5.24674e-05	0.000430094	AT5G44640.1	BGLU13	beta glucosidase 13
Glyma.11G129900	5.4155	3.39733	3.13503	13.5642	7.90586	6.64575	1.25268	2.32579e-05	0.000206737	AT2G44480.1	BGLU17	beta glucosidase 17
Glyma.11G130600	3.34115	4.7344	3.75419	19.5565	19.8269	16.0753	2.24596	3.01469e-38	6.20164e-36	AT3G20810.1		2-oxoglutarate (2OG) and Fe(II)-dependent oxygenase superfamily protein
Glyma.11G131200	39.1658	29.0764	37.6888	10.4661	9.33435	11.2686	-1.73321	1.43553e-35	2.65779e-33	AT1G51140.1		basic helix-loop-helix (bHLH) DNA-binding superfamily protein
Glyma.11G131800	7.17561	6.45435	8.71234	2.45073	2.05636	3.45848	-1.47567	2.54737e-10	5.27378e-09	AT3G20830.1		AGC (cAMP-dependent, cGMP-dependent and protein kinase C) kinase family protein
Glyma.11G132200	6.5348	7.73388	7.11942	13.527	16.433	15.888	1.11224	5.26184e-15	1.98045e-13	AT3G51790.1	ATG1,TG1	transmembrane protein G1P-related 1
Glyma.11G135000	0.269127	0.314653	0.502442	0	0	0	-6.81917	1.90833e-05	0.000173274	AT5G05950.1	MEE60	maternal effect embryo arrest 60
Glyma.11G140000	0.215072	0.535974	0.176598	1.04194	0.803336	0.768055	1.52107	0.00262688	0.0131632	AT2G28840.1	XBAT31	XB3 ortholog 1 in Arabidopsis thaliana
Glyma.11G140500	354.51	348.15	388.421	177.274	160.483	143.22	-1.16573	6.41883e-27	7.34012e-25	AT3G12580.1	ATHSP70,HSP70	heat shock protein 70
Glyma.11G142200	0	0	0.073959	0.402392	0.252449	0.642026	4.07918	0.00365938	0.0174465
Glyma.11G143300	2.32565	1.61777	2.20973	1.14017	1.19409	0.577158	-1.06022	0.00753914	0.0318784	AT2G28690.1		Protein of unknown function (DUF1635)
Glyma.11G146000	0.12904	0.195311	0.237093	0.671442	0.5395	0.748941	1.77776	0.00146245	0.00794356	AT2G28390.1		SAND family protein
Glyma.11G147800	0.202209	0.04565	0.405007	0	0	0	-6.70444	0.000140485	0.00102574	AT5G03170.1	ATFLA11,FLA11	FASCICLIN-like arabinogalactan-protein 11
Glyma.11G147900	6.56917	2.66245	9.07332	0.101775	0.157989	0.179922	-5.26498	2.94832e-47	9.71445e-45	AT2G28470.1	BGAL8	beta-galactosidase 8
Glyma.11G148989	2.04807	1.17482	1.15495	2.89685	2.69108	3.39504	1.04124	0.00447106	0.0206197
Glyma.11G149100	0	0	0	0.137428	0.111917	0	6.38236	0.00427297	0.0198724	AT3G63440.1	ATCKX6,ATCKX7,CKX6	cytokinin oxidase/dehydrogenase 6
Glyma.11G153587	0.443041	0.115392	0.061364	0	0	0	-6.87191	6.83955e-05	0.000541371	AT2G28490.1		RmlC-like cupins superfamily protein
Glyma.11G155000	1.86698	1.66731	1.2837	3.40264	5.2974	4.19348	1.43145	9.58162e-06	9.24171e-05
Glyma.11G156722	17.0828	13.1806	12.7542	1.94013	2.31455	2.24919	-2.71351	2.18221e-69	1.63163e-66	AT2G28470.1	BGAL8	beta-galactosidase 8
Glyma.11G157100	7.80645	5.44835	6.31954	1.96201	1.26517	1.28599	-2.09841	4.76085e-15	1.7971e-13	AT3G50770.1	CML41	calmodulin-like 41
Glyma.11G157976	30.7499	24.2213	26.1433	13.2663	12.6194	12.019	-1.16334	3.16439e-19	1.87262e-17	AT5G13800.1	CRN1,PPH	pheophytinase
Glyma.11G159021	34.3987	24.7929	31.7131	12.6384	9.91671	12.8662	-1.34912	4.40312e-16	1.87301e-14	AT1G01550.2	BPS1	Protein of unknown function (DUF793)
Glyma.11G163800	0.052158	0.19625	0.305023	0	0	0	-6.10255	0.0012528	0.0069614	AT1G06980.1
Glyma.11G164700	3.41258	2.33177	2.45727	10.9688	8.86141	7.41859	1.74406	2.66588e-13	8.1678e-12	AT5G58490.1		NAD(P)-binding Rossmann-fold superfamily protein
Glyma.11G166546	0	0	0	0.073451	0	0.530385	6.23125	0.00829643	0.0345766	AT1G65680.1	ATEXPB2,ATHEXP BETA 1.4,EXPB2	expansin B2
Glyma.11G168800	0.329433	0.500085	0.585412	0.181597	0.220279	0.202793	-1.22145	0.0119103	0.0465961	AT2G30090.1		Acyl-CoA N-acyltransferases (NAT) superfamily protein
Glyma.11G171001	0	0	0	0.169094	0.262239	0.096037	6.53575	0.000173596	0.0012348	AT5G23880.1	ATCPSF100,CPSF100,EMB1265,ESP5	cleavage and polyadenylation specificity factor 100
Glyma.11G171355	0.098427	0.191835	0.150566	0.525695	0.418101	0.296779	1.51122	6.67317e-05	0.000530253	AT4G27190.1		NB-ARC domain-containing disease resistance protein
Glyma.11G177628	0.206132	0	0.353291	1.34104	0.771137	0.96062	2.43404	0.00717261	0.0306175	AT2G28320.1		Pleckstrin homology (PH) and lipid-binding START domains-containing protein
Glyma.11G178506	0.52858	1.31695	2.95361	0.298716	0.545785	0.265754	-2.08118	0.000853446	0.00499804	AT1G43890.2	ATRAB-C1,ATRAB18,ATRABC1,RAB18,RAB18-1,RABC1	RAB GTPASE HOMOLOG B18
Glyma.11G180700	6.98578	3.28335	2.20318	0.146298	0.096508	0	-5.1602	4.73411e-12	1.24451e-10	AT1G71830.1	ATSERK1,SERK1	somatic embryogenesis receptor-like kinase 1
Glyma.11G180750	1.35806	1.16758	0.605667	0	0	0	-8.98781	6.87074e-12	1.77262e-10	AT5G46290.3	KAS I,KAS1	3-ketoacyl-acyl carrier protein synthase I
Glyma.11G180800	0.711908	0.183878	0.775556	0	0	0	-7.63907	4.18407e-07	5.18739e-06	AT1G52340.1	ABA2,ATABA2,ATSDR1,GIN1,ISI4,SDR1,SIS4,SRE1	NAD(P)-binding Rossmann-fold superfamily protein
Glyma.11G181200	3.10541	1.2673	2.29174	8.30531	7.13233	6.98697	1.75713	2.07576e-09	3.78722e-08	AT2G27310.1		F-box family protein
Glyma.11G184000	0	0	0.035895	0.098057	0.242182	0.177611	3.81421	0.0100726	0.0405828	AT1G08290.1	WIP3	WIP domain protein 3
Glyma.11G185200	5.35681	4.45502	4.89038	11.9311	8.35594	7.07164	1.38097	2.14009e-12	5.85963e-11	AT4G33790.1	CER4,FAR3,G7	Jojoba acyl CoA reductase-related male sterility protein
Glyma.11G191800	0.196238	0.249492	0.265354	0	0.050291	0	-3.77227	0.00701926	0.0300461	AT2G27940.1		RING/U-box superfamily protein
Glyma.11G192600	4.84598	4.22293	4.26045	0.835259	1.12749	1.16256	-2.07487	2.52965e-19	1.51312e-17	AT2G28200.1		C2H2-type zinc finger family protein
Glyma.11G192800	3.44678	3.55438	3.98955	0.77838	0.971967	1.11488	-1.92455	4.10985e-22	3.09673e-20	AT2G28160.1	ATBHLH029,ATBHLH29,ATFIT1,BHLH029,FIT1,FRU	FER-like regulator of iron uptake
Glyma.11G194100	0.696035	1.29742	0.485657	1.47819	1.81387	2.08472	1.13214	0.00477617	0.0217448	AT5G57620.1	AtMYB36,MYB36	myb domain protein 36
Glyma.11G194400	1.23687	0.297611	0.679409	0	0	0	-6.79045	4.16918e-05	0.000349774	AT1G08420.1	BSL2	BRI1 suppressor 1 (BSU1)-like 2
Glyma.11G194500	88.176	66.0335	81.5313	24.0601	26.4209	30.0729	-1.54862	2.79228e-33	4.60016e-31	AT4G05160.1		AMP-dependent synthetase and ligase family protein
Glyma.11G194600	3.40658	3.21618	2.68775	14.0089	10.3446	9.13643	1.80455	6.87364e-16	2.84912e-14	AT5G60800.2		Heavy metal transport/detoxification superfamily protein
Glyma.11G194900	3.25542	3.24417	3.48517	8.51144	6.26871	7.29753	1.15837	7.39006e-13	2.14742e-11	AT5G03340.1		ATPase, AAA-type, CDC48 protein
Glyma.11G195200	0.461489	1.04144	0.864887	0.035675	0.084686	0.320007	-2.37087	0.000471945	0.00297925	AT5G60770.1	ATNRT2.4,NRT2.4	nitrate transporter 2.4
Glyma.11G196700	1.06754	1.82903	1.23678	6.36385	3.90067	4.3883	1.84437	3.16017e-09	5.59251e-08	AT1G08080.1	ACA7,ATACA7	alpha carbonic anhydrase 7
Glyma.11G197001	13.7594	10.7224	11.1077	4.17096	4.04574	5.12554	-1.41991	1.36824e-20	8.94067e-19	AT5G60710.1		Zinc finger (C3HC4-type RING finger) family protein
Glyma.11G198300	19.527	14.7504	17.8709	40.2997	32.3635	33.6836	1.04214	1.02823e-12	2.94169e-11	AT3G48990.1		AMP-dependent synthetase and ligase family protein
Glyma.11G198500	14.1226	6.17202	1.72579	1.85644	1.59329	1.15979	-2.23591	0.00605332	0.0265336	AT1G78380.1	ATGSTU19,GST8,GSTU19	glutathione S-transferase TAU 19
Glyma.11G200300	0.561222	0.53175	0.238259	0.056443	0.134467	0.026027	-2.59143	4.72795e-05	0.000392364	AT1G06840.1		Leucine-rich repeat protein kinase family protein
Glyma.11G203900	20.0399	24.358	20.8623	86.1961	86.868	71.2723	1.92163	3.55576e-49	1.32931e-46	AT3G02700.1		NC domain-containing protein-related
Glyma.11G204000	0.05178	0.347801	0.089832	0.962793	0.780162	1.14063	2.49338	0.0083569	0.0347764
Glyma.11G208700	308.209	190.371	242.871	146.785	91.6979	120.372	-1.03413	0.000458783	0.00290702	AT5G56550.1	ATOXS3,OXS3	oxidative stress 3
Glyma.11G214402	1.23921	2.40425	2.09858	0.491901	0.6162	0.905308	-1.47531	0.000529875	0.00329519	AT1G66150.1	TMK1	transmembrane kinase 1
Glyma.11G215200	0.593901	0.671121	0.874875	2.82034	3.80909	3.43224	2.23486	1.28381e-18	7.22353e-17	AT1G66180.1		Eukaryotic aspartyl protease family protein
Glyma.11G215600	2.26545	2.01426	1.68203	0.415174	0.358297	0.288119	-2.55074	1.15589e-23	1.0379e-21	AT5G37630.1	EMB2656	ARM repeat superfamily protein
Glyma.11G218900	1.18213	1.05244	0.685372	2.57801	2.17912	2.0309	1.22111	9.33235e-05	0.000712153	AT2G28930.1	APK1B,PK1B	protein kinase 1B
Glyma.11G219000	8.47202	7.4652	3.8442	21.3793	10.4256	13.4536	1.21168	0.000201988	0.00141603	AT3G55470.2		Calcium-dependent lipid-binding (CaLB domain) family protein
Glyma.11G219900	0	0	0	0	0.906028	0.849167	6.40582	0.00376386	0.0178749
Glyma.11G220300	2.8677	2.15853	2.64612	5.80661	5.96165	5.47777	1.17826	8.70214e-11	1.92786e-09	AT2G39710.1		Eukaryotic aspartyl protease family protein
Glyma.11G221200	29.3609	17.81	24.0328	8.96372	9.773	13.9646	-1.14511	3.18842e-08	4.76791e-07	AT4G14465.1	AHL20	AT-hook motif nuclear-localized protein 20
Glyma.11G225400	85.6008	59.3442	73.5639	13.6543	17.1998	26.6501	-1.92347	4.03555e-21	2.74304e-19	AT3G55690.1
Glyma.11G225600	21.5096	15.6952	16.8513	6.20668	6.54321	6.27748	-1.49555	2.64484e-22	2.04436e-20	AT3G55700.1		UDP-Glycosyltransferase superfamily protein
Glyma.11G225900	0.908515	0.987747	0.979589	2.97587	1.84303	2.44554	1.34514	1.03451e-05	9.90931e-05	AT5G01090.1		Concanavalin A-like lectin family protein
Glyma.11G226900	1.23347	1.7205	1.07186	3.50522	3.40479	4.08509	1.46294	2.27014e-08	3.46945e-07	AT3G55800.1	SBPASE	sedoheptulose-bisphosphatase
Glyma.11G230300	1.16205	0.394031	0.549325	2.34967	2.22181	1.4849	1.53517	0.000351782	0.00230374	AT3G55950.1	ATCRR3,CCR3	CRINKLY4 related 3
Glyma.11G230400	0.162073	0.023903	0.109555	0.402114	0.423895	0.528033	2.18344	0.000649445	0.0039423	AT3G55950.1	ATCRR3,CCR3	CRINKLY4 related 3
Glyma.11G230600	0.607673	0.427338	0.804871	2.01749	2.68177	2.13645	1.89506	3.91061e-11	9.05566e-10	AT3G55950.1	ATCRR3,CCR3	CRINKLY4 related 3
Glyma.11G231400	20.1365	14.7006	16.0405	5.21536	5.24345	8.61556	-1.40949	1.26022e-09	2.37852e-08	AT3G11110.1		RING/U-box superfamily protein
Glyma.11G233400	0.151326	0.066587	0.053412	0	0	0	-5.90073	0.00206386	0.0106976	AT2G40370.1	LAC5	laccase 5
Glyma.11G233900	2.69477	1.3104	3.45881	0.291153	0.234476	0.28911	-3.15456	1.306e-13	4.19994e-12	AT5G34930.1		arogenate dehydrogenase
Glyma.11G234600	13.4684	11.6721	13.8049	4.02179	4.56312	4.5803	-1.55271	9.3895e-29	1.22505e-26	AT3G56200.1		Transmembrane amino acid transporter family protein
Glyma.11G235300	5.70692	4.94729	5.24566	1.56327	2.14479	2.27617	-1.35302	2.93644e-13	8.91246e-12	AT5G58380.1	CIPK10,PKS2,SIP1,SNRK3.8	SOS3-interacting protein 1
Glyma.11G235500	23.719	19.8931	20.8581	10.5558	9.11985	10.5643	-1.08021	2.00709e-15	7.90636e-14	AT3G10970.1		Haloacid dehalogenase-like hydrolase (HAD) superfamily protein
Glyma.11G236700	3.10026	4.51684	5.54248	1.72601	1.74866	2.08609	-1.22381	0.000410641	0.00263853
Glyma.11G237900	2.07515	1.19803	1.60254	0.526733	0.302827	0.728293	-1.63425	3.92178e-05	0.000331044	AT5G10080.1		Eukaryotic aspartyl protease family protein
Glyma.11G238700	173.486	122.671	149.057	15.5697	24.1553	46.451	-2.37201	3.79847e-07	4.75176e-06	AT1G78020.1		Protein of unknown function (DUF581)
Glyma.11G240400	1.29428	1.70636	1.883	3.60053	2.71077	3.41706	1.00797	0.00015905	0.0011458	AT4G39900.1
Glyma.11G242400	11.2895	7.72784	10.9661	0.349749	0.778398	1.50493	-3.47979	6.62938e-17	3.12046e-15	AT2G46550.2
Glyma.11G247500	2.7323	3.41426	3.81106	1.2165	1.72755	0.988063	-1.31175	0.00103904	0.00593736	AT3G48140.1		B12D protein
Glyma.11G248300	6.08505	4.49927	6.43899	2.8747	2.57394	2.34673	-1.11093	6.563e-06	6.52774e-05	AT1G67600.1		Acid phosphatase/vanadium-dependent haloperoxidase-related protein
Glyma.11G250351	1.37121	2.59091	3.18374	12.1798	7.57949	11.3511	2.12643	5.98146e-07	7.19774e-06	AT1G67370.1	ASY1,ATASY1	DNA-binding HORMA family protein
Glyma.11G250400	12.8205	16.838	14.7762	49.2575	49.4858	56.4715	1.81773	3.25615e-54	1.47208e-51	AT1G67370.1	ASY1,ATASY1	DNA-binding HORMA family protein
Glyma.11G250700	17.5904	14.1262	14.366	5.74573	5.92531	5.29108	-1.42832	5.64577e-19	3.28113e-17	AT5G43260.1		chaperone protein dnaJ-related
Glyma.11G251100	2.01917	3.21085	1.76234	5.69462	4.87469	6.53696	1.30633	4.30743e-06	4.44579e-05	AT1G27950.1	LTPG1	glycosylphosphatidylinositol-anchored lipid protein transfer 1
Glyma.11G253900	2.99597	2.16281	1.61157	2.91045	3.51606	9.06219	1.18665	0.00442573	0.0204556	AT3G23730.1	XTH16	xyloglucan endotransglucosylase/hydrolase 16
Glyma.12G001300	3.70474	5.03524	3.46887	11.4186	9.23986	9.1112	1.30441	1.22834e-12	3.48089e-11	AT1G57820.1	ORTH2,VIM1	Zinc finger (C3HC4-type RING finger) family protein
Glyma.12G001800	667.178	663.861	688.561	270.874	280.926	287.067	-1.25517	1.1832e-88	1.76934e-85	AT1G72160.1		Sec14p-like phosphatidylinositol transfer family protein
Glyma.12G002400	0.325788	0.349991	0.140316	0.670542	0.656655	0.508858	1.18269	0.00432296	0.0200569	AT5G47850.1	CCR4	CRINKLY4 related 4
Glyma.12G003900	5.9571	6.94173	5.07399	1.52571	2.04706	2.78636	-1.48533	2.85261e-09	5.08525e-08	AT5G51550.1	EXL3	EXORDIUM like 3
Glyma.12G004100	0.192443	0.212328	0.249393	1.22436	0.631967	0.789321	2.02945	3.06975e-08	4.60818e-07	AT5G62310.1	IRE	AGC (cAMP-dependent, cGMP-dependent and protein kinase C) kinase family protein
Glyma.12G004600	0.376505	0.142425	0.282473	0	0	0	-6.35582	0.000272358	0.00184772	AT5G62360.1		Plant invertase/pectin methylesterase inhibitor superfamily protein
Glyma.12G004800	0.103416	0.418715	0.09346	0.751145	0.415285	1.39148	2.00676	0.00238397	0.0121273	AT1G70710.1	ATGH9B1,CEL1,GH9B1	glycosyl hydrolase 9B1
Glyma.12G005100	2.9192	1.26323	0.54276	0.169321	0.1444	0.172509	-3.25158	8.07905e-10	1.56665e-08	AT1G62660.1		Glycosyl hydrolases family 32 protein
Glyma.12G007500	2.27938	2.37276	1.78376	0.781907	0.734946	0.586455	-1.59906	3.20902e-09	5.66605e-08	AT2G16430.2	ATPAP10,PAP10	purple acid phosphatase 10
Glyma.12G008700	36.8084	29.8409	27.6866	13.1963	14.1439	14.5864	-1.17424	8.18365e-17	3.81054e-15	AT4G13400.1		2-oxoglutarate (2OG) and Fe(II)-dependent oxygenase superfamily protein
Glyma.12G008800	4.04284	3.13965	2.92013	0.739571	0.215002	0.547146	-2.71881	4.57837e-07	5.63314e-06	AT1G61415.1
Glyma.12G011400	0.088447	0.199187	0.147952	0.445642	0.404652	0.343821	1.4823	0.00969716	0.0393329	AT3G63440.1	ATCKX6,ATCKX7,CKX6	cytokinin oxidase/dehydrogenase 6
Glyma.12G011700	0.424871	0.190179	0.473176	1.94868	1.49915	1.27367	2.11755	1.01569e-08	1.64267e-07	AT3G46530.1	RPP13	NB-ARC domain-containing disease resistance protein
Glyma.12G013500	0	0	0	0.153113	0.340572	0.244304	6.03799	0.00151444	0.00819506	AT5G55300.2	MGO1,TOP1,TOP1ALPHA	DNA topoisomerase I alpha
Glyma.12G015300	3.85309	2.76035	3.36244	11.8537	9.63534	8.95615	1.62222	1.24934e-15	5.04405e-14	AT1G22440.1		Zinc-binding alcohol dehydrogenase family protein
Glyma.12G015500	0.134609	0.031546	0.05058	0	0	0	-5.566	0.00570371	0.0252345	AT4G22110.2		GroES-like zinc-binding dehydrogenase family protein
Glyma.12G017400	0.94888	1.10163	1.31893	0.245835	0.552761	0.400171	-1.45838	0.000430687	0.00275433	AT5G16880.1		Target of Myb protein 1
Glyma.12G017900	10.2736	7.64932	8.44958	2.96108	2.44102	3.94063	-1.49027	1.5296e-09	2.85505e-08	AT2G21045.1		Rhodanese/Cell cycle control phosphatase superfamily protein
Glyma.12G022700	1.27363	0.760825	1.16098	5.73463	4.44373	4.02192	2.16088	4.33906e-13	1.29274e-11	AT2G17040.1	anac036,NAC036	NAC domain containing protein 36
Glyma.12G024200	1.37393	0.988929	0.900292	0.140786	0.315801	0.341769	-1.9711	0.000463387	0.00293142	AT2G21180.1
Glyma.12G027651	0.273708	1.0079	0.379702	2.83372	4.2005	4.98785	2.87327	1.73435e-13	5.45562e-12	AT3G63380.1		ATPase E1-E2 type family protein / haloacid dehalogenase-like hydrolase family protein
Glyma.12G029300	1.90821	4.4135	3.28683	7.93989	8.90125	8.33503	1.40845	2.3581e-08	3.59118e-07	AT1G50280.1		Phototropic-responsive NPH3 family protein
Glyma.12G030100	9.14361	8.86865	8.75684	4.09427	3.17883	4.57451	-1.16463	3.4792e-12	9.31621e-11	AT2G21120.1		Protein of unknown function (DUF803)
Glyma.12G030600	31.136	22.3583	25.244	9.02796	9.37115	10.3192	-1.4454	9.69898e-21	6.40231e-19	AT4G38690.1		PLC-like phosphodiesterases superfamily protein
Glyma.12G031300	0	0	0	0.137494	0.028745	0.155884	6.3917	0.000572725	0.00352725	AT4G34950.1		Major facilitator superfamily protein
Glyma.12G032200	3.23749	3.25195	3.61389	1.02065	1.52634	1.0277	-1.47609	2.50677e-07	3.22193e-06	AT4G34990.1	AtMYB32,MYB32	myb domain protein 32
Glyma.12G033300	2.61668	1.26756	2.74852	0.276108	0.632369	1.32757	-1.56278	0.00361667	0.0172789
Glyma.12G033400	1.61714	1.53252	1.77738	0.304034	0.497145	0.420911	-1.98211	5.8751e-09	9.92196e-08	AT4G35070.1		SBP (S-ribonuclease binding protein) family protein
Glyma.12G033800	1.88587	0.802754	1.02118	0.311495	0.126917	0.342212	-2.2224	0.000361099	0.00235208	AT4G34770.1		SAUR-like auxin-responsive protein family
Glyma.12G035800	64.1013	40.2818	39.7987	5.48542	8.20876	10.8426	-2.55037	1.64453e-25	1.72343e-23	AT4G34750.1		SAUR-like auxin-responsive protein family
Glyma.12G036102	13.9352	7.1068	7.17874	0.077052	0.508189	0.679921	-4.45388	1.08066e-08	1.73621e-07
Glyma.12G039000	35.2093	24.9895	29.8325	11.3248	10.6859	12.3381	-1.38028	2.52741e-19	1.51312e-17	AT4G34630.1
Glyma.12G039200	0.120364	0.060975	0.019532	0.199816	0.363113	0.311043	2.08131	0.00397436	0.0187029	AT2G16440.1	MCM4	Minichromosome maintenance (MCM2/3/5) family protein
Glyma.12G039400	16.4905	14.1104	16.6417	6.33668	7.35723	8.44093	-1.08482	1.09562e-12	3.12301e-11	AT4G39090.1	RD19,RD19A	Papain family cysteine protease
Glyma.12G042800	9.81203	9.37221	9.28133	3.55493	3.85095	4.31525	-1.25265	3.61605e-18	1.95267e-16	AT4G34530.1	CIB1	cryptochrome-interacting basic-helix-loop-helix 1
Glyma.12G044600	11.8082	8.60887	12.3269	3.53919	2.58397	4.81494	-1.57247	9.61593e-15	3.52705e-13	AT1G49320.1	ATUSPL1,USPL1	unknown seed protein like 1
Glyma.12G045600	0.082267	0.166929	0.103376	0	0	0	-6.12638	0.000644613	0.00391786	AT4G34320.1		Protein of unknown function (DUF677)
Glyma.12G047000	0.187324	0.354307	0.043694	0	0	0	-5.96344	0.0022139	0.0113767	AT3G50810.1		Uncharacterised protein family (UPF0497)
Glyma.12G047500	85.3268	75.3455	91.4841	31.2321	33.9211	30.9865	-1.37838	9.11754e-36	1.70428e-33	AT2G15970.1	ATCOR413-PM1,ATCYP19,COR413-PM1,FL3-5A3,WCOR413,WCOR413-LIKE	cold regulated 413 plasma membrane 1
Glyma.12G048900	0.096499	0.300903	0.169202	0	0	0	-5.87582	0.00206935	0.010722	AT2G30695.1
Glyma.12G049100	8.98153	4.24988	2.779	0.455346	0.446806	0.331844	-3.65561	2.89433e-14	1.01107e-12	AT3G54420.1	ATCHITIV,ATEP3,CHIV,EP3	homolog of carrot EP3-3 chitinase
Glyma.12G049300	5.36376	3.43621	4.5227	21.1209	14.7244	15.2053	1.94897	2.41613e-15	9.42202e-14
Glyma.12G049500	0	0	0	0.124672	0.31278	0.477302	6.66096	0.000123865	0.000916085	AT2G43560.1		FKBP-like peptidyl-prolyl cis-trans isomerase family protein
Glyma.12G050100	19.9236	17.4164	15.5058	51.0014	30.6401	27.8317	1.07603	3.113e-08	4.6659e-07	AT2G43500.1		Plant regulator RWP-RK family protein
Glyma.12G051800	1.73579	1.9257	2.49341	7.3828	5.99449	6.14476	1.67163	1.69324e-13	5.34794e-12	AT1G06030.1		pfkB-like carbohydrate kinase family protein
Glyma.12G053300	0.25201	0.829399	0.325223	1.82666	1.45049	1.28764	1.71921	0.000230478	0.00159193	AT2G31480.1
Glyma.12G053700	8.64337	9.84746	6.52921	19.7758	16.5515	19.2178	1.16475	2.52258e-12	6.84423e-11	AT3G57930.2
Glyma.12G053900	17.5756	5.945	8.4416	3.21218	3.42751	3.8708	-1.601	6.17829e-07	7.41853e-06	AT5G44640.1	BGLU13	beta glucosidase 13
Glyma.12G054100	2.46593	1.65587	1.99457	10.0583	5.09227	4.63226	1.70753	4.11038e-08	6.03464e-07	AT2G44480.1	BGLU17	beta glucosidase 17
Glyma.12G054300	1.97867	1.06337	1.66948	5.47546	2.39348	1.92524	1.07635	0.00685764	0.0294776	AT5G44640.1	BGLU13	beta glucosidase 13
Glyma.12G055000	3.2827	4.25085	3.32079	7.45368	8.47913	7.87944	1.14793	9.97443e-13	2.85993e-11	AT3G20810.1		2-oxoglutarate (2OG) and Fe(II)-dependent oxygenase superfamily protein
Glyma.12G056800	0.92291	0.819712	0.850242	2.62981	1.7031	2.41911	1.38933	4.07003e-08	5.98045e-07	AT3G51790.1	ATG1,TG1	transmembrane protein G1P-related 1
Glyma.12G058600	0.999593	0.7469	1.28877	0.034026	0.1947	0.096994	-3.21646	2.35172e-07	3.03568e-06	AT5G05950.1	MEE60	maternal effect embryo arrest 60
Glyma.12G059100	55.751	27.6551	29.2888	14.4081	13.8797	12.6181	-1.45121	9.169e-10	1.76393e-08	AT1G07440.1		NAD(P)-binding Rossmann-fold superfamily protein
Glyma.12G059300	1.97826	1.41304	2.00744	7.05503	6.27544	4.64152	1.74851	7.74914e-11	1.72756e-09	AT2G29350.1	SAG13	senescence-associated gene 13
Glyma.12G062100	1.36569	1.44136	1.66501	2.68191	3.43039	3.44087	1.10744	1.09647e-10	2.39632e-09	AT1G07530.1	ATGRAS2,GRAS2,SCL14	SCARECROW-like 14
Glyma.12G064000	380.082	361.778	411.33	132.33	130.769	122.442	-1.57551	8.95581e-70	6.96404e-67	AT3G12580.1	ATHSP70,HSP70	heat shock protein 70
Glyma.12G064300	14.773	17.0017	13.7261	31.0234	31.2911	37.4452	1.14407	3.07206e-19	1.82076e-17	AT2G28790.1		Pathogenesis-related thaumatin superfamily protein
Glyma.12G064800	10.6561	6.93917	9.46544	4.14856	4.3197	4.93363	-1.0051	2.11665e-07	2.74776e-06	AT5G59960.1
Glyma.12G067700	8.69714	10.286	9.2253	20.9505	18.5632	18.9524	1.06695	1.24035e-19	7.6426e-18	AT5G60640.1	ATPDI2,ATPDIL1-4,PDI2,PDIL1-4	PDI-like 1-4
Glyma.12G070500	3.03382	2.81334	2.42206	1.6428	1.25953	1.16691	-1.00696	0.000660728	0.00400142	AT5G60460.1		Preprotein translocase Sec, Sec61-beta subunit protein
Glyma.12G072000	0.811243	0.314828	0.255544	2.23128	2.10158	1.26812	2.01992	8.4653e-05	0.000653816	AT1G07900.1	LBD1	LOB domain-containing protein 1
Glyma.12G080800	22.4594	9.17298	15.1254	5.58949	4.1193	4.15669	-1.74229	1.13643e-09	2.15955e-08	AT5G22930.1		Protein of unknown function (DUF1635)
Glyma.12G084900	69.1991	47.4851	55.8613	9.47311	10.7909	15.4367	-2.26822	7.34789e-35	1.32262e-32	AT2G27830.1
Glyma.12G085051	1.17276	1.06381	1.10307	0.252273	0.105659	0.343949	-2.19956	0.00138087	0.00757237
Glyma.12G086000	1.40337	1.2945	0.997983	0.309016	0.790882	0.561353	-1.1289	0.00772449	0.0325488	AT2G27770.1		Plant protein of unknown function (DUF868)
Glyma.12G098101	0.095135	1.05314	0.357264	0	0	0	-5.68966	0.0069819	0.0299158
Glyma.12G100500	79.3845	66.4188	63.3778	3.69584	4.03126	5.60524	-3.964	6.84167e-154	6.6501e-150	AT3G21720.1	ICL	isocitrate lyase
Glyma.12G103600	1.41188	0.271315	1.26665	4.50099	2.32336	2.1114	1.60675	0.00528157	0.023633	AT4G27280.1		Calcium-binding EF-hand family protein
Glyma.12G104600	0.666437	0.76106	0.145228	3.42438	1.53937	0.504719	1.81823	0.011574	0.0455463	AT2G31180.1	ATMYB14,MYB14,MYB14AT	myb domain protein 14
Glyma.12G104800	1.94624	1.75549	0.859023	6.75412	3.33963	2.1608	1.4476	0.00143174	0.00779487	AT2G31180.1	ATMYB14,MYB14,MYB14AT	myb domain protein 14
Glyma.12G108200	20.7986	25.3654	15.8499	50.2131	36.806	47.443	1.2376	8.90053e-14	2.91535e-12	AT2G20840.1		Secretory carrier membrane protein (SCAMP) family protein
Glyma.12G111000	7.63531	9.26276	10.7332	19.9111	18.2866	17.5029	1.0268	6.19793e-12	1.6065e-10	AT2G20770.1	GCL2	GCR2-like 2
Glyma.12G111932	99.8003	94.1902	92.4254	40.1203	45.6697	53.2925	-1.03238	1.53507e-18	8.5752e-17
Glyma.12G112000	261.864	201.66	211.119	112.3	82.2295	97.5066	-1.15162	2.28299e-15	8.92984e-14	AT4G03510.2	ATRMA1,RMA1	RING membrane-anchor 1
Glyma.12G113100	0	0.210641	0.041502	0.345446	0.723179	0.456405	2.63655	0.01184	0.046391	AT1G03700.1		Uncharacterised protein family (UPF0497)
Glyma.12G117900	29.9637	27.3427	29.8601	14.6115	12.1296	13.382	-1.10627	1.30864e-19	8.03792e-18	AT2G20560.1		DNAJ heat shock family protein
Glyma.12G121400	0.467971	0.223274	0.370923	0.653829	1.43351	1.42463	1.71248	0.00137991	0.0075682	AT2G42360.1		RING/U-box superfamily protein
Glyma.12G122300	0.828716	0.775436	0.747466	0	0.355562	0.145037	-2.20224	0.0128017	0.0494566	AT2G42570.1	TBL39	TRICHOME BIREFRINGENCE-LIKE 39
Glyma.12G129900	24.5462	19.2009	17.9467	10.1408	9.82548	7.72434	-1.14148	1.25944e-09	2.37819e-08	AT2G42760.1
Glyma.12G130200	3.2399	2.09774	3.35874	9.94412	6.66407	6.03367	1.39452	6.85578e-08	9.66822e-07	AT2G44480.1	BGLU17	beta glucosidase 17
Glyma.12G134300	5.78237	5.26185	3.78866	1.68807	1.66639	2.80877	-1.26118	9.62133e-06	9.27657e-05	AT5G54240.1		Protein of unknown function (DUF1223)
Glyma.12G136400	62.8113	37.7613	29.5746	0	0.142795	0.233198	-8.36691	2.32429e-17	1.15616e-15	AT1G11530.1	ATCXXS1,CXXS1	C-terminal cysteine residue is changed to a serine 1
Glyma.12G140100	0.934384	1.30763	1.6469	1.50827	3.07969	3.46741	1.05771	0.0110714	0.0439419	AT5G54530.1		Protein of unknown function, DUF538
Glyma.12G140300	0.349369	0.146535	0.186381	0.446667	1.02293	0.487679	1.50758	0.00290712	0.014351	AT4G21380.1	ARK3,RK3	receptor kinase 3
Glyma.12G142900	4.70199	1.91797	3.1769	18.9759	13.7131	8.65625	2.08938	1.54061e-08	2.41723e-07	AT4G27280.1		Calcium-binding EF-hand family protein
Glyma.12G144100	3.63497	4.74511	5.35851	11.247	9.05275	7.57894	1.04004	7.93195e-08	1.10615e-06	AT4G27290.1		S-locus lectin protein kinase family protein
Glyma.12G144400	1.36773	1.04703	1.12322	2.75265	2.36114	2.60189	1.12776	7.16486e-08	1.00712e-06	AT4G27290.1		S-locus lectin protein kinase family protein
Glyma.12G149100	36.9517	11.8618	24.6376	3.55308	3.11464	6.03231	-2.53167	1.30854e-06	1.47895e-05	AT4G27410.2	ANAC072,RD26	NAC (No Apical Meristem) domain transcriptional regulator superfamily protein
Glyma.12G150400	1.19194	1.01652	0.316593	0.191017	0.17125	0.235414	-2.0573	0.000169875	0.0012121	AT5G54190.1	PORA	protochlorophyllide oxidoreductase A
Glyma.12G159800	4.42648	8.71259	3.48774	15.9771	13.6175	15.4983	1.45643	8.73757e-07	1.02048e-05
Glyma.12G161651	7.32024	7.54941	6.30998	28.2843	27.3218	20.5106	1.85944	8.52599e-17	3.96519e-15	AT1G34320.1		Protein of unknown function (DUF668)
Glyma.12G170500	0.850647	0.875495	0.725965	2.88051	1.69101	1.52441	1.33092	1.29859e-05	0.000122398	AT4G22200.1	AKT2,AKT2/3,AKT3,KT2/3	potassium transport 2/3
Glyma.12G172500	53.074	47.037	58.3957	18.6314	18.7022	23.9296	-1.36215	1.9202e-25	2.00154e-23	AT2G37170.1	PIP2;2,PIP2B	plasma membrane intrinsic protein 2
Glyma.12G172900	28.4914	20.1936	26.4394	11.7775	11.3773	12.9607	-1.04704	1.59987e-12	4.4718e-11	AT2G28440.1		proline-rich family protein
Glyma.12G173500	218.497	149.843	182.606	110.882	91.4383	89.9283	-1.01211	3.11509e-14	1.08235e-12	AT5G60570.1		Galactose oxidase/kelch repeat superfamily protein
Glyma.12G173700	0.117469	0.300177	0.179732	0.779636	0.635129	0.671656	1.81944	5.74936e-06	5.79707e-05	AT2G28470.1	BGAL8	beta-galactosidase 8
Glyma.12G174100	6.40937	6.02428	6.06076	1.26006	0.761522	2.11568	-2.1482	1.17016e-13	3.79448e-12	AT4G30080.1	ARF16	auxin response factor 16
Glyma.12G174900	1.13997	1.3483	2.16738	0	0.140495	0.183798	-3.82812	5.87308e-08	8.38579e-07	AT2G28305.1	ATLOG1,LOG1	Putative lysine decarboxylase family protein
Glyma.12G177900	1.83223	0.872689	1.53451	0.099658	0.182974	0.155196	-3.19498	1.94717e-11	4.70516e-10	AT3G45010.1	scpl48	serine carboxypeptidase-like 48
Glyma.12G178000	5.70773	3.9062	2.49327	1.91279	1.35998	1.58255	-1.3021	0.000111589	0.000834018	AT2G36870.1	XTH32	xyloglucan endotransglucosylase/hydrolase 32
Glyma.12G178500	0.705492	0.740218	0.659823	0.099547	0.124525	0.158698	-2.4167	8.8497e-06	8.57832e-05	AT2G28160.1	ATBHLH029,ATBHLH29,ATFIT1,BHLH029,FIT1,FRU	FER-like regulator of iron uptake
Glyma.12G178900	1.63288	2.14053	3.04127	0.491899	0.556376	0.201857	-2.41445	9.22982e-08	1.27095e-06	AT2G28200.1		C2H2-type zinc finger family protein
Glyma.12G181000	0	0	0	0.079006	0.050027	0.221266	6.3102	0.000737277	0.00440328	AT1G08230.2	ATGAT1,GAT1	Transmembrane amino acid transporter family protein
Glyma.12G181500	87.4633	72.7489	77.1043	17.5757	18.0173	26.6671	-1.92379	1.51154e-34	2.63536e-32	AT2G27830.1
Glyma.12G181900	18.494	9.63448	19.9463	3.13371	6.25487	3.64304	-1.89297	2.01164e-05	0.000181763	AT2G27810.1	ATNAT12,NAT12	nucleobase-ascorbate transporter 12
Glyma.12G183900	0.471198	0.20683	0.127363	1.51249	1.00953	1.20372	2.20046	1.64827e-05	0.000151751	AT1G08290.1	WIP3	WIP domain protein 3
Glyma.12G184300	0.448999	1.10043	0.508333	1.69492	1.60978	1.74036	1.20418	0.00121301	0.00678197	AT5G22460.2		alpha/beta-Hydrolases superfamily protein
Glyma.12G185400	38.547	33.4825	31.9542	11.7802	11.2178	8.82944	-1.69178	1.18176e-26	1.33567e-24	AT2G27480.1		Calcium-binding EF-hand family protein
Glyma.12G186300	0.202613	0.727166	0.997642	1.40871	3.38218	2.01936	1.82792	0.000753383	0.00448363	AT3G10230.1	LYC	lycopene cyclase
Glyma.12G187500	3.1217	4.33723	3.17437	7.08317	7.40058	7.07563	1.03587	3.1008e-08	4.64941e-07	AT3G52525.1	ATOFP6,OFP6	ovate family protein 6
Glyma.12G188200	100.599	135.042	110.878	411.098	353.281	291.625	1.62702	3.05238e-28	3.84066e-26	AT1G08460.1	ATHDA8,HDA08,HDA8	histone deacetylase 8
Glyma.12G190900	5.44849	6.96861	3.68665	13.6581	11.9197	11.5953	1.22403	1.00818e-07	1.37682e-06	AT2G27180.1
Glyma.12G192600	0.064975	0	0	0.757887	0.133547	0.437162	4.36075	0.00174	0.00925208	AT5G42570.1		B-cell receptor-associated 31-like
Glyma.12G192900	2.58497	2.66591	2.47838	6.07676	8.85662	6.10518	1.45678	1.32662e-12	3.75119e-11
Glyma.12G195500	0.15575	0.630749	1.21384	0.239891	0.12038	0.153075	-1.92332	0.0111381	0.0441572	AT1G05260.1	RCI3,RCI3A	Peroxidase superfamily protein
Glyma.12G197300	0.58027	0.580135	0.456895	0.110211	0.167051	0.239583	-1.62123	0.00185751	0.00978723	AT3G49950.1		GRAS family transcription factor
Glyma.12G197400	0.319708	0.107231	0.69846	4.31447	3.79432	3.65903	3.38014	2.37712e-13	7.3293e-12	AT4G16730.1	TPS02	terpene synthase 02
Glyma.12G199900	53.2438	31.2837	38.1201	0.966157	0.834212	1.20495	-5.33794	1.60977e-141	1.04313e-137	AT1G03940.1		HXXXD-type acyl-transferase family protein
Glyma.12G200000	0	0	0	0.043542	0.289357	0.150991	6.69224	0.00014023	0.00102445	AT1G03940.1		HXXXD-type acyl-transferase family protein
Glyma.12G200400	116.656	92.1784	102.289	56.3396	41.1137	49.3081	-1.07084	2.25062e-13	6.97244e-12	AT4G10270.1		Wound-responsive family protein
Glyma.12G203000	2.1583	1.34062	2.27437	0.68658	0.933083	0.69188	-1.30617	1.87348e-05	0.000170588	AT2G14830.1		Regulator of Vps4 activity in the MVB pathway protein
Glyma.12G205700	30.0833	21.5804	27.8217	1.46548	3.90781	7.38272	-2.64445	1.78492e-05	0.00016325	AT1G03790.1	SOM	Zinc finger C-x8-C-x5-C-x3-H type family protein
Glyma.12G206500	0.434437	0.177296	0.566826	0.111186	0.088945	0.050813	-2.14228	0.00842144	0.0350038	AT1G03820.1
Glyma.12G207400	31.8959	24.6348	25.4388	5.9572	5.02454	5.6228	-2.29247	4.68057e-43	1.26375e-40	AT1G28480.1	GRX480,roxy19	Thioredoxin superfamily protein
Glyma.12G207900	52.7482	66.3149	58.4449	160.95	142.797	131.416	1.31096	4.1142e-27	4.77492e-25	AT5G60860.1	AtRABA1f,RABA1f	RAB GTPase homolog A1F
Glyma.12G209300	36.8103	28.4612	31.8709	10.3011	11.5533	11.6663	-1.52381	5.37926e-26	5.89143e-24	AT2G31090.1
Glyma.12G209500	0.296617	0.111872	0.273346	0.052196	0.045243	0	-2.75655	0.00521897	0.0233942	AT2G42560.1		late embryogenesis abundant domain-containing protein / LEA domain-containing protein
Glyma.12G215000	11.3622	11.0099	13.0072	4.23407	2.43462	2.56641	-1.91961	2.21186e-12	6.04338e-11	AT1G11530.1	ATCXXS1,CXXS1	C-terminal cysteine residue is changed to a serine 1
[truncated: 1,284 more rows]
