# Supplementary material for: The NAC transcription factors SNAP1/2/3/4 are central regulators mediating high nitrogen responses in mature nodules of soybean
Source: Nat Commun. 2023 Aug 5;14:4711. doi: 10.1038/s41467-023-40392-w (PMC10404276; doi:10.1038/s41467-023-40392-w)
Supplement: Supplementary file 4 — Supplementary Data 1-14 [file 41467_2023_40392_MOESM4_ESM.zip › Supplementary Dataset1-14/Supplementary_Data_9.xlsx]

## Sheet: Supplementary_Data_9
Supplementary Data 9. Total DEGs (FPKM) in mature nodules between W82 and snap1/2/3/4-1 mutant under 5LN treatment.
gene_ID	5LN-W82-rep1	5LN-W82-rep2	5LN-W82-rep3	5LN-nap2-rep1	5LN-nap2-rep2	5LN-nap2-rep3	log2(FC)	Pvalue	FDR	Best-hit-arabi-name	arabi-symbol	arabi-defline
Glyma.17G065100	6.63148	7.24881	6.30696	15.4213	11.5604	16.6979	1.17444	2.8705e-12	2.73085e-10	AT4G25810.1	XTH23,XTR6	xyloglucan endotransglycosylase 6
Glyma.18G212700	6.19441	7.22419	6.84011	1.78523	2.19618	1.5706	-1.799	6.94483e-20	1.9118e-17	AT2G30360.1	CIPK11,PKS5,SIP4,SNRK3.22	SOS3-interacting protein 4
Glyma.16G056500	0.542862	0.117807	0.285837	0	0	0	-6.15386	0.000929675	0.011515	AT3G01920.1		DHBP synthase RibB-like alpha/beta domain
Glyma.10G169600	32.2149	37.2087	30.7276	75.3927	76.0747	63.2391	1.16561	1.90664e-26	1.1747e-23	AT2G02360.1	AtPP2-B10,PP2-B10	phloem protein 2-B10
Glyma.04G129500	0.902104	1.00554	1.42009	0.55213	0.464372	0.625019	-1.04113	0.000880039	0.0109906	AT3G21060.1		Transducin/WD40 repeat-like superfamily protein
Glyma.08G180100	0.623784	1.15581	0.975896	3.24037	2.71383	3.56928	1.84374	1.83467e-06	5.41541e-05	AT4G13830.2	J20	DNAJ-like 20
Glyma.08G340300	5.74458	5.17918	5.93053	11.8679	10.4652	10.6733	1.03369	2.69037e-19	6.91567e-17	AT2G32800.1	AP4.3A	protein kinase family protein
Glyma.01G011600	0	0.116263	0.133341	0.413031	0.580065	0.712528	2.79474	0.000424575	0.0060388	AT4G16070.1		Mono-/di-acylglycerol lipase, N-terminal;Lipase, class 3
Glyma.14G170500	9.35556	10.3259	10.2373	2.37776	2.54434	3.06153	-1.83865	1.45219e-12	1.45275e-10	AT2G34090.2	MEE18	maternal effect embryo arrest 18
Glyma.06G300000	0.315179	0.247085	0	0.79836	1.0611	1.31321	2.49328	0.00250317	0.0256927	AT5G10280.1	ATMYB64,ATMYB92,MYB92	myb domain protein 92
Glyma.15G093900	0.55274	0.370177	0.636794	1.21459	1.15807	1.06501	1.19425	0.00370597	0.0349483	AT1G30040.1	ATGA2OX2,GA2OX2	gibberellin 2-oxidase
Glyma.13G115400	0.721612	1.16258	0.890028	1.9129	2.71473	2.09627	1.25255	6.1024e-06	0.000157804	AT3G43270.1		Plant invertase/pectin methylesterase inhibitor superfamily
Glyma.17G238200	38.6736	68.1901	60.8342	18.4662	22.388	7.00465	-1.72866	0.00147197	0.0167944	AT3G16150.1		N-terminal nucleophile aminohydrolases (Ntn hydrolases) superfamily protein
Glyma.14G211300	4.26046	5.15505	3.94685	9.03576	9.87598	10.672	1.20883	1.92522e-14	2.58573e-12	AT3G03270.2		Adenine nucleotide alpha hydrolases-like superfamily protein
Glyma.16G178500	8.8915	14.0147	8.41194	30.9123	23.7047	22.8579	1.37017	7.13939e-11	5.19455e-09	AT1G01490.1		Heavy metal transport/detoxification superfamily protein
Glyma.03G074167	0.559502	0.459915	0.542085	0	0	0	-8.1368	2.31579e-09	1.30018e-07	AT3G54060.1
Glyma.05G133000	0.277555	1.19026	0.58458	2.23433	1.47761	2.31357	1.61141	0.00268265	0.0270601	AT5G65170.1		VQ motif-containing protein
Glyma.11G058600	1.77069	1.59178	0.936033	3.43605	2.87885	2.77419	1.13684	0.000147764	0.00249584	AT4G37180.1		Homeodomain-like superfamily protein
Glyma.12G023300	4.92313	5.21976	2.37828	10.1461	8.80127	7.44879	1.1388	3.4255e-06	9.51077e-05	AT1G76160.1	sks5	SKU5 similar 5
Glyma.14G147100	0.098068	0.065987	0.052864	0.40192	0.383974	0.368333	2.45666	0.00102357	0.0124505	AT1G55530.1		RING/U-box superfamily protein
Glyma.08G077400	4.37378	5.1261	6.1236	10.6187	9.14634	11.0055	1.04429	4.87621e-09	2.54054e-07	AT1G03970.1	GBF4	G-box binding factor 4
Glyma.14G086500	5.97869	5.70372	7.61824	12.2086	15.3287	11.5176	1.08362	1.56392e-09	9.08739e-08	AT4G37260.1	ATMYB73,MYB73	myb domain protein 73
Glyma.18G084400	0.893203	0.732969	0.935168	1.86691	1.6632	1.51043	1.02958	1.08449e-05	0.000262599	AT3G07040.1	RPM1,RPS3	NB-ARC domain-containing disease resistance protein
Glyma.13G284700	2.64111	3.94236	2.74813	0.151446	1.28881	1.17712	-1.75635	0.00182492	0.0199871	AT5G54540.1		Uncharacterised conserved protein (UCP012943)
Glyma.03G248900	1.87759	3.23535	2.2084	5.17909	5.82159	4.31891	1.12646	0.000429017	0.00609082
Glyma.04G143400	1.24436	1.39812	1.56117	5.01525	5.03475	3.27649	1.72245	2.5866e-09	1.43602e-07	AT5G28050.2		Cytidine/deoxycytidylate deaminase family protein
Glyma.20G010200	0.883206	0.902848	0.821318	2.61375	1.15471	2.91851	1.41528	0.00058117	0.00779209	AT2G15760.1		Protein of unknown function (DUF1645)
Glyma.11G069600	1.8731	2.20361	0.865877	0.298191	0.654348	0.856145	-1.38674	0.00247167	0.0253871	AT5G03260.1	LAC11	laccase 11
Glyma.12G225150	2.18132	1.24438	2.83985	0.43189	0.544489	0.501329	-1.99368	0.000315697	0.00472439
Glyma.02G158350	2.97808	4.51755	2.96644	8.13787	7.34919	8.37327	1.24586	2.28655e-05	0.000503989	AT3G21690.1		MATE efflux family protein
Glyma.13G320800	0.839237	0.964285	0.665785	1.93686	0.977487	2.01681	1.05464	0.00535525	0.0465541	AT5G22830.1	ATMGT10,GMN10,MGT10,MRS2-11	magnesium (Mg) transporter 10
Glyma.16G137200	0.844712	1.41882	1.40998	3.19921	1.99689	2.83199	1.1884	0.000211166	0.00337579	AT5G17680.1		disease resistance protein (TIR-NBS-LRR class), putative
Glyma.16G199000	0.808834	1.06829	0.746322	5.66716	4.57082	4.5115	2.53836	3.6581e-19	9.22008e-17	AT5G51990.1	CBF4,DREB1D	C-repeat-binding factor 4
Glyma.17G069600	35.8933	41.2388	33.2226	96.9013	96.4541	87.1911	1.41097	6.22667e-49	2.68543e-45	AT4G30440.1	GAE1	UDP-D-glucuronate 4-epimerase 1
Glyma.16G026400	4.31973	5.31348	4.59744	14.6176	10.3312	11.0106	1.40034	1.08951e-16	1.94881e-14	AT4G11070.1	AtWRKY41,WRKY41	WRKY family transcription factor
Glyma.04G141900	1.14152	1.31541	1.32829	3.5697	3.41158	3.92496	1.55121	1.02968e-13	1.25682e-11	AT3G08550.1	ABI8,ELD1,KOB1	elongation defective 1 protein / ELD1 protein
Glyma.07G005000	0.153976	0.326698	0.322767	0.046987	0	0.039088	-3.07917	0.000508966	0.00699311	AT1G79890.1		RAD3-like DNA-binding helicase protein
Glyma.11G024300	0.202013	0.145253	0.099617	0.557395	0.512495	0.241108	1.63664	0.00162755	0.0182443	AT4G11610.1		C2 calcium/lipid-binding plant phosphoribosyltransferase family protein
Glyma.03G165700	0	0	0	0.092614	0.048249	0.145435	6.35059	0.000225364	0.00354816	AT4G08850.1		Leucine-rich repeat receptor-like protein kinase family protein
Glyma.06G019500	0	0	0	0.027792	0	0.274012	6.20721	0.00412745	0.0380268	AT1G47670.1		Transmembrane amino acid transporter family protein
Glyma.17G106500	0.379382	0.662733	0.507086	3.4519	1.80737	1.70474	2.21061	1.57025e-05	0.000363659	AT5G11090.1		serine-rich protein-related
Glyma.13G260100	8.62403	10.5544	5.67566	15.3804	19.2452	13.5471	1.01807	0.000141873	0.00241661
Glyma.01G048800	0	0.032004	0	0.383219	0.274583	0.176495	4.62756	6.44914e-05	0.00123984	AT1G14190.1		Glucose-methanol-choline (GMC) oxidoreductase family protein
Glyma.19G120051	0.547712	0.766308	0.718395	1.58066	0.916558	1.45782	1.02022	0.000807462	0.0102591	AT1G08680.4	AGD14,ZIGA4	ARF GAP-like zinc finger-containing protein ZIGA4
Glyma.04G069500	9.02754	15.7053	10.66	28.8051	32.4378	32.0059	1.46222	1.22078e-20	3.58975e-18	AT1G15460.1	ATBOR4,BOR4	HCO3- transporter family
Glyma.09G004900	0.43441	0.392256	0.546109	1.35851	0.950321	0.947173	1.30479	0.00226738	0.0237412	AT4G22030.1		F-box family protein with a domain of unknown function (DUF295)
Glyma.12G206700	7.45307	10.231	8.09426	18.0741	14.7497	17.4883	1.02747	1.70888e-06	5.07113e-05	AT2G20562.1
Glyma.01G183100	10.3832	15.9773	11.3557	29.0301	24.5679	26.1453	1.11253	1.20575e-17	2.54354e-15	AT5G66920.1	sks17	SKU5 similar 17
Glyma.13G352700	0.951786	0.942125	0.93967	2.75101	1.5013	2.24166	1.25631	1.9082e-06	5.60689e-05	AT4G29990.1		Leucine-rich repeat transmembrane protein kinase protein
Glyma.04G238100	1.17757	1.60837	1.42731	3.09073	3.55342	2.78647	1.21944	9.07843e-05	0.00165126	AT5G53190.1		Nodulin MtN3 family protein
Glyma.15G126900	0.110432	0.353617	0.456671	0.114727	0.040315	0.076599	-1.89834	0.00490199	0.0434706	AT3G14470.1		NB-ARC domain-containing disease resistance protein
Glyma.13G209101	0.568743	0.513173	0.368353	1.18297	0.815925	1.11164	1.15524	0.00564283	0.0484465	AT5G19040.1	ATIPT5,IPT5	isopentenyltransferase 5
Glyma.10G047700	34.0933	37.8055	36.0557	14.617	16.5948	18.7413	-1.04737	6.09705e-19	1.47911e-16	AT5G02790.1	GSTL3	Glutathione S-transferase family protein
Glyma.18G112300	2.24685	1.65498	2.61129	0.489829	1.31178	0.873461	-1.21135	0.00205711	0.0219903	AT5G07900.1		Mitochondrial transcription termination factor family protein
Glyma.04G036900	0.549713	0.499212	0.40311	1.80375	2.09238	1.58006	1.80967	2.93523e-09	1.60466e-07	AT4G37080.3		Protein of unknown function, DUF547
Glyma.11G250400	6.72637	4.99215	5.14107	12.0244	10.1688	10.3127	1.00925	3.28669e-09	1.77431e-07	AT1G67370.1	ASY1,ATASY1	DNA-binding HORMA family protein
Glyma.04G215600	2.44898	2.2397	2.46327	5.08338	5.21464	4.30738	1.08825	7.38785e-06	0.000186328	AT1G49230.1		RING/U-box superfamily protein
Glyma.16G212600	2.11712	1.90065	1.62952	3.70069	3.7413	4.7614	1.16775	8.53742e-06	0.000212696	AT5G23370.1		GRAM domain-containing protein / ABA-responsive protein-related
Glyma.08G135200	2.68093	2.70737	2.27523	6.92376	5.81043	5.86608	1.34199	2.52675e-21	8.039e-19	AT2G22300.2	CAMTA3,SR1	signal responsive 1
Glyma.04G064800	0.250926	0.218602	0.370099	0.033458	0.070307	0.031279	-2.41638	0.00280836	0.0280134	AT4G32060.1		calcium-binding EF hand family protein
Glyma.05G187200	0.861902	0.490864	0.655487	3.01831	1.93208	1.12718	1.6543	0.00168945	0.0188113
Glyma.18G202400	1.04673	1.56364	1.01728	2.90901	2.46405	2.56316	1.181	0.000276184	0.00420595	AT5G01380.1		Homeodomain-like superfamily protein
Glyma.06G184400	5.35417	6.62219	5.42285	2.00545	2.86436	2.60205	-1.15305	9.07493e-10	5.45269e-08	AT2G26730.1		Leucine-rich repeat protein kinase family protein
Glyma.15G116200	0	0	0	0.165873	0.390648	0.098771	6.58233	8.51989e-05	0.00156359
Glyma.01G231000	5.45748	5.75357	4.91288	11.2642	13.104	9.12195	1.1191	1.10047e-08	5.32601e-07	AT1G71450.1		Integrase-type DNA-binding superfamily protein
Glyma.06G090900	0.820537	1.18135	0.794283	2.65071	3.08888	2.38062	1.59949	4.43147e-08	1.89676e-06	AT1G58330.1	ZW2	transcription factor-related
Glyma.03G078300	1.11978	0.637399	0.867755	0.204053	0.260102	0.464615	-1.42228	0.00195219	0.0211188	AT5G01220.1	SQD2	sulfoquinovosyldiacylglycerol 2
Glyma.12G121400	0.513657	0.435931	0.360951	1.01023	0.790657	1.71704	1.4553	0.00417264	0.0383431	AT2G42360.1		RING/U-box superfamily protein
Glyma.12G130200	4.52789	4.87196	4.47732	9.97553	8.22196	9.67873	1.06901	8.19784e-14	1.01987e-11	AT2G44480.1	BGLU17	beta glucosidase 17
Glyma.13G348600	12.8645	9.20896	15.1446	4.25394	4.49508	4.00878	-1.57949	1.08028e-16	1.94125e-14	AT3G13898.1
Glyma.01G091000	0.069676	0	0.145432	0	0	0	-6.23894	0.00354718	0.0337213	AT1G68750.1	ATPPC4,PPC4	phosphoenolpyruvate carboxylase 4
Glyma.03G057500	1.43837	1.80099	1.52215	0.238175	0	0.097597	-3.71607	4.76709e-08	2.02445e-06	AT3G08910.1		DNAJ heat shock family protein
Glyma.13G057700	2.77526	3.57389	3.85992	1.65093	1.18517	1.61177	-1.13129	3.56324e-06	9.84393e-05	AT3G29360.2		UDP-glucose 6-dehydrogenase family protein
Glyma.13G338500	0.466801	0.246732	0.691504	2.42622	2.50386	3.11595	2.56323	3.3717e-10	2.17396e-08	AT2G29180.1
Glyma.02G232700	0.573084	0.616489	0.383492	1.32073	1.3722	0.648148	1.1477	0.00260768	0.0264834	AT5G01720.1		RNI-like superfamily protein
Glyma.15G180000	1.42524	1.22412	0.650907	1.79354	2.76797	3.83436	1.40226	0.000662811	0.00869743	AT1G19210.1		Integrase-type DNA-binding superfamily protein
Glyma.19G255800	1.17486	0.686701	0.545384	0.20125	0.134056	0.159088	-2.16137	9.70779e-05	0.00174772	AT3G61750.1		Cytochrome b561/ferric reductase transmembrane with DOMON related domain
Glyma.17G015400	0.577047	0.648407	0.635043	1.9119	0.962197	1.48705	1.29037	5.2593e-05	0.00104473	AT1G11600.1	CYP77B1	cytochrome P450, family 77, subfamily B, polypeptide 1
Glyma.13G300600	0.468589	0.303319	1.25346	0.055114	0.162544	0.151147	-2.37251	0.00021406	0.00341643	AT2G20815.2		Family of unknown function (DUF566)
Glyma.09G130400	28.7233	37.0266	32.2592	65.2846	56.2171	69.2167	1.02455	1.23642e-17	2.58019e-15	AT1G01490.2		Heavy metal transport/detoxification superfamily protein
Glyma.01G115700	0.17752	0.082899	0.18915	0	0	0	-6.34788	0.000305282	0.00459106	AT3G50170.1		Plant protein of unknown function (DUF247)
Glyma.01G211000	0.318047	0.974393	0.607992	1.85039	2.06392	1.27368	1.51349	6.77714e-05	0.00128633	AT1G12240.1	ATBETAFRUCT4,VAC-INV	Glycosyl hydrolases family 32 protein
Glyma.03G187000	4.31577	4.71799	4.62552	1.6131	1.79288	1.01393	-1.55939	3.32845e-10	2.14965e-08	AT2G36750.1	UGT73C1	UDP-glucosyl transferase 73C1
Glyma.14G222400	5.61875	7.09354	6.60685	14.0338	13.2894	14.0986	1.1638	1.6161e-14	2.20102e-12	AT1G76070.1
Glyma.17G047300	0.480155	0.745019	0.480744	1.46173	2.57453	1.28775	1.69613	7.87558e-05	0.00146274	AT1G19210.1		Integrase-type DNA-binding superfamily protein
Glyma.09G069900	2.50828	1.57585	1.24315	3.98528	2.96775	3.39656	1.01342	0.000218573	0.00346706	AT2G05940.1		Protein kinase superfamily protein
Glyma.12G205100	0.454429	0.350264	0.872186	0.103314	0.261607	0.143905	-1.63883	0.00359053	0.0340333	AT4G04960.1		Concanavalin A-like lectin protein kinase family protein
Glyma.09G182200	3.37124	4.03375	2.48663	8.60549	9.63078	7.8093	1.45552	2.64147e-11	2.15396e-09	AT1G66980.1	SNC4	suppressor of npr1-1 constitutive 4
Glyma.12G073000	10.6946	11.6798	10.746	23.1869	20.843	22.2865	1.06423	1.28912e-24	6.76179e-22	AT3G45640.1	ATMAPK3,ATMPK3,MPK3	mitogen-activated protein kinase 3
Glyma.07G255400	3.74256	3.35199	3.73168	9.49371	5.73079	5.28143	1.01646	9.7289e-07	3.07264e-05	AT5G19010.1	MPK16	mitogen-activated protein kinase 16
Glyma.04G141000	2.46855	3.03348	3.50808	10.9135	11.0062	10.2321	1.89899	2.72154e-32	3.52122e-29	AT3G61710.1	ATATG6,AtBECLIN1,ATG6,BECLIN1	AUTOPHAGY 6
Glyma.13G339600	0.604566	0.684424	0.817608	0.353618	0.317056	0.330003	-1.00066	0.00103289	0.0125404	AT5G59020.1		Protein of unknown function (DUF3527)
Glyma.16G200800	6.66244	3.14967	5.76892	2.74993	1.79204	1.63526	-1.28936	1.7208e-05	0.000393593	AT5G51810.1	AT2353,ATGA20OX2,GA20OX2	gibberellin 20 oxidase 2
Glyma.01G040600	0.265757	0.396621	0.211665	0.51799	1.39828	0.791238	1.66457	0.00557284	0.0479729	AT1G10350.1		DNAJ heat shock family protein
Glyma.11G053200	2.29496	2.43134	3.19019	0.821059	1.0847	1.08666	-1.33589	1.39772e-05	0.000328009	AT5G67210.1		Protein of unknown function (DUF579)
Glyma.17G241300	0.15926	0.301968	0.440451	0	0.037304	0	-4.35568	0.00177619	0.0195085	AT1G46264.1	AT-HSFB4,HSFB4,SCZ	heat shock transcription factor B4
Glyma.14G166900	0.988255	1.14193	0.994194	3.00358	2.4186	2.81416	1.45782	1.22842e-11	1.06431e-09	AT1G22030.1
Glyma.13G335600	0.169225	0.06117	0.186716	0	0	0	-6.28029	0.000474838	0.00661034	AT3G12110.1	ACT11	actin-11
Glyma.09G113100	0.661461	0.656434	0.088543	1.33286	2.31058	1.19545	1.82654	0.00295478	0.0291831	AT5G06800.1		myb-like HTH transcriptional regulator family protein
Glyma.08G098500	0.271664	0.567346	0.317808	1.18809	0.904538	0.539899	1.27673	0.00546312	0.047259	AT1G30220.1	ATINT2,INT2	inositol transporter 2
Glyma.12G046800	5.26138	2.88451	4.12332	1.45035	1.63792	1.89078	-1.23589	0.000108886	0.00192723	AT5G66580.1
Glyma.01G112300	0.480289	0.494441	0.424407	1.31079	1.23072	0.978491	1.36918	1.30144e-07	4.99659e-06	AT5G36930.1		Disease resistance protein (TIR-NBS-LRR class) family
Glyma.08G118700	0.672773	0.79914	0.466629	1.52232	1.93613	1.84273	1.49872	0.000937356	0.0115797	AT2G29420.1	ATGSTU7,GST25,GSTU7	glutathione S-transferase tau 7
Glyma.18G137500	0.394243	0.343319	0.380878	0.72245	0.694845	0.878424	1.09642	0.00115026	0.0137039	AT1G10550.1	XET,XTH33	xyloglucan:xyloglucosyl transferase 33
Glyma.15G258100	6.51095	4.91153	4.9808	13.1579	14.9975	8.10831	1.20881	5.01534e-07	1.69279e-05	AT1G31320.1	LBD4	LOB domain-containing protein 4
Glyma.18G127900	2.91875	3.12702	2.49456	5.84649	5.02689	5.9625	1.03878	2.15423e-06	6.25402e-05	AT4G16990.2	RLM3	disease resistance protein (TIR-NBS class), putative
Glyma.17G195800	14.658	14.2977	16.4269	6.32674	8.13068	6.78821	-1.02915	1.14293e-09	6.7523e-08
Glyma.08G069000	0.309145	2.39306	0.64014	0.179066	0.187513	0	-3.13322	0.00207527	0.0221235	AT1G07400.1		HSP20-like chaperones superfamily protein
Glyma.02G028600	3.98724	4.10896	5.15404	16.6935	12.3728	19.0171	1.92302	3.90387e-26	2.29589e-23	AT1G59970.1		Matrixin family protein
Glyma.19G172100	6.25321	5.13437	3.72031	5.85604	12.3046	10.3855	1.15451	0.00466445	0.0417603	AT2G37570.1	SLT1	HSP20-like chaperones superfamily protein
Glyma.11G105800	9.41325	7.51341	7.48837	19.549	13.9405	15.7633	1.07492	1.66107e-08	7.77739e-07	AT4G36040.1		Chaperone DnaJ-domain superfamily protein
Glyma.08G245600	4.35249	4.6318	5.62284	1.28661	2.9351	1.91733	-1.18091	1.06855e-05	0.000259548	AT5G15870.1		glycosyl hydrolase family 81 protein
Glyma.12G022800	42.093	36.3102	36.8429	76.6632	78.1368	75.0957	1.06021	4.84736e-31	5.70152e-28	AT3G45970.1	ATEXLA1,ATEXPL1,ATHEXP BETA 2.1,EXLA1,EXPL1	expansin-like A1
Glyma.13G280400	2.07727	1.93192	3.23175	6.31686	4.04554	4.42986	1.08928	0.000580826	0.00779017	AT3G15518.1
Glyma.13G095300	34.9608	42.8644	32.6328	73.9862	91.8751	80.8103	1.22431	3.63218e-24	1.72981e-21	AT4G25810.1	XTH23,XTR6	xyloglucan endotransglycosylase 6
Glyma.08G083000	0.726663	0.56503	1.22463	1.43847	1.71311	2.28946	1.17489	0.000550844	0.00746805	AT5G46330.1	FLS2	Leucine-rich receptor-like protein kinase family protein
Glyma.17G242800	1.25297	1.40335	1.23711	0.311756	0.504951	0.659503	-1.32671	0.00495144	0.0437293	AT5G42380.1	CML37,CML39	calmodulin like 37
Glyma.05G067800	3.32786	3.2469	2.75711	7.44365	6.52799	7.35343	1.25481	6.646e-13	7.12609e-11	AT5G47070.1		Protein kinase superfamily protein
Glyma.07G047900	0.504233	0.195435	0.35992	1.45008	0.904576	1.28913	1.82923	4.87898e-05	0.000982759	AT3G49530.1	ANAC062,NAC062,NTL6	NAC domain containing protein 62
Glyma.03G117500	0.565069	0.81524	1.05271	0.044198	0.135764	0.260864	-2.1842	0.000849514	0.0106748	AT1G02065.1	SPL8	squamosa promoter binding protein-like 8
Glyma.17G063300	4.72659	4.76801	5.40703	1.25499	2.39055	1.67134	-1.41967	4.25398e-09	2.25264e-07	AT4G30230.1
Glyma.10G212900	9.75811	10.5807	10.3996	23.7153	19.9732	19.8131	1.11111	5.9577e-31	6.80142e-28	AT5G60390.1		GTP binding Elongation factor Tu family protein
Glyma.01G110100	1.02538	0.701729	0.720346	0.136435	0.455962	0.28219	-1.41203	0.00448408	0.0405237	AT5G01150.1		Protein of unknown function (DUF674)
Glyma.06G125200	2.41234	2.22427	2.4616	1.19704	1.03804	1.0573	-1.04319	3.23666e-05	0.000685759	AT4G27940.1	ATMTM1,MTM1	manganese tracking factor for mitochondrial SOD2
Glyma.16G208300	0.508657	0.22944	0.300019	0.053962	0	0	-4.21592	0.00106273	0.0128304	AT5G23530.1	AtCXE18,CXE18	carboxyesterase 18
Glyma.10G058800	1.16723	1.32293	1.64491	0.567519	0.719684	0.425697	-1.20317	0.00039184	0.00564351	AT2G39210.1		Major facilitator superfamily protein
Glyma.01G202200	0.207596	0.918465	0.266682	2.78467	1.11251	1.88065	2.10376	0.00049215	0.00681026	AT2G45760.1	BAL,BAP2	BON association protein 2
Glyma.06G033100	2.14019	1.89655	2.9805	0.856234	1.22518	1.24956	-1.01038	0.00027363	0.0041749	AT1G75150.1
Glyma.02G195300	4.24439	3.91411	3.9541	8.3944	8.25427	11.0112	1.25262	1.95049e-13	2.25995e-11	AT3G11820.1	AT-SYR1,ATSYP121,ATSYR1,PEN1,SYP121,SYR1	syntaxin of plants 121
Glyma.06G075200	0.739266	1.03135	0.547071	1.98985	1.54711	1.69251	1.21852	0.00361618	0.0342347	AT4G31130.1		Protein of unknown function (DUF1218)
Glyma.14G199600	0.912685	0.757359	0.485467	1.52926	1.37501	1.30015	1.02122	0.000369494	0.00538765	AT5G58430.1	ATEXO70B1,EXO70B1	exocyst subunit exo70 family protein B1
Glyma.18G208800	5.11589	4.48639	4.86693	11.469	7.89025	9.9451	1.07858	2.07821e-11	1.73102e-09	AT2G38470.1	ATWRKY33,WRKY33	WRKY DNA-binding protein 33
Glyma.07G234400	11.3615	15.1465	10.4639	41.6651	34.3731	41.9932	1.73642	1.58121e-27	1.1159e-24	AT4G24130.1		Protein of unknown function, DUF538
Glyma.09G260500	10.0746	12.63	13.1746	2.95709	6.01787	6.24025	-1.17299	6.19242e-05	0.0011982
Glyma.02G008500	3.11324	3.14435	2.62455	6.82717	6.8337	5.02618	1.13619	3.12696e-12	2.94595e-10	AT3G62220.1		Protein kinase superfamily protein
Glyma.19G087200	9.90052	6.72075	7.02367	3.2834	4.30199	3.23889	-1.06083	0.00305107	0.0299437	AT5G20090.1		Uncharacterised protein family (UPF0041)
Glyma.03G201100	3.38285	3.58502	2.70173	10.3039	7.71954	10.4196	1.61467	2.39949e-13	2.71534e-11	AT2G35980.1	ATNHL10,NHL10,YLS9	Late embryogenesis abundant (LEA) hydroxyproline-rich glycoprotein family
Glyma.15G186500	0.561697	0.487234	0.466837	0.138638	0.197138	0.225525	-1.19489	0.00200953	0.0215947	AT1G48280.1		hydroxyproline-rich glycoprotein family protein
Glyma.03G233600	0	0	0	0.650594	0.409303	0.724578	5.86575	0.00159764	0.0179534	AT1G56260.1
Glyma.11G252400	0.47787	0.400554	0.822036	0.922067	1.81446	1.47206	1.3837	0.000550356	0.00746404	AT5G16740.1		Transmembrane amino acid transporter family protein
Glyma.16G016400	2.09898	1.95382	1.20315	3.23793	3.10095	3.90283	1.03382	0.00123461	0.0145481	AT1G33060.2	ANAC014,NAC014	NAC 014
Glyma.10G266300	0.748774	1.13915	1.11978	2.66628	2.16202	2.77725	1.38427	7.89867e-05	0.00146552	AT3G03280.1
Glyma.17G214600	0.73367	0.867646	0.621502	1.58879	1.83509	1.1308	1.08722	0.000712521	0.00924348	AT5G38280.1	PR5K	PR5-like receptor kinase
Glyma.16G059300	0.469317	1.70218	2.33822	3.06547	2.97127	4.81237	1.33013	0.00582785	0.0495527	AT1G76650.1	CML38	calmodulin-like 38
Glyma.16G040700	1.81012	1.43194	1.26848	0.612966	0.351573	0.660652	-1.39361	0.00120888	0.0142926	AT3G03890.1		FMN binding
Glyma.11G207000	0.32187	0.705058	0.95159	1.28453	1.20193	1.55813	1.08812	0.00558155	0.0480372	AT1G70520.1	CRK2	cysteine-rich RLK (RECEPTOR-like protein kinase) 2
Glyma.07G195400	4.57471	4.89869	3.27332	9.5442	8.81999	9.02337	1.16521	2.56415e-10	1.69552e-08	AT3G47160.1		RING/U-box superfamily protein
Glyma.03G111400	0.037211	0.413689	0.073145	0	0.020131	0	-4.34549	0.00476363	0.0424863	AT5G19820.1	emb2734	ARM repeat superfamily protein
Glyma.08G044400	6.16137	9.56415	8.70604	25.2062	14.4185	19.7107	1.34354	4.15929e-12	3.86227e-10	AT1G73805.1		Calmodulin binding protein-like
Glyma.11G044200	1.46075	2.03214	1.92733	0.325847	0.921108	0.600767	-1.50395	6.00675e-05	0.00117162	AT1G50010.1	TUA2	tubulin alpha-2 chain
Glyma.06G065000	0.792852	0.794331	1.14384	0.380371	0.327134	0.361635	-1.28568	0.00011891	0.00207998	AT4G18780.1	ATCESA8,CESA8,IRX1,LEW2	cellulose synthase family protein
Glyma.19G201000	2.22626	2.16198	2.34279	4.79833	4.34676	5.08832	1.13519	1.11476e-13	1.35217e-11	AT3G11760.1
Glyma.05G110600	0.460046	0.389843	0.393526	1.05572	0.921436	1.06611	1.35136	0.000856211	0.0107483	AT4G37850.1		basic helix-loop-helix (bHLH) DNA-binding superfamily protein
Glyma.04G145700	0.453858	0.712791	0.909142	2.31152	3.74171	2.47272	2.09405	2.69585e-07	9.71581e-06	AT1G49000.1
Glyma.08G076000	1.2913	1.91632	0.730559	0.376162	0.551944	0.136409	-1.83117	0.00422779	0.0387306	AT3G43660.1		Vacuolar iron transporter (VIT) family protein
Glyma.05G202200	0.028753	0.102304	0.246403	0.606767	0.69644	0.981092	2.6157	1.54024e-05	0.000357135	AT5G50830.2
Glyma.18G289100	18.7401	24.2019	19.0326	7.23778	6.7454	5.88024	-1.57581	8.66842e-32	1.08537e-28	AT5G02500.1	AT-HSC70-1,HSC70,HSC70-1,HSP70-1	heat shock cognate protein 70-1
Glyma.05G070600	1.8631	1.2683	1.82349	2.83249	4.89588	3.0985	1.20672	4.61263e-06	0.000123136	AT1G32450.1	NRT1.5	nitrate transporter 1.5
Glyma.01G168400	6.42626	6.90194	8.26251	2.02416	2.68574	2.04449	-1.60411	7.41508e-11	5.36971e-09	AT1G80160.1		Lactoylglutathione lyase / glyoxalase I family protein
Glyma.03G173300	2.89579	2.63148	1.70602	6.57331	4.69303	7.39988	1.42214	8.83204e-07	2.81458e-05	AT2G37430.1		C2H2 and C2HC zinc fingers superfamily protein
Glyma.12G092600	0.205906	0	0.350977	0	0	0	-6.06598	0.00576837	0.0491695	AT3G51680.1		NAD(P)-binding Rossmann-fold superfamily protein
Glyma.17G091400	8.85312	7.21549	7.6068	15.5202	17.5206	13.0196	1.17154	3.1655e-10	2.05811e-08	AT3G48020.1
Glyma.18G015000	2.80241	4.66901	3.38676	7.90712	7.38976	7.6157	1.14241	1.58995e-07	6.01792e-06	AT1G35210.1
Glyma.05G163300	0.388994	0.503332	0.784028	0.106942	0.105454	0	-2.89892	0.00154493	0.0174727	AT1G29670.1		GDSL-like Lipase/Acylhydrolase superfamily protein
Glyma.06G136000	1.11679	1.30416	0.719629	2.25957	2.52308	1.92386	1.14783	0.00377331	0.0354982	AT1G32920.1
Glyma.17G027500	0.154764	0.142983	0.198894	0	0.017577	0	-4.2249	0.00255017	0.0260486	AT3G06868.1
Glyma.08G076700	0.796202	0.614956	0.181401	0	0	0.115757	-3.58533	0.001976	0.0213407	AT1G68170.1		nodulin MtN21 /EamA-like transporter family protein
Glyma.04G245000	0.652044	0.401829	0.434169	1.92328	1.37404	2.69791	2.04957	5.93663e-05	0.00116027	AT1G21550.1		Calcium-binding EF-hand family protein
Glyma.13G285400	4.27737	9.0025	6.51598	12.8097	15.5887	13.0101	1.11114	1.78831e-07	6.6872e-06	AT1G50600.1	SCL5	scarecrow-like 5
Glyma.08G189600	2.28774	2.27596	1.24636	0.766982	0.933146	0.73204	-1.1879	4.84269e-05	0.000976072	AT1G55020.1	ATLOX1,LOX1	lipoxygenase 1
Glyma.14G041700	29.9192	27.6248	23.7273	50.9226	56.5845	49.6715	1.01588	2.57837e-19	6.67195e-17	AT2G27080.2		Late embryogenesis abundant (LEA) hydroxyproline-rich glycoprotein family
Glyma.14G164800	0.22175	0.106238	0.060753	0	0	0	-5.80492	0.00344211	0.0329646	AT1G37140.1	MCT1	MEI2 C-terminal RRM only like 1
Glyma.02G215100	1.40279	1.18836	0.898156	2.99257	2.91788	3.15655	1.43467	2.45594e-08	1.11104e-06	AT4G24500.1		hydroxyproline-rich glycoprotein family protein
Glyma.04G020700	7.99148	9.97208	6.94867	16.4738	15.9422	17.1475	1.05536	3.59682e-13	4.0003e-11	AT1G76070.1
Glyma.17G093900	18.1791	24.0846	16.8768	40.8845	39.2425	34.85	1.02249	1.83327e-12	1.79241e-10	AT3G48100.1	ARR5,ATRR2,IBC6,RR5	response regulator 5
Glyma.20G080200	5.04483	1.15034	4.78347	0.530782	0.640721	0.542866	-2.64876	6.54218e-05	0.00125276	AT2G05320.1		beta-1,2-N-acetylglucosaminyltransferase II
Glyma.02G255400	6.242	7.14269	5.71551	16.6585	12.9025	15.5195	1.30164	1.9859e-23	8.56474e-21	AT2G40000.1	ATHSPRO2,HSPRO2	ortholog of sugar beet HS1 PRO-1 2
Glyma.01G232500	1.90764	2.58313	2.11462	5.19829	4.92165	3.98889	1.15896	3.62161e-12	3.3873e-10	AT3G03050.1	ATCSLD3,CSLD3,KJK	cellulose synthase-like D3
Glyma.03G166900	0.469	0.646054	0.602581	2.95593	2.4406	2.27797	2.21102	3.9929e-10	2.5449e-08	AT5G43980.1	PDLP1,PDLP1A	plasmodesmata-located protein 1
Glyma.16G151500	4.74507	4.93587	4.62205	1.7782	1.9319	1.24773	-1.462	1.04057e-10	7.30377e-09	AT3G04070.2	anac047,NAC047	NAC domain containing protein 47
Glyma.09G046400	1.00704	1.56816	1.74424	2.55428	2.9371	3.62438	1.14061	0.000160122	0.00267548	AT3G21420.1		2-oxoglutarate (2OG) and Fe(II)-dependent oxygenase superfamily protein
Glyma.14G063600	0.893244	0.620264	0.254994	0	0	0	-8.23519	3.78524e-09	2.02654e-07	AT5G05840.1		Protein of unknown function (DUF620)
Glyma.12G112600	11.6784	13.2331	14.682	5.17416	8.19167	5.19049	-1.02673	2.52244e-06	7.22572e-05	AT4G28290.1
Glyma.11G080901	0.249944	0.387472	0.159848	0.724569	1.67474	1.12544	2.09275	7.87991e-05	0.00146274	AT4G35970.1	APX5	ascorbate peroxidase 5
Glyma.13G279100	1.99259	1.62746	2.02131	3.48989	4.07854	3.38718	1.0224	7.79601e-06	0.000195479	AT4G27460.1		Cystathionine beta-synthase (CBS) family protein
Glyma.02G158500	1.42795	4.22721	3.22926	1.099	0.772595	0.670837	-1.72172	0.000276207	0.00420595
Glyma.06G133900	0	0.079443	0	0.496434	0.303896	0.424422	3.89642	0.000392405	0.00564956	AT1G57680.2
Glyma.02G157300	0.237184	0.243074	1.12625	0	0	0.152657	-3.59067	0.0058155	0.0494585	AT4G39250.1	ATRL1,RL1,RSM2	RAD-like 1
Glyma.02G224800	1.22261	1.41102	1.99221	0.696027	0.651887	0.81935	-1.00644	0.00153394	0.0173738	AT2G38080.1	ATLMCO4,IRX12,LAC4,LMCO4	Laccase/Diphenol oxidase family protein
Glyma.06G050300	26.3564	28.2168	25.9183	54.2085	42.2066	58.6566	1.00914	1.54923e-17	3.21568e-15	AT2G19810.1		CCCH-type zinc finger family protein
Glyma.02G128800	19.8433	27.0134	26.1796	51.5945	43.8987	51.9084	1.07751	4.70455e-19	1.17056e-16	AT1G13480.1		Protein of unknown function (DUF1262)
Glyma.03G232400	4.62235	6.32098	4.58936	10.7853	10.1382	9.54684	1.04451	2.43484e-11	2.00229e-09	AT4G25800.2		Calmodulin-binding protein
Glyma.09G016251	0	0	0	0.150511	0	1.60203	6.2939	0.00327687	0.0316476
Glyma.14G026300	2.12255	2.16939	2.05219	4.91364	4.25119	4.54476	1.17394	5.58609e-16	9.18747e-14	AT1G07650.1		Leucine-rich repeat transmembrane protein kinase
Glyma.07G106000	2.49515	2.49965	1.93091	5.67236	3.8913	4.30771	1.06212	3.43419e-06	9.52809e-05	AT5G37490.1		ARM repeat superfamily protein
Glyma.20G066100	37.8164	36.6847	33.8717	87.2736	73.0166	77.4065	1.14393	1.35361e-30	1.45945e-27	AT5G42050.1		DCD (Development and Cell Death) domain protein
Glyma.09G203500	14.9475	11.1891	12.92	27.2806	20.7097	33.1575	1.01557	7.64911e-11	5.52887e-09	AT4G37870.1	PCK1,PEPCK	phosphoenolpyruvate carboxykinase 1
Glyma.18G218700	1.83401	1.19885	1.71473	0.566926	0.604918	0.239603	-1.67519	0.00072261	0.00936185	AT3G05975.1		Late embryogenesis abundant (LEA) hydroxyproline-rich glycoprotein family
Glyma.10G213500	4.83929	4.31604	2.91774	7.75803	10.796	9.22406	1.25913	2.1724e-07	7.98503e-06	AT1G07900.1	LBD1	LOB domain-containing protein 1
Glyma.13G205100	0	0	0	0.292932	0.103284	0.078755	6.24432	0.000446145	0.00629255	AT1G50660.1
Glyma.01G096200	0.28032	0.1742	0.190918	0	0	0	-5.81516	0.00269284	0.0271135	AT1G73260.1	ATKTI1,KTI1	kunitz trypsin inhibitor 1
Glyma.19G215900	0.414586	0.653447	0.505493	1.23735	1.08871	1.28766	1.24824	0.00152168	0.017245	AT1G02610.1		RING/FYVE/PHD zinc finger superfamily protein
Glyma.15G025400	1.68419	1.80875	1.89708	0.914777	0.6873	0.634693	-1.25816	5.01479e-05	0.0010075	AT1G72670.1	iqd8	IQ-domain 8
Glyma.08G170700	106.098	110.106	114.657	214.437	193.977	240.556	1.02763	9.44973e-29	8.15092e-26	AT2G32190.1
Glyma.20G155100	2.27249	3.30945	2.04799	6.54147	6.83237	6.0635	1.40936	1.23463e-08	5.90175e-07	AT4G25470.1	ATCBF2,CBF2,DREB1C,FTQ4	C-repeat/DRE binding factor 2
Glyma.18G207400	1.54985	1.79989	2.77146	2.66548	8.37584	4.5743	1.41464	0.00106511	0.0128551	AT3G51660.1		Tautomerase/MIF superfamily protein
Glyma.20G137802	3.14792	4.27376	6.44144	9.25977	11.3592	10.6608	1.2398	6.82957e-08	2.82612e-06
Glyma.17G138500	5.14675	5.6481	6.93912	0.861216	1.45885	1.75146	-2.05658	3.78218e-17	7.34027e-15	AT1G12240.1	ATBETAFRUCT4,VAC-INV	Glycosyl hydrolases family 32 protein
Glyma.07G128300	4.25048	4.51071	5.40016	1.57036	2.28783	2.01614	-1.20321	1.72332e-08	8.01423e-07	AT5G11780.1
Glyma.09G131100	5.87436	5.57453	6.49838	14.2002	11.6102	14.6369	1.23498	3.26183e-10	2.11366e-08	AT1G01490.2		Heavy metal transport/detoxification superfamily protein
Glyma.17G087000	1.17984	1.31129	1.29205	0.494968	0.57408	0.514616	-1.19139	2.10912e-07	7.77449e-06	AT5G56040.2		Leucine-rich receptor-like protein kinase family protein
Glyma.06G142000	3.27579	5.05816	2.62251	9.16451	7.01989	7.26702	1.15987	1.65982e-06	4.95202e-05	AT3G56400.1	ATWRKY70,WRKY70	WRKY DNA-binding protein 70
Glyma.06G206800	0.409469	0.800857	0.894014	0.238263	0.303611	0.293923	-1.25993	0.00229656	0.0239858	AT3G42660.1		transducin family protein / WD-40 repeat family protein
Glyma.08G208800	0.473589	0.195621	0.430224	0	0	0	-6.41804	0.000224504	0.00354377	AT2G29880.1
Glyma.18G213200	3.31315	3.30431	3.61145	6.93839	6.04705	7.82289	1.08507	5.5796e-08	2.34639e-06	AT3G56400.1	ATWRKY70,WRKY70	WRKY DNA-binding protein 70
Glyma.11G214500	9.05663	8.60646	6.68542	16.6277	13.4502	18.3175	1.05289	2.56772e-11	2.09823e-09	AT1G66160.1	ATCMPG1,CMPG1	CYS, MET, PRO, and GLY protein 1
Glyma.04G175400	1.9733	1.58428	1.83321	0.844517	0.798381	0.884978	-1.01824	9.88776e-06	0.000242753	AT1G18900.1		Pentatricopeptide repeat (PPR) superfamily protein
Glyma.18G158300	1.20208	1.0128	1.54848	2.34445	2.38982	2.8611	1.07313	5.07593e-05	0.0010161	AT3G07310.1		Protein of unknown function (DUF760)
Glyma.20G181800	0	0	0	0.38434	0.289017	0.071632	6.41413	0.000249383	0.00387038
Glyma.17G162100	0.558329	0.661022	0.4547	4.30217	2.71116	3.53375	2.69485	4.42857e-14	5.72983e-12	AT4G13480.1	AtMYB79,MYB79	myb domain protein 79
Glyma.17G255800	14.9725	17.1289	15.6627	38.5252	29.8261	28.1299	1.10667	2.13138e-20	6.08304e-18	AT4G38900.2		Basic-leucine zipper (bZIP) transcription factor family protein
Glyma.10G024000	1.16084	0.868668	0.696136	2.52029	1.57376	2.06823	1.21966	0.00407844	0.0376826
Glyma.11G021800	0.239544	0.049605	0.389907	0	0.029281	0	-4.18913	0.0011335	0.0135417	AT4G01370.1	ATMPK4,MPK4	MAP kinase 4
Glyma.06G023900	5.10627	5.68642	5.80475	2.23333	2.84437	2.82602	-1.00426	1.02327e-07	4.02821e-06	AT1G75800.1		Pathogenesis-related thaumatin superfamily protein
Glyma.02G265300	27.0963	30.1686	35.8789	9.44604	16.5827	13.9636	-1.15261	3.94526e-09	2.09774e-07
Glyma.08G282202	0.09884	0.041216	0.043486	0.770675	0.888798	0.148668	3.2281	0.00206583	0.0220592
Glyma.02G170600	0.680254	0.139579	0.221065	2.54	1.46207	2.16255	2.33892	1.83898e-05	0.000417182	AT3G09660.1	MCM8	minichromosome maintenance 8
Glyma.03G041000	1.25575	1.82587	0.695013	2.7837	2.7538	3.21346	1.26148	0.00127144	0.0148962	AT5G01750.2		Protein of unknown function (DUF567)
Glyma.07G083900	2.39406	2.67149	3.04359	6.6493	3.84973	11.3329	1.48475	2.76761e-06	7.88149e-05	AT4G28940.1		Phosphorylase superfamily protein
Glyma.10G008600	0.935334	0.515863	0.625899	1.19697	1.49413	2.72951	1.42782	0.00261072	0.0264998	AT2G31335.1
Glyma.08G345700	0	0	0	0.134609	0.063305	0.028071	5.68571	0.00414848	0.0381662	AT1G74600.1		pentatricopeptide (PPR) repeat-containing protein
Glyma.04G146000	5.55418	5.61027	7.48942	19.9402	21.021	19.7685	1.75673	1.75852e-40	4.8755e-37	AT1G03280.1		Transcription factor TFIIE, alpha subunit
Glyma.18G260000	3.15494	3.37785	5.80389	0.623003	0.741957	1.01412	-2.30113	6.80735e-15	9.7862e-13	AT1G32450.1	NRT1.5	nitrate transporter 1.5
Glyma.09G159100	0.184562	0.087398	0.246365	0	0	0	-5.88006	0.00215323	0.0227981	AT5G10580.1		Protein of unknown function, DUF599
Glyma.03G016400	1.55596	2.46068	1.24508	5.93156	4.81935	3.87322	1.53023	5.07972e-06	0.00013422	AT2G45760.1	BAL,BAP2	BON association protein 2
Glyma.09G190600	1.7976	2.65353	2.44232	0.868438	0.647443	1.20253	-1.27524	0.000524872	0.00717103	AT3G24520.1	AT-HSFC1,HSFC1	heat shock transcription factor C1
Glyma.10G252600	7.75425	8.70485	12.7529	3.8643	3.78662	2.71805	-1.41679	0.00203871	0.0218327
Glyma.04G145000	26.158	26.7309	40.5914	125.181	132.965	119.228	2.07911	5.78889e-37	1.02134e-33	AT5G23090.2	NF-YB13	nuclear factor Y, subunit B13
Glyma.01G061000	1.5646	1.2401	2.32109	0.914458	0.393102	0.523012	-1.41301	0.00282725	0.0281673
Glyma.16G155000	26.1338	28.0605	25.7976	12.2889	12.2	10.6253	-1.12261	1.11703e-21	3.8712e-19	AT2G37170.1	PIP2;2,PIP2B	plasma membrane intrinsic protein 2
Glyma.06G290000	4.58981	3.84696	5.14389	10.7772	9.84356	10.4336	1.25801	2.41243e-13	2.72205e-11	AT5G44210.1	ATERF-9,ATERF9,ERF9	erf domain protein 9
Glyma.05G128200	0.859243	1.08201	0.593703	1.72181	1.6392	1.70533	1.05011	1.17434e-05	0.000280851	AT5G46330.1	FLS2	Leucine-rich receptor-like protein kinase family protein
Glyma.01G094900	3.06417	4.69085	4.81562	11.0562	7.7067	8.59685	1.1851	1.64895e-08	7.72995e-07	AT1G02170.1	AMC1,ATMC1,ATMCPB1,LOL3,MCP1B	metacaspase 1
Glyma.16G086800	0	0	0	0.721864	0.829157	0.176903	5.95727	0.00158265	0.0178111
Glyma.03G246800	0.114024	0.190254	0.791511	1.60135	0.923673	1.87096	2.02619	0.00576449	0.049154	AT3G22930.1	CML11	calmodulin-like 11
Glyma.03G236300	6.23169	9.56503	7.2262	23.1231	12.2731	16.8069	1.2738	3.30349e-05	0.000698393	AT1G09090.1	ATRBOHB,ATRBOHB-BETA,RBOHB	respiratory burst oxidase homolog B
Glyma.18G121900	5.86187	7.65985	5.403	12.1822	14.2124	10.3093	1.01919	2.49811e-07	9.07053e-06	AT1G26920.1
Glyma.08G033500	2.3909	2.91082	2.60323	0.714912	1.22282	1.14247	-1.28813	2.72104e-06	7.75458e-05	AT2G19870.1		tRNA/rRNA methyltransferase (SpoU) family protein
Glyma.02G146400	0.282826	0.909032	0.734402	2.17164	2.91838	2.12088	1.94244	3.61949e-05	0.000755731	AT1G05420.1	ATOFP12,OFP12	ovate family protein 12
Glyma.10G110100	0.481165	0.414495	0.661159	0	0.052908	0	-4.83406	1.43767e-05	0.000336771	AT4G34220.1		Leucine-rich repeat protein kinase family protein
Glyma.12G161400	2.03381	0.566827	1.27304	2.3084	3.40554	3.21436	1.26388	0.00457869	0.0411488	AT5G54500.1	FQR1	flavodoxin-like quinone reductase 1
Glyma.19G258700	9.08381	10.5268	9.79458	19.2735	20.024	20.919	1.09787	6.79011e-25	3.61039e-22	AT2G46660.1	CYP78A6	cytochrome P450, family 78, subfamily A, polypeptide 6
Glyma.14G171800	1.30204	1.50383	1.05409	0.535	0.502249	0.765765	-1.03152	0.000862116	0.010805	AT5G65160.1		tetratricopeptide repeat (TPR)-containing protein
Glyma.08G164400	1.3265	1.24794	0.991696	2.83159	1.72527	3.36673	1.20781	0.00027236	0.00415716	AT3G12750.1	ZIP1	zinc transporter 1 precursor
Glyma.14G177400	1.73013	2.70818	1.87576	0.496955	0.65065	1.19797	-1.36328	0.00448541	0.0405263	AT1G35210.1
Glyma.09G044600	2.34079	2.13692	2.58213	0.99445	0.696493	1.39747	-1.12744	0.00188954	0.0205902	AT4G15830.1		ARM repeat superfamily protein
Glyma.05G042800	0.028739	0.067218	0.198173	0	0	0	-6.42677	0.000336938	0.0049803	AT1G13110.1	CYP71B7	cytochrome P450, family 71 subfamily B, polypeptide 7
Glyma.18G061000	0.057128	0.105912	0	0.858102	0.413679	0.546635	3.42053	7.76083e-05	0.00144478	AT2G30020.1		Protein phosphatase 2C family protein
Glyma.01G191300	5.92021	5.73252	4.28683	12.2397	11.8851	11.1544	1.22912	1.61968e-13	1.89933e-11	AT4G33920.1		Protein phosphatase 2C family protein
Glyma.07G147100	4.56933	4.5193	6.67382	1.26134	2.42331	2.13694	-1.36622	1.50467e-05	0.000349514
Glyma.12G140300	0.300228	0.365935	0.282778	0.550876	0.592013	0.825562	1.12708	0.00287177	0.0285084	AT4G21380.1	ARK3,RK3	receptor kinase 3
Glyma.06G301200	0.644085	0.958576	0.397249	2.4567	3.18226	1.65775	1.90999	4.9584e-05	0.000997721	AT3G09280.1
Glyma.04G040900	1.61181	1.96102	0.73415	3.74109	4.35134	3.07045	1.42677	0.000263018	0.00404529	AT1G46480.1	WOX4	WUSCHEL related homeobox 4
Glyma.18G099500	0.620845	0.44607	0.433701	0	0.136055	0.058917	-2.82355	0.00074143	0.00956736	AT4G27030.1	FAD4,FADA	fatty acid desaturase A
Glyma.02G229300	1.60856	1.93743	2.14494	0.501743	0.952096	0.732267	-1.31057	0.0012927	0.0151049	AT3G51780.1	ATBAG4,BAG4	BCL-2-associated athanogene 4
Glyma.07G191200	2.18748	1.68577	1.85495	0.102242	0.07749	0.37716	-3.27056	4.06325e-11	3.16958e-09	AT2G29990.1	NDA2	alternative NAD(P)H dehydrogenase 2
Glyma.01G175200	2.57881	2.02851	3.12263	0.604238	0.820488	0.66438	-1.816	2.63559e-10	1.73097e-08	AT2G25737.1		Sulfite exporter TauE/SafE family protein
Glyma.07G130800	1.46358	1.24856	1.12427	2.1653	2.61353	2.65492	1.01525	1.60872e-06	4.8181e-05	AT5G60010.1		ferric reductase-like transmembrane component family protein
Glyma.17G020100	0	0	0	0.132795	0.139524	0.165256	6.02613	0.000777099	0.00995482	AT3G06260.1	GATL4	galacturonosyltransferase-like 4
Glyma.13G262800	1.07707	0.717347	0.691062	1.56302	1.34249	2.17158	1.09254	0.00129817	0.0151499	AT3G14710.1		RNI-like superfamily protein
Glyma.17G203500	1.85209	2.52874	1.99847	0.394989	0.470666	0.356803	-2.29853	4.26763e-09	2.25458e-07	AT2G25680.1	MOT1	molybdate transporter 1
Glyma.04G142300	14.5503	10.0206	14.9236	47.7776	48.906	51.296	1.96943	4.05388e-39	9.83445e-36	AT5G13780.1		Acyl-CoA N-acyltransferases (NAT) superfamily protein
Glyma.06G249400	0.220468	0.241319	0.485772	0.94584	0.495883	1.08042	1.46032	0.00204593	0.0218949	AT5G54400.1		S-adenosyl-L-methionine-dependent methyltransferases superfamily protein
Glyma.11G230300	1.38829	1.31167	1.07432	3.48552	2.37276	2.62911	1.2286	2.94588e-06	8.3248e-05	AT3G55950.1	ATCRR3,CCR3	CRINKLY4 related 3
Glyma.12G218500	1.26183	1.30988	1.6276	3.74217	2.85304	2.58158	1.2063	3.94316e-10	2.52148e-08	AT4G10780.1		LRR and NB-ARC domains-containing disease resistance protein
Glyma.02G108100	0.840749	0.892342	0.717269	1.71318	1.65089	1.5308	1.05743	2.44718e-05	0.000533937	AT1G26810.1	GALT1	galactosyltransferase1
Glyma.19G162100	0.672702	0.599821	0.663954	1.58501	2.02704	1.91592	1.56498	3.20844e-07	1.13314e-05	AT5G63450.1	CYP94B1	cytochrome P450, family 94, subfamily B, polypeptide 1
Glyma.06G108100	7.81341	8.88191	8.75118	23.3284	18.0846	17.7143	1.27909	1.4517e-20	4.20506e-18	AT1G77810.2		Galactosyltransferase family protein
Glyma.09G028100	0.595495	1.19765	0.903181	0.018109	0.241649	0.314333	-2.16435	0.00183021	0.0200338	AT1G30700.1		FAD-binding Berberine family protein
Glyma.18G065200	0.27336	0.07955	0.021031	0.538691	0.512133	0.469158	2.04996	0.00333622	0.0321408	AT5G58900.1		Homeodomain-like transcriptional regulator
Glyma.05G215900	8.29026	10.1388	7.31599	29.808	23.6551	21.8548	1.6119	1.66467e-26	1.04216e-23	AT4G23810.1	ATWRKY53,WRKY53	WRKY family transcription factor
Glyma.18G263900	1.87726	2.08815	1.97427	0.791515	0.809076	0.988457	-1.14417	1.0816e-06	3.37462e-05	AT5G15410.1	ATCNGC2,CNGC2,DND1	Cyclic nucleotide-regulated ion channel family protein
Glyma.01G112600	1.05223	2.18836	1.60596	0.278543	0.85216	0.681033	-1.35099	0.00196627	0.0212474	AT2G38080.1	ATLMCO4,IRX12,LAC4,LMCO4	Laccase/Diphenol oxidase family protein
Glyma.08G273400	3.12533	2.89742	4.1532	7.41433	6.28027	7.0544	1.09246	4.27968e-10	2.70988e-08	AT2G22680.1		Zinc finger (C3HC4-type RING finger) family protein
Glyma.01G224800	5.4559	4.74033	3.97767	12.7786	10.6686	13.4677	1.44286	3.65438e-24	1.72981e-21	AT4G11070.1	AtWRKY41,WRKY41	WRKY family transcription factor
Glyma.08G235300	1.71828	1.41213	1.66749	3.84994	3.72251	6.76269	1.63912	9.96653e-08	3.95572e-06	AT1G17860.1		Kunitz family trypsin and protease inhibitor protein
Glyma.02G274400	10.0369	10.6174	9.22406	19.0744	25.9463	18.6194	1.15596	1.99363e-13	2.29623e-11	AT2G27080.1		Late embryogenesis abundant (LEA) hydroxyproline-rich glycoprotein family
Glyma.17G043200	1.57589	1.90077	2.35292	0.645968	0.469345	0.743368	-1.57895	2.02832e-07	7.50516e-06	AT1G11910.1	APA1,ATAPA1	aspartic proteinase A1
Glyma.08G016700	3.85034	4.1507	2.77008	6.7856	9.08388	6.39267	1.10641	1.23955e-05	0.000294992	AT3G61460.1	BRH1	brassinosteroid-responsive RING-H2
Glyma.19G249100	0.86115	0.518481	0.534372	0.218195	0.308845	0.246747	-1.22327	0.00389025	0.0363505	AT3G04580.1	EIN4	Signal transduction histidine kinase, hybrid-type, ethylene sensor
Glyma.20G113600	0	0.007789	0.035444	0.288165	0.177382	0.329087	4.20273	8.21267e-05	0.00151653	AT1G68640.1	PAN	bZIP transcription factor family protein
Glyma.06G186200	2.35839	1.70187	1.36459	4.50065	4.82996	3.42072	1.28803	0.000144746	0.00245235	AT1G19020.1
Glyma.14G082400	5.32627	3.84692	2.58137	9.75848	7.39956	7.30994	1.11374	0.000269489	0.00412632	AT2G43290.1	MSS3	Calcium-binding EF-hand family protein
Glyma.19G081700	0.050263	0.288966	0.220014	0.953296	0.686179	0.915985	2.24206	0.000255802	0.00395419	AT4G12560.1	CPR30	F-box and associated interaction domains-containing protein
Glyma.11G144600	0.506981	0.460755	0.388691	1.47679	1.46941	1.1411	1.64683	2.2353e-07	8.19293e-06	AT5G59730.1	ATEXO70H7,EXO70H7	exocyst subunit exo70 family protein H7
Glyma.07G265500	8.25621	4.87082	6.55311	15.7964	16.2128	11.0588	1.1697	1.12563e-08	5.441e-07
Glyma.09G131500	45.4654	58.9296	54.5811	13.1223	12.5271	13.1571	-1.96897	5.81487e-85	1.12852e-80	AT5G52640.1	ATHS83,AtHsp90-1,ATHSP90.1,HSP81-1,HSP81.1,HSP83,HSP90.1	heat shock protein 90.1
Glyma.05G035432	0.705242	0.419236	0.337426	0	0	0	-5.80585	0.00290531	0.0287942	AT1G70260.1		nodulin MtN21 /EamA-like transporter family protein
Glyma.01G128100	1.73	1.86948	1.43928	5.4027	3.84708	5.00308	1.51833	1.41105e-12	1.41539e-10	AT2G38470.1	ATWRKY33,WRKY33	WRKY DNA-binding protein 33
Glyma.16G188900	0.033585	0.044043	0.035785	0.611322	0.090446	0.149526	2.93721	0.00155383	0.017553	AT5G23850.1		Arabidopsis thaliana protein of unknown function (DUF821)
Glyma.03G239800	0.795664	0.882414	1.03714	1.8638	1.70731	2.66123	1.28181	1.17414e-05	0.000280851	AT5G19090.1		Heavy metal transport/detoxification superfamily protein
Glyma.08G282100	0	0	0	0.145495	0.167689	0.140294	6.67109	3.01201e-05	0.000643784	AT3G26570.2	ORF02,PHT2;1	phosphate transporter 2;1
Glyma.11G124700	7.3225	12.5037	8.10635	21.8425	18.6374	17.9842	1.12713	2.92532e-07	1.04748e-05
Glyma.08G053500	2.57536	3.34016	2.80224	9.64252	10.5323	9.48705	1.82716	1.04865e-27	7.53767e-25	AT1G18210.2		Calcium-binding EF-hand family protein
Glyma.13G084000	19.1415	20.8344	18.8357	6.26389	5.61378	5.21621	-1.7179	8.12074e-57	6.30413e-53	AT1G77760.1	GNR1,NIA1,NR1	nitrate reductase 1
Glyma.18G059600	1.11749	1.24261	0.728667	0.251273	0.388992	0.617537	-1.22478	0.00241737	0.0249329	AT5G45840.1		Leucine-rich repeat protein kinase family protein
Glyma.02G128000	0.988981	6.56307	145.88	0.730397	1.35756	1.98545	-5.16762	0.00134456	0.0155556	AT3G25570.2		Adenosylmethionine decarboxylase family protein
Glyma.06G054700	42.8092	49.3854	41.6087	15.6801	15.2373	14.4688	-1.49408	9.70406e-41	2.89741e-37	AT5G12020.1	HSP17.6II	17.6 kDa class II heat shock protein
Glyma.20G078900	0.383642	0.195199	0.238006	0.532515	1.06409	0.52166	1.43498	0.00393767	0.0366964	AT2G33205.1		Serinc-domain containing serine and sphingolipid biosynthesis protein
Glyma.03G217600	0.984541	0.949127	0.957261	1.89852	1.82105	1.9585	1.03555	9.47036e-07	2.9983e-05	AT3G62660.1	GATL7	galacturonosyltransferase-like 7
Glyma.10G122300	0.492136	0.261486	0.906309	0	0	0.066218	-4.55313	0.000258969	0.00399201	AT1G65680.1	ATEXPB2,ATHEXP BETA 1.4,EXPB2	expansin B2
Glyma.03G143500	2.09498	1.35998	2.35152	0.206576	0.390481	0.278848	-2.66303	8.0862e-12	7.26541e-10	AT5G06800.1		myb-like HTH transcriptional regulator family protein
Glyma.18G200100	2.51571	0.950243	0.739026	0.21163	0.507031	0.589702	-1.62652	0.00378706	0.0355517	AT5G01520.1		RING/U-box superfamily protein
Glyma.16G050700	1.82558	1.6755	2.46969	0.92077	0.77093	0.994407	-1.07165	0.00215033	0.0227797	AT5G13200.1		GRAM domain family protein
Glyma.08G310701	0.174847	0.094049	0.262639	0	0	0	-6.3151	0.000363605	0.00531575	AT3G07040.1	RPM1,RPS3	NB-ARC domain-containing disease resistance protein
Glyma.08G360800	9.523	6.04013	7.52366	3.43284	1.51926	4.17382	-1.19353	2.16337e-05	0.000480934	AT5G13140.1		Pollen Ole e 1 allergen and extensin family protein
Glyma.10G152300	0.840046	0.889674	0.867479	0.405444	0.216767	0.375055	-1.24486	0.000478553	0.00665295	AT3G05470.1		Actin-binding FH2 (formin homology 2) family protein
Glyma.08G260500	2.62417	2.56088	2.35751	5.02811	6.26235	4.54803	1.13509	1.05805e-12	1.08934e-10	AT1G13340.1		Regulator of Vps4 activity in the MVB pathway protein
Glyma.20G186200	2.25716	3.51997	2.07797	8.1147	5.87589	5.63063	1.37934	3.72881e-08	1.6244e-06	AT1G25560.1	EDF1,TEM1	AP2/B3 transcription factor family protein
Glyma.17G084600	2.29358	3.14585	4.76683	8.9938	14.1697	9.82761	1.75629	6.23205e-09	3.15045e-07
Glyma.18G072800	11.0378	10.8542	11.6315	4.99783	4.44141	4.56005	-1.19393	1.76651e-18	4.05722e-16	AT1G55760.1		BTB/POZ domain-containing protein
Glyma.08G158100	8.11443	10.4805	7.80965	17.8914	18.7692	20.0572	1.16655	2.24806e-14	3.00891e-12	AT2G31945.1
Glyma.19G259700	1.3399	1.96207	0.80935	0.325103	0.16605	0.508695	-1.96217	0.000308996	0.00463973	AT2G46770.1	ANAC043,EMB2301,NST1	NAC (No Apical Meristem) domain transcriptional regulator superfamily protein
Glyma.12G162999	0.743816	1.0513	0.936824	2.09243	2.34809	2.05593	1.30927	9.48676e-05	0.0017103	AT3G60030.1	SPL12	squamosa promoter-binding protein-like 12
Glyma.04G223300	3.02786	4.84837	2.98683	9.3787	7.97962	6.05097	1.17037	2.77796e-06	7.89938e-05	AT3G56400.1	ATWRKY70,WRKY70	WRKY DNA-binding protein 70
Glyma.09G256100	44.2217	44.2638	46.1659	19.154	21.7071	19.7604	-1.08597	2.22405e-32	2.97677e-29	AT3G61490.3		Pectin lyase-like superfamily protein
Glyma.13G145900	4.81672	5.44208	5.70388	0.949028	2.27754	2.69013	-1.36343	1.82664e-05	0.000414626	AT3G53190.1		Pectin lyase-like superfamily protein
Glyma.14G086300	151.567	161.887	159.081	29.9772	70.2882	56.0109	-1.52675	4.04948e-06	0.000109993	AT3G16150.1		N-terminal nucleophile aminohydrolases (Ntn hydrolases) superfamily protein
Glyma.07G190100	16.8384	19.1135	16.8708	47.6041	44.6912	40.9489	1.39937	2.4522e-43	8.65292e-40	AT1G61340.1		F-box family protein
Glyma.01G189000	2.52161	2.35506	2.67487	0.808407	1.63293	1.09928	-1.0237	0.00353022	0.0335929	AT5G67210.1		Protein of unknown function (DUF579)
Glyma.09G155500	13.827	11.3632	17.9721	4.03115	8.1266	5.2806	-1.23885	1.49025e-06	4.4945e-05	AT1G17860.1		Kunitz family trypsin and protease inhibitor protein
Glyma.18G012267	0.42103	1.28207	0.956792	0	0.087843	0.106996	-3.3757	0.00102319	0.0124505	AT1G67750.1		Pectate lyase family protein
Glyma.13G323800	2.49354	3.40643	2.6064	0.737312	0.754833	0.662941	-1.91277	9.01152e-15	1.26449e-12	AT5G60770.1	ATNRT2.4,NRT2.4	nitrate transporter 2.4
Glyma.02G160800	0.479139	0.388212	0.335993	1.1594	1.03947	1.09965	1.31862	0.0022989	0.0239935	AT1G75980.1		Single hybrid motif superfamily protein
Glyma.19G021300	0.546972	0.632134	0.461506	1.94603	1.3804	1.31666	1.55534	2.5963e-08	1.16638e-06	AT5G39865.1		Glutaredoxin family protein
Glyma.02G045500	4.72091	4.17117	5.74986	1.26543	2.20898	1.72778	-1.42107	8.49441e-07	2.71367e-05	AT4G35900.1	atbzip14,FD,FD-1	Basic-leucine zipper (bZIP) transcription factor family protein
Glyma.12G060700	3.75548	4.71335	4.65355	10.4545	10.0387	8.23897	1.19452	4.61082e-13	5.01313e-11	AT5G59550.1		zinc finger (C3HC4-type RING finger) family protein
Glyma.12G238800	0	0.04007	0	0.442687	0.313669	0.447634	4.35016	0.00128355	0.0150289	AT5G47960.1	ATRABA4C,RABA4C,SMG1	RAB GTPase homolog A4C
Glyma.13G301800	26.7087	29.0496	28.2621	56.7508	60.21	53.3055	1.08403	1.14589e-26	7.29144e-24	AT4G10270.1		Wound-responsive family protein
Glyma.07G210200	6.99031	6.75475	8.78	3.56881	2.87338	3.55204	-1.089	9.32793e-09	4.56574e-07	AT2G15790.1	CYP40,SQN	peptidyl-prolyl cis-trans isomerase / cyclophilin-40 (CYP40) / rotamase
Glyma.04G144300	6.9236	6.98564	8.3751	15.7928	15.3816	16.6911	1.16766	4.93844e-23	2.04513e-20	AT1G74030.1	ENO1	enolase 1
Glyma.12G013100	105.206	135.297	111.367	46.1664	47.557	48.1171	-1.10183	6.71955e-28	4.92112e-25	AT4G25200.1	ATHSP23.6-MITO,HSP23.6-MITO	mitochondrion-localized small heat shock protein 23.6
Glyma.10G180100	4.70723	4.68222	4.29302	1.98581	1.44403	2.22557	-1.20823	1.11163e-06	3.4629e-05	AT4G14550.1	IAA14,SLR	indole-3-acetic acid inducible 14
Glyma.19G232200	11.17	12.3239	14.4484	2.62513	3.60333	3.25519	-1.9327	3.29545e-28	2.5081e-25	AT4G15920.1		Nodulin MtN3 family protein
Glyma.02G078300	0.081559	0.110069	0.086843	0.389491	0.315314	0.197203	1.74198	0.000390301	0.00562802	AT3G60470.1		Plant protein of unknown function (DUF247)
Glyma.17G233600	0.135973	0.113237	0.146704	0.403688	0.414418	0.485354	1.75934	0.00450785	0.0407101	AT3G49810.1		ARM repeat superfamily protein
Glyma.12G135600	2.47663	3.20618	3.51797	6.68661	6.90169	6.71278	1.21642	4.82143e-18	1.06332e-15	AT5G17680.1		disease resistance protein (TIR-NBS-LRR class), putative
Glyma.01G121000	2.43613	2.23407	2.23453	5.48759	5.68005	6.26297	1.39619	1.39428e-12	1.40568e-10	AT2G38250.1		Homeodomain-like superfamily protein
Glyma.06G187300	0.573028	0.866423	0.687038	1.94232	1.39504	1.55779	1.26392	3.80098e-05	0.000791922	AT3G48080.1		alpha/beta-Hydrolases superfamily protein
Glyma.04G190700	1.1854	2.37132	1.52547	0.155373	0.220563	0.193284	-3.06442	1.07689e-12	1.1058e-10	AT5G50260.1		Cysteine proteinases superfamily protein
Glyma.19G040250	1.08465	1.47479	1.01974	4.52417	2.29971	2.5074	1.41863	0.00553963	0.0477505	AT3G24503.1	ALDH1A,ALDH2C4,REF1	aldehyde dehydrogenase 2C4
Glyma.11G230400	0.366218	0.416751	0.312594	1.16406	1.15935	1.08291	1.68704	5.13742e-08	2.16985e-06	AT3G55950.1	ATCRR3,CCR3	CRINKLY4 related 3
Glyma.11G244800	1.07098	0.743245	2.7022	0.339829	0.653597	0.4152	-1.61553	0.00174673	0.0192894	AT1G67750.1		Pectate lyase family protein
Glyma.06G297900	11.2408	18.1932	13.9781	30.4885	30.31	24.9386	1.04647	5.86254e-08	2.45125e-06	AT4G10265.1		Wound-responsive family protein
Glyma.07G052100	1.22392	0.411661	0.702692	0.076742	0.159917	0	-3.25799	0.000846193	0.0106501	AT2G46680.1	ATHB-7,ATHB7,HB-7	homeobox 7
Glyma.08G191300	0.11982	0.252099	0.239605	2.12818	1.38173	1.71086	3.12732	3.13661e-21	9.81834e-19	AT4G33050.3	EDA39	calmodulin-binding family protein
Glyma.06G300200	4.2323	5.83998	3.13819	16.228	11.649	12.5824	1.67444	6.2885e-14	7.95076e-12	AT2G31180.1	ATMYB14,MYB14,MYB14AT	myb domain protein 14
Glyma.06G315100	1.35408	1.46388	1.94355	3.78157	2.34351	3.72234	1.11087	3.73342e-07	1.2985e-05	AT5G04930.1	ALA1	aminophospholipid ATPase 1
Glyma.04G141800	2.17651	2.18773	2.22083	8.58017	8.00571	10.477	2.09816	1.3544e-33	1.94708e-30	AT5G13810.1		Glutaredoxin family protein
Glyma.15G158200	1.41258	2.50164	2.36491	3.96944	4.13935	5.57261	1.18129	5.89154e-05	0.0011532	AT4G39720.1		VQ motif-containing protein
Glyma.18G281600	0.574661	0.656556	0.55854	1.68114	1.78913	1.38837	1.49688	1.45054e-10	9.98274e-09	AT1G09730.1		Cysteine proteinases superfamily protein
Glyma.05G212900	1.48506	1.50618	1.97826	0.461641	0.227728	0.635892	-1.83625	9.21511e-08	3.67988e-06	AT1G64110.2		P-loop containing nucleoside triphosphate hydrolases superfamily protein
Glyma.08G273600	2.87305	2.37408	1.43821	6.17216	6.50919	6.03865	1.54556	4.90515e-08	2.07853e-06	AT5G65660.1		hydroxyproline-rich glycoprotein family protein
Glyma.04G071700	3.19193	2.28489	3.12852	0.930898	1.55508	1.47521	-1.05036	6.447e-05	0.00123984	AT5G25510.1		Protein phosphatase 2A regulatory B subunit family protein
Glyma.14G141200	0	0.04381	0.05019	0.349535	0.25676	0.173067	2.91963	0.0014092	0.016159	AT5G25620.1	YUC6	Flavin-binding monooxygenase family protein
Glyma.05G196500	1.86398	2.03418	2.47076	0.564476	0.630657	0.902706	-1.52875	3.97216e-07	1.37415e-05	AT2G38290.1	AMT2,AMT2;1,ATAMT2	ammonium transporter 2
Glyma.04G142800	1.08972	0.180434	0.496857	3.46921	3.1625	2.22043	2.37193	1.40744e-06	4.27799e-05	AT4G02530.1		chloroplast thylakoid lumen protein
Glyma.17G159000	2.26359	2.01733	2.34848	6.86942	6.51682	7.50008	1.70824	1.3498e-09	7.93826e-08	AT5G65870.1	ATPSK5,PSK5	phytosulfokine 5 precursor
Glyma.15G208600	6.52936	11.6497	6.23453	16.5587	14.9344	15.4117	1.00678	5.79984e-07	1.9274e-05	AT5G57090.1	AGR,AGR1,ATPIN2,EIR1,PIN2,WAV6	Auxin efflux carrier family protein
Glyma.03G073712	0.208251	0.54606	0.831252	1.6135	1.19353	1.22694	1.40889	0.00236034	0.0245227	AT3G54000.1
Glyma.20G062000	1.30392	1.61576	0.785139	5.10136	2.88693	3.35548	1.67417	3.52457e-07	1.23138e-05	AT5G47650.1	ATNUDT2,ATNUDX2,NUDT2	nudix hydrolase homolog 2
Glyma.05G079700	57.0749	74.3094	60.0138	166.374	154.586	147.441	1.35619	7.11132e-39	1.53348e-35	AT2G27030.3	ACAM-2,CAM5	calmodulin 5
Glyma.07G215500	2.0447	2.06462	2.10309	3.58146	5.20461	4.35252	1.14502	9.90858e-08	3.94059e-06	AT2G15490.1	UGT73B4	UDP-glycosyltransferase 73B4
Glyma.17G030700	1.85227	2.88524	2.72916	7.51378	7.6325	5.97945	1.5806	5.53534e-17	1.03794e-14	AT4G16120.1	ATSEB1,COBL7,SEB1	COBRA-like protein-7 precursor
Glyma.07G097900	0.856484	0.446918	0.36277	1.69483	1.20745	0.869577	1.23312	0.00254656	0.0260186	AT2G01190.1		Octicosapeptide/Phox/Bem1p family protein
Glyma.01G114400	1.12137	1.4968	0.758035	3.00658	1.99393	1.66375	1.03944	0.000638889	0.00844635	AT3G60470.1		Plant protein of unknown function (DUF247)
Glyma.15G257600	5.42148	5.08277	5.06673	9.61011	9.87031	11.1999	1.0412	1.41119e-12	1.41539e-10	AT1G06620.1		2-oxoglutarate (2OG) and Fe(II)-dependent oxygenase superfamily protein
Glyma.13G294200	6.0928	4.62159	3.80422	14.7872	15.904	12.1623	1.6203	2.99372e-10	1.95296e-08	AT2G20562.1
Glyma.20G090400	0.103531	0.197579	0	0	0	0	-6.14796	0.00440699	0.0400228	AT1G59740.1		Major facilitator superfamily protein
Glyma.14G199200	10.1803	11.0049	9.58765	22.4485	18.2472	18.525	1.00828	2.30603e-19	6.00728e-17	AT5G58430.1	ATEXO70B1,EXO70B1	exocyst subunit exo70 family protein B1
Glyma.08G270300	0.562694	0.409296	0.660861	0.213155	0.293502	0.217308	-1.10369	0.00379418	0.0355935	AT4G25960.1	PGP2	P-glycoprotein 2
Glyma.05G057800	0.956052	0.906615	0.741178	2.89583	1.29941	2.61443	1.42178	0.00266925	0.0269528	AT2G45180.1		Bifunctional inhibitor/lipid-transfer protein/seed storage 2S albumin superfamily protein
Glyma.05G040400	0.477179	0.475242	0.272109	0.027813	0.116209	0.051831	-2.54016	0.000218211	0.00346529	AT4G24670.1	TAR2	tryptophan aminotransferase related 2
Glyma.01G127100	1.48887	1.17951	0.615863	2.63205	2.17938	2.65701	1.24163	0.00298892	0.0294604	AT5G49040.1		Disease resistance-responsive (dirigent-like protein) family protein
Glyma.07G140700	9.31592	7.52189	8.49114	4.60534	3.09347	3.54465	-1.10595	1.1761e-06	3.63746e-05	AT3G09270.1	ATGSTU8,GSTU8	glutathione S-transferase TAU 8
Glyma.10G206800	3.76017	2.75369	5.20207	1.00434	1.61891	1.53734	-1.41295	0.00269493	0.0271204
Glyma.12G103600	2.13969	3.79222	2.80814	5.84126	6.30373	4.67333	1.00482	0.000508788	0.00699311	AT4G27280.1		Calcium-binding EF-hand family protein
Glyma.15G253500	0.751183	0.665668	1.22441	2.30368	1.43951	1.53959	1.06647	0.0036573	0.0345481	AT1G16670.1		Protein kinase superfamily protein
Glyma.10G158900	0.31821	0.557135	0.592731	1.69247	2.14454	1.49274	1.91429	1.79583e-07	6.70887e-06
Glyma.05G119500	1.63717	1.77139	1.27165	3.64888	2.8197	3.20168	1.10878	8.88568e-08	3.56668e-06	AT4G33430.1	ATBAK1,ATSERK3,BAK1,ELG,RKS10,SERK3	BRI1-associated receptor kinase
Glyma.03G078200	15.161	15.2934	20.5878	6.15813	9.147	7.1138	-1.12019	6.2985e-11	4.64784e-09	AT5G01210.1		HXXXD-type acyl-transferase family protein
Glyma.08G138901	2.42585	3.08346	1.85209	8.10596	6.61123	6.10911	1.56202	1.16118e-13	1.39539e-11	AT4G39830.1		Cupredoxin superfamily protein
Glyma.13G315000	0.148044	0.348923	0.229393	0	0	0	-6.33904	0.000319001	0.00476231	AT2G27370.1		Uncharacterised protein family (UPF0497)
Glyma.15G139000	2.15038	2.12072	1.80652	4.89715	3.23759	4.71301	1.14014	7.94302e-07	2.5607e-05	AT5G49520.1	ATWRKY48,WRKY48	WRKY DNA-binding protein 48
Glyma.13G138300	1.91336	0.324864	0.160404	0	0	0	-8.45934	1.6878e-08	7.89299e-07	AT2G37130.1		Peroxidase superfamily protein
Glyma.11G086000	0.910542	1.01395	0.649192	0.407017	0.265266	0.355292	-1.25541	0.000216992	0.00345045	AT2G17550.1
Glyma.16G178800	20.4754	30.1346	29.4804	10.5464	9.54725	10.7586	-1.31095	9.61603e-22	3.36258e-19	AT5G52640.1	ATHS83,AtHsp90-1,ATHSP90.1,HSP81-1,HSP81.1,HSP83,HSP90.1	heat shock protein 90.1
Glyma.05G178200	5.05353	6.57496	4.30289	13.3059	12.6006	11.7961	1.28651	1.23184e-18	2.88036e-16	AT2G22300.1	CAMTA3,SR1	signal responsive 1
Glyma.14G020000	6.63458	7.73859	7.52241	14.5604	15.1402	12.8721	1.05694	3.42122e-16	5.87587e-14	AT5G55180.1		O-Glycosyl hydrolases family 17 protein
Glyma.11G096700	23.2066	20.3685	19.423	77.8192	73.5017	65.9453	1.79927	3.89145e-84	5.03489e-80	AT3G45970.1	ATEXLA1,ATEXPL1,ATHEXP BETA 2.1,EXLA1,EXPL1	expansin-like A1
Glyma.13G094900	0.434475	0.550009	0.354065	1.50509	1.98963	1.39016	1.9252	6.09664e-06	0.000157761	AT5G57560.1	TCH4,XTH22	Xyloglucan endotransglucosylase/hydrolase family protein
Glyma.05G139500	2.8897	4.41191	3.62651	8.5841	9.19657	7.8391	1.2938	2.62003e-12	2.50484e-10	AT1G70740.1		Protein kinase superfamily protein
Glyma.15G170300	2.45155	1.48373	1.9806	0.408328	0.839453	1.12157	-1.21347	0.000795974	0.010143	AT5G56970.1	ATCKX3,CKX3	cytokinin oxidase 3
Glyma.09G065000	10.3076	15.0586	11.5952	25.7514	22.6426	24.2923	1.04315	2.51256e-15	3.82451e-13	AT4G33050.3	EDA39	calmodulin-binding family protein
Glyma.08G180300	1.52967	1.9378	2.31922	5.67759	3.86416	7.97264	1.65848	1.43624e-07	5.47082e-06	AT4G13830.2	J20	DNAJ-like 20
Glyma.19G083200	3.24402	2.90715	2.98611	1.44711	0.717833	1.41235	-1.28914	0.000109221	0.0019314	AT2G36100.1		Uncharacterised protein family (UPF0497)
Glyma.13G322600	21.5981	24.7058	26.738	43.6086	51.264	50.5673	1.05867	5.14136e-23	2.10065e-20	AT3G45010.1	scpl48	serine carboxypeptidase-like 48
Glyma.04G003100	0	0	0.055968	0.365056	0.218649	0.21215	3.62914	0.00457701	0.0411433	AT4G35110.3		Arabidopsis phospholipase-like protein (PEARLI 4) family
Glyma.U039400	0.639639	1.08002	0.480945	0	0	0	-6.33193	0.000325577	0.00484186
Glyma.08G254100	0.825667	1.22697	0.817097	0.444688	0.495	0.289259	-1.17235	0.00101448	0.0123692	AT3G29290.1	emb2076	Pentatricopeptide repeat (PPR) superfamily protein
Glyma.06G049400	2.57442	2.80347	2.36811	5.80197	5.18626	4.29456	1.02374	4.90947e-09	2.55102e-07	AT4G07960.1	ATCSLC12,CSLC12	Cellulose-synthase-like C12
Glyma.17G133400	1.95252	2.71824	2.81537	0.545946	1.65533	0.919755	-1.19272	0.000729725	0.00944143	AT1G04110.1	SDD1	Subtilase family protein
Glyma.09G077100	0.754935	1.63419	0.843579	2.93566	2.47063	2.37721	1.32892	6.0904e-05	0.00118496	AT3G43270.1		Plant invertase/pectin methylesterase inhibitor superfamily
Glyma.06G225500	0.79344	1.301	0.927289	0.188607	0.580265	0.349612	-1.39552	0.000654051	0.0086164	AT5G17420.1	ATCESA7,CESA7,IRX3,MUR10	Cellulose synthase family protein
Glyma.15G132600	7.07383	5.65693	7.60488	9.28066	17.6741	12.1889	1.0108	1.69795e-06	5.05028e-05	AT1G30760.1		FAD-binding Berberine family protein
Glyma.16G050400	6.40824	5.15972	5.77768	1.9496	2.29797	3.50981	-1.08931	0.0022682	0.0237433	AT1G12830.1
Glyma.08G021700	3.07478	2.48168	3.08778	1.27362	1.07284	1.62735	-1.05554	6.17496e-05	0.00119781	AT4G11080.1		HMG (high mobility group) box protein
Glyma.08G146600	1.93605	1.24678	2.02022	5.32975	3.77431	4.82398	1.4756	1.45842e-06	4.42254e-05	AT1G49230.1		RING/U-box superfamily protein
Glyma.14G068400	0.955971	1.2303	1.49839	2.50926	1.81738	3.3107	1.1083	0.00448251	0.040519	AT3G55470.2		Calcium-dependent lipid-binding (CaLB domain) family protein
Glyma.20G170400	3.00419	4.72729	3.61721	2.07046	1.37406	1.96192	-1.00127	8.38898e-05	0.00154321	AT4G10380.1	NIP5;1,NLM6,NLM8	NOD26-like intrinsic protein 5;1
Glyma.04G084100	4.47135	4.1489	6.74917	1.63108	2.10783	1.67211	-1.477	4.57917e-10	2.87606e-08	AT4G32810.1	ATCCD8,CCD8,MAX4	carotenoid cleavage dioxygenase 8
Glyma.11G204700	0.033089	0.030673	0.098976	0.342506	0.210071	0.371794	2.5327	0.000937964	0.0115835	AT1G70530.1	CRK3	cysteine-rich RLK (RECEPTOR-like protein kinase) 3
Glyma.13G133100	2.21244	2.57453	1.28364	7.72913	3.77254	5.52292	1.54755	6.46436e-06	0.000165949	AT3G53600.1		C2H2-type zinc finger family protein
Glyma.08G243400	27.5878	37.9442	35.4567	4.62369	5.88047	6.20852	-2.52007	7.91742e-18	1.71684e-15
Glyma.14G015800	1.23871	1.01521	1.66666	0.613787	0.612023	0.507139	-1.07375	0.00139779	0.0160424	AT5G55580.1		Mitochondrial transcription termination factor family protein
Glyma.19G255300	3.0442	2.2797	3.4795	7.49239	5.17021	6.76234	1.20416	2.62416e-10	1.72638e-08	AT5G53130.1	ATCNGC1,CNGC1	cyclic nucleotide gated channel 1
Glyma.13G103100	2.73132	4.17686	2.4716	11.9435	10.2089	10.2341	1.8487	5.1717e-22	1.87607e-19	AT4G25810.1	XTH23,XTR6	xyloglucan endotransglycosylase 6
Glyma.04G226700	9.49664	6.61388	8.13104	23.1064	21.5112	17.5626	1.39441	1.14388e-20	3.3893e-18
Glyma.13G344200	41.0163	40.9103	38.8711	83.2794	98.2008	84.0112	1.20095	3.23593e-36	5.46098e-33	AT3G07490.1	AGD11	ARF-GAP domain 11
Glyma.11G129700	2.03925	3.38046	2.66414	4.87854	5.52898	5.118	1.00637	3.18208e-06	8.93077e-05	AT5G44640.1	BGLU13	beta glucosidase 13
Glyma.19G180700	1.12678	1.07996	1.1483	0.160039	0.491262	0.270142	-1.78725	0.0016939	0.0188378	AT5G03170.1	ATFLA11,FLA11	FASCICLIN-like arabinogalactan-protein 11
Glyma.05G088400	2.08909	2.44142	3.60048	0.667661	1.41307	0.65446	-1.49955	2.26087e-05	0.000500317	AT5G13530.2	KEG	protein kinases;ubiquitin-protein ligases
Glyma.20G216000	0.523944	0.598168	0.17004	0	0.036739	0.065599	-3.57666	0.000123118	0.00214008	AT5G08370.1	AGAL2,AtAGAL2	alpha-galactosidase 2
Glyma.03G251600	2.39701	2.60931	2.44177	1.0082	1.06583	1.0038	-1.20889	3.27553e-06	9.15331e-05	AT3G56070.2	ROC2	rotamase cyclophilin 2
Glyma.08G142400	5.22901	7.91298	6.74715	14.0807	10.5906	14.3674	1.03573	8.40324e-08	3.40116e-06	AT5G64810.1	ATWRKY51,WRKY51	WRKY DNA-binding protein 51
Glyma.08G153400	40.1543	41.8943	39.7076	15.0632	10.2257	15.6644	-1.50674	4.29737e-19	1.07614e-16
Glyma.18G165700	2.49593	1.94112	1.96583	4.21286	4.46802	4.16455	1.06599	1.33099e-06	4.06789e-05	AT4G13090.1	XTH2	xyloglucan endotransglucosylase/hydrolase 2
Glyma.05G176700	0.07605	0.271671	0.209113	0	0	0	-5.63407	0.00568028	0.0486926	AT5G10310.1
Glyma.02G006200	1.47807	1.70074	3.47039	4.50934	3.51893	7.73336	1.30839	0.000363071	0.00530994	AT3G23240.1	ATERF1,ERF1	ethylene response factor 1
Glyma.15G145600	0	0	0	0.606829	0.961432	3.63923	8.39256	3.88737e-09	2.0698e-07	AT1G24020.2	MLP423	MLP-like protein 423
Glyma.07G163200	1.25542	1.4908	0.90041	2.71416	2.0126	2.29665	1.00263	1.40644e-05	0.000329856	AT2G23460.1	ATXLG1,XLG1	extra-large G-protein 1
Glyma.13G116700	1.19586	1.12864	1.71833	0.354113	0.429482	0.15891	-1.98988	1.68365e-06	5.01926e-05	AT1G11910.1	APA1,ATAPA1	aspartic proteinase A1
Glyma.13G095200	7.32737	7.71841	6.49392	14.3106	17.5253	14.2425	1.16141	1.39778e-13	1.65411e-11	AT4G25810.1	XTH23,XTR6	xyloglucan endotransglycosylase 6
Glyma.09G234251	1.12778	0.908295	0.871449	0.192848	0.12052	0.323635	-2.12642	0.00110659	0.0132569	AT2G36350.1		Protein kinase superfamily protein
Glyma.13G338300	1.31478	2.63484	2.2175	7.42372	5.83077	6.11223	1.71192	4.79944e-11	3.63848e-09	AT5G59520.1	ZIP2	ZRT/IRT-like protein 2
Glyma.19G120200	2.08863	2.74497	2.2124	0.680662	1.09388	1.09391	-1.22587	6.17096e-05	0.00119763	AT1G33110.1		MATE efflux family protein
Glyma.03G014000	0.116422	0.168544	0.21686	0.457642	0.393215	0.29619	1.25614	0.00500425	0.0440653	AT4G00630.1	ATKEA2,KEA2	K+ efflux antiporter 2
Glyma.16G118200	0.482735	0.161362	0.365866	0	0	0	-6.11283	0.000939116	0.0115901
Glyma.15G073700	4.27718	2.79049	3.80452	9.43627	7.70965	7.59989	1.21911	4.41424e-08	1.89325e-06	AT4G03510.2	ATRMA1,RMA1	RING membrane-anchor 1
Glyma.01G225100	10.5162	8.07553	7.81577	19.8172	16.6561	25.6177	1.23004	1.71423e-14	2.3265e-12	AT2G29380.1	HAI3	highly ABA-induced PP2C gene 3
Glyma.01G229132	0.500707	0.448985	0.166202	0	0	0	-7.92329	3.09052e-08	1.37567e-06	AT5G43950.1		Plant protein of unknown function (DUF946)
Glyma.U031129	0.428236	0.18495	0.640365	0.072904	0	0	-3.89543	0.00269186	0.0271135	AT3G50950.2	ZAR1	HOPZ-ACTIVATED RESISTANCE 1
Glyma.U031124	0.413682	0.619058	0.408168	1.195	0.649124	2.89227	1.76455	0.000947939	0.0116807	AT3G56180.1		Protein of unknown function (DUF567)
Glyma.02G288600	2.94484	2.6381	2.33338	4.87355	5.73177	6.36236	1.13199	1.91178e-12	1.86446e-10	AT1G07650.2		Leucine-rich repeat transmembrane protein kinase
Glyma.03G263000	0.985829	1.55256	1.67745	4.01169	1.78275	3.15086	1.1385	0.0016935	0.0188378	AT1G72310.1	ATL3	RING/U-box superfamily protein
Glyma.01G053600	0.282764	0.22846	0.214275	0.461417	0.70545	0.564693	1.28538	0.00344376	0.0329723	AT1G13970.1		Protein of unknown function (DUF1336)
Glyma.06G112600	0.501623	0.295063	0.51787	0.133868	0.177269	0.183061	-1.34557	0.00240809	0.0248662	AT1G77620.1		P-loop containing nucleoside triphosphate hydrolases superfamily protein
Glyma.03G114700	1.55959	2.1144	1.09413	1.03361	0.356418	0.539817	-1.23393	0.00521247	0.0455475	AT3G50150.1		Plant protein of unknown function (DUF247)
Glyma.04G056900	1.22917	1.67666	1.78597	0.329429	0.586566	0.752535	-1.41878	0.00014628	0.00247725	AT2G05940.1		Protein kinase superfamily protein
Glyma.12G189300	1.02641	0.842151	0.859851	1.98829	2.28983	1.83913	1.20375	1.91021e-05	0.000431325	AT5G22090.1		Protein of unknown function (DUF3049)
Glyma.12G208850	0	0	0	0.28723	0.578647	0.681908	6.60836	5.50305e-05	0.00108537
Glyma.01G183700	1.53411	1.82908	1.17581	4.14665	4.28218	3.91793	1.49988	9.20573e-10	5.52273e-08	AT4G37180.1		Homeodomain-like superfamily protein
Glyma.08G259000	0.54442	0.809829	0.656576	1.86054	1.59615	1.80475	1.44632	1.25198e-11	1.08231e-09	AT3G46530.1	RPP13	NB-ARC domain-containing disease resistance protein
Glyma.20G051700	0.419973	0.793787	0.774713	1.03272	1.86282	1.83884	1.31043	0.00028755	0.00436498	AT5G21105.1		Plant L-ascorbate oxidase
Glyma.05G214900	0.608738	0.378699	0.555246	0.106725	0.182443	0.259503	-1.42133	0.00321181	0.0311433	AT4G11110.1	SPA2	SPA1-related 2
Glyma.04G141400	3.23218	3.23222	3.28638	10.0882	9.08328	8.83202	1.54962	3.08396e-35	4.98766e-32	AT3G54500.1
Glyma.05G069400	0.766487	0.912968	0.962378	0.187445	0.151786	0.313792	-1.84592	0.000503826	0.0069426	AT4G18210.1	ATPUP10,PUP10	purine permease 10
Glyma.05G023700	1.71386	1.37815	2.69377	0.312372	1.18141	0.67606	-1.33979	0.00386439	0.036135	AT5G61290.1		Flavin-binding monooxygenase family protein
Glyma.12G022700	3.59269	5.44702	4.30903	15.1098	13.0637	11.7976	1.6455	2.28925e-18	5.19632e-16	AT2G17040.1	anac036,NAC036	NAC domain containing protein 36
Glyma.04G134200	0.49777	0.283629	0.342282	1.86545	1.40255	1.73422	2.19423	1.54141e-07	5.84277e-06	AT3G56710.1	SIB1	sigma factor binding protein 1
Glyma.03G199800	1.14449	0.912728	1.52365	0.303798	0.619721	0.351912	-1.42516	0.00397293	0.0369452	AT3G11600.1
Glyma.17G161700	4.04663	4.68859	4.73875	8.78619	11.515	10.2707	1.24572	4.24284e-15	6.28572e-13	AT2G23060.1		Acyl-CoA N-acyltransferases (NAT) superfamily protein
Glyma.11G195200	3.66033	4.50713	2.72096	1.39656	1.50961	2.00018	-1.08448	1.48477e-05	0.000345719	AT5G60770.1	ATNRT2.4,NRT2.4	nitrate transporter 2.4
Glyma.11G250200	390.504	328.446	318.52	150.674	174.018	132.878	-1.11576	7.93872e-24	3.58304e-21	AT1G13710.1	CYP78A5,KLU	cytochrome P450, family 78, subfamily A, polypeptide 5
Glyma.07G266600	0.201768	0.375109	0.430449	1.2289	0.598154	1.05702	1.56698	0.0050696	0.0445142	AT4G16447.1
Glyma.06G305200	0.526233	0.595381	0.554605	1.62729	0.8473	1.65552	1.36179	0.000439446	0.00621614	AT3G21690.1		MATE efflux family protein
Glyma.09G177976	12.6864	13.1725	13.5522	6.77864	3.81781	6.61064	-1.13166	6.71934e-08	2.78478e-06	AT3G18130.1	RACK1C_AT	receptor for activated C kinase 1C
Glyma.15G019400	0.946344	0.756183	0.631614	1.60012	1.65556	1.89943	1.19579	5.24531e-05	0.00104248	AT3G16350.1		Homeodomain-like superfamily protein
Glyma.13G279400	4.10164	3.20804	4.71168	11.2151	10.924	10.8487	1.52049	6.88062e-26	3.92752e-23	AT5G54200.1		Transducin/WD40 repeat-like superfamily protein
Glyma.10G008061	0.28126	0.192633	0.139676	0	0	0	-6.58162	9.00105e-05	0.00163949	AT2G37320.1		Tetratricopeptide repeat (TPR)-like superfamily protein
Glyma.16G038600	7.26052	8.25697	6.75617	1.44155	5.72714	2.8734	-1.0794	0.00566151	0.0485733	AT2G27140.1		HSP20-like chaperones superfamily protein
Glyma.08G129000	0.305866	0.164652	0.321729	0.044366	0.045606	0.092754	-2.0526	0.00251798	0.0257877	AT4G20430.1		Subtilase family protein
Glyma.13G236900	4.94762	5.51458	6.54088	1.99165	2.29946	2.8116	-1.19286	4.4322e-08	1.89676e-06
Glyma.09G250400	0.355416	0.111801	0.426915	6.93391	1.52674	5.23705	3.97572	3.26949e-07	1.15054e-05	AT5G16460.1		Putative adipose-regulatory protein (Seipin)
Glyma.15G268900	1.06925	0.760128	0.644455	0.375226	0.271115	0.219936	-1.43514	0.00226289	0.0237069	AT5G19900.1		PRLI-interacting factor, putative
Glyma.12G011700	0.535041	1.17607	0.674129	2.76874	2.12828	1.79082	1.54792	4.92668e-07	1.66867e-05	AT3G46530.1	RPP13	NB-ARC domain-containing disease resistance protein
Glyma.02G073300	1.79237	2.40745	1.74711	0.825002	0.530398	0.531842	-1.58504	0.000179026	0.00293326
Glyma.07G064900	2.80536	2.14542	2.38095	0.974994	1.32104	1.17295	-1.00988	2.28073e-05	0.000503813	AT5G01150.1		Protein of unknown function (DUF674)
Glyma.09G210600	3.3001	3.9193	3.08897	9.12755	6.356	7.34957	1.20922	1.20643e-13	1.44085e-11	AT3G07040.1	RPM1,RPS3	NB-ARC domain-containing disease resistance protein
Glyma.03G065500	1.96891	2.03977	1.83193	0.101863	0	0.155229	-4.26853	2.64953e-14	3.48615e-12	AT4G15920.1		Nodulin MtN3 family protein
Glyma.04G247100	0	0	0	0.151822	0.142263	0.21255	5.55507	0.00506104	0.0444803
Glyma.02G064400	0	0	0	0.247694	0.260246	0.231052	5.92587	0.00119439	0.0141515	AT2G02990.1	ATRNS1,RNS1	ribonuclease 1
Glyma.04G010600	0.537406	0.487929	0.574441	0.17385	0.09126	0.264277	-1.52189	0.00270761	0.0272321	AT2G21540.2	ATSFH3,SFH3	SEC14-like 3
Glyma.15G141900	1.02959	1.24289	0.678777	4.19392	4.91994	4.00704	2.18582	7.31422e-08	2.9979e-06
Glyma.08G113400	3.66075	3.13868	3.30099	1.56193	1.42835	1.47145	-1.10913	9.64051e-07	3.0472e-05	AT3G13620.1		Amino acid permease family protein
Glyma.15G062800	4.81477	9.34053	11.0178	49.241	14.1111	108.892	2.82999	0.00052661	0.00718972	AT3G19690.1		CAP (Cysteine-rich secretory proteins, Antigen 5, and Pathogenesis-related 1 protein) superfamily protein
Glyma.09G275300	1.37714	3.39546	1.53153	0.947217	0.878994	0.750605	-1.21813	0.00438492	0.039869	AT3G10910.1		RING/U-box superfamily protein
Glyma.02G018450	8.07891	0	9.70453	0	0	0	-10.8941	0.00529838	0.0461838	AT4G02440.1	EID1	F-box family protein
Glyma.02G264200	1.60938	1.10014	1.69481	0.512562	0.599762	0.708171	-1.21042	0.000228367	0.00358795	AT3G46510.1	ATPUB13,PUB13	plant U-box 13
Glyma.14G061200	10.803	14.0997	10.5269	28.6613	17.9792	23.3556	1.04409	4.36001e-10	2.75177e-08	AT2G40000.1	ATHSPRO2,HSPRO2	ortholog of sugar beet HS1 PRO-1 2
Glyma.10G044550	11.0302	15.922	15.7631	31.4254	22.6432	30.6675	1.04718	0.000520723	0.00712689
Glyma.11G121100	0.078466	0.082971	0.095719	0.297488	0.618952	0.312273	2.23622	0.00082896	0.0104945	AT3G18890.1		NAD(P)-binding Rossmann-fold superfamily protein
Glyma.14G179200	17.2271	21.9723	20.2388	45.792	46.8487	32.6875	1.14203	1.12043e-13	1.35481e-11	AT4G24380.1
Glyma.05G245600	2.59599	2.21801	2.33819	6.29766	6.57196	3.94491	1.29867	2.45314e-06	7.04281e-05	AT1G18210.1		Calcium-binding EF-hand family protein
Glyma.02G000800	1.61793	3.75777	2.205	7.40678	5.98288	6.6332	1.46255	6.0717e-07	2.00744e-05	AT5G43650.1	BHLH92	basic helix-loop-helix (bHLH) DNA-binding superfamily protein
Glyma.15G268200	7.43911	10.465	6.2176	15.8695	14.0766	21.6532	1.15913	2.51407e-08	1.13338e-06	AT2G31945.1
Glyma.04G034900	1.44013	1.83916	2.12205	0.323112	0.97848	0.45371	-1.55213	0.000859143	0.0107712	AT1G48460.1
Glyma.09G147200	3.74527	3.57022	2.43955	15.4434	10.2905	10.1585	1.9373	9.29719e-16	1.47898e-13	AT5G51990.1	CBF4,DREB1D	C-repeat-binding factor 4
Glyma.20G116600	1.23217	1.38974	0.818019	2.37083	2.51238	2.03401	1.05947	0.00530017	0.0461857	AT1G68450.1		VQ motif-containing protein
Glyma.06G132200	3.30072	3.57643	3.22196	1.33723	1.24373	1.6179	-1.11229	1.07423e-05	0.000260602
Glyma.13G035800	0.698741	1.50669	1.28727	2.94084	1.94599	2.40131	1.1264	4.04052e-05	0.000834217	AT1G21240.1	WAK3	wall associated kinase 3
Glyma.08G087900	13.102	14.0128	12.0795	4.72543	5.43614	5.7189	-1.26878	2.45793e-23	1.0484e-20	AT1G48100.1		Pectin lyase-like superfamily protein
Glyma.15G243300	0.405028	0.677092	0.503472	0.120193	0.08973	0.240355	-1.738	0.00377342	0.0354982	AT3G14690.1	CYP72A15	cytochrome P450, family 72, subfamily A, polypeptide 15
Glyma.02G057500	0	0.07672	0.306447	0	0	0	-6.25665	0.00357359	0.0339225	AT3G50660.1	CLM,CYP90B1,DWF4,PSC1,SAV1,SNP2	Cytochrome P450 superfamily protein
Glyma.04G139200	3.1901	1.95962	2.02237	11.1551	7.98996	9.0459	2.03426	3.86164e-17	7.4572e-15	AT5G40950.1	RPL27	ribosomal protein large subunit 27
Glyma.06G052800	2.13694	1.75702	2.81149	0.36953	0.909423	0.850532	-1.58246	3.53832e-05	0.000741978	AT2G26180.1	IQD6	IQ-domain 6
Glyma.15G056400	0	0	0	0.084711	0.044206	0.273631	5.97649	0.001707	0.0189523	AT4G33070.1		Thiamine pyrophosphate dependent pyruvate decarboxylase family protein
Glyma.13G181000	44.0402	28.1691	33.3003	60.6791	55.5249	85.9212	1.01008	0.000469641	0.00654781	AT4G27450.1		Aluminium induced protein with YGL and LRDR motifs
Glyma.06G125600	2.22864	2.98097	1.47917	6.66476	4.44545	4.40111	1.27337	2.94687e-06	8.3248e-05	AT5G24110.1	ATWRKY30,WRKY30	WRKY DNA-binding protein 30
Glyma.12G137100	0.880371	1.1254	0.521337	1.25529	2.02393	1.71199	1.02284	0.00344934	0.0330013	AT5G54590.2	CRLK1	Protein kinase superfamily protein
Glyma.20G070400	0.560896	1.15645	0.429059	0.238739	0.135828	0.258668	-1.68269	0.00200732	0.0215882	AT2G38110.1	ATGPAT6,GPAT6	glycerol-3-phosphate acyltransferase 6
Glyma.13G052800	26.8453	27.5247	32.7141	10.0051	10.0295	10.5731	-1.44267	9.12502e-35	1.41675e-31	AT5G24530.1	DMR6	2-oxoglutarate (2OG) and Fe(II)-dependent oxygenase superfamily protein
Glyma.16G048600	2.36527	1.04365	1.58052	7.74264	8.27655	7.95337	2.32661	1.17722e-17	2.49693e-15
Glyma.05G236300	33.3018	42.7827	32.2156	84.9159	81.6798	76.321	1.23049	6.28387e-29	5.67229e-26	AT1G14870.1	PCR2	PLANT CADMIUM RESISTANCE 2
Glyma.18G266900	33.6419	44.3409	37.1301	13.7487	18.4251	20.0803	-1.07406	1.90143e-14	2.56263e-12	AT5G15870.1		glycosyl hydrolase family 81 protein
Glyma.01G218700	5.52117	4.61134	5.13427	1.21582	2.79006	1.89271	-1.29892	6.52125e-05	0.0012506
Glyma.05G169100	4.09004	4.50628	3.23382	2.38192	1.28171	1.39124	-1.15747	5.60319e-05	0.00110176	AT2G28680.1		RmlC-like cupins superfamily protein
Glyma.14G222700	8.43378	8.19026	8.32337	24.8441	23.19	17.6907	1.4643	5.62548e-39	1.28443e-35	AT1G76140.2		Prolyl oligopeptidase family protein
Glyma.06G202200	2.19594	4.53843	4.44271	1.73897	0.651537	1.32943	-1.52206	1.80173e-06	5.33442e-05	AT1G74310.1	ATHSP101,HOT1,HSP101	heat shock protein 101
Glyma.07G226633	1.30299	1.40812	1.25862	3.34205	2.97332	1.8802	1.09612	0.00298082	0.0294029	AT1G13930.3
Glyma.20G020200	0.250558	0.396312	0.214737	0.804193	0.509431	0.652359	1.25488	0.000457068	0.00640935	AT5G17680.1		disease resistance protein (TIR-NBS-LRR class), putative
Glyma.17G224900	2.50136	3.12432	1.07041	0.046414	0.486034	0.086495	-3.33149	6.17935e-06	0.000159264	AT5G12020.1	HSP17.6II	17.6 kDa class II heat shock protein
Glyma.19G149500	0.543961	1.07927	1.12044	0.243468	0.625129	0.360994	-1.05111	0.00566597	0.0485914	AT5G06680.1	ATGCP3,ATSPC98,GCP3,SPC98	spindle pole body component 98
Glyma.02G229050	0.959136	0.915726	0.75119	0.315856	0.256018	0.344412	-1.45836	0.00146545	0.0167396
Glyma.02G059500	2.13564	1.51182	1.3326	7.6319	3.95845	12.2614	2.28781	8.28701e-13	8.71708e-11	AT4G36850.1		PQ-loop repeat family protein / transmembrane family protein
Glyma.11G048300	7.04144	8.12495	7.57433	24.6274	18.8497	21.8232	1.56862	1.5806e-50	1.02251e-46	AT4G37640.1	ACA2	calcium ATPase 2
Glyma.13G081600	0.267387	0.123619	0.213854	0.765623	0.717848	0.774479	1.98217	0.00103532	0.012566	AT1G21910.1		Integrase-type DNA-binding superfamily protein
Glyma.07G070500	0.26675	0.395164	0.256748	0.621405	0.479535	0.783948	1.09599	0.00171106	0.0189774	AT4G00440.3		Protein of unknown function (DUF3741)
Glyma.15G192000	1.07381	1.13741	0.742056	2.23004	1.81518	2.68791	1.25071	9.96656e-06	0.00024446	AT4G20380.7	LSD1	LSD1 zinc finger family protein
Glyma.09G122600	2.10132	3.05165	1.97269	0.999881	1.0423	1.35032	-1.00553	0.00119776	0.0141785	AT1G16310.1		Cation efflux family protein
Glyma.14G053700	4.07626	3.78246	4.02767	1.1826	1.797	2.05952	-1.17072	1.00406e-05	0.00024573	AT5G05340.1		Peroxidase superfamily protein
Glyma.11G179100	0.14518	0.038543	0.044602	0.513143	0.438471	0.304205	2.51661	0.000809342	0.0102797	AT1G08440.1		Aluminium activated malate transporter family protein
Glyma.12G104600	0.915991	0.778072	1.32471	3.31873	1.97597	1.35287	1.20773	0.00472774	0.0422244	AT2G31180.1	ATMYB14,MYB14,MYB14AT	myb domain protein 14
Glyma.13G157400	19.5608	30.2233	17.0332	55.9117	44.62	46.0592	1.19717	9.06549e-11	6.45646e-09	AT5G25240.1
Glyma.10G082500	2.35673	4.23208	4.76135	7.69432	5.52392	9.01056	1.03171	6.62684e-05	0.00126398	AT3G11820.1	AT-SYR1,ATSYP121,ATSYR1,PEN1,SYP121,SYR1	syntaxin of plants 121
Glyma.06G041800	0.883871	0.508474	1.23566	2.42292	1.97464	2.13586	1.3804	0.00151009	0.0171437	AT1G46480.1	WOX4	WUSCHEL related homeobox 4
Glyma.09G172100	1.07374	2.12886	1.62138	4.58216	3.28043	3.18108	1.25719	1.27156e-05	0.000301685	AT1G66160.1	ATCMPG1,CMPG1	CYS, MET, PRO, and GLY protein 1
Glyma.11G238700	16.9475	12.7529	12.1614	5.74924	7.86673	5.59313	-1.05867	1.05037e-07	4.12235e-06	AT1G78020.1		Protein of unknown function (DUF581)
Glyma.17G045700	0.118323	0	0.478326	1.26144	3.23343	2.70597	3.52464	0.000738261	0.00953915
Glyma.02G028400	4.45272	3.22163	7.2433	22.6887	18.0762	22.4619	2.14671	5.51952e-17	1.03794e-14
Glyma.16G215600	0.329996	0.273431	0.666523	2.3249	1.77439	2.2759	2.23662	5.68948e-09	2.90193e-07	AT3G17660.1	AGD15	ARF-GAP domain 15
Glyma.18G284900	2.41753	4.3355	1.26522	0.595751	0.435493	0.631129	-2.20192	1.02591e-08	4.99008e-07	AT1G12060.1	ATBAG5,BAG5	BCL-2-associated athanogene 5
Glyma.17G085200	2.03448	1.27662	1.25202	0.273056	0.652903	0.292698	-1.81809	9.97388e-05	0.00178624	AT5G47740.1		Adenine nucleotide alpha hydrolases-like superfamily protein
Glyma.14G179000	17.2651	19.8049	20.2528	41.9554	41.1748	41.3309	1.18307	1.5799e-38	3.22756e-35	AT1G12680.1	PEPKR2	phosphoenolpyruvate carboxylase-related kinase 2
Glyma.14G135200	0.814597	0.950528	0.791324	0	0	0	-7.12365	3.13063e-06	8.79271e-05
Glyma.04G142400	1.8317	0.949589	1.10851	7.26061	5.30296	4.64393	2.20219	8.72736e-14	1.07758e-11	AT1G01550.2	BPS1	Protein of unknown function (DUF793)
Glyma.19G112000	0.193995	0.360856	0.564295	0	0	0	-6.53787	0.000130963	0.00225926	AT5G18150.1		Methyltransferase-related protein
Glyma.03G021200	13.5136	12.622	13.9782	4.7703	7.4852	5.76447	-1.08806	1.29108e-10	8.94878e-09	AT2G45550.1	CYP76C4	cytochrome P450, family 76, subfamily C, polypeptide 4
Glyma.08G013100	1.62594	1.98537	0.874021	2.45547	2.96066	3.85513	1.10204	0.00426965	0.0390128	AT1G63410.1		Protein of unknown function (DUF567)
Glyma.13G286900	0.906611	0.784106	0.746183	0.287789	0.227649	0.248773	-1.58678	0.000118004	0.00206881	AT5G54690.1	GAUT12,IRX8,LGT6	galacturonosyltransferase 12
Glyma.04G139900	0.64134	0.543572	0.604997	1.11307	1.11244	1.61817	1.17085	0.00455868	0.041026	AT1G63780.1	IMP4	Ribosomal RNA processing Brix domain protein
Glyma.07G155200	9.29999	8.15337	7.81077	3.41249	3.51531	4.97521	-1.01951	1.5864e-06	4.75491e-05	AT5G01600.1	ATFER1,FER1	ferretin 1
Glyma.20G137700	3.832	6.39155	6.20006	12.8761	9.84231	13.2948	1.19656	1.92316e-10	1.29148e-08	AT4G21410.1	CRK29	cysteine-rich RLK (RECEPTOR-like protein kinase) 29
Glyma.07G027500	0.768516	0.614459	0.55178	0.144871	0.264566	0.187676	-1.62452	0.00159618	0.0179425	AT3G02645.1		Plant protein of unknown function (DUF247)
Glyma.03G253200	9.39283	7.64698	7.59762	17.2218	15.3883	17.4188	1.08587	8.30649e-10	5.01425e-08	AT4G02380.1	AtLEA5,SAG21	senescence-associated gene 21
Glyma.17G224551	0.286027	1.14333	0.303071	1.54176	1.888	1.70382	1.63261	0.00567284	0.0486395	AT5G10530.1		Concanavalin A-like lectin protein kinase family protein
Glyma.02G148100	5.65392	9.3271	7.45723	2.32021	4.37499	3.39568	-1.02981	6.69151e-05	0.00127382	AT2G27310.1		F-box family protein
Glyma.03G215800	2.40198	1.86539	1.88844	5.28714	3.28027	3.7286	1.0596	9.71014e-06	0.000238998	AT4G02330.1	ATPMEPCRB	Plant invertase/pectin methylesterase inhibitor superfamily
Glyma.04G140132	0.054737	0.144577	0	0.76862	0.495332	0.289527	2.98667	0.000182356	0.00297777	AT1G20780.1	ATPUB44,PUB44,SAUL1	senescence-associated E3 ubiquitin ligase 1
Glyma.17G105000	6.95865	6.07207	4.18693	15.982	13.5023	11.2789	1.30343	2.06634e-08	9.48051e-07	AT5G25240.1
Glyma.16G138400	0.730392	1.20497	1.69163	2.6221	3.74372	2.37035	1.32589	0.00190606	0.0207179	AT1G75250.1	ATRL6,RL6,RSM3	RAD-like 6
Glyma.10G232200	0.778515	0.501362	0.564643	0.113282	0.118494	0.135494	-2.25153	6.17846e-05	0.00119789	AT4G25640.2	ATDTX35,DTX35,FFT	detoxifying efflux carrier 35
Glyma.03G155300	4.10547	4.46802	2.94507	8.15864	8.62412	8.18239	1.17823	1.07143e-11	9.34551e-10	AT5G28150.1		Plant protein of unknown function (DUF868)
Glyma.07G087200	3.82086	4.25498	3.18508	10.096	6.5404	7.87601	1.18289	6.71601e-06	0.000171276	AT5G53250.1	AGP22,ATAGP22	arabinogalactan protein 22
Glyma.05G237200	3.22471	5.77912	2.63063	11.8883	8.36764	10.2759	1.4548	2.84314e-09	1.55871e-07	AT1G73805.1		Calmodulin binding protein-like
Glyma.08G026900	14.989	16.9554	11.2567	7.74756	5.08985	5.21981	-1.19364	6.95999e-10	4.241e-08	AT5G36110.1	CYP716A1	cytochrome P450, family 716, subfamily A, polypeptide 1
Glyma.08G341400	33.5601	34.4536	37.1738	62.5882	45.9048	102.866	1.06721	0.00170994	0.0189774	AT1G17860.1		Kunitz family trypsin and protease inhibitor protein
Glyma.06G142100	0	0	0	0.110329	0.033275	0.177648	5.90762	0.00202699	0.0217342	AT2G40740.1	ATWRKY55,WRKY55	WRKY DNA-binding protein 55
Glyma.12G072400	0.822544	1.13148	0.867482	1.93593	2.33967	1.62157	1.12567	0.00019389	0.00312924	AT2G28510.1		Dof-type zinc finger DNA-binding family protein
Glyma.11G231300	1.13583	0.982006	1.02979	2.11511	2.39811	1.74226	1.05179	0.000601261	0.00802818	AT2G40200.1		basic helix-loop-helix (bHLH) DNA-binding superfamily protein
Glyma.04G239000	6.09334	6.83675	6.37067	3.0615	2.69789	3.41262	-1.02161	1.22568e-10	8.52595e-09	AT4G23740.1		Leucine-rich repeat protein kinase family protein
Glyma.13G183000	19.2102	22.9077	16.2468	7.28172	7.0354	7.25616	-1.37056	9.18028e-24	4.09578e-21
Glyma.02G239800	6.32388	4.23296	6.44695	13.2682	7.85557	13.7725	1.09859	1.0617e-05	0.00025837	AT5G56550.1	ATOXS3,OXS3	oxidative stress 3
Glyma.20G029700	0.498102	0.419954	1.06145	0.078392	0	0.072799	-3.64381	0.000346466	0.00510557	AT1G47960.1	ATC/VIF1,C/VIF1	cell wall / vacuolar inhibitor of fructosidase 1
Glyma.13G208000	6.86438	9.11677	7.36735	18.3353	9.56053	21.972	1.15526	5.49164e-07	1.83599e-05	AT1G03220.1		Eukaryotic aspartyl protease family protein
Glyma.18G153800	0.731223	0.627039	0.669951	1.25069	2.17891	1.3307	1.42938	0.00312504	0.0305218	AT5G65660.1		hydroxyproline-rich glycoprotein family protein
Glyma.02G028800	0.767965	0.973144	1.29079	2.38966	2.64561	1.63336	1.20133	9.91133e-05	0.00177776	AT1G59970.1		Matrixin family protein
Glyma.04G005200	0.919778	0.515115	0.927091	0.165696	0.066339	0.304585	-2.07112	0.00084953	0.0106748	AT2G21120.1		Protein of unknown function (DUF803)
Glyma.12G233100	0.209079	0.113518	0.343455	0.654047	0.412891	1.16909	1.80856	0.00036719	0.0053601	AT3G14840.2		Leucine-rich repeat transmembrane protein kinase
Glyma.10G170900	0.627923	0.276625	1.51032	3.21266	1.92908	4.03242	1.97158	0.000104092	0.00185591	AT3G02800.1		Tyrosine phosphatase family protein
Glyma.11G151497	3.19997	2.69458	3.02602	6.31045	7.40456	6.69267	1.25935	9.10131e-15	1.27075e-12	AT2G28510.1		Dof-type zinc finger DNA-binding family protein
Glyma.02G133200	2.37	2.43712	2.81936	6.12066	6.47133	3.98952	1.21224	2.17683e-05	0.000483213	AT5G35525.1		PLAC8 family protein
Glyma.10G037700	3.17031	2.29588	1.35672	0.777567	0.477089	0.298423	-2.05847	3.00291e-06	8.46464e-05	AT4G28530.1	anac074,NAC074	NAC domain containing protein 74
Glyma.10G035700	1.03972	1.54588	1.1242	0.628886	0.383273	0.707857	-1.04053	0.00430423	0.039301	AT2G31270.1	ATCDT1A,CDT1,CDT1A	homolog of yeast CDT1 A
Glyma.12G212900	2.45083	1.64477	2.12635	0.430103	0.851625	1.34899	-1.31291	0.00291997	0.0288908	AT3G21710.2
Glyma.17G116800	1.69971	1.74232	1.65002	0.652875	0.583626	0.527619	-1.37551	1.36736e-05	0.000322248	AT2G26695.1		Ran BP2/NZF zinc finger-like superfamily protein
Glyma.16G087100	1.42618	1.51166	1.59341	3.89498	2.62666	3.16802	1.17712	2.0256e-09	1.14947e-07	AT5G36930.1		Disease resistance protein (TIR-NBS-LRR class) family
Glyma.06G100900	2.53393	2.65848	4.24461	8.79029	6.27102	6.16283	1.23379	5.67897e-06	0.000148437	AT1G35210.1
Glyma.17G128900	6.86829	11.4008	4.01697	19.8439	18.5184	14.3011	1.30364	4.81857e-06	0.000128017	AT1G76650.3	CML38	calmodulin-like 38
Glyma.20G176100	0.261953	0.15212	0.13979	1.01677	0.845257	0.777098	2.2798	7.46502e-05	0.00139911	AT5G54160.1	ATOMT1,OMT1	O-methyltransferase 1
Glyma.06G061900	1.10678	2.83383	1.82978	5.37468	4.29019	3.62802	1.26363	0.000235777	0.00368574	AT1G80840.1	ATWRKY40,WRKY40	WRKY DNA-binding protein 40
Glyma.05G184500	3.4135	3.46349	3.93796	10.5242	5.8787	10.9384	1.39713	5.25422e-08	2.21677e-06	AT5G64810.1	ATWRKY51,WRKY51	WRKY DNA-binding protein 51
Glyma.14G003800	1.26142	1.65341	0.668123	2.62852	2.33143	2.45766	1.10546	0.00506169	0.0444803	AT3G13130.1
Glyma.15G267000	6.1155	7.2739	7.63927	2.32637	3.30374	2.80316	-1.252	4.90997e-11	3.70779e-09	AT1G10670.2	ACLA-1	ATP-citrate lyase A-1
Glyma.02G028100	0.400562	0.520898	0.479718	1.32263	0.695219	1.20058	1.26141	8.2231e-05	0.0015175	AT1G59970.1		Matrixin family protein
Glyma.10G153900	4.29131	4.97644	3.25753	10.4355	6.44559	9.47046	1.13414	4.96395e-09	2.57244e-07	AT1G55020.1	ATLOX1,LOX1	lipoxygenase 1
Glyma.07G216651	1.70152	2.04877	6.81676	0.781632	0	0.062841	-3.3146	0.00583028	0.0495625
Glyma.05G188900	1.21181	1.51369	0.744292	5.29161	2.79596	3.65322	1.81133	1.87768e-06	5.52555e-05	AT1G49230.1		RING/U-box superfamily protein
Glyma.10G230600	7.41984	10.0029	8.96998	21.6105	16.5897	20.1602	1.2085	6.43079e-13	6.91443e-11	AT1G01490.1		Heavy metal transport/detoxification superfamily protein
Glyma.20G183666	0	0.044517	0.101998	0.312938	0.520251	0.267278	2.90344	0.00221286	0.0233212	AT3G54940.2		Papain family cysteine protease
Glyma.19G188100	2.95891	3.29964	3.9519	7.8736	4.43635	10.2863	1.20552	5.87687e-06	0.000152936	AT2G36690.1		2-oxoglutarate (2OG) and Fe(II)-dependent oxygenase superfamily protein
Glyma.03G016300	0.148319	0.439819	0.31475	1.40513	1.2082	0.51509	1.85694	0.00325879	0.0315043	AT2G45760.1	BAL,BAP2	BON association protein 2
Glyma.07G199000	0.219565	0.0531	0.066902	0.425173	0.409949	0.861109	2.2989	0.00212091	0.0225172	AT1G53160.2	SPL4	squamosa promoter binding protein-like 4
Glyma.15G171000	5.43135	8.90302	7.85539	17.8608	12.5046	16.9673	1.14732	7.02441e-12	6.38531e-10	AT4G33050.3	EDA39	calmodulin-binding family protein
Glyma.16G182866	0	0	0	0.132921	0.236626	0.051734	6.10784	0.000787184	0.0100508	AT2G34930.1		disease resistance family protein / LRR family protein
Glyma.08G208300	0.056102	0.195131	0.059578	0.822756	1.3325	0.584447	3.14343	3.72596e-06	0.000102352	AT1G15550.1	ATGA3OX1,GA3OX1,GA4	gibberellin 3-oxidase 1
Glyma.06G191300	8.70493	11.1394	10.2261	30.1927	26.4288	22.6994	1.4886	2.83964e-33	3.93645e-30	AT3G47730.1	ABCA2,ATATH1,ATH1	ATP-binding cassette A2
Glyma.02G119300	3.23253	2.82812	1.9913	0.485255	0.926434	0.809059	-1.79167	1.9669e-06	5.76624e-05
Glyma.06G264900	0	0.128127	0.153433	0.55738	1.38464	1.08306	3.31699	0.000879919	0.0109906
Glyma.07G229200	0.590079	0.455303	0.334104	0.133413	0.148475	0.139499	-1.65637	0.00378148	0.0355175	AT1G26760.1	ATXR1,SDG35	SET domain protein 35
Glyma.16G086900	0	0	0	0.516696	0.429364	0.722301	7.01662	4.18545e-06	0.000112975
Glyma.15G205500	1.21575	1.29548	0.854055	0.295738	0.277895	0.493427	-1.48384	0.00272529	0.0273763	AT4G30993.2		Calcineurin-like metallo-phosphoesterase superfamily protein
Glyma.04G140400	1.28782	1.1748	1.6617	3.7974	5.74901	4.06262	1.78577	3.89704e-11	3.06441e-09	AT3G27890.1	NQR	NADPH:quinone oxidoreductase
Glyma.06G323700	0.600181	1.54111	1.52294	0.387216	0.685133	0.488069	-1.16384	0.00252639	0.0258534	AT4G10120.1	ATSPS4F	Sucrose-phosphate synthase family protein
Glyma.06G173300	0.623541	0.424363	0.906803	0	0.163285	0.127856	-2.68411	0.000840439	0.0106018	AT5G50300.1	ATAZG2,AZG2	Xanthine/uracil permease family protein
Glyma.10G286900	2.64837	4.28508	5.00587	7.80781	7.30816	7.99012	1.01738	2.40325e-06	6.91492e-05	AT5G08350.1		GRAM domain-containing protein / ABA-responsive protein-related
Glyma.07G038800	1.98968	1.71924	1.27032	0.639994	0.654143	0.285874	-1.56373	0.000906404	0.0112908	AT5G20630.1	ATGER3,GER3,GLP3,GLP3A,GLP3B	germin 3
Glyma.15G172600	1.42075	1.35748	1.41302	2.91829	1.91097	4.09758	1.14861	0.000881411	0.0110042	AT4G29810.1	ATMKK2,MK1,MKK2	MAP kinase kinase 2
Glyma.14G011500	0.177076	0.062307	0.166473	0	0	0.027147	-3.82189	0.00228881	0.0239268	AT4G26540.1		Leucine-rich repeat receptor-like protein kinase family protein
Glyma.11G150452	12.6174	16.7374	16.6947	33.5259	34.932	32.7497	1.20169	1.32303e-28	1.11638e-25	AT3G45640.1	ATMAPK3,ATMPK3,MPK3	mitogen-activated protein kinase 3
Glyma.19G217700	4.08294	4.16834	4.12587	2.39234	1.63005	1.69705	-1.04965	2.65566e-08	1.19167e-06	AT4G01970.1	AtSTS,STS	stachyose synthase
Glyma.13G176300	317.661	343.763	344.477	145.378	151.494	175.095	-1.02742	2.28921e-34	3.41753e-31	AT1G07400.1		HSP20-like chaperones superfamily protein
Glyma.14G165300	12.1469	14.402	14.4042	6.92708	5.26795	5.97879	-1.0991	7.87651e-05	0.00146274	AT5G28540.1	BIP1	heat shock protein 70 (Hsp 70) family protein
Glyma.06G264200	0.851719	0.664491	1.17382	2.46722	3.21718	2.27864	1.63011	1.05337e-07	4.12803e-06	AT5G45230.1		Disease resistance protein (TIR-NBS-LRR class) family
Glyma.20G241300	1.47342	1.68895	2.21284	0.645646	0.905639	0.743888	-1.15606	0.000271791	0.00415337	AT2G39370.1
Glyma.02G287100	0.816056	0.648577	1.15059	0.073816	0.12207	0.37799	-2.03216	0.00335325	0.0322728
Glyma.14G089054	35.7088	36.3357	30.4159	66.5654	63.8501	68.6407	1.02125	5.5453e-25	2.98946e-22	AT1G10140.1		Uncharacterised conserved protein UCP031279
Glyma.01G036900	5.67975	10.9273	7.24366	19.3058	13.2665	18.1975	1.15471	1.07296e-07	4.19407e-06	AT1G59970.1		Matrixin family protein
Glyma.02G237500	10.7043	13.9223	13.3292	5.32982	4.12368	3.93506	-1.43407	8.17731e-16	1.31702e-13	AT5G58280.1		AP2/B3-like transcriptional factor family protein
Glyma.05G076100	0.123016	1.32277	1.1787	0.129427	0	0	-4.14628	0.00386171	0.0361226
Glyma.08G321400	0	0.040884	0.236077	0.5667	0.568087	0.739815	2.84748	0.001086	0.0130626	AT5G10770.1		Eukaryotic aspartyl protease family protein
Glyma.10G277800	10.633	10.4568	10.9587	18.2341	23.0207	24.4387	1.09958	1.3746e-20	4.01166e-18	AT5G04760.1		Duplicated homeodomain-like superfamily protein
Glyma.08G350700	1.24186	1.18005	1.53826	0.319581	0.394677	0.271793	-1.92306	9.21435e-07	2.9268e-05	AT1G03770.2	ATRING1B,RING1B	RING 1B
Glyma.05G204600	0.81604	0.537583	1.66708	4.55723	2.70234	4.29634	2.00416	4.18266e-06	0.000112975	AT4G11650.1	ATOSM34,OSM34	osmotin 34
Glyma.07G052300	1.76998	1.75656	1.55694	4.32231	4.14353	3.83051	1.33466	1.38743e-11	1.18099e-09	AT2G46660.1	CYP78A6	cytochrome P450, family 78, subfamily A, polypeptide 6
Glyma.10G227100	1.29363	1.72465	2.09355	0.645462	0.6009	0.967672	-1.178	0.00139102	0.0159843	AT1G43770.2		RING/FYVE/PHD zinc finger superfamily protein
Glyma.07G014500	0	0	0	0.243395	0.476192	0.177759	6.54912	8.4228e-05	0.0015487	AT4G25150.1		HAD superfamily, subfamily IIIB acid phosphatase
Glyma.10G044500	2.11475	1.31421	2.14214	4.34476	3.61005	3.13341	1.0481	0.00416776	0.0383164
Glyma.08G037000	1.4474	1.58826	2.30669	0.729227	0.916256	0.856965	-1.02782	2.60894e-05	0.000563842	AT3G06880.2		Transducin/WD40 repeat-like superfamily protein
Glyma.06G147500	0	0	0	0.092534	0.12597	0.129044	5.66166	0.00338563	0.0325101	AT4G39410.1	ATWRKY13,WRKY13	WRKY DNA-binding protein 13
Glyma.15G038500	0.582791	0.873103	0.623927	2.55279	1.41256	2.52421	1.69569	6.48232e-09	3.26344e-07	AT3G46540.1		ENTH/VHS family protein
Glyma.19G098500	35.3227	49.0564	56.8825	85.413	102.135	84.533	1.01227	1.79186e-12	1.76079e-10	AT3G02040.1	SRG3	senescence-related gene 3
Glyma.18G040800	1.08628	1.79192	1.67633	0.567626	0.736925	0.6124	-1.16474	0.00205168	0.0219443	AT5G37660.1	PDLP7	plasmodesmata-located protein 7
Glyma.04G164400	25.9839	34.9794	25.8418	90.5057	68.153	74.2786	1.47052	6.7584e-27	4.37212e-24	AT5G61210.1	ATSNAP33,ATSNAP33B,SNAP33,SNP33	soluble N-ethylmaleimide-sensitive factor adaptor protein 33
Glyma.03G006000	1.2709	1.21797	1.05116	0.495269	0.328256	0.606963	-1.23743	0.000197742	0.00317821	AT1G08680.1	AGD14,ZIGA4	ARF GAP-like zinc finger-containing protein ZIGA4
Glyma.19G162200	0.464234	0.162049	0.713292	1.95466	1.88606	1.92015	2.12685	0.000191581	0.00309843
Glyma.07G151300	6.49524	7.94129	6.25698	15.4093	13.6421	10.6041	1.0029	4.96412e-10	3.09778e-08	AT5G05580.1	FAD8	fatty acid desaturase 8
Glyma.13G069800	6.23767	9.01336	7.23661	20.1167	15.537	15.3281	1.24538	5.72056e-17	1.06241e-14	AT5G14930.2	SAG101	senescence-associated gene 101
Glyma.15G065100	0.586382	0.797399	0.894953	1.07375	1.02138	2.49091	1.06817	0.00318033	0.0309463	AT4G21380.1	ARK3,RK3	receptor kinase 3
Glyma.04G186700	1.96179	1.40009	1.75112	0.421975	0.213582	0.787416	-1.34969	0.000122786	0.00213624	AT4G24670.1	TAR2	tryptophan aminotransferase related 2
Glyma.16G119000	262.369	305.067	280.346	106.656	67.622	88.8305	-1.62441	1.73875e-37	3.37449e-34	AT3G51430.1	SSL5,YLS2	Calcium-dependent phosphotriesterase superfamily protein
Glyma.13G141600	0	0.19391	0.331912	0	0	0	-6.33922	0.00245788	0.0252624	AT2G36880.2	MAT3	methionine adenosyltransferase 3
Glyma.09G238100	2.85423	2.23194	3.80861	7.49166	6.15728	6.7571	1.26028	2.29012e-09	1.28828e-07	AT3G28960.1		Transmembrane amino acid transporter family protein
Glyma.20G211700	36.2035	42.6867	32.7304	69.5891	82.8499	73.4757	1.08194	1.84434e-19	4.93712e-17	AT3G22930.1	CML11	calmodulin-like 11
Glyma.01G153000	2.98635	4.17762	1.79866	7.62091	4.23027	6.96996	1.13057	0.000214574	0.00342322	AT1G31720.1		Protein of unknown function (DUF1218)
Glyma.17G028400	0.476919	0.221951	0.330629	1.22083	1.47492	0.496267	1.68486	0.00503566	0.0443017	AT3G16720.1	ATL2,TL2	TOXICOS EN LEVADURA 2
Glyma.09G190800	0	0	0	0.108327	0.254761	0.050637	5.70656	0.00374061	0.0352407	AT3G24535.1
Glyma.15G242350	1.2738	1.62085	1.19186	0.128964	0.535577	0.490517	-1.74564	0.00518387	0.0453589
Glyma.05G175800	1.1105	1.43972	1.62346	2.66881	3.13766	4.08123	1.23667	0.000179338	0.00293713
Glyma.07G195300	35.7533	20.3944	23.026	51.0964	48.9994	62.7628	1.11277	0.000106046	0.00188557	AT4G27450.1		Aluminium induced protein with YGL and LRDR motifs
Glyma.13G292400	3.15404	2.71859	1.19303	6.22136	8.79804	7.24915	1.35754	0.00248613	0.0255288
Glyma.03G130600	0.523547	0.527314	0.366498	0.050882	0.063939	0.056703	-2.9236	0.000573813	0.00771062	AT3G56970.1	BHLH038,ORG2	basic helix-loop-helix (bHLH) DNA-binding superfamily protein
Glyma.11G214300	1.98893	2.44774	2.51155	0.591918	1.41653	1.20993	-1.02248	0.0025058	0.0257037	AT1G66140.1	ZFP4	zinc finger protein 4
Glyma.12G208900	1.889	2.97742	2.16882	4.94135	8.03282	7.39399	1.594	3.80333e-08	1.65315e-06	AT1G73165.1	CLE1	CLAVATA3/ESR-RELATED 1
Glyma.01G098200	0.197364	0.071197	0.194752	0	0	0	-6.19898	0.000661168	0.00868056
Glyma.12G146700	0.861892	0.966156	1.10087	2.42468	2.2276	2.06624	1.27342	1.3597e-06	4.14586e-05	AT2G20900.2	ATDGK5,DGK5	diacylglycerol kinase 5
Glyma.19G206300	8.26733	4.49489	9.36824	3.10452	3.30287	3.78704	-1.0538	6.18907e-05	0.00119815	AT1G03470.2		Kinase interacting (KIP1-like) family protein
Glyma.09G203900	10.6542	10.7602	9.05696	5.32156	4.09522	3.65922	-1.15685	5.83796e-10	3.59113e-08	AT5G46800.1	BOU	Mitochondrial substrate carrier family protein
Glyma.04G066300	4.30913	4.41455	3.73451	9.2215	8.20884	6.91749	1.02815	3.04272e-08	1.35907e-06	AT4G32280.1	IAA29	indole-3-acetic acid inducible 29
Glyma.01G005100	46.2778	25.1952	31.544	55.9655	69.4311	86.2662	1.10034	0.000575721	0.00773239	AT2G19800.1	MIOX2	myo-inositol oxygenase 2
Glyma.03G215000	0.132645	0	0.140862	0.903778	0.673362	0.824917	3.24112	0.00146639	0.0167419	AT1G02820.1		Late embryogenesis abundant 3 (LEA3) family protein
Glyma.11G119900	14.7488	14.758	13.3492	6.12002	5.28138	5.22773	-1.3005	2.15746e-24	1.06002e-21	AT1G49320.1	ATUSPL1,USPL1	unknown seed protein like 1
Glyma.16G045300	3.21601	4.02174	4.19639	10.7091	11.7709	11.1842	1.61937	5.26979e-20	1.47156e-17	AT1G52140.1
Glyma.17G121000	3.44211	3.39181	2.15509	1.5745	1.61293	1.03168	-1.02216	0.00188467	0.020543	AT1G49010.1		Duplicated homeodomain-like superfamily protein
Glyma.05G065300	0	0	0	0.248609	0.531877	1.50443	7.79585	1.42777e-07	5.44902e-06	AT4G17030.1	AT-EXPR,ATEXLB1,ATEXPR1,ATHEXP BETA 3.1,EXLB1,EXPR	expansin-like B1
Glyma.11G231700	0.395101	0.46898	0.600767	0.146525	0.078827	0.267124	-1.49844	0.00564885	0.0484767	AT3G56040.1	UGP3	UDP-glucose pyrophosphorylase 3
Glyma.04G144600	1.04795	1.41123	1.39226	5.47298	5.05858	4.68046	2.04593	2.38101e-27	1.59343e-24	AT5G23050.1	AAE17	acyl-activating enzyme 17
Glyma.02G071002	3.84997	2.72717	3.01281	1.6153	1.50465	1.44932	-1.00057	0.000134941	0.00231861	AT5G56350.1		Pyruvate kinase family protein
Glyma.01G174400	2.07064	2.62543	4.39605	0.987308	1.53365	0.993195	-1.28762	6.34589e-05	0.00122241	AT4G36670.1		Major facilitator superfamily protein
Glyma.03G152600	2.61676	3.09083	3.70715	0.695876	2.15179	0.707542	-1.33087	0.0040558	0.0375336	AT3G21900.1		Receptor-like protein kinase-related family protein
Glyma.19G264200	2.87541	3.99349	2.68601	5.00084	9.34979	7.83997	1.27957	4.72203e-07	1.60777e-05	AT5G49620.1	AtMYB78,MYB78	myb domain protein 78
Glyma.08G068700	1.0795	2.98167	0.332281	0	0	0.082845	-5.61189	8.40291e-07	2.68665e-05	AT1G07400.1		HSP20-like chaperones superfamily protein
Glyma.06G265500	1.66845	2.83734	2.12705	4.79249	4.70451	6.16532	1.30234	5.51224e-11	4.13045e-09	AT5G48150.1	PAT1	GRAS family transcription factor
Glyma.16G210600	2.64082	2.47114	2.52301	5.88584	4.25473	4.77781	1.01998	1.26984e-11	1.09288e-09	AT5G36930.2		Disease resistance protein (TIR-NBS-LRR class) family
Glyma.09G249300	0.668761	0.447079	0.553494	0.100577	0.077495	0.089306	-2.545	2.27467e-05	0.000502797	AT1G05840.1		Eukaryotic aspartyl protease family protein
Glyma.18G281700	2.36686	2.45951	2.39646	3.3135	4.99423	6.79871	1.03891	9.37498e-07	2.97053e-05	AT4G27220.1		NB-ARC domain-containing disease resistance protein
Glyma.20G100900	0.460264	0.623136	0.597044	0.202853	0.192118	0.133258	-1.60715	0.000518631	0.00710577	AT3G20015.1		Eukaryotic aspartyl protease family protein
Glyma.16G178000	2.8791	3.66074	1.09017	12.3205	12.3752	11.793	2.31443	1.97676e-12	1.9182e-10	AT1G01490.1		Heavy metal transport/detoxification superfamily protein
Glyma.18G285100	19.6575	34.6156	15.8454	4.0272	3.52021	4.61397	-2.45571	1.09977e-25	6.18658e-23	AT1G12060.1	ATBAG5,BAG5	BCL-2-associated athanogene 5
Glyma.14G188300	29.8696	35.2201	38.5835	10.4909	15.405	10.4479	-1.44475	3.37115e-15	5.05216e-13	AT3G49570.1	LSU3	response to low sulfur 3
Glyma.17G065300	2.53254	2.89485	2.12573	5.78877	5.85165	4.77512	1.17852	4.343e-07	1.4918e-05	AT4G25810.1	XTH23,XTR6	xyloglucan endotransglycosylase 6
Glyma.08G346100	0.029711	0.269532	0.332548	1.4664	0.874415	0.989887	2.39276	0.000142941	0.00243077	AT3G25240.1		Protein of unknown function (DUF506)
Glyma.13G176500	11.6167	14.1485	11.8364	3.90401	3.093	4.94009	-1.58868	6.08929e-15	8.81925e-13	AT1G53540.1		HSP20-like chaperones superfamily protein
Glyma.14G014100	1.86129	2.6824	3.14035	6.31402	6.1491	6.42673	1.31263	9.19854e-15	1.27972e-12	AT5G55630.1	ATKCO1,ATTPK1,KCO1,TPK1	Outward rectifying potassium channel protein
Glyma.08G129800	7.37952	7.35091	7.48185	4.50334	3.58049	2.1231	-1.02064	4.32799e-06	0.000116417	AT5G48040.1		Ubiquitin carboxyl-terminal hydrolase family protein
Glyma.12G196600	1.77845	1.34615	1.13753	0.557169	0.558447	0.370331	-1.44651	0.00407716	0.0376798	AT2G32300.1	UCC1	uclacyanin 1
Glyma.15G057600	4.56835	3.1207	3.89059	1.44813	1.67976	2.39044	-1.00134	0.00107023	0.012905
Glyma.08G109500	1.82571	1.83848	1.6413	4.7837	3.41485	3.70097	1.22621	3.0403e-07	1.08564e-05	AT5G13930.1	ATCHS,CHS,TT4	Chalcone and stilbene synthase family protein
Glyma.08G187200	0.135371	0.042393	0.187952	0	0	0	-6.08198	0.00115669	0.0137714	AT1G11040.1		HSP40/DnaJ peptide-binding protein
Glyma.02G120300	1.20618	1.61316	1.20672	0.440761	0.511296	0.499778	-1.40238	4.88688e-05	0.000983839	AT1G69200.1	FLN2	fructokinase-like 2
Glyma.11G171355	0.152911	0.13201	0.110919	0.355159	0.261629	0.278497	1.23693	0.00071241	0.00924348	AT4G27190.1		NB-ARC domain-containing disease resistance protein
Glyma.02G205600	0.453804	1.27373	0.613896	0.031381	0.01643	0.072417	-4.20163	8.74581e-10	5.27125e-08	AT1G16030.1	Hsp70b	heat shock protein 70B
Glyma.04G020500	0.091072	0.291251	0.285466	0	0	0.036782	-3.78593	0.00494162	0.0437022	AT2G16990.2		Major facilitator superfamily protein
Glyma.13G134300	0.660419	1.04046	0.504268	1.53323	2.19726	2.1674	1.47574	0.000135401	0.00232549	AT2G39370.1
Glyma.08G335700	4.70283	3.25534	4.11744	2.14568	1.6542	1.66101	-1.07893	3.74151e-05	0.00078037	AT3G20898.1
Glyma.13G030300	11.2659	12.2428	11.534	25.6882	19.6124	23.3462	1.03341	3.48177e-21	1.08116e-18	AT3G45140.1	ATLOX2,LOX2	lipoxygenase 2
Glyma.12G110100	4.37793	3.29924	4.53217	11.7461	9.92575	9.25101	1.40422	1.38223e-11	1.17914e-09
Glyma.13G266900	0.083448	0.321697	0.147614	1.87244	0.682638	1.19548	2.81005	1.02956e-05	0.000251335
Glyma.20G125500	4.11599	7.76298	2.53565	9.62373	10.1714	8.79689	1.05039	0.00113615	0.0135608	AT2G01300.1
Glyma.17G077700	0.86985	0.729984	0.649645	0.329048	0.285541	0.18656	-1.41228	0.00350822	0.0334327	AT5G07990.1	CYP75B1,D501,TT7	Cytochrome P450 superfamily protein
Glyma.13G100600	1.92867	2.40207	3.69764	1.04113	1.70357	0.836385	-1.09258	0.00541336	0.0469053	AT1G48175.1	emb2191	Cytidine/deoxycytidylate deaminase family protein
Glyma.05G142900	0.529576	0.47481	1.00288	2.33448	1.67122	1.74543	1.57653	0.00131771	0.0153043
Glyma.19G200500	0.276088	0.379586	0.167178	0	0	0.073478	-3.42107	0.00566261	0.0485733	AT3G11820.1	AT-SYR1,ATSYP121,ATSYR1,PEN1,SYP121,SYR1	syntaxin of plants 121
Glyma.04G054400	73.0082	90.8002	78.238	21.5219	24.8092	24.0053	-1.71738	4.12508e-49	2.28736e-45	AT5G12020.1	HSP17.6II	17.6 kDa class II heat shock protein
Glyma.20G226100	0	0.156537	0.175696	1.10044	0.624082	0.478209	2.78583	0.00234785	0.0244125	AT3G04620.1		Alba DNA/RNA-binding protein
Glyma.18G294300	0.483679	0.299788	0.787143	1.57967	0.740031	2.03841	1.52709	5.72575e-05	0.00112302	AT5G38200.1		Class I glutamine amidotransferase-like superfamily protein
Glyma.06G105400	0.448819	0.041604	0.142987	0	0	0	-5.8857	0.00388076	0.0362705
Glyma.13G226700	0.094183	0.119596	0.239084	1.41375	0.673071	0.519868	2.54666	0.000151851	0.00255376	AT2G18680.1
Glyma.16G137000	5.67457	5.70217	5.34875	13.297	10.6865	11.0752	1.19466	1.7113e-22	6.70949e-20	AT5G36930.1		Disease resistance protein (TIR-NBS-LRR class) family
Glyma.14G195200	6.80473	8.99026	6.76157	15.1895	14.2866	14.899	1.03904	3.06978e-13	3.44375e-11	AT2G30020.1		Protein phosphatase 2C family protein
Glyma.06G114200	6.8126	7.38985	5.61045	28.4169	25.9754	21.6528	2.00116	4.48628e-42	1.45112e-38	AT1G44130.1		Eukaryotic aspartyl protease family protein
Glyma.09G177300	0	0	0	0.06263	0	0.249824	6.05798	0.00537248	0.0466621	AT3G18040.1	MPK9	MAP kinase 9
Glyma.01G037100	4.33123	2.96027	6.00195	0.649212	1.47591	0.660892	-2.18292	1.18885e-08	5.71814e-07	AT1G59970.1		Matrixin family protein
Glyma.20G102800	0	0	0.042179	0.429868	0.361337	0.302943	4.46741	0.0036664	0.0346256	AT5G23330.1		Nucleotidylyl transferase superfamily protein
Glyma.09G244000	0.112729	0.058067	0.149441	0.642651	0.427596	0.833842	2.61222	0.000143511	0.00243781	AT2G44745.1		WRKY family transcription factor
Glyma.15G015100	12.7656	14.8691	8.12827	34.7667	26.3275	28.9585	1.29873	4.92276e-22	1.80261e-19	AT3G16030.1	CES101	lectin protein kinase family protein
Glyma.15G000100	0.727668	1.13675	0.462572	0	0	0	-8.68614	8.04084e-11	5.77972e-09	AT2G01910.2	ATMAP65-6,MAP65-6	Microtubule associated protein (MAP65/ASE1) family protein
Glyma.06G135900	3.37589	4.15117	1.51287	10.2515	7.95645	7.5084	1.56735	3.51608e-07	1.22952e-05	AT5G54165.1
Glyma.02G189900	3.36233	2.90854	5.02089	1.5738	1.44369	1.87803	-1.13445	0.00310562	0.0303639
Glyma.17G247800	5.80467	6.66796	6.46096	13.6435	11.6745	11.2608	1.01418	1.69585e-15	2.61208e-13	AT2G23770.1		protein kinase family protein / peptidoglycan-binding LysM domain-containing protein
Glyma.08G177100	18.087	17.4704	16.471	35.2021	37.812	37.9732	1.15686	2.71803e-22	1.055e-19
Glyma.02G177800	0	0.130535	0.117182	0.847284	1.06275	0.329628	2.8611	0.00107301	0.0129224	AT5G06800.2		myb-like HTH transcriptional regulator family protein
Glyma.10G006600	0.471395	1.14339	0.968162	3.83895	1.75092	4.37434	1.99742	1.69189e-06	5.0361e-05	AT3G23250.1	ATMYB15,ATY19,MYB15	myb domain protein 15
Glyma.02G245700	8.28755	9.77983	6.10899	15.512	18.7148	17.2887	1.15333	2.31798e-09	1.30018e-07	AT1G18210.1		Calcium-binding EF-hand family protein
Glyma.09G213500	2.64699	2.40489	2.64319	1.20214	1.34735	0.922002	-1.08006	8.03186e-07	2.58505e-05	AT5G45400.1	ATRPA70C,RPA70C	Replication factor-A protein 1-related
Glyma.03G131000	2.03859	1.92926	1.85372	3.93208	4.33141	3.63938	1.09417	3.64357e-13	4.04072e-11	AT5G04020.1		calmodulin binding
Glyma.17G039900	5.45996	14.8902	7.83108	21.7739	20.3214	25.0827	1.31788	1.05188e-06	3.28998e-05	AT4G24130.1		Protein of unknown function, DUF538
Glyma.10G004600	1.04486	0.360748	1.01709	0.108201	0	0	-4.39749	0.000508389	0.0069917
Glyma.13G108800	1.42757	1.90704	1.53908	2.7917	3.99233	3.51337	1.00782	0.00363633	0.0344003	AT2G31670.1		Stress responsive alpha-beta barrel domain protein
Glyma.U039500	0.398323	0.323397	0.361159	0	0	0	-8.1757	1.71538e-09	9.86407e-08	AT2G30320.1		Pseudouridine synthase family protein
Glyma.17G125200	0.386601	0.419417	0.312597	0.065749	0	0.042334	-3.29512	0.000658764	0.00865604	AT3G48280.1	CYP71A25	cytochrome P450, family 71, subfamily A, polypeptide 25
Glyma.07G152000	0.733323	1.04898	0.65621	0	0.099608	0.221284	-2.87168	0.000420778	0.00599518	AT5G01360.1	TBL3	Plant protein of unknown function (DUF828)
Glyma.07G259900	0.121059	0	0.513376	0.679009	1.44076	2.81171	3.04705	0.00103707	0.0125794	AT3G20340.1
Glyma.09G101100	0	0	0	0.456407	0.483449	0.452773	8.10455	1.75308e-09	1.0066e-07	AT3G28050.1		nodulin MtN21 /EamA-like transporter family protein
Glyma.04G238300	0.299007	1.00057	0.299861	2.08813	1.12863	1.52648	1.62102	0.000986927	0.0120844	AT5G24110.1	ATWRKY30,WRKY30	WRKY DNA-binding protein 30
Glyma.08G107400	0.905968	0.721783	1.35588	0.23285	0.378644	0.233795	-1.73718	3.24109e-06	9.07668e-05	AT3G23740.1
Glyma.02G073600	3.43386	2.68638	2.39518	1.57341	1.13834	1.03966	-1.11644	0.000393806	0.00566762	AT2G37170.1	PIP2;2,PIP2B	plasma membrane intrinsic protein 2
Glyma.19G207300	4.44975	4.95738	5.54661	9.82871	11.8987	10.0105	1.15062	2.86564e-11	2.29813e-09	AT2G47880.1		Glutaredoxin family protein
Glyma.01G216000	0.43797	0.608163	0.088798	1.22978	3.47668	1.62129	2.53673	5.13527e-05	0.00102534	AT1G12610.1	DDF1	Integrase-type DNA-binding superfamily protein
Glyma.19G008200	0.551604	1.12045	0.829984	0.187882	0.520671	0.222269	-1.33169	0.00572929	0.0489398	AT3G27960.1		Tetratricopeptide repeat (TPR)-like superfamily protein
Glyma.04G101000	7.64902	6.31521	4.74727	13.2748	14.5243	11.4746	1.19237	5.74467e-12	5.29642e-10	AT1G78230.1		Outer arm dynein light chain 1 protein
Glyma.01G243400	1.54679	1.12779	2.08243	0.244802	0.62978	0.596012	-1.61065	0.00207142	0.0221007
Glyma.09G027500	0.365606	0.610836	0.287191	1.57216	1.44944	1.39212	1.86473	6.13831e-08	2.55642e-06	AT1G16260.1		Wall-associated kinase family protein
Glyma.02G124900	0.47524	0.172824	0.145338	1.32134	0.555462	1.16069	1.98649	0.00192148	0.0208564	AT1G17020.1	ATSRG1,SRG1	senescence-related gene 1
Glyma.03G262600	1.04739	0.810578	0.616896	0.307366	0.252767	0.412334	-1.24561	0.00106712	0.0128714	AT1G17260.1	AHA10	autoinhibited H(+)-ATPase isoform 10
Glyma.02G148200	9.9981	12.5657	10.6183	28.603	19.6853	20.7907	1.122	2.28831e-13	2.60471e-11	AT1G03220.1		Eukaryotic aspartyl protease family protein
Glyma.18G028233	2.3432	1.86687	2.53138	0.868305	0.880511	1.39687	-1.02869	0.000440024	0.00622072	AT5G05680.1	MOS7	nuclear pore complex protein-related
Glyma.01G213000	2.24644	2.62005	2.51509	4.79418	5.2495	4.82583	1.07299	1.92251e-11	1.6152e-09	AT4G22790.1		MATE efflux family protein
Glyma.15G262800	4.07303	5.16115	4.1054	12.1835	7.04937	7.0166	1.03948	1.08725e-05	0.000263103	AT3G12750.1	ZIP1	zinc transporter 1 precursor
Glyma.04G139400	0.876208	0.72356	0.63213	3.59673	3.15955	3.40206	2.25351	2.52846e-28	1.96285e-25	AT2G38800.1		Plant calmodulin-binding protein-related
Glyma.07G254600	2.64736	3.11455	2.29307	1.16331	1.31408	1.12305	-1.0963	2.76987e-05	0.000594978	AT2G36770.1		UDP-Glycosyltransferase superfamily protein
Glyma.14G174600	0.849223	1.3952	0.967874	3.80325	2.90953	3.00484	1.64758	6.33007e-09	3.19093e-07	AT1G22330.1		RNA-binding (RRM/RBD/RNP motifs) family protein
Glyma.15G149700	2.32051	2.23497	1.96121	0.971217	0.903495	1.11849	-1.05468	7.52502e-05	0.00140899	AT5G49100.1
Glyma.04G248700	7.72776	7.66239	7.33041	22.0384	18.5153	18.0781	1.43144	1.49909e-29	1.38541e-26	AT1G44130.1		Eukaryotic aspartyl protease family protein
Glyma.03G153000	1.50995	1.25622	1.45724	0.452259	0.578921	0.86041	-1.06906	0.0014827	0.016897	AT1G03180.1
Glyma.05G191600	0.368488	0.402052	0.416031	0.145732	0.181143	0.230959	-1.01869	0.0022305	0.0234562	AT2G13680.1	ATGSL02,CALS5,GLS2	callose synthase 5
Glyma.05G150600	9.8052	9.3255	6.91702	3.7234	4.25683	4.40672	-1.00909	1.42105e-08	6.7184e-07	AT4G15550.1	IAGLU	indole-3-acetate beta-D-glucosyltransferase
Glyma.05G160700	0.59468	0.972488	0.708232	2.58628	3.54265	2.20082	1.91289	2.06185e-05	0.000461537	AT1G29270.1
Glyma.U031108	0.109146	0.245999	0.23162	0	0	0	-6.45293	0.000183288	0.00298294	AT4G20430.1		Subtilase family protein
Glyma.05G068800	0.855704	0.633059	1.00508	0.113467	0.075516	0.140497	-2.78015	0.00011096	0.00195769	AT5G38610.1		Plant invertase/pectin methylesterase inhibitor superfamily protein
Glyma.16G156200	1.08277	1.7551	1.30501	3.52424	2.25889	2.58668	1.03089	7.26373e-06	0.000183317	AT1G34420.1		leucine-rich repeat transmembrane protein kinase family protein
Glyma.01G041200	4.71706	4.27782	4.77492	10.2949	12.3947	9.72524	1.29694	6.24508e-10	3.81736e-08	AT5G39950.1	ATH2,ATTRX2,ATTRXH2,TRX2,TRXH2	thioredoxin 2
Glyma.02G232100	17.3071	15.0461	18.1315	23.93	39.7903	48.5529	1.21664	2.18179e-05	0.00048392	AT5G58430.1	ATEXO70B1,EXO70B1	exocyst subunit exo70 family protein B1
Glyma.05G129200	1.70568	2.68621	1.09921	3.32135	4.31288	4.90486	1.24443	0.000719852	0.00932923	AT5G46295.1
Glyma.14G221400	0.696019	0.488849	0.656895	0	0	0	-7.66949	8.12481e-08	3.29535e-06	AT5G42180.1		Peroxidase superfamily protein
Glyma.03G122100	2.57931	2.08124	1.25095	6.42693	6.09062	5.47825	1.66623	2.30775e-11	1.90992e-09	AT5G48570.1	ATFKBP65,FKBP65,ROF2	FKBP-type peptidyl-prolyl cis-trans isomerase family protein
Glyma.04G044800	4.33988	1.7715	3.16357	4.95554	9.90385	6.66023	1.27777	7.94828e-05	0.00147332	AT4G37540.1	LBD39	LOB domain-containing protein 39
Glyma.05G048700	6.19663	5.61842	6.78498	2.47978	2.86094	2.73301	-1.13703	1.07214e-08	5.20188e-07	AT4G37100.1		Pyridoxal phosphate (PLP)-dependent transferases superfamily protein
Glyma.U007901	0.021865	0.012837	0.039474	0.341953	0.328111	0.369725	3.83624	3.21278e-09	1.73924e-07	AT2G34930.1		disease resistance family protein / LRR family protein
Glyma.03G208200	4.59153	3.56878	2.11171	1.60975	1.28569	1.30526	-1.22245	0.000241435	0.00376206	AT1G05260.1	RCI3,RCI3A	Peroxidase superfamily protein
Glyma.10G126100	14.4726	10.4189	31.3608	1.95115	5.64584	5.38125	-2.0463	0.00116316	0.0138364
Glyma.09G041750	0.10306	0.417597	0.603589	0	0	0	-6.46815	0.000274279	0.00418151
Glyma.11G170900	0	0	0	0.021243	0.110405	0.038925	5.74709	0.00358988	0.0340333	AT5G58610.1		PHD finger transcription factor, putative
Glyma.05G238100	0.657775	0.754116	0.648286	3.28107	3.32717	1.9409	2.09089	2.89039e-07	1.03688e-05	AT2G01670.1	atnudt17,NUDT17	nudix hydrolase homolog 17
Glyma.06G112100	2.6393	2.75196	2.77157	5.24415	6.42735	4.99072	1.09369	5.52823e-08	2.32731e-06	AT4G08290.1		nodulin MtN21 /EamA-like transporter family protein
Glyma.06G265100	4.80513	6.22718	3.50227	11.0516	11.1572	14.241	1.35306	7.18343e-11	5.21168e-09
Glyma.08G352451	0	0	0	0.300208	0.429638	0.156433	5.78103	0.00240182	0.024834	AT1G11330.2		S-locus lectin protein kinase family protein
Glyma.10G015000	0.531804	0.373213	0.383108	0.990191	2.03225	0.87204	1.65786	0.00368803	0.0348214	AT5G38700.1
Glyma.20G102100	3.914	3.70926	3.7129	8.20194	9.71227	8.94472	1.30658	4.77525e-17	9.13061e-15	AT5G08350.1		GRAM domain-containing protein / ABA-responsive protein-related
Glyma.16G178400	0	0	0	0.204214	0.245555	0.095247	5.73774	0.00289908	0.0287428	AT1G01490.2		Heavy metal transport/detoxification superfamily protein
Glyma.06G324300	10.465	10.7758	9.23386	3.5821	3.81237	5.06888	-1.22525	7.52593e-15	1.07397e-12	AT4G24010.1	ATCSLG1,CSLG1	cellulose synthase like G1
Glyma.18G226200	0.204949	0.275899	0.191081	0.654503	0.357212	0.53911	1.3422	0.000398968	0.00573126	AT4G00750.1		S-adenosyl-L-methionine-dependent methyltransferases superfamily protein
Glyma.15G071400	1.37972	1.18391	1.01595	1.90936	3.06637	2.51159	1.12499	3.45926e-05	0.000726576	AT1G28310.2		Dof-type zinc finger DNA-binding family protein
Glyma.06G234000	0.026719	0.09907	0.085311	0	0	0	-6.0804	0.00110439	0.0132387	AT5G27100.1	ATGLR2.1,GLR2.1	glutamate receptor 2.1
Glyma.09G286500	0.479698	0.483855	0.279988	0	0	0	-7.4752	4.15254e-07	1.43018e-05	AT2G47300.2		ribonuclease Ps
Glyma.09G099900	0.048718	0.048222	0	0.135142	0.22424	0.289953	2.67156	0.0034943	0.0333246	AT1G56145.1		Leucine-rich repeat transmembrane protein kinase
Glyma.16G075300	3.44571	3.84482	3.01382	0.961601	0.547575	0.418801	-2.30429	4.086e-06	0.000110908	AT5G17600.1		RING/U-box superfamily protein
Glyma.10G210500	6.85836	7.41438	5.85552	15.0155	18.0309	14.8161	1.41832	1.16689e-19	3.16732e-17	AT4G32890.1	GATA9	GATA transcription factor 9
Glyma.01G112900	7.99306	8.55076	14.2417	4.07653	3.78639	5.23691	-1.16827	3.85855e-09	2.05727e-07	AT5G01210.1		HXXXD-type acyl-transferase family protein
Glyma.04G230400	4.06395	3.46235	3.63959	6.31425	7.57819	10.2617	1.17294	4.39892e-05	0.00090055
Glyma.15G256300	17.0796	17.4644	19.1194	40.3072	32.8866	41.2706	1.15607	8.22443e-22	2.9021e-19	AT2G32190.1
Glyma.18G100300	0.10045	0.093114	0.035558	0.310687	0.229594	0.446632	2.03395	0.00273673	0.0274557	AT5G04730.1		Ankyrin-repeat containing protein
Glyma.13G168500	36.4988	44.5557	45.8186	9.85234	19.9619	16.2717	-1.39398	4.20632e-13	4.6121e-11	AT5G40300.1		Uncharacterised protein family (UPF0497)
Glyma.13G308600	109.468	109.62	113.153	41.646	52.7215	47.9008	-1.15841	1.40831e-29	1.33326e-26	AT5G03890.1
Glyma.19G169800	0.083816	0.223806	0.099267	0.689407	0.654165	0.769627	2.44947	0.000257431	0.00397304	AT3G63150.1	ATCBG,MIRO2	MIRO-related GTP-ase 2
Glyma.08G106900	2.74341	2.36993	2.3136	5.78018	8.95901	4.24759	1.41039	0.000146697	0.00248214	AT3G57450.1
Glyma.11G181200	4.03156	5.20921	4.75617	9.37135	8.70542	11.7208	1.15378	2.39636e-11	1.97484e-09	AT2G27310.1		F-box family protein
Glyma.03G253700	1.82428	2.0893	3.053	1.1415	0.698576	1.26932	-1.09237	0.00102324	0.0124505	AT1G06980.1
Glyma.17G120767	0.508157	0.492868	0.269078	1.18141	0.5811	1.43271	1.38963	0.00362389	0.0342909	AT3G24330.1		O-Glycosyl hydrolases family 17 protein
Glyma.07G248600	27.0419	28.1056	22.0081	61.3478	46.1823	53.9739	1.12898	8.8936e-19	2.10491e-16	AT1G09070.1	(AT)SRC2,SRC2	soybean gene regulated by cold-2
Glyma.09G040400	0.284685	0	0.242503	0.464229	1.88129	3.82876	3.54631	6.16895e-05	0.00119763	AT1G24020.1	MLP423	MLP-like protein 423
Glyma.02G027800	3.04187	3.23329	3.0926	6.24402	5.35451	9.05407	1.20272	1.0116e-07	3.99037e-06	AT1G24140.1		Matrixin family protein
Glyma.03G073740	3.88402	3.62739	2.99273	1.49916	1.50565	1.48716	-1.1615	1.60724e-07	6.0745e-06	AT1G22340.1	AtUGT85A7,UGT85A7	UDP-glucosyl transferase 85A7
Glyma.18G086200	2.34728	2.55244	2.0803	4.96172	4.45758	4.35945	1.08289	2.0825e-12	2.00577e-10	AT3G07040.1	RPM1,RPS3	NB-ARC domain-containing disease resistance protein
Glyma.13G095100	4.79603	5.10799	2.96366	12.4072	20.3207	11.5764	1.83834	3.43426e-08	1.51135e-06	AT4G25810.1	XTH23,XTR6	xyloglucan endotransglycosylase 6
Glyma.17G069500	8.41718	7.51615	7.11312	3.70285	2.82861	2.94108	-1.21807	2.55033e-07	9.22564e-06
Glyma.18G211900	3.05249	1.99373	3.36865	0.631415	1.06009	0.906588	-1.37922	0.000298143	0.00450289	AT3G51730.1		saposin B domain-containing protein
Glyma.15G136700	2.47087	4.26511	2.87889	0.737513	1.49087	1.13968	-1.44117	3.48314e-08	1.52939e-06	AT1G48100.1		Pectin lyase-like superfamily protein
Glyma.04G142100	0.300299	0.214659	0.343724	1.65942	1.89959	1.31314	2.57359	4.12109e-11	3.19282e-09	AT3G51940.1
Glyma.05G099300	5.62198	6.97118	7.10327	12.9148	7.25052	17.6425	1.00135	0.00017808	0.00292318	AT4G37290.1
Glyma.15G152900	7.2144	10.4942	8.66868	21.0331	22.691	19.1237	1.31672	9.85048e-19	2.31725e-16	AT1G09070.1	(AT)SRC2,SRC2	soybean gene regulated by cold-2
Glyma.07G057400	4.16235	5.53413	3.61314	14.9193	11.2645	9.57811	1.48878	8.4045e-14	1.04224e-11	AT4G23810.1	ATWRKY53,WRKY53	WRKY family transcription factor
Glyma.09G004800	0.553179	0.528172	0.58729	2.31694	0.533406	1.5652	1.45797	0.00238922	0.0247702	AT4G22030.1		F-box family protein with a domain of unknown function (DUF295)
Glyma.15G052000	0.940765	1.45608	1.11604	0.233587	0.350622	0.141117	-2.20074	5.71089e-07	1.90377e-05	AT1G22150.1	SULTR1;3	sulfate transporter 1;3
Glyma.06G261250	0.486419	0.368389	0.551997	0	0	0	-6.441	0.000166407	0.00276977
Glyma.11G067700	1.13611	0.656084	0.809724	0.288324	0.175029	0.411135	-1.49296	0.00159147	0.0179	AT3G50660.1	CLM,CYP90B1,DWF4,PSC1,SAV1,SNP2	Cytochrome P450 superfamily protein
Glyma.13G333100	6.05983	5.98636	5.35014	2.69632	2.45849	1.75893	-1.27076	4.61855e-07	1.57946e-05	AT4G01470.1	ATTIP1.3,GAMMA-TIP3,TIP1;3	tonoplast intrinsic protein 1;3
Glyma.19G185900	15.7372	19.6969	15.0014	8.59254	4.90753	8.43498	-1.1375	2.29675e-08	1.04389e-06	AT1G08080.1	ACA7,ATACA7	alpha carbonic anhydrase 7
Glyma.19G151200	1.2463	0.702297	1.61758	2.45805	1.49912	5.22835	1.41958	0.00552589	0.047685	AT5G42500.1		Disease resistance-responsive (dirigent-like protein) family protein
Glyma.11G155400	0.364308	0.468703	0.333125	0.512545	1.16775	0.956442	1.23425	0.00313383	0.0305935	AT5G12330.4	LRP1	Lateral root primordium (LRP) protein-related
Glyma.04G034400	3.78644	3.87461	3.16713	7.95913	7.23884	6.52822	1.06591	5.71454e-08	2.40054e-06	AT4G36830.1	HOS3-1	GNS1/SUR4 membrane protein family
Glyma.18G083900	0.99854	1.05066	1.04596	3.01507	2.44115	2.14361	1.3148	5.66388e-10	3.49513e-08	AT3G07040.1	RPM1,RPS3	NB-ARC domain-containing disease resistance protein
Glyma.07G262700	1.13833	1.58929	0.647212	2.3886	2.11856	2.30994	1.07389	0.000632182	0.00837848	AT1G62300.1	ATWRKY6,WRKY6	WRKY family transcription factor
Glyma.10G132200	2.21389	1.61093	1.15206	11.3997	7.4106	8.72144	2.52118	2.54725e-20	7.2169e-18	AT4G13480.1	AtMYB79,MYB79	myb domain protein 79
Glyma.20G165000	0.344257	0.658349	0.609132	0.205043	0.199866	0.319052	-1.08302	0.0047349	0.0422592	AT3G59140.1	ATMRP14,MRP14	multidrug resistance-associated protein 14
Glyma.12G149600	1.77602	1.66491	2.44738	0.903364	0.756717	0.919231	-1.11894	0.000634828	0.00839838	AT2G14830.1		Regulator of Vps4 activity in the MVB pathway protein
Glyma.02G296600	18.9575	22.2006	21.5701	46.619	37.6321	40.3195	1.05403	3.88897e-26	2.29589e-23	AT3G55980.1	ATSZF1,SZF1	salt-inducible zinc finger 1
Glyma.15G052700	15.8414	15.7196	12.2099	40.4743	27.0715	31.123	1.23521	5.11965e-15	7.47064e-13	AT2G41480.1		Peroxidase superfamily protein
Glyma.15G217300	0.205621	0.076908	0.397951	0	0	0	-7.06947	1.23319e-05	0.000293837	AT3G12710.1		DNA glycosylase superfamily protein
Glyma.13G218200	1.25006	1.4002	1.37148	3.96386	3.20971	2.65734	1.35368	8.21072e-07	2.62736e-05	AT1G30040.1	ATGA2OX2,GA2OX2	gibberellin 2-oxidase
Glyma.03G065400	1.19847	1.33916	1.34419	0	0	0	-7.26824	1.19302e-06	3.68687e-05	AT4G14305.1		Peroxisomal membrane 22 kDa (Mpv17/PMP22) family protein
Glyma.07G230300	0.762902	0.843447	1.36559	0.282722	0.464887	0.505866	-1.17218	0.000890859	0.0111089	AT5G39785.1		Protein of unknown function (DUF1666)
Glyma.08G021900	0.593067	1.30077	1.09009	4.14896	3.26783	2.35314	1.77488	6.15264e-10	3.77274e-08	AT4G23810.1	ATWRKY53,WRKY53	WRKY family transcription factor
Glyma.13G085800	1.30432	1.30871	1.87185	3.17965	5.00032	3.42751	1.42788	6.58069e-05	0.00125867
Glyma.09G218600	42.5123	43.2514	46.6755	87.3798	88.4295	89.2663	1.05011	5.369e-49	2.60497e-45	AT4G19230.1	CYP707A1	cytochrome P450, family 707, subfamily A, polypeptide 1
Glyma.13G251000	15.8783	14.8229	15.211	0.012648	0.022804	0.13527	-7.91614	1.33616e-24	6.82409e-22	AT1G11510.1		DNA-binding storekeeper protein-related transcriptional regulator
Glyma.17G041300	0.14963	0.26124	0.270607	0.016201	0.033987	0.081234	-2.29616	0.0012208	0.0144117	AT2G47000.1	ABCB4,ATPGP4,MDR4,PGP4	ATP binding cassette subfamily B4
Glyma.13G177600	2.39905	2.41537	2.9691	0.871248	0.869634	0.862075	-1.51297	1.08366e-08	5.25121e-07	AT3G55370.3	OBP3	OBF-binding protein 3
Glyma.08G162400	5.52079	5.7641	10.6395	0.82946	2.44075	2.59989	-1.83343	0.00118208	0.0140442	AT2G35615.1		Eukaryotic aspartyl protease family protein
Glyma.14G099900	0.115201	0.47358	0.545404	0	0	0	-6.32219	0.00048435	0.00672391	AT5G12020.1	HSP17.6II	17.6 kDa class II heat shock protein
Glyma.05G175000	1.37009	1.56591	0.830699	3.19831	2.70533	1.8489	1.10997	0.000342418	0.00505552	AT1G12990.1		beta-1,4-N-acetylglucosaminyltransferase family protein
Glyma.08G133100	2.19101	0.957544	2.4955	2.47883	4.48542	4.71049	1.11221	0.00558654	0.0480695
Glyma.06G157800	63.7072	79.5881	72.0845	27.5805	24.6235	33.4264	-1.2658	2.82756e-22	1.08665e-19	AT1G07400.1		HSP20-like chaperones superfamily protein
Glyma.20G103500	1.07538	1.25028	1.2607	5.26548	4.32964	3.76083	1.95844	7.82916e-15	1.11315e-12
Glyma.13G289200	1.65709	2.55886	2.01728	1.15669	0.96664	0.604329	-1.11937	0.00155998	0.0176019	AT5G54010.1		UDP-Glycosyltransferase superfamily protein
Glyma.13G252000	0	0.056028	0	0.575335	0.10023	4.34693	5.94007	0.00405652	0.0375336	AT3G19690.1		CAP (Cysteine-rich secretory proteins, Antigen 5, and Pathogenesis-related 1 protein) superfamily protein
Glyma.18G197800	137.531	125.526	142.912	72.15	53.1861	62.9427	-1.05436	4.53185e-23	1.912e-20	AT2G38110.1	ATGPAT6,GPAT6	glycerol-3-phosphate acyltransferase 6
Glyma.07G256300	1.67731	1.83885	1.45722	3.20173	3.26873	3.29083	1.02748	1.80034e-05	0.000409614	AT1G55230.1		Family of unknown function (DUF716)
Glyma.11G093100	0.329712	0.387363	0.41493	1.53909	0.827786	0.916791	1.59144	5.15e-05	0.00102722	AT4G37370.1	CYP81D8	cytochrome P450, family 81, subfamily D, polypeptide 8
Glyma.07G043500	0.105472	0	0	1.60774	1.2958	0.47966	5.09042	3.31843e-06	9.25986e-05	AT1G72430.1		SAUR-like auxin-responsive protein family
Glyma.06G043466	2.67233	2.19395	4.48227	1.30608	1.1571	0.941061	-1.36559	0.00495141	0.0437293
Glyma.09G118300	16.1876	20.5057	16.5628	5.36945	2.72736	5.46874	-1.90628	1.05609e-15	1.66635e-13	AT1G70890.1	MLP43	MLP-like protein 43
Glyma.07G241000	2.70644	4.56625	2.31042	6.46857	8.60201	7.08486	1.26646	0.000263646	0.00405124
Glyma.07G262200	0.400982	0.076849	0.252268	1.09162	0.849254	1.62348	2.3044	0.000495208	0.00683795	AT4G22030.1		F-box family protein with a domain of unknown function (DUF295)
Glyma.05G158250	8.33047	12.1502	8.75968	0.738831	1.03251	1.40471	-3.10951	6.83664e-24	3.1591e-21
Glyma.15G049000	5.89968	5.38539	4.71211	2.06862	2.08524	1.69835	-1.37051	7.2761e-12	6.59864e-10	AT5G44080.1		Basic-leucine zipper (bZIP) transcription factor family protein
Glyma.17G147400	2.58436	4.28408	3.87502	9.7949	5.57292	12.6431	1.42625	5.86459e-07	1.94559e-05	AT4G17030.1	AT-EXPR,ATEXLB1,ATEXPR1,ATHEXP BETA 3.1,EXLB1,EXPR	expansin-like B1
Glyma.03G229500	2.05861	1.31462	2.19762	4.29441	3.32616	4.92025	1.23064	5.98838e-05	0.00116862
Glyma.11G148989	2.38192	1.53517	1.54798	3.51499	4.41211	3.20336	1.08503	0.0012103	0.0143051
Glyma.01G024300	0	0.119504	0	0.891642	0.219587	0.487983	3.86575	0.000644067	0.00850611
Glyma.15G129200	1.91441	1.69986	1.74239	5.72874	4.05404	12.3542	2.10061	3.78057e-10	2.4255e-08	AT5G06730.1		Peroxidase superfamily protein
Glyma.13G083700	0.567099	0.370383	0.719758	2.39494	2.98705	3.04043	2.40627	8.50871e-08	3.42599e-06	AT1G24620.1		EF hand calcium-binding protein family
Glyma.07G036700	4.14533	2.40975	3.6787	6.72817	7.37963	6.90336	1.10102	2.25496e-07	8.25719e-06	AT1G54200.1
Glyma.20G218500	0.50257	0.271119	0.634195	1.65392	0.873663	1.41678	1.48584	0.00492136	0.0436025	AT2G18196.1		Heavy metal transport/detoxification superfamily protein
Glyma.14G063400	2.29364	2.47134	1.50619	4.26769	5.26744	2.95836	1.05705	0.00025548	0.00395078	AT3G55730.1	AtMYB109,MYB109	myb domain protein 109
Glyma.03G055200	1.33306	1.52925	1.55988	0.231721	0.547057	0.199051	-1.96733	1.75654e-05	0.000400655	AT5G17620.1
Glyma.17G011700	0.358569	0.671761	0.671256	1.70871	0.900171	1.36568	1.28383	0.00348011	0.0332394	AT4G22030.1		F-box family protein with a domain of unknown function (DUF295)
Glyma.19G255500	16.3976	16.323	16.1555	29.7244	26.5685	34.4022	1.01833	1.20189e-21	4.05665e-19	AT5G53130.1	ATCNGC1,CNGC1	cyclic nucleotide gated channel 1
Glyma.08G039400	1.31087	1.40128	1.4563	2.56531	3.63708	1.86872	1.02083	5.65833e-05	0.00111203	AT4G18670.1		Leucine-rich repeat (LRR) family protein
Glyma.19G215600	4.11132	2.97464	3.85444	1.0064	1.80672	1.54393	-1.26544	3.25459e-05	0.000688805	AT4G02090.1
Glyma.19G114600	2.62509	2.23339	3.27791	0.720159	1.25743	1.04389	-1.35854	4.93745e-07	1.67085e-05	AT5G13530.2	KEG	protein kinases;ubiquitin-protein ligases
Glyma.20G101500	0.660462	0.722327	0.860338	2.22939	2.43766	1.86775	1.60622	7.6912e-10	4.66459e-08	AT5G46610.1		Aluminium activated malate transporter family protein
Glyma.03G221700	1.28334	0.676697	0.762116	2.4861	1.58988	2.51258	1.33174	0.00158925	0.0178802	AT2G47190.1	ATMYB2,MYB2	myb domain protein 2
Glyma.11G051800	5.29104	6.0297	6.30269	9.53554	9.79871	17.0483	1.10713	1.08764e-07	4.23437e-06	AT4G37340.1	CYP81D3	cytochrome P450, family 81, subfamily D, polypeptide 3
Glyma.19G254800	0.937369	1.20696	0.643666	5.56115	2.44126	3.16613	2.05372	3.71728e-09	1.99291e-07	AT4G11070.1	AtWRKY41,WRKY41	WRKY family transcription factor
Glyma.15G026400	31.9869	31.8567	44.0526	9.47831	18.698	11.7232	-1.42463	4.59194e-05	0.000934151	AT1G55020.1	ATLOX1,LOX1	lipoxygenase 1
Glyma.03G120700	39.6445	40.9011	35.2343	93.1228	92.4316	84.6324	1.28673	4.76492e-44	1.8495e-40	AT2G41010.1	ATCAMBP25,CAMBP25	calmodulin (CAM)-binding protein of 25 kDa
Glyma.06G123200	8.77707	8.07521	9.60538	2.0229	3.76272	2.02833	-1.69199	1.16293e-12	1.17856e-10	AT1G70260.1		nodulin MtN21 /EamA-like transporter family protein
Glyma.08G177700	0	0	0	0.245809	0.43312	0.086316	5.79797	0.00284087	0.0282588	AT5G25480.1	AtDNMT2,DNMT2	DNA methyltransferase-2
Glyma.06G132600	0	0.087967	0.08645	0.557032	0.437957	0.363238	2.96515	0.00218366	0.0230825	AT4G27700.1		Rhodanese/Cell cycle control phosphatase superfamily protein
Glyma.19G195800	0	0	0	0.780431	0.071856	0.625312	7.18626	7.44615e-06	0.000187555	AT3G44350.2	anac061,NAC061	NAC domain containing protein 61
Glyma.02G132200	4.60011	4.75153	3.91511	10.2276	14.1996	10.1291	1.44543	1.80675e-16	3.17326e-14	AT3G19270.1	CYP707A4	cytochrome P450, family 707, subfamily A, polypeptide 4
Glyma.10G019700	0	0	0	0.075088	0.026386	0.092661	5.67855	0.00390042	0.0364105	AT2G47750.1	GH3.9	putative indole-3-acetic acid-amido synthetase GH3.9
Glyma.09G031600	17.637	20.2993	16.8296	6.30412	10.632	8.73334	-1.02721	2.95201e-09	1.61157e-07	AT1G48100.1		Pectin lyase-like superfamily protein
Glyma.20G020900	0.601782	1.06396	0.378566	1.59212	1.60976	1.50172	1.26006	0.00285303	0.0283441	AT4G19840.1	ATPP2-A1,ATPP2A-1,PP2-A1	phloem protein 2-A1
Glyma.18G185500	1.55732	1.15407	0.980904	2.18865	1.79175	3.37287	1.05264	0.000225408	0.00354816	AT3G55550.1		Concanavalin A-like lectin protein kinase family protein
Glyma.08G059900	0.728298	1.04381	0.592239	1.3489	1.77672	2.32897	1.26453	0.00110387	0.0132365	AT4G21440.1	ATM4,ATMYB102,MYB102	MYB-like 102
Glyma.18G148500	0.341852	0.583948	0.19924	1.07125	1.15815	0.817623	1.47963	0.00274944	0.0275619	AT2G22590.1		UDP-Glycosyltransferase superfamily protein
Glyma.15G157100	0.798275	1.43742	0.728286	0.230308	0.038076	0.257164	-2.39457	1.61014e-05	0.000371789	AT4G18780.1	ATCESA8,CESA8,IRX1,LEW2	cellulose synthase family protein
Glyma.08G029200	17.8237	13.405	16.7885	6.29583	6.38704	5.37329	-1.34597	4.29956e-17	8.26175e-15	AT2G19590.1	ACO1,ATACO1	ACC oxidase 1
Glyma.13G093332	1.77281	2.21654	2.09458	5.73238	2.91437	4.4677	1.17039	8.45095e-06	0.000210812	AT5G11210.1	ATGLR2.5,GLR2.5	glutamate receptor 2.5
Glyma.18G272100	0.902766	1.16019	0.809096	0.160301	0.534619	0.096322	-1.77477	0.00383447	0.0359158	AT5G15630.1	COBL4,IRX6	COBRA-like extracellular glycosyl-phosphatidyl inositol-anchored protein family
Glyma.13G238500	3.05301	3.33131	3.18968	10.1799	7.88658	9.19576	1.57235	1.16945e-16	2.08222e-14	AT4G32480.1		Protein of unknown function (DUF506)
Glyma.01G153300	33.0867	32.5849	33.0121	78.9543	76.2773	77.2156	1.30214	9.91123e-80	9.61761e-76	AT2G29090.1	CYP707A2	cytochrome P450, family 707, subfamily A, polypeptide 2
Glyma.10G007000	2.79475	3.61539	5.0969	9.4786	7.96243	11.4669	1.39388	3.56217e-08	1.5588e-06	AT3G23240.1	ATERF1,ERF1	ethylene response factor 1
Glyma.06G100300	4.52768	4.94581	4.59568	0.867928	2.21628	1.85403	-1.44162	8.63679e-05	0.00158205	AT1G72230.1		Cupredoxin superfamily protein
Glyma.02G307500	3.60999	4.77218	3.83207	14.1261	25.1606	14.0984	2.19377	1.991e-19	5.29319e-17
Glyma.10G139700	0.876524	1.71472	1.32033	0.504391	0.397117	0.236865	-1.69282	0.00111215	0.0133071	AT3G62020.1	GLP10	germin-like protein 10
Glyma.15G104800	0.191044	0.058637	0.33678	0.356816	1.07624	1.08984	2.18156	0.00269445	0.0271204	AT1G03220.1		Eukaryotic aspartyl protease family protein
Glyma.02G231600	0.794121	0.74502	1.3586	0.362154	0.319513	0.339309	-1.43456	0.000914453	0.0113691	AT2G30210.1	LAC3	laccase 3
Glyma.11G059200	13.4393	11.9124	11.2293	24.7242	29.1187	23.517	1.18804	1.61612e-28	1.33468e-25	AT5G66920.1	sks17	SKU5 similar 17
Glyma.02G129300	6.71097	6.92059	5.5603	16.6053	10.6263	12.9947	1.13064	5.0969e-13	5.51076e-11	AT1G68690.1		Protein kinase superfamily protein
Glyma.13G085200	0.436179	0.257916	0.650037	0.863278	1.6619	1.40732	1.56408	0.00418168	0.0383989
Glyma.12G200600	39.5487	53.9173	39.8101	101.525	92.1442	92.6298	1.1679	3.22136e-22	1.20228e-19	AT4G10270.1		Wound-responsive family protein
Glyma.06G125800	46.0503	47.5586	61.1157	93.4224	116.233	100.661	1.03613	2.30826e-16	4.01772e-14	AT5G53190.1		Nodulin MtN3 family protein
Glyma.19G198700	0.284424	0.17567	0.201586	1.77399	2.55933	1.2249	3.0898	3.79873e-08	1.653e-06	AT2G35980.1	ATNHL10,NHL10,YLS9	Late embryogenesis abundant (LEA) hydroxyproline-rich glycoprotein family
Glyma.01G193600	4.94435	5.43027	6.03897	13.1547	9.65298	13.5371	1.24305	7.41229e-22	2.63952e-19	AT4G37640.1	ACA2	calcium ATPase 2
Glyma.15G274200	3.95553	3.61258	3.5481	6.90193	10.5095	9.74818	1.34873	2.21387e-08	1.00859e-06	AT5G28010.1		Polyketide cyclase/dehydrase and lipid transport superfamily protein
Glyma.18G093100	0.403832	0.776339	0.663408	0.300433	0.192317	0.208931	-1.32341	0.00112876	0.0134934	AT5G15280.1		Pentatricopeptide repeat (PPR) superfamily protein
Glyma.03G102000	10.1405	8.48338	9.77643	3.36028	3.67007	3.1013	-1.34323	1.00274e-14	1.38011e-12	AT1G02205.1	CER1	Fatty acid hydroxylase superfamily
Glyma.04G061400	0	0.119006	0	0.18674	0.475517	0.673981	3.51071	0.00345216	0.0330201	AT1G80840.1	ATWRKY40,WRKY40	WRKY DNA-binding protein 40
Glyma.20G124200	3.82201	6.09987	3.97658	12.2041	9.79882	9.65761	1.25072	7.5002e-08	3.06765e-06	AT3G03280.1
Glyma.09G048200	0.021991	0.081666	0.114663	0	0	0	-6.33171	0.000476274	0.00662602	AT4G20160.1
Glyma.16G127700	0.093218	0.063169	0.204811	0.250516	1.29883	0.617704	2.64928	0.00373615	0.0352158	AT4G36040.1		Chaperone DnaJ-domain superfamily protein
Glyma.10G171800	0.999488	0.629311	0.781868	2.24958	2.27803	2.21235	1.54618	0.000135757	0.00233056	AT2G18196.1		Heavy metal transport/detoxification superfamily protein
Glyma.03G054100	1.08311	1.66958	1.24838	0	0	0.00191	-9.69763	1.54316e-15	2.3959e-13	AT5G36930.1		Disease resistance protein (TIR-NBS-LRR class) family
Glyma.09G129200	0.592754	0.299363	0.659806	0	0	0.103527	-3.7151	0.00541727	0.0469251
Glyma.12G104800	1.49497	1.53344	1.19274	3.81603	3.54864	3.3753	1.40776	2.12287e-07	7.81777e-06	AT2G31180.1	ATMYB14,MYB14,MYB14AT	myb domain protein 14
Glyma.03G075300	4.43678	4.89583	3.88759	8.66385	8.13329	8.69687	1.01082	8.13855e-20	2.22463e-17	AT5G36930.2		Disease resistance protein (TIR-NBS-LRR class) family
Glyma.07G139900	0.305768	1.1919	0.777073	0	0	0	-7.71989	1.62639e-07	6.13491e-06	AT2G29420.1	ATGSTU7,GST25,GSTU7	glutathione S-transferase tau 7
Glyma.06G264800	0	0	0	1.32073	0.911892	0.758661	5.62495	0.00400772	0.0371797
Glyma.18G289600	8.55207	10.6811	13.1829	5.37343	4.58605	5.31976	-1.01889	1.0736e-09	6.41106e-08	AT5G02500.1	AT-HSC70-1,HSC70,HSC70-1,HSP70-1	heat shock cognate protein 70-1
Glyma.06G003100	1.3646	1.31408	1.07787	3.4912	2.23592	3.31688	1.32206	1.64128e-06	4.90425e-05	AT2G20960.1	pEARLI4	Arabidopsis phospholipase-like protein (PEARLI 4) family
Glyma.18G292100	0.868672	1.51187	0.429829	1.99238	3.33044	1.97422	1.42969	0.00397508	0.0369475	AT2G01300.1
Glyma.13G252400	0.055293	0.102169	0.314494	0.563392	0.24161	3.18651	3.13113	0.00131615	0.0152947	AT3G19690.1		CAP (Cysteine-rich secretory proteins, Antigen 5, and Pathogenesis-related 1 protein) superfamily protein
Glyma.06G298800	4.92292	9.57358	5.76162	14.9288	15.2771	15.6808	1.24093	1.00167e-07	3.97139e-06	AT4G10265.1		Wound-responsive family protein
Glyma.15G122200	0.734978	0.615552	0.624392	2.07964	1.13924	2.5689	1.96174	5.5523e-05	0.00109286	AT4G05030.1		Copper transport protein family
Glyma.04G100300	6.62389	7.54852	4.30685	15.3476	15.8115	14.4038	1.36442	5.79843e-12	5.33332e-10	AT4G08950.1	EXO	Phosphate-responsive 1 family protein
Glyma.02G210800	0.259226	0.060074	0.240874	0	0	0	-6.24338	0.000609018	0.00812059	AT4G10500.1		2-oxoglutarate (2OG) and Fe(II)-dependent oxygenase superfamily protein
Glyma.07G199800	1.7612	2.79558	2.54763	5.15871	6.26559	4.57079	1.1988	4.27812e-09	2.25619e-07	AT1G28380.1	NSL1	MAC/Perforin domain-containing protein
Glyma.12G076800	0.030852	0.176098	0.033661	0.666999	0.729062	0.373647	2.9399	1.63744e-05	0.000376972	AT2G28260.1	ATCNGC15,CNGC15	cyclic nucleotide-gated channel 15
Glyma.14G177600	2.37448	2.39627	2.4514	0.558637	1.14677	0.470629	-1.65675	0.000140472	0.00239772	AT1G72230.1		Cupredoxin superfamily protein
Glyma.08G350100	0.852151	0.349457	0.783896	0.201027	0.105873	0.164232	-1.91328	0.00409382	0.0377798
Glyma.05G204800	31.1601	26.2156	27.2168	61.7532	41.7883	67.4093	1.07648	1.68725e-12	1.67068e-10	AT4G11650.1	ATOSM34,OSM34	osmotin 34
Glyma.06G264100	0.171198	0.367997	0.113961	0.651464	0.650741	0.729474	1.66452	0.00210758	0.0223941	AT3G25510.1		disease resistance protein (TIR-NBS-LRR class), putative
Glyma.18G271500	2.83098	3.61317	2.11292	6.95829	6.19054	6.99643	1.29475	4.72658e-09	2.47254e-07	AT5G28680.1	ANX2	Malectin/receptor-like protein kinase family protein
Glyma.09G023100	3.06898	2.95749	2.89211	1.0462	1.62384	1.44575	-1.04534	3.87855e-05	0.000805057	AT4G05410.1	YAO	Transducin/WD40 repeat-like superfamily protein
Glyma.01G210500	3.08221	3.1125	2.17051	0.679938	0.991595	0.854877	-1.65702	3.15618e-09	1.71339e-07	AT1G12110.1	ATNRT1,B-1,CHL1,CHL1-1,NRT1,NRT1.1	nitrate transporter 1.1
Glyma.01G036800	4.19195	5.07168	4.55839	11.3851	8.55758	9.8935	1.17256	4.07214e-13	4.47762e-11	AT1G24130.1		Transducin/WD40 repeat-like superfamily protein
Glyma.16G213700	4.30837	4.89264	3.96881	9.17958	8.48817	9.42781	1.09802	6.80173e-20	1.88578e-17	AT5G36930.2		Disease resistance protein (TIR-NBS-LRR class) family
Glyma.02G172200	1.39739	1.66512	1.61721	4.00098	2.18061	2.94359	1.02581	3.85639e-05	0.000801317	AT5G06740.1		Concanavalin A-like lectin protein kinase family protein
Glyma.05G132900	5.70521	6.55531	5.54699	13.0322	10.6984	11.5236	1.04859	6.97859e-19	1.67206e-16	AT5G44790.1	HMA7,RAN1	copper-exporting ATPase / responsive-to-antagonist 1 / copper-transporting ATPase (RAN1)
Glyma.18G221000	0.114706	0.169701	0.0484	0	0	0	-5.87414	0.00257404	0.026251	AT2G45420.1	LBD18	LOB domain-containing protein 18
Glyma.08G136600	2.14652	1.63334	2.15447	0.651252	1.11175	0.468858	-1.33868	0.000408655	0.00585311	AT4G39840.1
Glyma.01G203500	2.06989	2.21207	1.24562	7.93331	6.89691	6.38067	1.99912	1.69167e-17	3.47418e-15	AT5G47070.1		Protein kinase superfamily protein
Glyma.13G319800	0.064509	0	0.05825	0.315634	0.269458	0.552309	3.03509	0.00356077	0.0338256	AT1G08230.2	ATGAT1,GAT1	Transmembrane amino acid transporter family protein
Glyma.13G158000	3.73665	3.41079	2.68006	11.5603	10.9124	8.61942	1.72483	4.58783e-30	4.68623e-27	AT2G26600.1		Glycosyl hydrolase superfamily protein
Glyma.02G226500	1.05838	1.27448	1.83428	0.258908	0.537353	0.210156	-1.97138	2.16067e-05	0.00048061	AT2G38170.3	ATCAX1,CAX1,RCI4	cation exchanger 1
Glyma.06G157300	0.214309	0.12517	0	0	0	0	-6.36746	0.00221204	0.023319	AT5G63800.1	BGAL6,MUM2	Glycosyl hydrolase family 35 protein
Glyma.05G223200	1.22344	1.79877	2.48266	0.335518	0.881134	0.871868	-1.29919	0.00109517	0.0131525	AT2G19710.1		Regulator of Vps4 activity in the MVB pathway protein
Glyma.02G310800	0.287031	0.032972	0.075671	2.51894	0.098475	4.25092	4.09365	0.00261383	0.0265175	AT4G38380.1		MATE efflux family protein
Glyma.09G163300	0.358756	0.165861	0.237993	1.30292	1.05799	0.465986	1.95796	0.00436271	0.0397306	AT1G17860.1		Kunitz family trypsin and protease inhibitor protein
Glyma.16G086766	0	0	0	0.451622	0.179107	0.132061	6.69673	4.63641e-05	0.000940241	AT2G05642.1		Nucleic acid-binding, OB-fold-like protein
Glyma.15G023000	0	0	0	0.066337	0.278563	0.142823	5.63773	0.00468376	0.0418991	AT1G17710.1		Pyridoxal phosphate phosphatase-related protein
Glyma.05G032600	2.2244	2.74128	1.62741	1.22827	0.926175	0.955759	-1.026	0.000256602	0.00396497	AT5G62580.1		ARM repeat superfamily protein
Glyma.17G066800	1.04744	1.67185	2.37636	0.315342	0.40898	0.526737	-1.92243	1.44569e-05	0.000337429	AT1G52540.1		Protein kinase superfamily protein
Glyma.19G033600	1.35017	0.524245	0.685396	0.125549	0.175393	0.142256	-2.44884	2.66851e-05	0.000575434	AT5G15630.1	COBL4,IRX6	COBRA-like extracellular glycosyl-phosphatidyl inositol-anchored protein family
Glyma.04G140900	1.51229	1.43615	1.52483	5.52573	4.42936	5.56361	1.78761	1.5292e-16	2.69799e-14	AT5G12380.1	ANNAT8	annexin 8
Glyma.03G210100	3.89066	3.001	3.64923	5.39537	8.59369	7.61179	1.10095	6.34658e-07	2.08765e-05	AT2G47880.1		Glutaredoxin family protein
Glyma.05G194350	2.44866	3.28875	2.55645	10.2292	3.91841	5.64821	1.30196	0.00241782	0.0249329
Glyma.13G069900	0.274534	0.33853	0.064931	0	0	0	-5.92076	0.00241429	0.0249098	AT5G14920.1		Gibberellin-regulated family protein
Glyma.07G197100	32.0924	28.2214	32.0707	48.1302	63.8952	68.0122	1.02699	1.30324e-15	2.03973e-13	AT4G32480.1		Protein of unknown function (DUF506)
Glyma.11G077200	3.69025	5.01762	5.00256	11.2577	11.4098	12.1732	1.40947	7.47847e-17	1.3628e-14	AT5G66230.1		Chalcone-flavanone isomerase family protein
Glyma.19G244600	5.1441	5.30968	7.3996	1.39213	2.74159	1.62498	-1.56474	2.77796e-08	1.24511e-06	AT5G28840.2	GME	GDP-D-mannose 3\',5\'-epimerase
Glyma.10G290500	0.147173	0.600892	0.444284	1.45005	1.18449	1.97431	2.00628	8.06867e-05	0.00149207	AT2G39490.1		F-box family protein
Glyma.03G217000	0.127095	0.072483	0.158883	0.694381	0.271502	0.516369	2.11111	6.18735e-05	0.00119815	AT2G47500.1		P-loop nucleoside triphosphate hydrolases superfamily protein with CH (Calponin Homology) domain
Glyma.06G154700	0.664946	0.416155	0.787936	1.59609	1.54698	1.6095	1.40627	0.00039075	0.00563199	AT1G21390.1	emb2170	embryo defective 2170
Glyma.10G041300	0.637557	0.687394	0.597748	0.259242	0.228183	0.140001	-1.47316	0.000521709	0.00713786	AT2G20300.1	ALE2	Protein kinase superfamily protein
Glyma.19G104201	0.701456	0.393628	0.243096	0.781761	1.11223	1.6026	1.4288	0.00520724	0.045512
Glyma.16G061600	0.588689	0.71647	0.837964	0.198809	0.232772	0.125304	-1.87173	3.97137e-06	0.00010825	AT4G35290.1	ATGLR3.2,ATGLUR2,GLR3.2,GLUR2	glutamate receptor 2
Glyma.14G212200	9.57139	13.3947	10.0707	25.9074	23.4394	26.3179	1.25887	4.63175e-21	1.40454e-18	AT1G66160.1	ATCMPG1,CMPG1	CYS, MET, PRO, and GLY protein 1
Glyma.14G191500	3.10982	2.5653	1.90387	0.625109	0.870013	0.619101	-1.76934	5.2761e-09	2.69818e-07	AT2G38080.1	ATLMCO4,IRX12,LAC4,LMCO4	Laccase/Diphenol oxidase family protein
Glyma.17G053600	0.941444	1.25653	1.17787	2.73872	2.94097	3.3761	1.48743	4.89028e-11	3.70012e-09	AT4G33050.3	EDA39	calmodulin-binding family protein
Glyma.15G022000	0.206303	0.047968	0.163582	0	0	0	-6.07344	0.00118441	0.0140633	AT3G21330.1		basic helix-loop-helix (bHLH) DNA-binding superfamily protein
Glyma.11G075000	8.11592	10.1817	9.01864	2.61013	2.89711	2.78851	-1.64886	2.91501e-15	4.41977e-13	AT1G80160.1		Lactoylglutathione lyase / glyoxalase I family protein
Glyma.19G085100	40.8128	48.3849	42.8739	100.411	82.3906	87.8035	1.09918	1.02485e-29	1.01998e-26	AT1G51540.1		Galactose oxidase/kelch repeat superfamily protein
Glyma.01G014000	0.415451	1.09049	0.428409	1.85968	1.50247	1.30309	1.35049	0.000143869	0.00244068	AT3G03050.1	ATCSLD3,CSLD3,KJK	cellulose synthase-like D3
Glyma.12G013900	0	0	0	0.135711	0.560241	0.14951	6.9825	1.43976e-05	0.000337059
Glyma.10G045400	2.44445	3.3874	1.09542	5.82827	5.34894	4.28311	1.21499	0.0012364	0.014556	AT3G53600.1		C2H2-type zinc finger family protein
Glyma.02G206300	0.187054	0.38914	0.288229	0.624048	0.756747	0.55398	1.20416	0.00171398	0.0190026	AT2G24130.1		Leucine-rich receptor-like protein kinase family protein
Glyma.08G208902	0.598302	0.481928	0.427741	0.824039	1.06705	1.06043	1.02224	0.000811215	0.0102992	AT1G15510.1	ATECB2,ECB2,VAC1	Tetratricopeptide repeat (TPR)-like superfamily protein
Glyma.06G268600	0.097718	0.157015	0.249094	0.829662	0.186879	0.745079	1.85548	0.0023747	0.0246454	AT5G17680.1		disease resistance protein (TIR-NBS-LRR class), putative
Glyma.03G239700	0.450737	0.274423	0.678356	0.600973	2.38242	1.44733	1.71599	0.0014953	0.0170056	AT1G03220.1		Eukaryotic aspartyl protease family protein
Glyma.17G000500	7.02737	10.1725	15.3889	20.2616	23.0099	22.3646	1.10294	0.000425101	0.00604407	AT3G59910.1		Ankyrin repeat family protein
Glyma.05G233700	2.23688	1.89664	1.5165	4.05757	4.22907	3.81508	1.1587	1.64396e-06	4.90849e-05	AT1G25440.1		B-box type zinc finger protein with CCT domain
Glyma.11G062700	4.43602	3.51603	5.37407	8.73898	4.98422	12.8684	1.05632	0.000320234	0.00477705	AT3G26300.1	CYP71B34	cytochrome P450, family 71, subfamily B, polypeptide 34
Glyma.09G211600	5.18568	5.03333	4.62782	1.08172	0.24108	0.620051	-2.86256	1.9428e-12	1.88997e-10	AT1G32100.1	ATPRR1,PRR1	pinoresinol reductase 1
Glyma.07G018900	0	0	0	0.114342	0.09135	0.145991	5.59553	0.00456706	0.0410823	AT3G16175.1		Thioesterase superfamily protein
Glyma.15G059400	3.97835	3.15686	4.1022	1.4998	2.11035	1.30975	-1.12431	9.83893e-06	0.000241861	AT5G14050.1		Transducin/WD40 repeat-like superfamily protein
Glyma.10G194200	2.82479	2.28056	2.93624	6.39539	5.18489	5.31016	1.13517	3.49484e-08	1.53279e-06	AT5G07580.1		Integrase-type DNA-binding superfamily protein
Glyma.13G152814	0.424462	0.762693	0.342385	2.35473	0.652471	2.44096	1.34471	0.00221877	0.0233652	AT2G18950.1	ATHPT,HPT1,TPT1,VTE2	homogentisate phytyltransferase 1
Glyma.10G253300	0.110745	0.027954	0.265698	0.656801	0.382335	0.490572	1.94645	0.00420925	0.0385881	AT4G21410.1	CRK29	cysteine-rich RLK (RECEPTOR-like protein kinase) 29
Glyma.07G081500	3.71471	2.71266	3.35733	6.14908	10.1798	7.91412	1.37265	6.02531e-07	1.9938e-05	AT2G45640.1	ATSAP18,SAP18	SIN3 associated polypeptide P18
Glyma.08G066900	2.50737	3.27576	2.68919	1.22571	1.22936	1.50777	-1.02896	0.000677647	0.00884725	AT2G23970.1		Class I glutamine amidotransferase-like superfamily protein
Glyma.12G108100	8.21581	8.5014	8.90768	4.02717	3.97481	4.01605	-1.02654	2.51308e-14	3.34059e-12	AT1G03530.1	ATNAF1,NAF1	nuclear assembly factor 1
Glyma.07G183700	1.47227	4.70889	2.0378	4.21667	7.12884	5.32508	1.08432	0.00201394	0.0216301	AT1G18265.1		Protein of unknown function, DUF593
Glyma.07G257500	1.50114	1.63516	1.07171	0.632251	0.397371	0.808661	-1.13116	0.00509758	0.0446744	AT1G03220.1		Eukaryotic aspartyl protease family protein
Glyma.14G011800	1.09962	1.09039	1.6297	0.383537	0.569718	0.516178	-1.16333	0.0016926	0.0188355	AT5G55970.1		RING/U-box superfamily protein
Glyma.03G065300	1.39428	1.95093	1.11687	0	0	0	-6.68351	4.84327e-05	0.000976072
Glyma.08G319700	2.35114	2.4756	0.970192	4.18167	5.24603	4.10987	1.27774	0.000510754	0.00701023
Glyma.04G177900	2.73392	4.19911	3.11872	6.62134	5.58792	7.63104	1.04409	1.93784e-05	0.000437056	AT5G62920.1	ARR6	response regulator 6
Glyma.10G296400	1.34942	1.05539	1.34234	0.433734	0.502735	0.517518	-1.29389	0.000182909	0.00298046	AT3G52970.1	CYP76G1	cytochrome P450, family 76, subfamily G, polypeptide 1
Glyma.08G011100	1.10067	0.938167	1.26491	2.80509	2.15943	1.98518	1.12982	0.000374184	0.00544376	AT5G50740.1		Heavy metal transport/detoxification superfamily protein
Glyma.07G230200	1.71196	1.61878	2.45749	3.80229	3.56806	4.23016	1.0633	7.00047e-06	0.00017794	AT5G15210.1	ATHB30,HB30,ZFHD3	homeobox protein 30
Glyma.11G134400	0.219301	0.225345	0.435406	0.784318	0.758038	1.01783	1.5808	0.000455704	0.00639484	AT5G64420.1		DNA polymerase V family
Glyma.13G239500	2.4927	1.44619	1.80852	4.39359	4.06607	3.12941	1.06794	0.000404006	0.00579106	AT4G03510.2	ATRMA1,RMA1	RING membrane-anchor 1
Glyma.05G133400	28.4596	28.7169	30.4578	12.4721	15.4266	14.4017	-1.0022	1.91017e-21	6.23053e-19	AT1G48100.1		Pectin lyase-like superfamily protein
Glyma.16G155100	10.2187	8.18479	6.70889	2.82173	3.77684	3.66016	-1.22788	1.20697e-08	5.79091e-07	AT2G37170.1	PIP2;2,PIP2B	plasma membrane intrinsic protein 2
Glyma.13G360600	7.28164	11.249	7.65615	18.7885	19.1117	17.8239	1.15469	1.49968e-15	2.33775e-13	AT1G80440.1		Galactose oxidase/kelch repeat superfamily protein
Glyma.06G283900	0.779131	0.557936	0.529164	0.272114	0.080486	0.180442	-1.48014	0.00169426	0.0188378	AT2G42560.1		late embryogenesis abundant domain-containing protein / LEA domain-containing protein
Glyma.13G053000	0.361436	0.546659	0.333219	0.083742	0.065769	0.117043	-2.05076	0.00383049	0.0358872	AT5G15650.1	ATRGP2,RGP2	reversibly glycosylated polypeptide 2
Glyma.13G301500	8.72317	19.1748	8.35001	31.9646	32.8646	29.5575	1.44476	1.29745e-06	3.97164e-05	AT4G10270.1		Wound-responsive family protein
Glyma.16G186100	0.210194	0.186372	0.177276	0.894032	0.922717	0.550537	2.10398	9.22019e-09	4.52442e-07	AT2G34930.1		disease resistance family protein / LRR family protein
Glyma.08G145300	2.28023	1.79288	1.23597	4.57788	2.10258	4.69128	1.15569	0.000833836	0.0105322	AT5G61890.1		Integrase-type DNA-binding superfamily protein
Glyma.04G146600	1.9849	2.34674	1.86672	7.89667	8.57865	8.21792	2.05045	1.76965e-20	5.08807e-18	AT5G63690.1		Nucleic acid-binding, OB-fold-like protein
Glyma.19G260400	0.348686	0.352839	0.299989	0.974389	0.634773	1.17429	1.51327	0.000115836	0.00203538	AT5G24470.1	APRR5,PRR5	pseudo-response regulator 5
Glyma.05G094400	1.35547	1.56562	1.6082	2.17581	4.86731	2.03954	1.06816	0.00359829	0.0340985	AT4G36950.1	MAPKKK21	mitogen-activated protein kinase kinase kinase 21
Glyma.18G084000	0.712978	1.76433	1.0605	2.57435	2.5883	2.77255	1.21033	0.000744257	0.00960064	AT3G07040.1	RPM1,RPS3	NB-ARC domain-containing disease resistance protein
Glyma.02G085700	0.401517	0.474297	0.30474	0.911414	0.858325	1.02406	1.20981	0.00197997	0.0213776	AT1G14830.1	ADL1C,ADL5,DL1C,DRP1C	DYNAMIN-like 1C
Glyma.19G030900	0	0	0	0.039899	0.041735	0.061383	6.15559	0.000452386	0.00635288	AT3G02150.2	PTF1,TCP13,TFPD	plastid transcription factor 1
Glyma.09G246951	2.12473	1.17904	0.957001	0.54275	0.563362	0.266094	-1.57391	0.00199661	0.0214975	AT4G37850.1		basic helix-loop-helix (bHLH) DNA-binding superfamily protein
Glyma.04G136200	5.89395	4.77267	2.96474	10.1316	11.065	10.0562	1.25861	1.17559e-06	3.63746e-05	AT3G50770.1	CML41	calmodulin-like 41
Glyma.02G047700	1.86503	2.19331	2.44211	4.15579	3.93083	4.79151	1.04982	2.95803e-08	1.32276e-06	AT5G66200.1	ARO2	armadillo repeat only 2
Glyma.13G089800	2.31698	2.85873	1.81711	4.46521	4.58423	5.22633	1.08671	2.5714e-06	7.35513e-05	AT1G22330.1		RNA-binding (RRM/RBD/RNP motifs) family protein
Glyma.04G228800	3.42719	4.89885	4.53815	8.56211	8.07477	9.20622	1.06911	1.19812e-07	4.63199e-06	AT5G54165.1
Glyma.11G087800	0.353307	0.347168	0.882295	0.144372	0.050394	0	-2.97009	0.00222004	0.0233652	AT2G17270.1	PHT3;3	phosphate transporter 3;3
Glyma.01G177200	0.201586	0.322117	0.385623	0.469823	1.11593	0.840867	1.47128	0.00331329	0.0319516	AT4G36710.1		GRAS family transcription factor
Glyma.02G037100	4.18887	6.01609	3.79358	11.0095	7.6788	12.4681	1.16547	4.0485e-16	6.89222e-14	AT1G70520.1	CRK2	cysteine-rich RLK (RECEPTOR-like protein kinase) 2
Glyma.12G004100	1.10137	0.991156	0.886101	2.07437	2.05625	2.86011	1.29105	1.30558e-09	7.68984e-08	AT5G62310.1	IRE	AGC (cAMP-dependent, cGMP-dependent and protein kinase C) kinase family protein
Glyma.19G214500	0.989572	0.416981	0.325787	2.13336	2.92857	2.39583	2.15063	7.3932e-06	0.000186342	AT1G02700.1
Glyma.10G104700	4.03513	3.50113	3.11327	1.68839	1.34726	1.82248	-1.06686	1.11232e-05	0.000267998	AT5G49690.1		UDP-Glycosyltransferase superfamily protein
Glyma.02G240000	1.02982	0.575909	1.06713	0.223429	0.410719	0.183904	-1.62608	0.000695935	0.00905382	AT1G65840.1	ATPAO4,PAO4	polyamine oxidase 4
Glyma.19G242300	19.2161	23.1965	24.7215	7.97792	5.85497	10.4345	-1.40809	1.79171e-14	2.42317e-12	AT4G14880.1	ATCYS-3A,CYTACS1,OASA1,OLD3	O-acetylserine (thiol) lyase (OAS-TL) isoform A1
Glyma.02G153100	0.755188	0.697364	1.25134	1.96342	2.2012	2.59628	1.38895	0.00148591	0.0169285	AT3G62950.1		Thioredoxin superfamily protein
Glyma.13G334500	1.25411	1.81102	1.28457	0.508699	0.37549	0.735774	-1.36109	0.000336211	0.00497334	AT3G46440.2	UXS5	UDP-XYL synthase 5
Glyma.04G075800	8.55073	13.2281	10.3315	46.5516	48.9075	41.3325	2.15451	2.52049e-39	6.5222e-36	AT5G10695.1
Glyma.04G255800	2.83243	2.7682	1.9178	0.603263	1.03933	0.749237	-1.57285	1.2237e-05	0.000291936	AT4G09990.1		Protein of unknown function (DUF579)
Glyma.09G044800	6.46844	6.89121	5.85024	15.0756	13.4736	11.7911	1.1344	2.11581e-21	6.84376e-19	AT4G02500.1	ATXT2,XT2,XXT2	UDP-xylosyltransferase 2
Glyma.12G049300	7.77615	10.4504	6.86587	20.8427	16.99	25.5155	1.39648	2.36014e-11	1.94912e-09
Glyma.06G298900	42.2758	54.2725	45.9529	93.8449	97.9387	100.367	1.1003	2.8191e-26	1.70974e-23	AT4G10265.1		Wound-responsive family protein
Glyma.04G086300	3.64067	3.4071	3.83057	10.0348	5.06509	8.94099	1.22678	4.08277e-08	1.76473e-06	AT5G25880.1	ATNADP-ME3,NADP-ME3	NADP-malic enzyme 3
Glyma.17G234102	0	0	0	0.364827	0.14107	0.148811	5.57081	0.00539064	0.0467466	AT1G65550.1		Xanthine/uracil permease family protein
Glyma.19G143300	0.858939	1.18474	1.24528	0.443824	0.575472	0.30135	-1.25068	0.000260195	0.00400773	AT5G06940.1		Leucine-rich repeat receptor-like protein kinase family protein
Glyma.04G216400	0.663583	0.377439	0.526191	0.235414	0.235311	0.289572	-1.09337	0.00129276	0.0151049	AT5G09840.1		Putative endonuclease or glycosyl hydrolase
Glyma.14G039200	0.470058	0.083587	0.103801	0.798814	0.641442	1.13108	2.00231	0.00280736	0.0280123	AT5G55020.1	ATMYB120,MYB120	myb domain protein 120
Glyma.07G108400	0.968637	0.698186	0.674346	1.69505	1.24764	1.67797	1.03997	0.000259281	0.00399523	AT2G19130.1		S-locus lectin protein kinase family protein
Glyma.19G161000	3.24307	1.41524	1.79236	0.439854	0.468507	0.402226	-2.22633	7.57294e-07	2.45157e-05	AT5G43700.1	ATAUX2-11,IAA4	AUX/IAA transcriptional regulator family protein
Glyma.06G085800	1.61837	1.9671	2.28451	0.317135	0.337966	0.582519	-2.17655	1.13602e-10	7.93067e-09	AT4G32810.1	ATCCD8,CCD8,MAX4	carotenoid cleavage dioxygenase 8
Glyma.20G015900	23.4367	19.3223	18.9983	6.96912	9.93808	8.75438	-1.20146	1.98917e-11	1.664e-09	AT5G12020.1	HSP17.6II	17.6 kDa class II heat shock protein
Glyma.16G135200	0.097817	0.052179	0.068896	0.457694	0.491198	0.388865	2.61246	3.19048e-08	1.4153e-06	AT5G17680.1		disease resistance protein (TIR-NBS-LRR class), putative
Glyma.10G163100	0.213976	0.588215	0.226727	0	0	0	-6.89569	2.11587e-05	0.000471997	AT1G08790.1		Protein of unknown function (DUF1685)
Glyma.06G036900	0.808211	1.22095	0.541955	2.12055	2.13218	1.91048	1.32042	7.55714e-06	0.000190104	AT5G42680.1		Protein of unknown function, DUF617
Glyma.16G210800	0.645513	0.57858	0.582025	1.3823	1.2654	1.39552	1.22052	1.70589e-08	7.95845e-07	AT5G36930.2		Disease resistance protein (TIR-NBS-LRR class) family
Glyma.13G067900	7.84544	9.01119	6.40088	14.2216	15.9039	14.8029	1.01253	3.46775e-11	2.74695e-09	AT1G70090.2	GATL9,LGT8	glucosyl transferase family 8
Glyma.08G243000	24.9337	39.6245	29.1307	85.5959	70.6442	70.5369	1.32537	2.98553e-19	7.57408e-17	AT5G15490.1		UDP-glucose 6-dehydrogenase family protein
Glyma.18G258000	5.46702	7.26214	7.26825	2.46216	3.35363	2.86913	-1.13556	3.17692e-09	1.72224e-07	AT3G29590.1	AT5MAT	HXXXD-type acyl-transferase family protein
Glyma.08G270500	0.47566	0.199373	0.217902	1.27635	0.651385	0.996509	1.7503	0.00111647	0.0133547	AT2G24960.2
Glyma.10G272000	0.599736	0.478077	0.616403	1.31704	1.14817	0.806654	1.01222	0.00120515	0.0142572	AT1G68390.1		Core-2/I-branching beta-1,6-N-acetylglucosaminyltransferase family protein
Glyma.18G263700	240.877	217.629	253.085	53.8216	58.842	54.2152	-2.02748	1.90091e-126	7.37837e-122	AT5G54160.1	ATOMT1,OMT1	O-methyltransferase 1
Glyma.16G170000	1.04104	1.2859	1.56234	3.10494	5.92284	15.2892	2.69518	1.94991e-09	1.11466e-07
Glyma.04G062900	10.9969	13.2504	10.3585	22.4846	27.1441	20.261	1.07994	8.95577e-12	7.99122e-10	AT5G25190.1		Integrase-type DNA-binding superfamily protein
Glyma.16G016551	1.8938	1.77233	2.14294	2.87003	3.40066	4.96203	1.01359	1.09932e-05	0.000265527
Glyma.07G103500	0.717749	0.54924	0.610234	0.235218	0.29509	0.207538	-1.27695	0.00213925	0.0226809	AT1G48480.1	RKL1	receptor-like kinase 1
Glyma.13G206300	0.253373	0.047418	0.245269	0.732521	0.581792	0.833315	2.00556	0.00200837	0.0215882	AT3G20530.1		Protein kinase superfamily protein
Glyma.02G223700	0.119533	0.061274	0.131383	0	0	0	-6.30667	0.000345917	0.00509942	AT5G48250.1		B-box type zinc finger protein with CCT domain
Glyma.04G105900	5.77611	4.0926	2.65278	8.37248	11.2043	9.12623	1.25746	2.03071e-05	0.000455355	AT1G55020.1	ATLOX1,LOX1	lipoxygenase 1
Glyma.15G017000	4.99757	4.21096	4.52753	2.69569	2.25739	1.83186	-1.00724	2.01133e-07	7.45652e-06	AT1G52190.1		Major facilitator superfamily protein
Glyma.08G044300	0.387476	0.527434	0.443217	0.970936	0.963418	1.27391	1.29516	0.000352739	0.00518322	AT5G38260.1		Protein kinase superfamily protein
Glyma.01G046300	3.22266	3.77687	1.80126	0.019118	0.045988	0	-6.85588	5.07444e-25	2.77414e-22	AT2G15480.2	UGT73B5	UDP-glucosyl transferase 73B5
Glyma.09G280500	0.436726	0.42278	0.569703	0.072339	0.150871	0.185332	-1.7477	0.0045539	0.0409925	AT2G15480.1	UGT73B5	UDP-glucosyl transferase 73B5
Glyma.17G047700	12.7701	11.9834	13.14	5.16102	6.56478	4.42784	-1.16321	3.89122e-10	2.49237e-08	AT1G19180.1	JAZ1,TIFY10A	jasmonate-zim-domain protein 1
Glyma.19G198600	2.15661	5.97883	2.54311	17.9715	10.5465	12.8044	2.01116	5.01467e-10	3.12431e-08	AT2G35980.1	ATNHL10,NHL10,YLS9	Late embryogenesis abundant (LEA) hydroxyproline-rich glycoprotein family
Glyma.13G189000	1.42499	1.22979	1.47515	4.16231	1.9294	2.45584	1.0962	0.000239467	0.0037374	AT4G05200.1	CRK25	cysteine-rich RLK (RECEPTOR-like protein kinase) 25
Glyma.16G017500	4.4151	6.08596	4.34011	1.11358	1.5579	1.07715	-1.91529	1.49324e-12	1.48845e-10	AT4G10490.1		2-oxoglutarate (2OG) and Fe(II)-dependent oxygenase superfamily protein
Glyma.04G127900	2.10393	2.24153	1.91685	0.112928	0.943506	0.621127	-1.82609	0.000400454	0.00574626	AT5G07050.1		nodulin MtN21 /EamA-like transporter family protein
Glyma.09G265200	0.086461	0.124942	0.091817	0.01942	0	0	-3.93564	0.00337557	0.0324475	AT4G00730.1	AHDP,ANL2	Homeobox-leucine zipper family protein / lipid-binding START domain-containing protein
