# Supplementary material for: The NAC transcription factors SNAP1/2/3/4 are central regulators mediating high nitrogen responses in mature nodules of soybean
Source: Nat Commun. 2023 Aug 5;14:4711. doi: 10.1038/s41467-023-40392-w (PMC10404276; doi:10.1038/s41467-023-40392-w)
Supplement: Supplementary file 6 — Source Data [file 41467_2023_40392_MOESM6_ESM.xlsx]

## Sheet: Fig 1b
Fig 1b. ARA activity of mature nodules under different N treatments.
	1HN	3HN	5HN	3HN2LN
	0.99685	0.372458	0.187058	0.768288
	0.998242	0.405693	0.194433	0.669971
	0.927843	0.442601	0.271321	0.86359
	0.829267	0.391418	0.277858	1.18974
	0.839711	0.480768	0.47964	1.11808
	0.835036	0.558008	0.411521	1.31196
	0.742117	0.590688	0.449692	1.30923
	1.00404	0.505412	0.38865	0.935654

## Sheet: Fig 1d
Fig 1d. Relative leghemoglobin change of nodule samples under different N treatments.
	1HN	3HN	5HN	3HN2LN
	1.29412	0.383754	0.343972	0.663121
	1.08418	0.48895	0.288987	0.8
	1.01462	0.583333	0.29078	0.769504
	1.18727	0.442971	0.262821	0.663462
	1	0.403183	0.337979	0.790941
	1.06116	0.439776	0.271523	0.751656
	0.875691	0.450262	0.292169	0.683735
	0.80344	0.454976	0.290221	0.637224
	1.11986	0.451531	0.290221	0.794953
	0.842932	0.442971	0.350181	0.909747
	1.16026	0.35123	0.343972	0.822695
	0.905914	0.450801	0.272997	0.732938

## Sheet: Fig 1f
Fig 1f. Relative fluorescence intensity of SYTO9 staining for rhizobia in mature nodules under different N treatments.
	1HN	3HN	5HN	3HN2LN
	0.861732	0.563477	0.200145	0.820015
	0.859398	0.556342	0.245951	0.803873
	0.848035	0.555171	0.282579	0.815244
	0.890455	0.586913	0.278678	0.939008
	0.896077	0.58655	0.285905	0.893769
	0.971733	0.584607	0.294413	0.906531
	0.991666	0.633453	0.352309	0.947337
	0.952052	0.65267	0.33073	0.891081
	0.895213	0.679766	0.338186	0.896886
	0.85991	0.671273	0.33674	0.884391
	0.884212	0.663629	0.317316	0.84352
	0.959509	0.69852	0.256028	0.669084
	1.00098	0.701001	0.238995	0.6621
	0.969359	0.688729	0.23141	0.647755
	0.980833	0.705645	0.301536	0.714087
	1.07705	0.678859	0.317908	0.729572
	0.936348	0.697879	0.377802	0.730249
	0.822599	0.719282	0.377854	0.735552
	0.842412	0.769128	0.388747	0.727902
	0.83154	0.799481	0.457022	0.727572

## Sheet: Fig 2b
Fig 2b. The expression patterns of co-expressed modules.
	Gene ID	Module	1HN	3HN	5HN	3HN2LN
	Glyma.01G005100	blue	5.45803	4.79456	-1.24471	-3.2516
	Glyma.01G006000	blue	1.5255	4.22616	2.01824	-1.33558
	Glyma.01G006300	blue	0.734693	2.78693	0.706036	-0.395163
	Glyma.01G008100	blue	-0.276248	2.111	0.549436	-0.187433
	Glyma.01G009000	blue	0.703962	3.54063	1.98874	0.333025
	Glyma.01G010700	blue	1.99144	3.60862	2.612	-0.694111
	Glyma.01G012300	blue	0.0263938	1.49474	1.35256	0.00120346
	Glyma.01G012400	blue	0.617325	1.73696	1.96717	0.223949
	Glyma.01G014200	blue	0.221449	1.19125	0.875742	-0.484612
	Glyma.01G016600	blue	-0.0411375	1.23948	0.735906	0.366658
	Glyma.01G016700	blue	0.484512	1.18744	0.041226	-0.28902
	Glyma.01G016800	blue	-0.101436	1.06452	-0.282688	-0.520194
	Glyma.01G017700	blue	0.237611	1.65365	0.346669	-0.340028
	Glyma.01G019200	blue	0.302728	2.68944	2.06313	-0.663517
	Glyma.01G019500	blue	0.418318	1.58423	0.696404	-0.637126
	Glyma.01G022500	blue	0.50929	1.66534	-0.143853	-0.506878
	Glyma.01G023000	blue	-0.13314	1.33582	2.11743	0.672965
	Glyma.01G025200	blue	0.0880376	1.86686	0.337251	-1.5184
	Glyma.01G025800	blue	0.600011	2.48313	1.72589	-0.536237
	Glyma.01G030400	blue	0.609211	2.01415	0.932406	-0.168033
	Glyma.01G031900	blue	0.692421	1.371	0.209502	-0.443895
	Glyma.01G036600	blue	-0.485983	1.67953	0.740068	-0.672117
	Glyma.01G038700	blue	-0.0123053	0.739687	1.07631	0.189042
	Glyma.01G038900	blue	-0.251482	1.63684	0.582477	-0.854213
	Glyma.01G040400	blue	1.10144	1.40442	0.581393	-0.755387
	Glyma.01G040900	blue	0.470772	0.369748	1.13288	-0.334158
	Glyma.01G045100	blue	0.190254	1.06393	0.575469	-0.349114
	Glyma.01G046900	blue	0.669902	1.64825	1.33413	0.0127939
	Glyma.01G048700	blue	0.668109	0.273392	1.19155	-1.48636
	Glyma.01G050900	blue	1.71348	1.7753	1.97612	-0.307
	Glyma.01G051300	blue	1.36092	3.26534	3.44529	0.250189
	Glyma.01G052700	blue	0.553049	1.31814	0.771255	-0.939849
	Glyma.01G063100	blue	-0.117716	4.01812	1.21028	-0.974088
	Glyma.01G064600	blue	0.696666	1.63709	1.49669	-0.65284
	Glyma.01G069000	blue	0.731525	1.208	1.24087	0.757238
	Glyma.01G076200	blue	0.758758	1.80429	3.67735	-0.148232
	Glyma.01G078700	blue	-0.0174415	1.34437	0.597653	0.66854
	Glyma.01G079100	blue	0.516377	1.15225	0.431453	-0.715005
	Glyma.01G080500	blue	1.37493	1.96613	1.51948	-0.254016
	Glyma.01G083300	blue	-0.457474	1.17981	0.411313	0.269993
	Glyma.01G084000	blue	-0.0570591	2.84094	0.692795	-0.540414
	Glyma.01G090400	blue	0.286852	1.67473	0.440206	0.613689
	Glyma.01G090900	blue	0.245722	0.31329	1.26718	0.102959
	Glyma.01G096000	blue	0.975428	2.06381	1.59879	-0.403613
	Glyma.01G098200	blue	0.415893	3.2536	0.790283	0.885046
	Glyma.01G102300	blue	0.948772	2.38725	0.74288	-1.3734
	Glyma.01G105400	blue	-0.999581	-0.114504	1.29211	-0.494559
	Glyma.01G105600	blue	0.899492	1.89252	1.20316	-0.51021
	Glyma.01G114900	blue	1.06602	3.46587	2.08358	-0.51512
	Glyma.01G123100	blue	1.82076	4.43917	2.22412	-0.963153
	Glyma.01G124700	blue	-0.285063	1.01382	0.12261	-0.668877
	Glyma.01G127900	blue	0.9404	1.48727	1.11914	-0.236685
	Glyma.01G130500	blue	0.0856712	1.50253	-0.273978	-0.143763
	Glyma.01G131800	blue	0.667107	1.8466	0.44783	-0.876738
	Glyma.01G132000	blue	0.760572	1.50808	1.20966	0.164463
	Glyma.01G132300	blue	0.0158331	1.13765	0.702061	-0.179703
	Glyma.01G134600	blue	0.184933	1.47972	0.572103	-1.09138
	Glyma.01G143800	blue	0.142376	3.52244	2.61044	-0.614707
	Glyma.01G144300	blue	0.835975	1.98942	1.73996	-0.226745
	Glyma.01G146500	blue	0.938133	3.65325	1.75012	-0.2704
	Glyma.01G151600	blue	1.65138	3.77843	2.11376	-0.558663
	Glyma.01G157300	blue	0.914524	1.43802	1.05885	0.00841618
	Glyma.01G157500	blue	0.149443	0.77054	1.12219	0.552032
	Glyma.01G158200	blue	0.502451	1.28008	1.24821	0.277359
	Glyma.01G158300	blue	0.52647	1.02203	1.41692	-0.0119633
	Glyma.01G161500	blue	1.52312	2.85185	0.691718	-0.81408
	Glyma.01G161600	blue	0.561	1.25894	0.251053	-0.52428
	Glyma.01G162200	blue	0.220737	1.07228	0.971624	-0.150847
	Glyma.01G164800	blue	0.638784	1.47562	0.307758	-0.923356
	Glyma.01G166000	blue	0.879153	2.61848	2.13418	-0.516728
	Glyma.01G167000	blue	-0.068687	2.37692	1.10757	-0.13661
	Glyma.01G169400	blue	0.408436	1.2796	1.34303	-0.143496
	Glyma.01G169800	blue	0.866202	1.04556	0.822589	-0.230194
	Glyma.01G175500	blue	0.376046	1.91369	2.0963	-0.613323
	Glyma.01G177400	blue	0.40984	1.40278	0.950368	-0.220205
	Glyma.01G177900	blue	0.414331	2.07317	0.39513	-0.483266
	Glyma.01G178500	blue	1.08959	4.24929	2.81881	-0.270293
	Glyma.01G179400	blue	0.471277	2.39154	2.99026	-0.140077
	Glyma.01G181800	blue	0.354647	2.20516	0.218921	-0.872913
	Glyma.01G182400	blue	0.56555	1.18292	0.729719	-0.915106
	Glyma.01G183800	blue	0.0326184	0.246595	1.30596	0.175578
	Glyma.01G185800	blue	0.405551	1.46981	0.858468	-0.686022
	Glyma.01G187500	blue	1.04564	2.17929	2.90693	0.108612
	Glyma.01G187800	blue	0.179849	1.51951	1.23059	-0.240865
	Glyma.01G192200	blue	0.520572	1.26043	1.21721	0.389934
	Glyma.01G192800	blue	0.174029	1.78869	2.16925	0.373522
	Glyma.01G198800	blue	0.029938	0.967606	1.04648	-0.0136
	Glyma.01G202500	blue	-0.0320361	1.2413	0.600221	0.046821
	Glyma.01G203100	blue	0.646686	1.60115	0.98852	-0.317157
	Glyma.01G203300	blue	0.56021	1.51155	0.945877	-0.0260687
	Glyma.01G204800	blue	0.0858536	2.71298	1.11589	-0.263601
	Glyma.01G206600	blue	-0.0986709	1.91558	0.815366	-0.136307
	Glyma.01G206700	blue	-0.0965667	1.34902	-0.512904	0.440835
	Glyma.01G207100	blue	0.715447	2.93393	2.13385	-0.0337579
	Glyma.01G210200	blue	0.744805	2.6943	1.45741	-0.0850111
	Glyma.01G211300	blue	0.409109	3.27587	1.84834	-0.108507
	Glyma.01G213000	blue	0.259263	1.46114	0.243975	-0.447802
	Glyma.01G214600	blue	-0.0370759	1.32936	0.556106	-0.108148
	Glyma.01G214800	blue	0.30274	1.01209	0.619101	0.0620461
	Glyma.01G217700	blue	0.0997539	1.84924	0.18044	-1.42269
	Glyma.01G218200	blue	0.595464	3.32296	2.11227	-0.732393
	Glyma.01G220600	blue	0.374206	0.563693	2.0239	0.228014
	Glyma.01G223400	blue	-0.307385	0.763716	1.47238	0.743292
	Glyma.01G224400	blue	1.13799	3.21561	1.77829	-0.719296
	Glyma.01G225500	blue	-0.507612	1.8592	2.34368	1.33909
	Glyma.01G225800	blue	0.607959	1.87747	2.2743	-0.16616
	Glyma.01G229000	blue	0.240047	1.08396	1.10481	-0.326427
	Glyma.01G234000	blue	0.0742893	1.40738	0.590496	-0.32549
	Glyma.01G241700	blue	1.49551	1.57307	0.839019	0.16843
	Glyma.01G242000	blue	-0.329414	1.92185	0.372065	-0.516874
	Glyma.02G000400	blue	0.597657	1.06059	0.875891	-0.349057
	Glyma.02G003200	blue	0.883585	1.53609	0.983665	-0.552007
	Glyma.02G007700	blue	0.656075	1.29612	0.894194	-0.111495
	Glyma.02G008800	blue	0.194479	1.25709	0.6236	-0.202378
	Glyma.02G014200	blue	0.282745	0.914429	1.64049	0.154899
	Glyma.02G015200	blue	-0.158611	1.18957	0.695762	-0.123607
	Glyma.02G020400	blue	0.0158038	0.67405	1.24221	0.115585
	Glyma.02G021600	blue	1.39234	2.20136	1.81792	-0.354414
	Glyma.02G021900	blue	0.865558	1.12027	0.473147	-0.332273
	Glyma.02G022000	blue	0.744451	1.8444	1.34915	-0.497402
	Glyma.02G023500	blue	0.541778	1.67217	0.744013	-0.337372
	Glyma.02G023800	blue	1.44763	0.957072	1.22966	-0.352794
	Glyma.02G023900	blue	1.04618	1.12504	1.94931	-0.336487
	Glyma.02G024200	blue	1.48067	1.40201	1.06397	-0.699915
	Glyma.02G027600	blue	0.835342	1.13127	0.88378	-0.301104
	Glyma.02G030800	blue	0.372563	1.20263	1.52423	0.126922
	Glyma.02G033500	blue	0.691005	1.46817	0.451079	-0.0926861
	Glyma.02G034000	blue	1.35542	2.70286	1.82254	-0.596557
	Glyma.02G034400	blue	2.2011	7.23312	5.1794	0.270196
	Glyma.02G036900	blue	-0.0259049	1.03369	0.728003	-0.0379575
	Glyma.02G039000	blue	0.518365	2.5923	2.3644	-0.443429
	Glyma.02G039100	blue	-0.112152	1.59716	1.67468	0.747314
	Glyma.02G039400	blue	0.159688	1.37046	1.41071	0.589652
	Glyma.02G040802	blue	1.65792	2.11675	1.27843	0.400312
	Glyma.02G042200	blue	1.6219	3.53095	2.62389	0.233534
	Glyma.02G042300	blue	0.988949	1.77281	0.945093	-0.251759
	Glyma.02G051600	blue	0.853765	2.86724	2.08906	-0.87053
	Glyma.02G052300	blue	0.381324	1.3327	1.04785	-0.0697396
	Glyma.02G052700	blue	0.750017	1.35516	1.61362	-0.243018
	Glyma.02G053100	blue	-0.717859	2.46797	0.0965908	-0.554099
	Glyma.02G058000	blue	1.36578	5.35187	2.62398	-1.04401
	Glyma.02G058051	blue	-0.568793	1.49474	1.46206	0.483009
	Glyma.02G058700	blue	0.206992	0.666616	1.11602	0.081433
	Glyma.02G058800	blue	0.707328	2.18776	1.47792	0.0154726
	Glyma.02G059200	blue	0.047515	4.11442	1.76101	0.147463
	Glyma.02G059500	blue	2.63006	5.40829	4.47884	-1.085
	Glyma.02G060900	blue	0.161838	1.87608	0.88539	-0.193665
	Glyma.02G061600	blue	0.423216	10.6804	3.33176	NA
	Glyma.02G062900	blue	1.50238	1.7573	2.22273	-0.207296
	Glyma.02G070000	blue	0.783377	1.20757	1.82061	-0.328497
	Glyma.02G070600	blue	0.717276	1.33552	0.243063	-0.421378
	Glyma.02G071700	blue	2.08009	1.50842	1.63229	0.603626
	Glyma.02G072200	blue	0.634768	4.87374	-0.853181	-1.26754
	Glyma.02G072300	blue	0.432515	1.05058	-0.57226	-0.908362
	Glyma.02G072500	blue	0.621537	1.84593	1.22693	-0.331267
	Glyma.02G072800	blue	1.31728	1.79924	2.61199	0.167157
	Glyma.02G080200	blue	0.294512	2.09172	0.18404	-1.08388
	Glyma.02G082500	blue	-0.00383883	3.58695	2.86868	-0.595939
	Glyma.02G086200	blue	0.450091	1.27888	0.315853	-0.0971559
	Glyma.02G087400	blue	0.292001	1.147	0.671001	0.349688
	Glyma.02G087800	blue	0.30911	1.03259	0.175368	-0.0936278
	Glyma.02G094500	blue	0.110795	1.41369	-0.260282	-0.276537
	Glyma.02G095900	blue	0.364478	1.08878	1.39869	0.551931
	Glyma.02G100000	blue	0.540196	1.76214	2.67607	0.452037
	Glyma.02G100300	blue	2.00349	1.94577	0.934377	-0.220289
	Glyma.02G100400	blue	0.956236	2.01663	0.874549	-0.667263
	Glyma.02G101100	blue	0.919232	1.47289	0.949439	0.197988
	Glyma.02G102800	blue	-0.119046	3.05464	1.95255	-0.261295
	Glyma.02G102900	blue	0.800006	1.05977	0.00568799	-0.605694
	Glyma.02G104300	blue	0.99558	1.39602	1.23687	-1.58724
	Glyma.02G105600	blue	0.316449	1.23711	0.0246221	-0.583581
	Glyma.02G109800	blue	1.18701	2.62607	1.60367	-1.15146
	Glyma.02G122500	blue	0.0190751	1.29376	1.55009	-0.221438
	Glyma.02G124700	blue	-0.274083	1.31458	0.360816	-0.539254
	Glyma.02G131500	blue	1.6282	2.76748	1.81551	-0.466576
	Glyma.02G131700	blue	0.988616	1.18724	0.985664	0.106996
	Glyma.02G133500	blue	0.603702	1.08504	0.131501	-0.617592
	Glyma.02G133800	blue	0.70865	2.13221	2.07486	0.115531
	Glyma.02G135100	blue	0.296876	1.77187	1.45173	0.528873
	Glyma.02G135900	blue	0.249155	1.53743	0.649612	0.0757587
	Glyma.02G136000	blue	0.376738	2.05185	0.56321	0.187135
	Glyma.02G136300	blue	0.423491	1.88928	2.11539	0.320889
	Glyma.02G136700	blue	0.404282	1.38745	0.301603	-0.486808
	Glyma.02G139700	blue	0.190435	1.5842	0.41469	-0.409414
	Glyma.02G141000	blue	0.156471	1.28514	0.644924	-0.0550735
	Glyma.02G145100	blue	1.0466	2.57149	1.26132	-0.550076
	Glyma.02G145300	blue	1.65186	2.81532	2.08477	-0.524768
	Glyma.02G146100	blue	0.284727	1.41704	0.804132	0.171417
	Glyma.02G147300	blue	-0.0115293	0.673713	2.53261	0.188725
	Glyma.02G148200	blue	2.55393	0.610799	-0.556016	-2.04028
	Glyma.02G148900	blue	0.0962163	1.18011	1.18324	0.253333
	Glyma.02G150550	blue	0.344096	0.22081	1.08955	-0.456586
	Glyma.02G150600	blue	0.530659	1.11043	1.68477	0.0622091
	Glyma.02G150700	blue	0.443239	2.597	1.32797	-0.359378
	Glyma.02G153100	blue	-0.532907	2.84888	1.93916	-0.558065
	Glyma.02G155902	blue	0.812447	1.54532	-0.0160121	-0.72601
	Glyma.02G162500	blue	0.284465	1.63671	0.882703	0.0691034
	Glyma.02G164100	blue	0.483	1.33519	0.263397	-0.423395
	Glyma.02G165800	blue	0.429012	0.890276	1.00782	-0.250392
	Glyma.02G166800	blue	-0.317296	1.37416	-0.410682	-0.610181
	Glyma.02G171900	blue	-0.095826	0.835225	1.50729	0.333494
	Glyma.02G178850	blue	0.521074	1.35488	1.15851	0.445299
	Glyma.02G181200	blue	-0.341616	0.433027	1.06802	0.0686931
	Glyma.02G187200	blue	0.42982	1.5808	-0.394937	-0.143293
	Glyma.02G190000	blue	1.18007	1.71073	0.751637	-0.38384
	Glyma.02G195300	blue	0.797548	1.213	-0.0771801	-0.616636
	Glyma.02G197300	blue	0.531007	0.230499	1.57401	-0.0443587
	Glyma.02G198000	blue	0.0219051	1.12392	0.310688	-0.0156334
	Glyma.02G203200	blue	0.797895	1.35275	0.656267	-0.0195069
	Glyma.02G203400	blue	1.11936	2.85845	3.01646	-0.353979
	Glyma.02G206500	blue	0.131847	0.963674	1.22085	-0.453882
	Glyma.02G207800	blue	0.290815	1.61983	0.656337	0.0271979
	Glyma.02G208000	blue	0.518144	1.08778	-0.234467	-0.815386
	Glyma.02G208500	blue	0.0820687	1.39213	0.410562	-0.555381
	Glyma.02G210300	blue	0.573565	2.30782	0.167808	-1.14314
	Glyma.02G213700	blue	1.33425	6.34706	4.2239	0.0642006
	Glyma.02G214400	blue	0.0635112	1.44531	1.39608	-0.118176
	Glyma.02G216200	blue	4.119	3.15712	1.85975	NA
	Glyma.02G217300	blue	0.0785869	1.0729	0.631018	0.232405
	Glyma.02G218200	blue	1.38287	2.91373	2.34382	-0.480939
	Glyma.02G220700	blue	0.652198	1.45351	0.746529	-0.218737
	Glyma.02G226900	blue	0.635363	1.37303	0.828622	-0.185618
	Glyma.02G228300	blue	1.33605	2.61925	-0.278478	-1.41369
	Glyma.02G237100	blue	0.139305	1.10874	-0.180568	-0.152372
	Glyma.02G238600	blue	0.588916	2.17081	2.52039	-0.000907206
	Glyma.02G239500	blue	1.12817	3.68181	2.88175	-0.017066
	Glyma.02G239800	blue	0.664952	2.97331	1.03869	-1.37149
	Glyma.02G241000	blue	1.10327	0.551809	1.65799	0.360169
	Glyma.02G242600	blue	0.61709	3.29305	0.290089	-0.0522622
	Glyma.02G243600	blue	0.594099	1.29556	1.06269	-0.250252
	Glyma.02G255200	blue	1.49216	1.81839	0.738756	-0.423338
	Glyma.02G255800	blue	1.03153	1.67708	2.81452	0.328487
	Glyma.02G259051	blue	1.5277	3.49109	-0.382725	-1.10213
	Glyma.02G260300	blue	1.09908	1.69916	0.352465	-0.200708
	Glyma.02G261900	blue	-0.321841	1.14793	0.871614	-0.761453
	Glyma.02G262500	blue	0.657373	1.4878	1.29437	-0.653474
	Glyma.02G264800	blue	1.12316	4.99425	2.30849	-0.796947
	Glyma.02G266000	blue	-1.22021	1.26724	0.175571	-0.809936
	Glyma.02G266300	blue	0.901272	1.76177	0.660819	-0.464942
	Glyma.02G268000	blue	-0.254341	1.84563	0.486693	0.443302
	Glyma.02G270500	blue	-0.825228	1.37477	0.400018	0.913137
	Glyma.02G272700	blue	0.105824	1.05409	0.774388	0.000249179
	Glyma.02G275900	blue	1.16791	2.35331	1.56525	-0.447277
	Glyma.02G276100	blue	0.00192168	2.43147	1.42916	-0.377413
	Glyma.02G283200	blue	0.0790469	1.21155	0.840306	-0.245614
	Glyma.02G288500	blue	1.55172	3.80217	2.68413	-0.163635
	Glyma.02G289300	blue	0.242855	1.0496	0.326414	-0.401892
	Glyma.02G289900	blue	0.848048	1.25352	0.54359	-0.638915
	Glyma.02G293600	blue	1.53472	2.98971	2.82856	-0.0567728
	Glyma.02G293700	blue	0.967984	3.28213	4.23135	0.177198
	Glyma.02G294800	blue	0.284908	0.690868	1.34689	0.148518
	Glyma.02G297100	blue	1.26572	4.44171	3.04911	-0.621129
	Glyma.02G297200	blue	1.01556	2.15033	0.987223	-0.530929
	Glyma.02G303800	blue	0.246506	1.08298	0.434226	0.0263668
	Glyma.02G306200	blue	0.374912	1.18376	2.43173	0.0318168
	Glyma.02G307400	blue	0.440767	2.32464	1.55766	0.0698805
	Glyma.03G001400	blue	0.124222	0.677123	1.27806	-0.243686
	Glyma.03G001500	blue	0.637727	0.332681	1.00553	-0.69677
	Glyma.03G006100	blue	0.819714	1.6888	1.81759	0.664291
	Glyma.03G010200	blue	0.255299	1.23889	0.461414	-0.494357
	Glyma.03G017000	blue	0.790256	1.55294	0.258685	-0.581822
	Glyma.03G017500	blue	1.15306	3.11977	2.38678	NA
	Glyma.03G017600	blue	0.0345814	1.00257	0.532685	0.179917
	Glyma.03G019700	blue	0.546768	0.584203	1.61078	0.445433
	Glyma.03G020100	blue	0.863321	1.04362	0.876549	-0.309092
	Glyma.03G022100	blue	0.140087	0.4101	1.06133	-0.272312
	Glyma.03G022800	blue	0.773447	2.90596	2.2928	-0.436436
	Glyma.03G023500	blue	-0.0112313	1.02891	0.857375	-0.245075
	Glyma.03G026600	blue	-0.232621	1.243	0.597321	-0.816141
	Glyma.03G029600	blue	0.250841	1.41255	1.85325	0.556215
	Glyma.03G029900	blue	1.32039	4.38429	2.5789	-0.821389
	Glyma.03G036000	blue	0.270506	1.65314	0.788807	-0.339238
	Glyma.03G036009	blue	-0.557435	4.37768	0.526026	NA
	Glyma.03G040900	blue	0.550618	2.12966	-0.253689	-0.502606
	Glyma.03G043675	blue	0.501446	1.35909	1.35911	0.43623
	Glyma.03G055900	blue	0.410662	1.24007	-0.580385	-0.392962
	Glyma.03G056400	blue	0.562773	1.67103	0.985824	-0.289299
	Glyma.03G058800	blue	0.163138	1.60897	1.21845	-0.344738
	Glyma.03G065400	blue	-0.517943	1.26968	0.335222	-0.265927
	Glyma.03G067200	blue	1.6887	2.18928	1.85892	-1.18219
	Glyma.03G074600	blue	0.385727	1.1393	0.657844	-0.123231
	Glyma.03G076100	blue	0.506111	1.83567	0.429779	-0.648792
	Glyma.03G078300	blue	0.46189	2.0549	1.12346	-0.156062
	Glyma.03G079200	blue	0.257181	1.55836	0.748981	-0.718459
	Glyma.03G079800	blue	0.695642	1.23563	0.698978	-0.0130205
	Glyma.03G082100	blue	0.21436	1.82256	1.25754	-0.448938
	Glyma.03G086000	blue	0.669542	1.48918	1.87193	0.4116
	Glyma.03G099000	blue	0.518851	1.30854	0.284113	-0.169067
	Glyma.03G099500	blue	0.116799	1.29778	1.00581	0.419103
	Glyma.03G113200	blue	9.11351	4.74306	1.77306	-4.32615
	Glyma.03G117800	blue	0.455471	2.67631	1.8059	-0.686957
	Glyma.03G118700	blue	0.36666	1.03556	0.463882	-0.41761
	Glyma.03G123300	blue	0.558175	1.38127	0.604725	-0.181478
	Glyma.03G126200	blue	-0.0191942	1.08954	0.4139	-0.187102
	Glyma.03G126800	blue	1.11883	1.66665	1.82642	-1.42897
	Glyma.03G126900	blue	0.967422	4.00857	2.47608	-0.573708
	Glyma.03G127000	blue	0.859003	0.540341	1.2415	-0.601267
	Glyma.03G129300	blue	-0.0793175	0.319359	1.23072	-1.11077
	Glyma.03G130200	blue	0.533185	1.21077	1.86405	-0.748667
	Glyma.03G130900	blue	1.43184	2.27364	1.05281	-0.273112
	Glyma.03G134800	blue	2.22233	1.26194	1.49239	-1.11326
	Glyma.03G137900	blue	1.49339	1.96445	1.38013	-0.536741
	Glyma.03G143800	blue	0.837595	1.59771	1.29146	-0.353257
	Glyma.03G147900	blue	-0.152116	1.448	0.480318	0.14165
	Glyma.03G148800	blue	1.86717	3.00519	3.40984	0.120284
	Glyma.03G149000	blue	0.411995	1.12643	0.871016	-0.288245
	Glyma.03G149400	blue	0.60074	1.02158	-0.0835532	-0.175908
	Glyma.03G149800	blue	0.229557	1.09506	0.457714	-0.0555816
	Glyma.03G150700	blue	0.0958793	0.0891294	1.06221	-0.0297552
	Glyma.03G152200	blue	1.11729	2.311	1.97696	-0.961298
	Glyma.03G155300	blue	0.567069	1.60108	0.241217	-0.749702
	Glyma.03G155800	blue	0.351331	1.9185	1.81937	0.595472
	Glyma.03G159100	blue	0.0277485	2.29237	1.05516	-0.643562
	Glyma.03G160200	blue	1.03551	1.56641	-0.272959	-0.497433
	Glyma.03G162700	blue	-0.739149	2.37455	-0.217056	-0.291976
	Glyma.03G165200	blue	0.423383	2.51175	1.54304	0.102459
	Glyma.03G174500	blue	0.57929	1.02596	0.0670621	-0.872633
	Glyma.03G181400	blue	0.601827	1.5649	0.979796	-0.00103812
	Glyma.03G181500	blue	0.495596	3.30206	4.23066	NA
	Glyma.03G185600	blue	0.186824	2.82261	-0.459737	-0.0910578
	Glyma.03G186300	blue	0.693969	2.07772	1.30608	-1.0014
	Glyma.03G187700	blue	0.273547	1.25779	0.680489	-1.2008
	Glyma.03G189100	blue	1.81657	5.58817	3.00144	-1.06074
	Glyma.03G191400	blue	0.877727	2.53021	1.66964	-0.247303
	Glyma.03G192000	blue	0.0775799	4.22272	2.58694	-0.266297
	Glyma.03G192100	blue	-0.142615	1.08817	1.64012	0.271677
	Glyma.03G196100	blue	0.14244	1.04666	1.54532	-0.000832187
	Glyma.03G199700	blue	0.258327	0.809157	1.11589	-0.0818645
	Glyma.03G200700	blue	0.346266	1.50121	1.09319	0.0343063
	Glyma.03G201100	blue	2.01079	0.777633	0.377278	-0.73529
	Glyma.03G201200	blue	0.598796	2.0142	-0.384806	-0.874319
	Glyma.03G201500	blue	1.83322	1.23578	-0.830468	-1.00224
	Glyma.03G201550	blue	1.005	1.61747	-1.43957	-1.24444
	Glyma.03G202600	blue	0.142812	1.7585	-0.890362	-0.497127
	Glyma.03G203100	blue	0.012277	1.45816	1.0807	0.541207
	Glyma.03G203600	blue	1.06294	1.30142	0.5884	-0.279423
	Glyma.03G205400	blue	1.01604	2.27736	1.74639	0.805412
	Glyma.03G205900	blue	-0.301292	1.46442	1.86451	0.836148
	Glyma.03G209100	blue	0.517298	1.40587	2.66076	0.886203
	Glyma.03G209800	blue	0.0863519	0.826047	1.1252	-0.151247
	Glyma.03G210800	blue	0.240581	1.1736	1.08583	0.210065
	Glyma.03G212400	blue	-0.456117	1.17082	0.619508	0.220419
	Glyma.03G214100	blue	0.645193	0.932205	-0.437235	-1.18997
	Glyma.03G215500	blue	-0.0426306	2.10847	0.959839	-0.735412
	Glyma.03G217200	blue	0.742989	1.14147	1.51122	0.807168
	Glyma.03G218700	blue	0.694716	1.08671	1.38073	-0.737216
	Glyma.03G219000	blue	1.29348	3.34481	2.35108	-0.485248
	Glyma.03G219033	blue	2.77359	3.1567	2.5359	-0.839633
	Glyma.03G219066	blue	1.54582	3.13538	3.01825	NA
	Glyma.03G219100	blue	1.49228	3.25245	2.80543	-0.35461
	Glyma.03G219300	blue	0.467391	1.31862	1.28366	-0.397267
	Glyma.03G219400	blue	0.603067	2.09296	1.5572	-0.519812
	Glyma.03G219900	blue	0.895365	0.795432	2.65503	-0.147993
	Glyma.03G220100	blue	0.0147452	2.97634	2.1579	0.140004
	Glyma.03G225300	blue	0.486947	1.35946	1.25744	0.925427
	Glyma.03G226800	blue	2.21162	4.60348	3.70147	-1.12819
	Glyma.03G235700	blue	-0.205706	0.450302	1.05244	-0.0990104
	Glyma.03G241500	blue	0.562803	2.79492	1.52769	-0.741421
	Glyma.03G247100	blue	1.00692	2.34503	0.724658	-1.43064
	Glyma.03G249900	blue	0.395184	NA	2.2257	-0.417776
	Glyma.03G253500	blue	2.28753	4.08231	3.44903	-0.21522
	Glyma.03G253600	blue	2.80433	6.0073	4.21171	-1.01978
	Glyma.03G253700	blue	1.44349	3.85348	3.69448	-0.161904
	Glyma.03G255100	blue	0.537074	1.64655	0.777988	0.210441
	Glyma.03G255200	blue	0.0281237	0.591472	1.28232	0.509067
	Glyma.03G256200	blue	0.104785	1.37447	-0.283377	-0.421837
	Glyma.03G256300	blue	0.126037	0.853195	1.3535	0.408202
	Glyma.03G256600	blue	0.768869	1.71175	1.12177	0.157575
	Glyma.03G256700	blue	1.32503	1.98164	1.02359	-0.308258
	Glyma.03G257800	blue	0.489688	1.1821	0.813341	-0.180942
	Glyma.03G258600	blue	0.663437	1.26306	0.772419	-0.249527
	Glyma.04G001800	blue	0.259095	0.695797	1.13501	-0.0183474
	Glyma.04G009300	blue	-1.10814	2.22864	0.610109	-0.250273
	Glyma.04G009400	blue	0.943199	1.32053	0.886225	-0.338978
	Glyma.04G011000	blue	0.00258075	1.5682	1.26138	-0.0581077
	Glyma.04G012400	blue	0.315653	2.54858	1.56565	-0.464244
	Glyma.04G017200	blue	0.750785	1.62661	1.15591	-0.712826
	Glyma.04G018700	blue	-0.163211	2.30405	3.57615	NA
	Glyma.04G019200	blue	-0.310384	1.86405	0.164147	-1.01871
	Glyma.04G019900	blue	0.135292	1.27522	1.27205	0.109363
	Glyma.04G021200	blue	0.0778631	1.72991	-0.679034	-1.02299
	Glyma.04G022300	blue	NA	1.54362	0.624207	-0.871175
	Glyma.04G024000	blue	0.911821	1.20673	2.88619	0.190992
	Glyma.04G030900	blue	0.977025	2.03057	0.51666	-1.12428
	Glyma.04G032000	blue	0.235791	2.19535	2.15698	1.65463
	Glyma.04G032400	blue	-0.256829	1.19301	1.366	0.0635072
	Glyma.04G032800	blue	0.00794692	1.19462	1.51723	-0.587054
	Glyma.04G037700	blue	0.561918	1.49441	0.65003	-0.0438869
	Glyma.04G040400	blue	1.29124	1.67418	1.63768	-0.781524
	Glyma.04G041200	blue	0.20117	2.5659	1.50154	-0.647872
	Glyma.04G042100	blue	1.424	4.70551	-0.621052	-2.00885
	Glyma.04G042300	blue	1.17683	3.69683	2.12432	-1.03828
	Glyma.04G044900	blue	0.338799	1.37689	-0.141788	-0.142858
	Glyma.04G046800	blue	0.915501	2.16307	1.26152	-0.659736
	Glyma.04G049200	blue	3.69703	7.46967	3.58826	-3.08183
	Glyma.04G050200	blue	0.461208	1.48272	0.362428	-0.342184
	Glyma.04G050300	blue	0.478876	2.09251	1.00725	-0.768989
	Glyma.04G052100	blue	0.21849	1.98453	1.70511	0.0710534
	Glyma.04G052600	blue	0.63055	2.01984	1.21019	-0.590062
	Glyma.04G054200	blue	1.12547	2.12084	2.38294	-0.266644
	Glyma.04G055801	blue	0.0205368	3.75864	2.98604	-0.726382
	Glyma.04G056400	blue	0.728261	0.96677	1.23923	-0.266099
	Glyma.04G057900	blue	-0.0555281	0.753276	1.06096	-0.0396867
	Glyma.04G059800	blue	1.50794	2.83626	2.29459	-0.517147
	Glyma.04G060300	blue	1.30689	1.12727	0.384522	-0.870322
	Glyma.04G062600	blue	0.198956	2.26133	2.00763	-0.604737
	Glyma.04G066300	blue	1.21925	3.90498	1.64118	-1.13244
	Glyma.04G068000	blue	0.462159	1.47221	1.47561	-0.0601001
	Glyma.04G069700	blue	-0.161194	1.15475	0.302984	-0.699015
	Glyma.04G074100	blue	0.247671	1.36266	1.14488	-0.225259
	Glyma.04G075100	blue	0.170048	2.02266	0.92462	0.0782966
	Glyma.04G075700	blue	-0.30883	1.61973	2.79806	1.15692
	Glyma.04G076000	blue	0.406345	1.89678	0.727697	-0.430503
	Glyma.04G079300	blue	0.718717	1.13662	2.57605	-0.0778976
	Glyma.04G088700	blue	0.733212	1.84656	0.348656	0.0219906
	Glyma.04G090000	blue	-0.305693	2.15523	-1.5142	-0.994359
	Glyma.04G094300	blue	0.572671	1.75193	1.25328	0.118646
	Glyma.04G098100	blue	0.00225324	1.4096	0.762129	-0.343408
	Glyma.04G101500	blue	0.350606	1.31858	1.10631	-0.201171
	Glyma.04G117800	blue	0.130062	1.33613	1.11272	0.104251
	Glyma.04G123100	blue	0.664956	1.61703	0.507684	-0.353599
	Glyma.04G129800	blue	6.25629	0.949689	2.68313	NA
	Glyma.04G134200	blue	0.650195	2.73593	0.325204	-0.337041
	Glyma.04G145000	blue	0.0939582	1.0597	0.77263	-0.151985
	Glyma.04G147700	blue	0.702272	1.79773	1.75713	-0.708318
	Glyma.04G154000	blue	0.230116	1.09092	1.43034	0.169116
	Glyma.04G168400	blue	0.113099	3.06461	1.37364	0.0899881
	Glyma.04G169900	blue	-1.432	0.860631	1.55758	0.952189
	Glyma.04G175900	blue	0.748428	2.3449	2.61251	0.372499
	Glyma.04G180800	blue	-0.107737	1.53232	1.0033	0.00602553
	Glyma.04G180900	blue	0.652846	1.94491	0.842898	-0.323815
	Glyma.04G189000	blue	0.947511	2.14757	2.13207	0.741948
	Glyma.04G193900	blue	0.688027	1.71736	1.14863	-0.692556
	Glyma.04G195300	blue	1.10524	2.4107	1.78189	-0.196839
	Glyma.04G196800	blue	0.19851	1.28768	1.45028	0.259484
	Glyma.04G197300	blue	0.2793	2.09297	3.72796	0.536425
	Glyma.04G199400	blue	1.96607	3.18664	1.44381	-1.199
	Glyma.04G200300	blue	0.425454	1.16782	0.622876	0.0253679
	Glyma.04G203300	blue	0.626758	1.07783	1.04923	-0.492976
	Glyma.04G205400	blue	0.053032	1.10839	0.247495	-0.181793
	Glyma.04G207900	blue	0.462381	1.23424	1.53965	0.292073
	Glyma.04G210900	blue	0.864116	3.91633	3.97502	0.0147073
	Glyma.04G211000	blue	0.413326	1.08039	0.698901	-0.375181
	Glyma.04G212100	blue	1.35983	2.38935	1.23038	-0.41257
	Glyma.04G215500	blue	0.257878	2.11563	0.416929	-0.492372
	Glyma.04G223700	blue	0.10742	1.21273	1.0876	0.264223
	Glyma.04G226600	blue	0.962575	1.31777	0.92905	-0.263552
	Glyma.04G228400	blue	0.790467	1.55243	0.988702	-0.368321
	Glyma.04G228800	blue	0.747281	1.65781	0.539626	-0.713485
	Glyma.04G230400	blue	-0.259166	1.13359	-0.136831	-1.19173
	Glyma.04G231400	blue	0.631403	2.63121	3.3879	0.0012638
	Glyma.04G232200	blue	1.06677	1.40935	0.333105	-0.554254
	Glyma.04G233200	blue	0.283498	1.29524	0.282136	-0.193799
	Glyma.04G236500	blue	0.654266	1.1013	0.613479	0.114144
	Glyma.04G236900	blue	0.295718	1.14348	0.781258	-0.495713
	Glyma.04G239000	blue	0.663327	1.58632	1.15299	-0.419323
	Glyma.04G239400	blue	0.487698	3.38885	1.83536	0.324697
	Glyma.04G239900	blue	0.317458	0.932427	2.03041	0.0998265
	Glyma.04G243500	blue	0.497775	1.13629	1.43872	0.0151369
	Glyma.04G249400	blue	1.03864	2.55803	1.90659	-0.129974
	Glyma.04G251000	blue	0.0444457	4.37732	3.94833	-0.0650807
	Glyma.04G252100	blue	0.573437	2.09149	1.19211	0.226411
	Glyma.04G253900	blue	0.098981	1.09152	0.220712	0.285049
	Glyma.04G254300	blue	0.314116	1.21241	1.33287	-0.0512292
	Glyma.05G004400	blue	1.59618	3.81782	0.78787	-0.0847365
	Glyma.05G009902	blue	2.1985	4.06948	3.43337	0.484903
	Glyma.05G010000	blue	0.945818	1.629	0.740675	-0.323105
	Glyma.05G013500	blue	0.257108	1.12048	0.980896	0.0677879
	Glyma.05G018000	blue	0.814087	1.2793	0.759092	-0.145734
	Glyma.05G021300	blue	0.299688	1.07705	0.900336	-0.343963
	Glyma.05G021700	blue	0.0963089	1.39	0.584617	-0.226825
	Glyma.05G025200	blue	0.0633048	1.05853	0.76551	0.0844291
	Glyma.05G025500	blue	0.0865915	1.88584	0.743662	-0.268396
	Glyma.05G025900	blue	0.676453	0.962457	1.76031	-0.372885
	Glyma.05G033600	blue	1.33443	2.04108	0.117509	-1.14837
	Glyma.05G043900	blue	1.07416	2.01563	1.41485	0.405914
	Glyma.05G045700	blue	1.57273	1.35752	1.65254	-0.74883
	Glyma.05G045800	blue	0.869982	0.564814	1.23246	-0.244195
	Glyma.05G054000	blue	0.109038	2.51035	0.843287	-0.799477
	Glyma.05G054100	blue	-0.921851	1.65826	0.855087	0.227983
	Glyma.05G055700	blue	0.607461	1.19033	0.45696	-0.912332
	Glyma.05G062300	blue	1.34925	2.44816	1.54798	-0.180503
	Glyma.05G063600	blue	-0.180306	1.7821	-0.170552	-0.401741
	Glyma.05G065700	blue	2.95486	-0.368065	0.420503	-2.41075
	Glyma.05G067200	blue	0.435168	1.44485	0.912243	-0.405205
	Glyma.05G068000	blue	0.970128	3.16115	2.10499	-0.947804
	Glyma.05G069200	blue	-0.257112	3.82212	1.75802	0.140097
	Glyma.05G077200	blue	0.482042	1.27276	0.748387	-0.148468
	Glyma.05G080500	blue	0.168058	0.122619	1.13413	-0.00812005
	Glyma.05G082400	blue	1.96123	4.23167	2.00864	-1.25182
	Glyma.05G084800	blue	-1.73714	1.52726	1.11379	-1.51945
	Glyma.05G094400	blue	0.722005	2.04805	-0.585654	-0.658075
	Glyma.05G101200	blue	0.909639	3.27453	-0.378436	-1.4367
	Glyma.05G103000	blue	-0.107543	2.34386	1.63624	-0.108683
	Glyma.05G105300	blue	0.0932996	1.46756	1.44245	0.115853
	Glyma.05G111700	blue	0.513206	1.1975	2.77404	0.084289
	Glyma.05G112000	blue	1.59535	3.74487	-1.43444	-1.96251
	Glyma.05G112500	blue	0.141594	3.10892	0.351409	-0.814594
	Glyma.05G114800	blue	1.1781	2.17558	1.57674	-0.364224
	Glyma.05G121500	blue	0.56911	1.5214	3.90267	-0.0307632
	Glyma.05G126800	blue	3.29066	NA	3.26881	-2.26073
	Glyma.05G127000	blue	0.551016	1.11346	0.712478	-0.389532
	Glyma.05G128200	blue	1.14943	0.360974	-0.4495	-1.27977
	Glyma.05G134800	blue	0.672597	1.65997	1.18371	-0.297006
	Glyma.05G137500	blue	0.406764	1.43482	1.25898	0.329755
	Glyma.05G138267	blue	-1.0236	1.76023	0.846578	-0.212681
	Glyma.05G139200	blue	0.380168	1.02347	0.744082	-0.125244
	Glyma.05G147100	blue	-0.17643	1.53743	2.13334	1.49678
	Glyma.05G147400	blue	0.229575	1.56299	1.17546	-0.0400972
	Glyma.05G148100	blue	0.484249	1.29155	0.618752	-0.312638
	Glyma.05G150400	blue	-0.137566	1.00762	0.0261728	-0.26545
	Glyma.05G152200	blue	0.152502	1.44669	0.982774	-0.979997
	Glyma.05G152300	blue	0.454056	2.44229	0.67112	-0.587388
	Glyma.05G155400	blue	0.513817	1.95667	1.12502	0.00379731
	Glyma.05G155500	blue	1.8976	5.96228	3.37189	0.126134
	Glyma.05G155600	blue	0.931908	2.65209	1.69973	-0.733484
	Glyma.05G158200	blue	0.501055	2.35116	1.10269	-0.422203
	Glyma.05G158250	blue	1.42273	5.37841	3.59572	0.29034
	Glyma.05G160700	blue	-1.47048	1.07527	2.98701	-0.0583754
	Glyma.05G161600	blue	1.1203	-0.450569	1.56591	-1.10719
	Glyma.05G162500	blue	2.97113	4.0245	3.85676	-0.135687
	Glyma.05G165300	blue	0.0840181	0.942157	1.0425	0.33131
	Glyma.05G166600	blue	0.0522371	0.368478	1.04605	-0.0534895
	Glyma.05G168400	blue	1.92857	3.10239	2.4537	-0.811943
	Glyma.05G169400	blue	0.987627	1.30644	1.36369	-0.403671
	Glyma.05G173400	blue	2.55863	3.85559	3.12147	-0.349702
	Glyma.05G174200	blue	1.47566	2.20802	2.19941	0.128215
	Glyma.05G176500	blue	-0.14749	0.642418	1.04035	0.102334
	Glyma.05G177200	blue	0.603111	0.780078	1.58331	0.339556
	Glyma.05G178900	blue	1.00155	1.08772	1.11382	-0.183276
	Glyma.05G179000	blue	0.14406	0.753895	1.03734	-0.0307188
	Glyma.05G179200	blue	1.34871	2.89569	1.52254	-0.732486
	Glyma.05G180100	blue	1.47751	2.30152	1.14266	-0.668246
	Glyma.05G180200	blue	NA	2.7838	1.22417	0.0302775
	Glyma.05G184500	blue	0.24909	0.956599	2.31842	-0.475872
	Glyma.05G186500	blue	0.258637	1.47988	1.17183	-0.186595
	Glyma.05G186700	blue	0.235852	2.25217	0.0478978	-1.44321
	Glyma.05G186800	blue	0.226141	2.06651	0.359965	-0.990424
	Glyma.05G188900	blue	0.0250588	2.13895	0.899707	0.077618
	Glyma.05G190100	blue	0.828357	1.9119	0.812337	-0.726417
	Glyma.05G196300	blue	-0.686193	2.78898	0.583029	-0.412293
	Glyma.05G197400	blue	1.82292	1.28014	1.47259	-1.12806
	Glyma.05G197600	blue	0.184397	1.30394	1.37646	0.769402
	Glyma.05G198900	blue	0.435993	2.25052	1.63948	-0.2643
	Glyma.05G199000	blue	0.460979	1.55466	0.683591	-0.287577
	Glyma.05G200101	blue	1.73558	0.400419	2.11818	0.0758369
	Glyma.05G201300	blue	0.086838	3.82862	2.43021	0.482361
	Glyma.05G202500	blue	-0.080737	1.11552	-0.0542088	-0.752076
	Glyma.05G202700	blue	0.806536	11.169	5.36643	NA
	Glyma.05G204700	blue	0.647762	2.23813	1.68228	-0.353493
	Glyma.05G205200	blue	0.272071	1.30196	1.20392	0.127714
	Glyma.05G206200	blue	-0.0328678	3.26705	2.17496	-1.81217
	Glyma.05G209100	blue	0.648688	1.25412	0.532893	-0.529857
	Glyma.05G210300	blue	-0.013661	1.28959	1.0018	0.264957
	Glyma.05G212300	blue	0.194935	1.05637	0.194591	-0.696134
	Glyma.05G215600	blue	-0.0160904	1.15629	1.06473	-0.229421
	Glyma.05G224500	blue	0.536974	3.19054	1.43882	-0.0805951
	Glyma.05G225900	blue	0.984179	4.77181	2.89926	-1.5369
	Glyma.05G230400	blue	1.58959	3.63579	0.696011	-1.82238
	Glyma.05G233200	blue	0.370409	1.45774	1.20084	-0.189031
	Glyma.05G233400	blue	1.32988	2.77815	2.24039	-0.0714803
	Glyma.05G233700	blue	1.14963	1.274	3.42986	NA
	Glyma.05G234600	blue	0.623704	1.33569	0.295595	-0.957933
	Glyma.05G235100	blue	0.282194	0.84957	1.42416	NA
	Glyma.05G235800	blue	1.26358	0.763231	1.87675	0.0982702
	Glyma.05G236600	blue	0.644094	5.05349	5.62728	0.417961
	Glyma.05G236800	blue	0.109177	0.0601257	0.67307	-1.21117
	Glyma.05G242300	blue	-0.552995	0.373266	1.76087	0.461166
	Glyma.05G242502	blue	-0.0223196	1.563	0.512401	0.232752
	Glyma.05G244600	blue	0.401176	0.948686	1.1343	0.103075
	Glyma.05G247800	blue	0.989155	1.74616	2.0504	0.281694
	Glyma.06G003550	blue	1.54464	2.91073	3.27629	-0.518765
	Glyma.06G007300	blue	0.140284	1.01262	1.03609	-0.0162511
	Glyma.06G009900	blue	0.0376732	0.592296	1.09864	-0.293319
	Glyma.06G014600	blue	0.147199	1.0133	0.363669	-0.048863
	Glyma.06G017900	blue	0.904871	1.53084	1.35529	-0.204815
	Glyma.06G018300	blue	0.298998	0.719487	1.08068	0.284585
	Glyma.06G018900	blue	0.55438	3.6438	3.46847	-0.0907706
	Glyma.06G019200	blue	0.419376	2.08851	2.19065	0.439198
	Glyma.06G021400	blue	1.68731	2.30212	1.769	-1.02176
	Glyma.06G024200	blue	0.138252	1.0885	1.62869	0.0055537
	Glyma.06G031000	blue	1.85165	2.54459	0.078237	-0.942175
	Glyma.06G031100	blue	NA	6.02324	-0.0474708	-2.68792
	Glyma.06G035100	blue	-1.12809	1.34225	0.68193	0.067903
	Glyma.06G035400	blue	0.245833	1.55375	0.871519	0.162091
	Glyma.06G037000	blue	0.225049	1.19257	0.0624492	-0.88163
	Glyma.06G037100	blue	-0.204911	2.37473	0.705689	-0.294001
	Glyma.06G042000	blue	-0.173343	3.95946	1.09023	-1.62572
	Glyma.06G042100	blue	0.122465	3.32979	1.53463	-0.985234
	Glyma.06G045400	blue	0.645135	1.34182	-0.0791395	-0.0889609
	Glyma.06G046800	blue	0.576455	1.26043	0.650757	0.252049
	Glyma.06G050100	blue	2.02243	4.9883	3.00623	-1.20241
	Glyma.06G050300	blue	1.5241	2.59477	2.26685	-1.09262
	Glyma.06G051800	blue	1.74423	3.91775	5.18666	NA
	Glyma.06G052500	blue	0.520134	1.38514	0.81556	-0.261932
	Glyma.06G053300	blue	0.36522	2.68348	1.65692	0.0618081
	Glyma.06G055200	blue	0.335598	1.52515	2.27294	-0.249575
	Glyma.06G056500	blue	0.984976	1.09533	1.47856	-0.41046
	Glyma.06G056600	blue	-0.227066	2.19512	1.83923	0.86247
	Glyma.06G058900	blue	0.325592	1.10929	1.7728	1.56793
	Glyma.06G059600	blue	0.401046	1.36586	1.34907	-0.413955
	Glyma.06G060800	blue	0.760284	1.662	1.30115	-0.345427
	Glyma.06G062000	blue	0.906391	0.0921996	2.16349	-2.4748
	Glyma.06G062367	blue	0.911677	1.53709	2.40245	0.0674957
	Glyma.06G063700	blue	-0.261734	1.63481	1.27302	-0.302425
	Glyma.06G067500	blue	-0.398466	1.57744	1.52335	1.22382
	Glyma.06G067700	blue	0.150067	2.56148	0.390615	-0.88606
	Glyma.06G071400	blue	0.315007	2.11659	1.69929	-0.00734094
	Glyma.06G072000	blue	0.0386793	1.61888	0.711248	-0.0794602
	Glyma.06G079000	blue	0.110201	2.35123	1.44595	-0.438718
	Glyma.06G079500	blue	0.314182	3.93786	1.14296	-0.179618
	Glyma.06G082100	blue	0.0317489	1.08227	0.617465	-0.364611
	Glyma.06G087400	blue	0.355305	1.96	1.40765	-0.0907738
	Glyma.06G088400	blue	0.910705	0.298148	0.540599	-1.46135
	Glyma.06G090700	blue	0.585668	1.3646	0.298151	0.333529
	Glyma.06G095451	blue	0.0906781	1.2304	0.61986	0.0848562
	Glyma.06G098000	blue	0.538838	1.40709	1.51592	-0.162958
	Glyma.06G099000	blue	-0.136676	1.03189	1.28207	0.337642
	Glyma.06G099800	blue	0.46703	1.89565	1.54566	-0.585729
	Glyma.06G101400	blue	0.741573	1.21176	0.901744	-1.06676
	Glyma.06G102300	blue	0.512229	1.9029	0.941446	-0.467701
	Glyma.06G103200	blue	0.0193429	1.35251	1.95465	-0.0339963
	Glyma.06G104800	blue	0.392845	1.98413	1.80882	-0.178952
	Glyma.06G107300	blue	0.692937	2.8961	1.0248	0.1403
	Glyma.06G111600	blue	0.23297	2.40065	2.16933	0.0886105
	Glyma.06G114400	blue	0.0262426	0.251531	1.5283	-0.0530248
	Glyma.06G115100	blue	0.460614	1.92724	0.118572	-0.639279
	Glyma.06G115200	blue	0.479421	1.8463	1.17176	-0.0303664
	Glyma.06G120300	blue	0.956289	3.28467	0.867262	-0.5164
	Glyma.06G120600	blue	0.914526	2.03532	0.906655	-0.0295915
	Glyma.06G121300	blue	0.692892	1.42367	2.51898	-0.17561
	Glyma.06G124000	blue	0.55664	0.761646	1.34579	0.304356
	Glyma.06G124400	blue	0.00756065	1.29293	-0.16529	-0.18085
	Glyma.06G124700	blue	2.46509	2.41985	1.73777	-0.289724
	Glyma.06G127300	blue	0.372222	0.89658	1.4879	0.14086
	Glyma.06G127800	blue	0.314917	1.01634	1.11806	0.148111
	Glyma.06G133800	blue	0.602065	1.37109	2.59697	0.426985
	Glyma.06G135100	blue	0.253943	1.12209	0.0454244	-0.238125
	Glyma.06G136000	blue	1.09995	1.15474	-0.534275	-0.858305
	Glyma.06G136500	blue	1.10877	1.95459	0.972661	-0.342829
	Glyma.06G141200	blue	-0.135524	1.75374	2.5834	1.02483
	Glyma.06G145100	blue	0.523074	1.14799	0.769737	-0.0357096
	Glyma.06G147100	blue	0.0666955	2.33916	3.0941	1.24499
	Glyma.06G150300	blue	0.0926682	2.98992	1.96584	-0.518877
	Glyma.06G150400	blue	0.384054	2.65784	2.29753	0.271248
	Glyma.06G150500	blue	0.262105	3.20896	1.64472	-0.213432
	Glyma.06G150550	blue	NA	6.97284	1.7986	NA
	Glyma.06G150600	blue	1.92014	1.79909	0.167228	-0.654275
	Glyma.06G150701	blue	1.55098	1.89464	0.141232	-0.51518
	Glyma.06G151400	blue	-0.0629396	1.05705	1.24978	0.256932
	Glyma.06G157400	blue	0.77265	1.39008	-0.335805	-0.363251
	Glyma.06G159100	blue	-0.0144448	0.586951	1.24802	-0.0545506
	Glyma.06G159800	blue	0.116097	0.998951	1.17166	0.328444
	Glyma.06G162200	blue	1.21071	2.6567	1.62884	-0.834289
	Glyma.06G162400	blue	0.163902	1.01503	0.0774549	-0.559812
	Glyma.06G165200	blue	0.584517	0.679838	1.04678	-0.280803
	Glyma.06G168300	blue	0.945946	4.79458	3.95723	-0.573541
	Glyma.06G168900	blue	0.0457487	0.812613	1.00671	0.437088
	Glyma.06G170700	blue	0.968171	3.61615	2.52722	-0.213267
	Glyma.06G176100	blue	0.939368	2.31747	1.18312	0.0385123
	Glyma.06G176300	blue	0.641068	1.35052	1.18796	-0.0963875
	Glyma.06G178000	blue	0.43966	1.15975	0.886354	-0.78978
	Glyma.06G179200	blue	0.471079	1.91503	2.69529	-0.704359
	Glyma.06G182000	blue	0.11513	1.68889	1.47304	-0.0409262
	Glyma.06G184150	blue	1.81785	1.52253	-0.0787171	-1.25039
	Glyma.06G184200	blue	1.01809	1.8281	0.0771213	-1.01128
	Glyma.06G184300	blue	0.0995264	1.20013	0.476302	-0.41769
	Glyma.06G194800	blue	0.204134	0.60341	1.20857	-0.125723
	Glyma.06G198550	blue	1.0878	0.699058	1.33341	-0.682383
	Glyma.06G205800	blue	0.544235	1.24858	0.205183	-0.232293
	Glyma.06G209600	blue	0.181745	1.90123	0.681192	-0.776867
	Glyma.06G221900	blue	0.867256	1.76366	1.3662	-0.507626
	Glyma.06G235500	blue	1.8371	4.08655	2.25113	-1.12734
	Glyma.06G235600	blue	1.75464	4.39018	4.00187	NA
	Glyma.06G238400	blue	-0.0822407	0.491472	1.1492	0.429151
	Glyma.06G238876	blue	0.00047205	1.5296	1.05328	0.0403916
	Glyma.06G239500	blue	0.360872	1.06899	0.0704335	-0.519601
	Glyma.06G240000	blue	0.410961	1.01537	0.910151	-0.313242
	Glyma.06G242900	blue	-0.987257	1.90302	1.33148	-0.744344
	Glyma.06G248900	blue	0.886109	1.92604	-0.0443629	-1.42753
	Glyma.06G249400	blue	0.812997	2.41537	1.16902	-1.01824
	Glyma.06G254700	blue	0.619289	1.6642	1.04606	-0.178846
	Glyma.06G255300	blue	1.55996	3.77776	3.26685	0.264568
	Glyma.06G261000	blue	0.89413	2.34379	1.5589	-0.150803
	Glyma.06G262100	blue	1.05221	0.941218	1.01366	-0.135252
	Glyma.06G262300	blue	0.880191	1.85051	1.60321	-0.709544
	Glyma.06G263100	blue	1.32322	4.75097	2.24162	-0.18828
	Glyma.06G266700	blue	0.38895	3.03212	1.59987	-0.150343
	Glyma.06G275500	blue	0.293921	2.21811	2.02389	-0.616366
	Glyma.06G279900	blue	0.662157	1.22724	1.38642	-2.72002
	Glyma.06G292200	blue	0.600361	0.469649	0.131412	-1.05927
	Glyma.06G293350	blue	2.26513	4.47899	2.44541	-1.3999
	Glyma.06G293400	blue	0.790779	3.02106	2.47024	0.0539728
	Glyma.06G293450	blue	-0.090309	0.860762	1.11279	-0.284542
	Glyma.06G295500	blue	1.93027	1.79692	1.88521	-0.809157
	Glyma.06G295600	blue	1.918	1.97281	1.94422	-0.312296
	Glyma.06G295700	blue	1.69831	1.63861	1.73933	-0.38318
	Glyma.06G296800	blue	2.24927	1.50759	1.40675	-1.28676
	Glyma.06G300900	blue	0.581858	2.50893	0.785849	-0.716043
	Glyma.06G303200	blue	3.43347	6.03171	4.32014	-1.02369
	Glyma.06G303502	blue	-0.132666	0.839229	1.21577	-0.10891
	Glyma.06G306300	blue	0.121189	1.05626	0.572666	-0.161665
	Glyma.06G307900	blue	-0.190112	2.22836	1.12189	-0.606811
	Glyma.06G310100	blue	0.546335	1.33081	0.652267	-0.0458612
	Glyma.06G310800	blue	0.210487	0.453013	1.4388	0.233862
	Glyma.06G315100	blue	1.00636	0.480299	-0.00640823	-1.09072
	Glyma.06G319700	blue	0.974269	2.9674	2.43219	-1.84896
	Glyma.06G323700	blue	0.87054	2.4956	2.3188	0.36726
	Glyma.07G003300	blue	0.156386	1.16715	0.509874	0.097883
	Glyma.07G013900	blue	0.775459	3.36375	2.0687	-0.11484
	Glyma.07G019100	blue	1.95462	2.33544	1.30996	-1.10511
	Glyma.07G021000	blue	0.686684	0.982896	-0.226891	-1.04465
	Glyma.07G021300	blue	0.786091	1.75108	0.797651	-1.13353
	Glyma.07G021800	blue	1.14268	2.85619	1.85577	-0.354763
	Glyma.07G023500	blue	-0.263735	0.979749	1.22706	-0.0618948
	Glyma.07G026300	blue	0.481695	2.31138	1.34458	0.737252
	Glyma.07G027850	blue	0.214968	0.525473	1.28721	0.456076
	Glyma.07G028300	blue	1.15197	2.21702	1.67207	-0.105991
	Glyma.07G028600	blue	0.841036	1.69354	1.84559	0.292009
	Glyma.07G029900	blue	0.0332749	2.52279	0.622952	-1.77483
	Glyma.07G031000	blue	-0.222815	2.49917	2.06822	-0.178415
	Glyma.07G031900	blue	0.114005	1.88817	1.29273	-0.142816
	Glyma.07G032000	blue	2.21762	3.44534	1.8854	-0.440514
	Glyma.07G034400	blue	0.483793	1.47135	1.28736	-0.531848
	Glyma.07G035900	blue	0.500484	1.59954	1.04891	0.326297
	Glyma.07G036200	blue	0.282349	1.34702	1.76652	-0.0057273
	Glyma.07G039400	blue	0.971183	2.67273	1.53771	-0.356448
	Glyma.07G043000	blue	0.715328	3.98478	3.52321	0.575265
	Glyma.07G049500	blue	0.361082	1.54438	2.24875	0.214226
	Glyma.07G053400	blue	0.0448649	2.04724	1.43304	0.135294
	Glyma.07G056900	blue	0.377743	1.09966	0.3543	-0.267137
	Glyma.07G057900	blue	0.228702	1.11561	0.459586	-0.240326
	Glyma.07G060500	blue	0.788347	1.51001	3.2284	0.385884
	Glyma.07G062300	blue	0.380433	1.38658	1.172	0.0987219
	Glyma.07G064400	blue	1.08929	2.60774	2.23554	-0.917087
	Glyma.07G064500	blue	1.4412	2.72141	1.06023	-0.845307
	Glyma.07G068000	blue	1.02042	2.68981	2.63365	-0.225684
	Glyma.07G069300	blue	0.277854	1.7392	1.27684	-0.127759
	Glyma.07G069700	blue	0.501752	0.445367	-0.555235	-1.00857
	Glyma.07G070300	blue	0.650284	2.64146	-0.0685329	-1.10625
	Glyma.07G073700	blue	1.06448	4.16662	2.71917	-0.488875
	Glyma.07G073800	blue	0.4997	2.82431	1.98452	0.104908
	Glyma.07G074100	blue	0.0101883	1.2155	1.45053	-0.464086
	Glyma.07G074400	blue	0.479242	2.95715	1.8189	-0.416587
	Glyma.07G075400	blue	-0.0325075	2.26167	0.950478	-0.331277
	Glyma.07G077500	blue	1.24914	2.02422	1.21292	-0.226388
	Glyma.07G077600	blue	1.17066	3.21857	1.44582	-0.269195
	Glyma.07G078800	blue	0.466578	1.71113	0.567235	-0.842341
	Glyma.07G079600	blue	0.916258	3.0376	0.873579	-1.69159
	Glyma.07G080300	blue	0.504862	1.31637	-0.421016	-0.364597
	Glyma.07G082200	blue	0.787046	1.02193	0.796157	-0.244772
	Glyma.07G083000	blue	0.408071	1.7802	-1.01882	-1.02767
	Glyma.07G083900	blue	0.464486	2.09592	0.0317307	-0.967662
	Glyma.07G085700	blue	1.21509	2.43057	2.17045	-0.0180722
	Glyma.07G086800	blue	0.101401	1.02746	0.903344	-0.222818
	Glyma.07G086900	blue	-0.117212	1.68462	0.471372	-0.39084
	Glyma.07G089800	blue	0.858805	2.77407	1.69056	-0.809257
	Glyma.07G090700	blue	0.539755	2.13689	1.27078	-0.0898052
	Glyma.07G091800	blue	0.141523	1.02355	0.480281	-0.164834
	Glyma.07G092600	blue	0.56992	1.18497	0.679699	-0.297577
	Glyma.07G097900	blue	0.832454	2.99215	2.25689	-0.0268579
	Glyma.07G101400	blue	0.428863	2.41029	1.68103	0.0385347
	Glyma.07G101600	blue	0.723383	0.859967	1.03493	0.0256745
	Glyma.07G103800	blue	0.428288	2.06132	0.487771	-0.0287635
	Glyma.07G104300	blue	0.372222	1.0004	-0.184083	-1.0092
	Glyma.07G114700	blue	0.665165	0.243875	1.54809	0.987534
	Glyma.07G119400	blue	1.46629	2.4952	1.2083	-0.889032
	Glyma.07G120800	blue	0.884658	1.97713	1.41041	-0.632473
	Glyma.07G125600	blue	0.889942	3.29506	1.51658	-1.52042
	Glyma.07G125700	blue	NA	3.65139	2.28969	-0.0484305
	Glyma.07G126200	blue	-0.00796634	2.17234	0.607062	-0.103377
	Glyma.07G128500	blue	0.179503	1.05138	0.722526	-0.462596
	Glyma.07G129200	blue	1.02751	2.84169	1.88528	-0.418326
	Glyma.07G135600	blue	0.634544	1.84389	1.63239	-0.461127
	Glyma.07G136800	blue	0.375633	1.35766	0.173497	-0.860094
	Glyma.07G139100	blue	1.14521	6.15841	4.17533	NA
	Glyma.07G139300	blue	2.07769	3.57475	2.41422	-0.165973
	Glyma.07G144000	blue	-0.00443629	0.77451	2.40116	NA
	Glyma.07G148900	blue	1.62272	4.39159	3.02592	-0.0425769
	Glyma.07G154300	blue	0.605409	1.68165	0.861773	-0.0738502
	Glyma.07G163400	blue	0.589192	3.4452	1.68685	-0.121992
	Glyma.07G166700	blue	0.0157449	1.08941	0.275187	-0.623524
	Glyma.07G168500	blue	1.45461	1.87094	2.06299	-0.888417
	Glyma.07G168700	blue	0.486537	0.424752	1.43796	-0.123708
	Glyma.07G168900	blue	1.17855	1.9387	1.30962	-1.03381
	Glyma.07G171600	blue	0.206502	1.98025	-0.159624	-1.06727
	Glyma.07G172000	blue	1.02876	1.10317	0.636882	-0.336729
	Glyma.07G178500	blue	1.21017	4.81402	2.48623	-0.758074
	Glyma.07G178600	blue	0.84244	1.88196	1.30621	-0.0950503
	Glyma.07G183600	blue	0.480046	1.09174	0.700727	-0.22499
	Glyma.07G184800	blue	1.45166	1.91158	1.08282	-0.328008
	Glyma.07G186600	blue	-0.0573059	1.0292	0.22477	-0.371841
	Glyma.07G188900	blue	1.24025	3.02286	1.09758	-0.717216
	Glyma.07G191300	blue	-0.236259	1.94468	-1.08599	-0.416925
	Glyma.07G191400	blue	-1.04464	1.95558	-0.0134946	0.100173
	Glyma.07G192500	blue	0.774939	1.10241	0.785947	-0.372422
	Glyma.07G197100	blue	0.945225	2.05514	0.487097	-1.33553
	Glyma.07G199200	blue	1.00147	1.01749	0.675714	-0.26527
	Glyma.07G208750	blue	1.00615	1.71772	0.406943	-0.404656
	Glyma.07G209900	blue	1.43049	3.57013	1.96379	-0.0215051
	Glyma.07G211600	blue	0.484965	1.02884	0.951348	-0.215515
	Glyma.07G212800	blue	0.308346	0.602206	1.47729	-0.0398372
	Glyma.07G213200	blue	0.23779	1.04674	0.649654	-0.0895397
	Glyma.07G213500	blue	0.805299	1.70472	1.3425	-0.320715
	Glyma.07G219200	blue	0.575086	1.17	0.436277	-0.560627
	Glyma.07G219802	blue	0.58611	1.47636	1.60194	0.557847
	Glyma.07G221800	blue	0.708135	1.31079	1.0475	-0.216046
	Glyma.07G229100	blue	1.27033	4.93757	3.61655	-0.187112
	Glyma.07G230200	blue	1.47349	2.43768	2.16102	-0.520435
	Glyma.07G235900	blue	1.27501	1.30652	0.0493149	-0.562374
	Glyma.07G236000	blue	0.447562	1.05902	-0.563221	-0.675439
	Glyma.07G243900	blue	0.472838	2.45794	1.10778	-0.918669
	Glyma.07G246300	blue	2.06151	2.05203	1.2214	-0.394534
	Glyma.07G248400	blue	-0.0500566	3.30087	1.51719	-0.0555538
	Glyma.07G251300	blue	0.804012	4.67845	2.8569	-0.533699
	Glyma.07G251400	blue	0.294638	1.43146	1.13829	0.0379862
	Glyma.07G253500	blue	0.0966114	1.65272	1.03086	0.106441
	Glyma.07G253600	blue	-0.335418	1.81751	-0.457915	-0.576933
	Glyma.07G254900	blue	-0.0472343	1.10535	0.219143	-0.173321
	Glyma.07G256300	blue	1.25909	2.22515	0.220053	-0.915392
	Glyma.07G258100	blue	-0.479947	1.80099	1.81298	-0.459525
	Glyma.07G259800	blue	1.08575	1.65148	-0.627774	-1.15484
	Glyma.07G260802	blue	0.289342	1.33022	0.829201	0.143957
	Glyma.07G261000	blue	0.370593	1.31762	0.795777	0.000358298
	Glyma.07G264200	blue	0.553317	3.40735	0.738913	-0.713671
	Glyma.07G265000	blue	0.774552	2.88127	2.50506	-0.708773
	Glyma.07G266400	blue	1.58369	1.06859	0.782022	-0.558907
	Glyma.07G270100	blue	-0.0322898	0.611879	1.42585	0.173457
	Glyma.08G004200	blue	-0.221899	1.00029	0.404377	-0.113021
	Glyma.08G004800	blue	0.73054	1.26187	0.99183	0.017042
	Glyma.08G005000	blue	0.253954	1.26913	0.800002	0.384341
	Glyma.08G010000	blue	-0.270855	3.50426	0.64266	-0.788373
	Glyma.08G012600	blue	0.314613	1.01817	0.832439	0.1906
	Glyma.08G016300	blue	0.256442	1.56514	0.946433	-0.273703
	Glyma.08G022900	blue	-0.0571699	1.18206	0.461811	-0.674669
	Glyma.08G023000	blue	0.0409613	0.804956	1.08317	0.317513
	Glyma.08G031600	blue	0.390192	1.5704	1.09929	-0.241726
	Glyma.08G032800	blue	0.49401	2.85632	1.30262	-0.990909
	Glyma.08G034400	blue	0.519142	2.56251	0.918005	0.150032
	Glyma.08G035300	blue	0.594016	2.23375	1.78363	0.195216
	Glyma.08G038200	blue	0.786757	2.33077	2.89547	-0.495224
	Glyma.08G039200	blue	0.0524597	1.58936	1.34145	0.256892
	Glyma.08G045700	blue	0.371392	2.26478	2.67439	0.587373
	Glyma.08G047700	blue	0.929318	1.28084	1.32203	-0.219292
	Glyma.08G055000	blue	0.448782	1.2946	2.11545	0.947109
	Glyma.08G059700	blue	0.739418	1.81908	0.81188	-0.351031
	Glyma.08G061300	blue	-0.153438	3.76334	1.3451	-1.12089
	Glyma.08G063800	blue	0.260762	1.29357	0.791857	-0.0135255
	Glyma.08G064200	blue	0.516314	2.15065	1.90615	-0.563457
	Glyma.08G066000	blue	1.24288	2.31465	0.367098	-1.1498
	Glyma.08G066600	blue	0.565532	1.31316	0.951783	0.0339555
	Glyma.08G070000	blue	1.59119	4.19309	2.99385	-1.00522
	Glyma.08G072300	blue	0.84288	1.22841	0.324837	0.335899
	Glyma.08G076000	blue	0.895586	4.97851	4.5897	-0.0842243
	Glyma.08G076900	blue	0.210237	1.17318	0.860462	0.322474
	Glyma.08G077602	blue	0.320666	1.38566	1.5928	-0.761547
	Glyma.08G078000	blue	0.764566	1.28383	1.78362	0.121167
	Glyma.08G079100	blue	1.70324	0.418023	0.914235	0.164162
	Glyma.08G079200	blue	1.30019	3.09416	0.256918	-2.33283
	Glyma.08G092800	blue	-0.0126703	1.14185	-0.0559313	-0.839265
	Glyma.08G094500	blue	0.711433	1.85655	0.444508	-0.627533
	Glyma.08G100700	blue	0.136108	1.3093	1.04388	0.189974
	Glyma.08G103100	blue	0.209797	0.929355	1.36304	0.104121
	Glyma.08G103300	blue	0.684726	2.29579	1.64728	-0.244937
	Glyma.08G103500	blue	1.63725	2.62811	1.8475	-0.821335
	Glyma.08G104400	blue	0.686152	1.62406	1.22474	-0.34425
	Glyma.08G105000	blue	0.797658	1.2678	0.273673	-0.683448
	Glyma.08G109100	blue	1.59698	3.31148	1.2601	-1.19199
	Glyma.08G109400	blue	-0.18915	1.54276	-1.21385	-1.23036
	Glyma.08G109700	blue	0.171937	1.06897	0.914499	0.0520582
	Glyma.08G111000	blue	0.849113	1.71506	1.03121	-0.343613
	Glyma.08G112500	blue	0.027677	1.77452	1.04522	-0.242658
	Glyma.08G113300	blue	0.663807	0.888386	1.01982	-0.0775692
	Glyma.08G115700	blue	0.154536	1.29598	1.73453	0.176745
	Glyma.08G116500	blue	0.224864	1.38834	1.51816	0.112157
	Glyma.08G119900	blue	0.450875	1.32306	0.859384	-0.255777
	Glyma.08G120200	blue	-0.0559085	3.3049	1.62867	-0.484464
	Glyma.08G124800	blue	0.732552	1.06156	0.329712	-0.0459764
	Glyma.08G125100	blue	0.352394	2.00448	0.854796	-0.699264
	Glyma.08G125600	blue	0.493602	2.64551	1.77808	0.134286
	Glyma.08G125800	blue	-0.067381	3.05646	-0.435155	-1.10644
	Glyma.08G125900	blue	0.0580596	4.26614	0.834329	-1.07689
	Glyma.08G126000	blue	0.120433	1.09025	0.20243	-0.320168
	Glyma.08G130900	blue	0.321316	1.01044	1.23733	-0.00186007
	Glyma.08G132100	blue	0.588448	3.14236	0.857421	-1.22149
	Glyma.08G132200	blue	-0.621587	1.25891	0.353554	-0.94738
	Glyma.08G136400	blue	0.975018	1.36376	1.33957	0.0189062
	Glyma.08G140600	blue	0.398032	3.66699	-0.0913427	-0.519359
	Glyma.08G142700	blue	0.541995	1.21739	0.775321	-0.296351
	Glyma.08G144200	blue	0.551133	1.25859	0.445046	-0.239396
	Glyma.08G145100	blue	0.422493	0.124364	1.28646	0.412861
	Glyma.08G146700	blue	0.697248	1.09657	1.14201	-0.00300819
	Glyma.08G148700	blue	0.549458	1.21961	0.803267	-0.170952
	Glyma.08G148800	blue	0.397353	2.19146	0.67982	-0.57813
	Glyma.08G150500	blue	-0.287018	0.930055	0.0305871	-2.13442
	Glyma.08G153400	blue	0.0543043	1.04693	0.616752	-0.604219
	Glyma.08G156900	blue	0.642083	1.00049	0.109391	-0.487021
	Glyma.08G157400	blue	0.561559	1.01816	1.64325	-0.0606291
	Glyma.08G157800	blue	0.48692	2.21034	0.791088	0.138721
	Glyma.08G158100	blue	0.985785	1.59139	-0.456813	-0.19627
	Glyma.08G158600	blue	0.657041	2.21634	1.89049	0.149748
	Glyma.08G160700	blue	0.327159	1.16421	1.19877	0.287545
	Glyma.08G161000	blue	0.902896	1.27116	-0.899307	-0.645412
	Glyma.08G162100	blue	0.354978	1.43688	2.21445	0.599991
	Glyma.08G162200	blue	0.463229	1.02115	0.825024	-0.392758
	Glyma.08G163000	blue	0.53394	1.10327	0.641852	-0.0110991
	Glyma.08G167300	blue	0.136159	5.90221	1.02476	-0.704207
	Glyma.08G167400	blue	1.34041	3.18959	1.67754	-0.813488
	Glyma.08G172300	blue	1.0673	4.00845	1.42912	-0.733266
	Glyma.08G173700	blue	0.316351	2.16941	0.454253	-1.07552
	Glyma.08G175200	blue	0.437692	1.02502	0.770041	-1.28086
	Glyma.08G180100	blue	1.39854	2.96397	-0.986792	-2.95374
	Glyma.08G182100	blue	1.00483	2.50021	2.976	-0.225238
	Glyma.08G182300	blue	1.41819	3.30078	2.11533	0.0772555
	Glyma.08G187400	blue	-0.192862	1.02767	0.802864	-0.125968
	Glyma.08G188300	blue	1.39694	4.34237	3.14931	0.0249408
	Glyma.08G193500	blue	2.39935	3.00489	1.62362	0.244508
	Glyma.08G202600	blue	0.281236	0.957783	1.14936	-0.817393
	Glyma.08G203000	blue	0.337988	3.12286	2.66559	0.581132
	Glyma.08G203100	blue	-0.294651	3.10021	2.44438	0.329677
	Glyma.08G204100	blue	-0.219943	1.79848	2.89202	1.37951
	Glyma.08G204300	blue	0.478072	1.04452	0.696599	-0.632907
	Glyma.08G207700	blue	0.704457	1.84043	1.58173	-0.644024
	Glyma.08G208902	blue	1.35774	1.98891	0.927881	-0.429225
	Glyma.08G210700	blue	0.302748	1.4491	1.74552	0.412695
	Glyma.08G210800	blue	-0.170117	1.52749	1.05677	-0.163122
	Glyma.08G211000	blue	2.05037	3.45458	0.209012	-2.47379
	Glyma.08G211100	blue	0.358454	2.13628	2.99055	0.00989374
	Glyma.08G214100	blue	0.079318	1.68297	1.18163	-0.100526
	Glyma.08G214500	blue	0.981207	2.60444	1.56999	-0.420079
	Glyma.08G218400	blue	0.771904	2.96214	2.64063	-0.216426
	Glyma.08G218600	blue	-0.399728	1.11043	0.00017951	-0.541669
	Glyma.08G218800	blue	1.46057	4.97631	0.923802	-0.706506
	Glyma.08G219200	blue	0.0771409	1.18149	0.860349	0.142236
	Glyma.08G220000	blue	0.397651	2.60238	1.44029	-0.0658346
	Glyma.08G220500	blue	0.4037	1.62807	0.649311	-0.641207
	Glyma.08G226000	blue	0.706435	1.086	1.11571	-0.255111
	Glyma.08G235300	blue	1.75522	3.26028	0.02938	-1.69936
	Glyma.08G240800	blue	0.521142	1.03613	0.870791	-0.491893
	Glyma.08G241200	blue	0.448134	1.96129	1.41016	-0.696196
	Glyma.08G241600	blue	0.512842	2.22828	1.387	-0.230201
	Glyma.08G243951	blue	2.90244	3.17389	3.34689	NA
	Glyma.08G244000	blue	2.47421	2.08759	3.05437	NA
	Glyma.08G250800	blue	0.43057	1.24121	-0.0466343	-0.573874
	Glyma.08G265967	blue	0.667974	0.831244	1.28506	0.339956
	Glyma.08G271402	blue	0.68893	1.92664	1.94882	-0.154679
	Glyma.08G273300	blue	0.25016	0.814168	1.03461	-0.12265
	Glyma.08G273400	blue	0.384487	2.38172	0.293513	-0.529179
	Glyma.08G273600	blue	1.37899	1.32038	1.74702	-0.0191663
	Glyma.08G274400	blue	1.13915	2.584	1.37058	0.00221028
	Glyma.08G282300	blue	0.46372	1.6731	0.179305	-0.531047
	Glyma.08G283100	blue	1.10946	2.0842	1.3221	-0.510708
	Glyma.08G284600	blue	0.865851	2.43072	1.54967	-0.425634
	Glyma.08G288600	blue	0.98891	2.12958	1.46304	-0.227714
	Glyma.08G289900	blue	0.171325	1.26578	0.50588	-0.530747
	Glyma.08G293300	blue	0.133536	2.23981	2.45993	-0.2931
	Glyma.08G297100	blue	0.60865	2.32326	1.48503	-0.911105
	Glyma.08G298900	blue	0.803186	1.24515	0.290306	-1.17306
	Glyma.08G304000	blue	0.336286	0.829245	1.21068	-0.297281
	Glyma.08G306200	blue	1.08218	1.91386	0.899304	-0.242467
	Glyma.08G309000	blue	0.25273	1.07199	0.786403	0.188209
	Glyma.08G309400	blue	0.345746	1.06998	0.209124	-0.47052
	Glyma.08G319700	blue	0.488532	2.79025	1.70765	-0.00296083
	Glyma.08G320200	blue	0.343807	1.28162	-0.143768	0.697271
	Glyma.08G320700	blue	0.200649	1.43363	-0.183141	-0.469401
	Glyma.08G321100	blue	0.635567	1.96025	2.9648	0.200145
	Glyma.08G327400	blue	0.515986	2.06889	0.986411	-0.318327
	Glyma.08G329300	blue	0.129906	1.01572	0.0302567	-0.466285
	Glyma.08G330100	blue	-0.366364	1.45491	1.34894	-1.32461
	Glyma.08G332300	blue	0.790548	1.26919	1.4469	-0.780126
	Glyma.08G335700	blue	0.034953	0.955746	1.32805	0.439909
	Glyma.08G339000	blue	0.345523	0.860875	2.37781	-0.360734
	Glyma.08G339400	blue	-0.657859	2.29276	0.0662334	-1.24956
	Glyma.08G339500	blue	0.298209	0.00772921	1.45835	-0.635339
	Glyma.08G341300	blue	-0.0197999	2.07454	0.127463	-1.72789
	Glyma.08G342000	blue	0.656129	3.93697	1.44645	-0.884887
	Glyma.08G343300	blue	0.557428	0.93084	1.3096	-0.20831
	Glyma.08G346900	blue	1.38536	4.44589	2.60064	-1.09343
	Glyma.08G352800	blue	0.369542	0.811562	1.36039	-0.45299
	Glyma.08G355000	blue	1.10658	1.10337	1.50701	-0.794843
	Glyma.08G360200	blue	0.456997	3.04337	2.23805	-0.0904221
	Glyma.08G365100	blue	0.111914	1.6396	1.01407	0.346736
	Glyma.09G000600	blue	0.35268	1.02777	0.942062	0.0666322
	Glyma.09G001400	blue	0.224904	0.814897	1.07578	-0.0121959
	Glyma.09G003700	blue	0.633922	1.26892	1.49635	0.210668
	Glyma.09G003900	blue	0.252556	0.894833	1.17181	-0.134086
	Glyma.09G005700	blue	0.555557	1.09783	0.836916	-0.348323
	Glyma.09G008600	blue	0.405153	0.609371	1.62823	-0.122182
	Glyma.09G008700	blue	0.566026	1.09734	4.14441	0.194467
	Glyma.09G010700	blue	1.45132	3.0093	2.65485	0.066064
	Glyma.09G022300	blue	-0.0250676	2.37055	2.5263	-0.416913
	Glyma.09G024600	blue	0.233187	0.523243	1.38571	-0.00408565
	Glyma.09G025100	blue	1.18259	3.81135	2.01214	-0.738364
	Glyma.09G027900	blue	0.53686	1.56158	-0.101698	-1.78342
	Glyma.09G029800	blue	0.89575	0.973906	1.67735	0.142087
	Glyma.09G030900	blue	0.442391	1.47379	1.63069	0.147977
	Glyma.09G032100	blue	0.251741	3.35379	1.72614	-0.773033
	Glyma.09G033500	blue	0.497328	4.09981	2.19612	-0.389798
	Glyma.09G037100	blue	-1.0503	2.80762	0.324556	-1.5888
	Glyma.09G038600	blue	NA	5.43151	2.54934	-0.62633
	Glyma.09G041700	blue	-0.493916	2.25775	1.57537	0.517448
	Glyma.09G041900	blue	0.276178	2.61585	1.40372	0.261957
	Glyma.09G045600	blue	0.36432	1.58813	0.0821506	-0.285445
	Glyma.09G047200	blue	0.328268	1.875	1.74641	0.929983
	Glyma.09G049700	blue	0.595789	1.12626	1.09031	-0.350875
	Glyma.09G049900	blue	0.375266	1.05435	0.61763	-0.227721
	Glyma.09G050600	blue	0.367542	0.597507	1.94591	0.0262423
	Glyma.09G051900	blue	0.00176364	1.03054	0.255412	-0.330689
	Glyma.09G055600	blue	0.932032	1.597	1.64455	0.284204
	Glyma.09G058700	blue	0.485948	2.86425	2.18288	-0.077184
	Glyma.09G061500	blue	0.154195	1.99036	1.10469	-0.453717
	Glyma.09G062000	blue	0.340137	2.83069	1.21247	0.000801623
	Glyma.09G062600	blue	1.63603	3.69143	3.08175	-0.603183
	Glyma.09G062900	blue	2.47619	4.31881	2.014	-0.426615
	Glyma.09G066500	blue	0.248777	1.3788	0.80733	0.386888
	Glyma.09G069000	blue	0.386381	1.24822	0.693582	0.205163
	Glyma.09G069800	blue	0.198537	1.60444	0.773799	0.0235988
	Glyma.09G070300	blue	0.46876	1.0547	0.70991	-0.0241032
	Glyma.09G082800	blue	0.0118318	1.43761	0.1733	0.0757271
	Glyma.09G088700	blue	0.592146	1.01842	0.486142	-0.201902
	Glyma.09G089400	blue	0.0480096	0.207659	1.05891	-0.0255371
	Glyma.09G091200	blue	1.30851	1.68967	0.965062	-0.144849
	Glyma.09G092100	blue	0.0316962	1.21927	0.594126	-0.306722
	Glyma.09G092400	blue	0.902152	2.69986	1.69025	-0.610655
	Glyma.09G095700	blue	-0.112952	1.63356	0.809977	0.0819072
	Glyma.09G098900	blue	0.335514	1.23311	1.41467	-0.057644
	Glyma.09G102800	blue	0.489941	1.96738	0.0894799	-0.17514
	Glyma.09G110500	blue	0.34619	1.49546	-0.0880253	-0.675961
	Glyma.09G113000	blue	0.342047	1.38933	1.53274	-0.0483561
	Glyma.09G114700	blue	-0.203947	0.370248	1.40685	0.339619
	Glyma.09G117900	blue	0.884684	1.88964	1.29576	0.304255
	Glyma.09G123800	blue	1.42293	5.85077	2.15022	-2.517
	Glyma.09G123900	blue	1.94343	5.45417	2.78564	NA
	Glyma.09G136000	blue	0.369147	1.3604	1.53619	0.344234
	Glyma.09G136100	blue	0.597029	2.02576	2.35259	-0.341951
	Glyma.09G142000	blue	0.283367	1.03951	0.764122	-0.0823001
	Glyma.09G148200	blue	0.339699	2.38172	1.71919	-0.932827
	Glyma.09G157700	blue	1.20935	1.05558	1.99908	-0.255822
	Glyma.09G164500	blue	0.926831	3.14986	3.70303	0.140845
	Glyma.09G172500	blue	-0.764676	1.31	-0.097751	-0.455592
	Glyma.09G172700	blue	0.766594	1.54941	1.6793	-0.206114
	Glyma.09G173300	blue	0.0829934	1.98799	0.498633	-1.05292
	Glyma.09G177600	blue	0.399588	0.993663	1.17554	0.175196
	Glyma.09G180200	blue	0.840954	NA	1.46144	-0.314996
	Glyma.09G185200	blue	-0.202729	1.27379	1.19638	-0.715279
	Glyma.09G185251	blue	0.50793	2.33333	0.7093	0.0208483
	Glyma.09G185300	blue	0.230685	1.20322	0.718587	-0.431404
	Glyma.09G185900	blue	0.649198	0.929942	1.35542	-0.155963
	Glyma.09G189300	blue	0.201277	1.04352	0.014816	-0.607569
	Glyma.09G189900	blue	0.247622	1.82745	1.06005	0.0902908
	Glyma.09G190000	blue	-0.0684133	2.51733	1.4621	0.176627
	Glyma.09G191200	blue	1.41064	3.7368	2.7542	0.121462
	Glyma.09G194100	blue	0.355903	1.26725	1.01928	-0.476411
	Glyma.09G196400	blue	-0.688435	1.21935	0.41766	-0.733593
	Glyma.09G196700	blue	0.0286782	1.03106	0.798851	-0.347079
	Glyma.09G203200	blue	-0.204229	2.17365	0.698526	-0.645378
	Glyma.09G203500	blue	1.78134	4.89159	4.5318	-0.792895
	Glyma.09G203600	blue	2.62357	6.01083	4.43998	NA
	Glyma.09G203800	blue	0.317925	1.12928	0.453961	-0.325302
	Glyma.09G205300	blue	0.257627	1.22079	0.185876	-0.528769
	Glyma.09G206000	blue	-0.0423372	1.51914	1.04251	0.0643703
	Glyma.09G207900	blue	0.460386	1.34954	0.890391	-0.432347
	Glyma.09G208300	blue	0.630826	1.67748	0.889583	-0.704864
	Glyma.09G209200	blue	0.290696	1.52059	1.0437	0.0350977
	Glyma.09G210400	blue	0.958769	2.17732	1.53452	-0.808646
	Glyma.09G214600	blue	0.311216	2.40787	1.91862	0.691688
	Glyma.09G216000	blue	0.57475	1.42357	0.0256982	-1.06576
	Glyma.09G216800	blue	2.01865	3.74826	2.37201	-0.312899
	Glyma.09G217200	blue	-0.127122	2.62822	-0.985856	-1.90812
	Glyma.09G217600	blue	0.835358	1.12296	1.13751	0.152013
	Glyma.09G218300	blue	0.81262	3.19984	2.08253	-0.927831
	Glyma.09G222600	blue	1.9984	5.09512	3.75202	-0.244744
	Glyma.09G222700	blue	1.1541	2.65902	1.84636	-0.261523
	Glyma.09G222800	blue	0.506758	1.94691	1.0339	-0.0335426
	Glyma.09G224400	blue	0.859726	4.14352	3.01783	-0.178233
	Glyma.09G227500	blue	0.0927982	1.79963	1.43895	0.110995
	Glyma.09G227900	blue	0.426214	1.5806	1.71446	-0.362934
	Glyma.09G232400	blue	1.11133	2.39318	1.38229	-0.897842
	Glyma.09G232900	blue	0.663611	1.12369	-0.0121254	-0.427918
	Glyma.09G237600	blue	0.437498	4.39744	0.379683	-1.98902
	Glyma.09G238900	blue	0.714152	1.1552	1.0871	-0.655097
	Glyma.09G239900	blue	0.641951	1.78273	1.01864	0.0452541
	Glyma.09G245000	blue	0.664768	1.02774	0.930783	-0.213108
	Glyma.09G250400	blue	-1.96302	0.908154	4.33594	4.00918
	Glyma.09G252800	blue	0.821611	1.79575	1.38648	0.195363
	Glyma.09G253766	blue	-0.0975862	2.80084	1.0539	-0.331605
	Glyma.09G253832	blue	1.18774	2.96604	0.838342	-0.683296
	Glyma.09G253900	blue	-0.653069	2.52079	-0.315755	-0.976127
	Glyma.09G261200	blue	0.659003	2.31871	1.58433	-0.0106479
	Glyma.09G264700	blue	0.214419	1.4678	0.629864	-0.126399
	Glyma.09G272400	blue	0.849174	2.43082	1.86465	0.0233876
	Glyma.09G274000	blue	0.182355	1.38429	0.498874	-0.102858
	Glyma.09G277000	blue	0.810605	2.75924	1.4475	-0.360278
	Glyma.09G280200	blue	1.61212	1.29491	1.86617	-0.084797
	Glyma.09G283400	blue	0.535212	1.93735	1.96623	-0.176516
	Glyma.09G284400	blue	0.449338	2.11043	-0.824933	-0.710951
	Glyma.10G003400	blue	0.426079	0.724101	1.32308	-0.281623
	Glyma.10G010300	blue	-0.314822	1.65973	0.515336	-0.211766
	Glyma.10G012200	blue	0.371734	0.867546	1.3128	0.209444
	Glyma.10G013700	blue	0.338234	1.2254	0.355802	-0.422699
	Glyma.10G014400	blue	1.35452	1.90762	0.857545	-0.628305
	Glyma.10G021200	blue	-1.83712	1.80696	2.63142	NA
	Glyma.10G022900	blue	0.403025	1.06427	1.17569	-0.251516
	Glyma.10G023300	blue	0.221673	2.0262	1.25255	-0.288325
	Glyma.10G023400	blue	-0.463354	1.21595	1.50906	0.150571
	Glyma.10G024000	blue	0.21702	2.08726	0.529776	-0.387222
	Glyma.10G025600	blue	2.36056	1.28577	0.345783	-2.22364
	Glyma.10G026400	blue	0.30734	1.05965	0.335913	0.0185544
	Glyma.10G027900	blue	0.467108	1.54941	0.532662	-0.0223048
	Glyma.10G037700	blue	1.94813	4.59615	3.3478	0.03155
	Glyma.10G037900	blue	1.13653	1.32593	1.12135	-0.544126
	Glyma.10G038400	blue	0.875135	1.08321	0.357538	-0.294974
	Glyma.10G040400	blue	0.709949	1.46803	0.726205	-0.240708
	Glyma.10G043200	blue	0.872769	1.26668	0.386753	0.0408058
	Glyma.10G046900	blue	0.232654	0.745368	1.24872	-0.519852
	Glyma.10G047100	blue	1.19315	1.57415	1.28652	0.256684
	Glyma.10G051200	blue	0.395154	1.14678	0.852978	-0.149183
	Glyma.10G053200	blue	1.40441	3.3525	1.81195	-0.77964
	Glyma.10G063100	blue	0.537872	1.26227	1.21003	0.139215
	Glyma.10G064600	blue	0.588533	1.86417	1.67677	0.0656038
	Glyma.10G072400	blue	-1.20245	1.93316	1.45896	1.28309
	Glyma.10G083100	blue	0.596721	1.65083	0.284546	0.504888
	Glyma.10G083300	blue	1.33143	2.32615	1.65281	-0.400465
	Glyma.10G090600	blue	0.404943	1.14449	1.18351	0.215391
	Glyma.10G102300	blue	0.0763232	2.77105	1.68345	0.0590548
	Glyma.10G109200	blue	0.730571	1.54849	-0.481163	-0.576694
	Glyma.10G113400	blue	-0.112118	0.972021	1.51059	0.365567
	Glyma.10G113700	blue	0.268227	1.41731	1.6373	-0.1243
	Glyma.10G118900	blue	0.502634	1.05589	1.24512	0.215655
	Glyma.10G128400	blue	0.291021	1.35075	1.41762	-0.229378
	Glyma.10G132200	blue	-0.129882	1.04709	1.46047	-0.150535
	Glyma.10G141400	blue	0.258702	0.930991	1.25167	-0.0864483
	Glyma.10G142700	blue	0.992006	3.63524	3.05834	-0.7402
	Glyma.10G150400	blue	-0.596594	1.6517	0.215988	-0.967193
	Glyma.10G151000	blue	0.25107	3.94874	4.08036	1.00223
	Glyma.10G151100	blue	2.90061	5.70932	3.49279	0.317074
	Glyma.10G162200	blue	0.0302745	1.5743	0.904716	-0.38718
	Glyma.10G166000	blue	0.971539	2.85415	1.49182	-0.154614
	Glyma.10G167300	blue	0.308401	0.547777	1.62087	0.380842
	Glyma.10G170600	blue	0.515046	2.3046	2.10782	0.448037
	Glyma.10G171800	blue	0.110952	0.831269	1.17891	0.386292
	Glyma.10G173400	blue	0.00895371	1.22751	0.371149	-2.6406
	Glyma.10G175200	blue	0.288203	2.15343	0.891671	-1.15528
	Glyma.10G177100	blue	0.477625	4.06877	3.16245	0.225925
	Glyma.10G180500	blue	1.8895	2.33521	0.672127	-1.79434
	Glyma.10G181800	blue	0.534467	0.716128	1.07661	-0.0412999
	Glyma.10G184600	blue	2.19974	4.82961	0.144474	-2.74925
	Glyma.10G187200	blue	0.526366	1.55289	0.89695	-0.497659
	Glyma.10G187300	blue	0.976168	1.89815	1.02319	-0.552868
	Glyma.10G189300	blue	0.585025	1.47833	0.554021	-0.10532
	Glyma.10G191000	blue	1.58953	3.43716	3.17331	-0.431605
	Glyma.10G192900	blue	0.664881	1.31686	0.269449	-0.78585
	Glyma.10G194200	blue	0.556832	2.18493	0.997076	-0.771654
	Glyma.10G194300	blue	0.0626281	1.45201	0.313378	-0.369698
	Glyma.10G195500	blue	0.959716	1.35445	2.69557	0.158059
	Glyma.10G197400	blue	0.452556	0.77027	1.19307	-0.629394
	Glyma.10G197500	blue	0.0763732	0.406419	1.13069	0.130838
	Glyma.10G199500	blue	0.344806	1.44385	1.06601	-0.149001
	Glyma.10G202000	blue	0.831038	2.02501	1.32298	0.0655383
	Glyma.10G202500	blue	0.0698664	0.547399	1.20954	0.755871
	Glyma.10G205800	blue	-1.10296	1.64417	0.924666	0.306969
	Glyma.10G208800	blue	0.380742	1.11231	1.04772	-0.237892
	Glyma.10G209500	blue	0.255032	1.17194	0.766441	-0.345438
	Glyma.10G211200	blue	0.6275	1.59104	0.852345	0.513091
	Glyma.10G211300	blue	0.764111	1.38766	1.7602	-0.0870467
	Glyma.10G222400	blue	-0.92622	1.93198	-0.911349	-1.01339
	Glyma.10G222500	blue	-0.209807	1.44059	0.0974391	-0.158407
	Glyma.10G222600	blue	0.24254	1.07846	0.812726	0.0101682
	Glyma.10G223200	blue	1.92789	3.00984	3.07676	-1.04352
	Glyma.10G223300	blue	0.403756	1.3525	0.975008	-0.31838
	Glyma.10G225300	blue	0.0121349	1.17663	0.324442	-0.102707
	Glyma.10G225900	blue	3.14631	2.18622	-0.344708	-1.73658
	Glyma.10G227100	blue	0.434034	0.895035	1.34644	0.548306
	Glyma.10G232600	blue	0.292078	1.11627	0.98227	0.0591887
	Glyma.10G234100	blue	0.0475662	1.18036	-0.346981	-0.804669
	Glyma.10G236300	blue	0.519583	1.92605	1.83093	0.0577519
	Glyma.10G236900	blue	-0.114418	0.622374	1.49075	0.571626
	Glyma.10G239000	blue	0.131238	2.565	0.526903	-1.4074
	Glyma.10G241200	blue	0.168853	1.7104	1.3573	0.370559
	Glyma.10G245300	blue	1.52964	2.97371	2.24978	-0.0719916
	Glyma.10G249700	blue	0.619387	1.13593	0.748376	-0.32774
	Glyma.10G250800	blue	0.195385	0.458755	1.07536	0.471243
	Glyma.10G252400	blue	0.311836	2.83775	2.25902	0.130014
	Glyma.10G257200	blue	1.12444	3.00805	0.79075	-1.3631
	Glyma.10G257800	blue	0.367818	0.957272	1.13118	-0.168943
	Glyma.10G257900	blue	0.885828	1.8212	0.331425	-0.25114
	Glyma.10G264900	blue	0.787534	1.87993	0.650953	-0.0839286
	Glyma.10G265100	blue	1.68208	1.22198	0.309076	0.133914
	Glyma.10G265400	blue	0.60841	1.26916	0.700105	-0.346875
	Glyma.10G267600	blue	-0.193979	0.62517	1.99695	0.106999
	Glyma.10G269400	blue	0.548905	1.35334	0.547481	0.475661
	Glyma.10G274100	blue	-0.652439	1.59661	0.338337	-0.366139
	Glyma.10G274300	blue	0.589216	1.95486	0.331892	-0.374198
	Glyma.10G276000	blue	1.25607	3.13023	2.37229	-1.04587
	Glyma.10G276600	blue	1.04961	0.955963	1.1593	0.257863
	Glyma.10G277800	blue	-0.819503	1.34873	-0.226706	-0.78321
	Glyma.10G278400	blue	0.682547	1.70646	1.81049	6.69441e-05
	Glyma.10G284400	blue	0.0611243	1.17822	-0.817987	-0.650139
	Glyma.10G290102	blue	0.922198	1.61983	1.10708	NA
	Glyma.10G291400	blue	0.510916	1.69927	0.502721	-0.712088
	Glyma.10G297900	blue	0.208921	1.44344	0.869479	-0.0054264
	Glyma.11G009100	blue	-0.321161	0.444105	1.14331	0.309297
	Glyma.11G009400	blue	0.573647	3.11799	1.73257	-0.880097
	Glyma.11G009700	blue	0.767519	1.50995	0.619278	-0.23556
	Glyma.11G012000	blue	0.494543	0.80682	1.11551	0.419909
	Glyma.11G017500	blue	1.26577	3.90177	3.49325	0.162367
	Glyma.11G017700	blue	0.309766	1.18802	0.615963	-0.183252
	Glyma.11G017900	blue	1.35418	2.09835	2.57806	-0.175406
	Glyma.11G018500	blue	1.4195	3.52231	1.85099	-0.551852
	Glyma.11G023200	blue	0.232234	1.03351	0.307925	-0.638502
	Glyma.11G024900	blue	-0.293905	0.19241	1.11341	0.000577851
	Glyma.11G025600	blue	0.881228	1.62855	0.105969	-0.745145
	Glyma.11G025800	blue	0.493471	1.89034	1.12321	-0.517806
	Glyma.11G025900	blue	0.5216	3.72527	1.95632	0.327992
	Glyma.11G027400	blue	0.753168	2.10382	1.68963	-0.43883
	Glyma.11G027800	blue	0.312122	1.02969	1.31725	0.593339
	Glyma.11G031500	blue	1.30265	1.87962	1.31552	0.36227
	Glyma.11G031800	blue	0.362147	1.17314	0.524431	-0.526598
	Glyma.11G033400	blue	1.57833	3.43004	3.42499	NA
	Glyma.11G036100	blue	0.38996	1.03221	0.375494	-0.435679
	Glyma.11G036500	blue	0.504031	3.20477	1.175	-0.744465
	Glyma.11G038300	blue	0.075449	4.13551	1.8809	0.00507224
	Glyma.11G041600	blue	0.292693	1.81464	0.587412	-0.840552
	Glyma.11G043100	blue	-0.0410487	0.629502	1.12828	-0.39427
	Glyma.11G045300	blue	0.362661	0.839621	1.11154	-0.101055
	Glyma.11G045700	blue	-0.143657	0.903164	1.18245	-0.212587
	Glyma.11G046900	blue	1.10964	3.29363	2.78682	-0.897227
	Glyma.11G056200	blue	0.0834316	1.39185	0.342432	-0.479915
	Glyma.11G060000	blue	0.98221	3.84027	2.7545	NA
	Glyma.11G060300	blue	0.403336	1.239	0.496406	-0.353754
	Glyma.11G060500	blue	-0.508966	1.06681	-0.488979	-0.991338
	Glyma.11G065000	blue	0.613264	2.29223	1.18537	-0.144171
	Glyma.11G069800	blue	0.443834	2.30888	1.72555	-0.0658104
	Glyma.11G069901	blue	0.558515	2.36923	1.21022	-0.201394
	Glyma.11G074850	blue	0.446831	3.24389	1.24321	-0.254763
	Glyma.11G077400	blue	1.04165	2.52477	1.84139	-0.545955
	Glyma.11G078800	blue	-0.068118	1.1501	0.766922	-0.0488302
	Glyma.11G080400	blue	0.32762	1.59132	1.76861	-0.129932
	Glyma.11G081300	blue	0.27933	0.638306	2.35564	-0.0261842
	Glyma.11G081800	blue	0.674935	1.6183	0.560801	-0.20924
	Glyma.11G082200	blue	0.516714	1.22065	0.532125	-0.208578
	Glyma.11G082300	blue	2.20497	5.73967	3.27595	-1.60992
	Glyma.11G082500	blue	0.00069062	1.09843	-0.158648	-0.370062
	Glyma.11G085900	blue	0.492726	1.14628	0.585024	-0.900118
	Glyma.11G086400	blue	0.400382	1.00275	0.717352	-0.465675
	Glyma.11G086600	blue	-0.129302	1.41179	0.208464	-0.34985
	Glyma.11G087300	blue	0.548906	2.57575	0.0204339	-1.38562
	Glyma.11G087500	blue	-0.714905	1.12189	-0.116224	-0.412169
	Glyma.11G089100	blue	0.586594	1.38284	0.49321	-0.353259
	Glyma.11G091400	blue	0.974085	2.4552	1.84293	-0.0297741
	Glyma.11G093100	blue	1.05172	3.79105	3.1486	-0.0766518
	Glyma.11G097500	blue	1.05676	1.09809	0.75203	-0.583161
	Glyma.11G100100	blue	0.492174	2.82188	0.18166	-1.76712
	Glyma.11G100200	blue	0.567192	2.94174	1.95118	0.0580224
	Glyma.11G105700	blue	0.345393	2.53771	2.0827	-0.374059
	Glyma.11G105800	blue	1.03549	3.90425	3.02129	-0.643053
	Glyma.11G106600	blue	1.34866	0.716875	-0.276853	-1.72163
	Glyma.11G109100	blue	0.843464	2.91159	1.92709	-0.14228
	Glyma.11G110300	blue	0.325776	1.49605	0.81295	-0.349327
	Glyma.11G111700	blue	1.00561	1.17043	0.898337	0.0690682
	Glyma.11G112800	blue	-0.635277	1.75036	0.491609	-0.165857
	Glyma.11G113500	blue	-0.149623	0.713681	1.93601	0.0735614
	Glyma.11G113800	blue	1.15442	2.21491	1.80447	0.071855
	Glyma.11G114800	blue	0.0266823	1.55418	0.887581	0.138607
	Glyma.11G117400	blue	-0.0115873	1.99807	0.399652	-0.0205661
	Glyma.11G118100	blue	0.942473	1.96508	1.13781	-0.319524
	Glyma.11G121700	blue	2.29157	2.66769	0.321588	-1.30731
	Glyma.11G121800	blue	1.13502	2.92795	0.270323	-1.2416
	Glyma.11G122400	blue	0.119191	1.06514	-0.257707	-0.26918
	Glyma.11G122600	blue	0.600153	7.00685	2.1427	-1.09656
	Glyma.11G129900	blue	1.08764	1.4627	-0.484742	-0.545816
	Glyma.11G131200	blue	0.537135	1.63448	1.84579	0.906377
	Glyma.11G134200	blue	0.100799	1.42079	0.700639	0.0532585
	Glyma.11G135800	blue	0.182404	1.22548	1.62435	-0.21842
	Glyma.11G138000	blue	0.831125	2.10443	1.816	0.0212607
	Glyma.11G139300	blue	0.0453841	1.04038	0.945882	-0.0341742
	Glyma.11G142900	blue	0.316994	3.78549	3.44901	0.434995
	Glyma.11G143000	blue	0.351703	1.25673	0.550469	-0.0960367
	Glyma.11G146200	blue	-0.0728734	2.2345	-0.365201	-0.06439
	Glyma.11G148801	blue	-0.211945	0.928724	2.21425	NA
	Glyma.11G149407	blue	0.744646	1.7298	-0.234463	-1.07473
	Glyma.11G151100	blue	0.649027	1.00355	0.391079	-0.141119
	Glyma.11G154423	blue	1.14963	2.28822	1.35079	-0.321613
	Glyma.11G157976	blue	0.33184	1.06351	2.04194	0.0608349
	Glyma.11G158200	blue	1.03007	-0.0568075	2.98257	-0.0161136
	Glyma.11G163300	blue	0.637489	1.17734	0.23964	-0.471395
	Glyma.11G167300	blue	0.584397	1.06436	0.516684	-0.48684
	Glyma.11G169901	blue	0.935528	1.70551	0.659415	-0.869037
	Glyma.11G174500	blue	0.26961	2.37626	0.476587	-0.17696
	Glyma.11G176302	blue	0.489292	1.4873	1.36777	-0.0404294
	Glyma.11G178504	blue	0.86672	1.99266	2.01449	0.0708936
	Glyma.11G180700	blue	0.722505	2.24022	1.22991	-0.213686
	Glyma.11G180750	blue	3.31396	1.6637	0.504359	-0.904007
	Glyma.11G181900	blue	0.605937	1.32052	0.823783	-0.294836
	Glyma.11G188100	blue	-0.0219395	0.153518	1.14817	0.0203936
	Glyma.11G192400	blue	1.04735	1.30067	2.64345	1.96961
	Glyma.11G192600	blue	0.215554	2.00741	1.96779	-1.58846
	Glyma.11G194500	blue	1.82495	4.6432	2.24939	-0.713266
	Glyma.11G197500	blue	0.366403	2.77216	0.373058	-0.444577
	Glyma.11G197600	blue	1.43063	2.60698	0.547085	-1.22793
	Glyma.11G198500	blue	0.612026	1.30294	1.52427	0.487477
	Glyma.11G201500	blue	0.284714	1.17402	0.507805	0.148565
	Glyma.11G204500	blue	0.428259	1.64734	1.00476	-0.772684
	Glyma.11G204700	blue	0.475932	1.6579	1.29444	-0.673228
	Glyma.11G207500	blue	0.307292	1.30043	1.90888	0.150955
	Glyma.11G208700	blue	1.07415	2.08555	0.667416	-1.16354
	Glyma.11G209027	blue	1.00572	1.15173	1.07265	-1.05434
	Glyma.11G214402	blue	0.911792	1.14817	1.61163	-0.764708
	Glyma.11G221200	blue	1.09131	2.20852	1.54396	-0.164738
	Glyma.11G221300	blue	2.30288	5.0053	4.68468	NA
	Glyma.11G225400	blue	-0.0320928	0.873571	1.67906	0.310947
	Glyma.11G225600	blue	0.665227	1.57546	1.21754	-0.338184
	Glyma.11G232600	blue	-0.795897	1.15521	0.0733157	-0.588903
	Glyma.11G232634	blue	-0.732158	1.53254	1.10193	-0.532582
	Glyma.11G233300	blue	0.0195398	0.766948	-0.158013	-1.07434
	Glyma.11G233800	blue	0.54905	1.18216	1.00003	0.0532569
	Glyma.11G234300	blue	0.0901026	1.86441	0.500511	-0.614356
	Glyma.11G234600	blue	0.494478	1.56741	0.808383	0.252896
	Glyma.11G235500	blue	0.742469	1.33781	1.26791	-0.179151
	Glyma.11G236300	blue	0.176819	1.16096	0.715436	-0.0262286
	Glyma.11G236600	blue	0.944273	1.9612	0.713742	-0.965841
	Glyma.11G239500	blue	1.71038	2.86452	1.17821	-0.949331
	Glyma.11G239900	blue	-0.0527975	1.60262	2.13811	-0.0940175
	Glyma.11G242400	blue	0.200847	3.55252	2.09934	0.279216
	Glyma.11G243300	blue	-0.176503	2.49281	1.48686	-0.522416
	Glyma.11G243600	blue	0.820365	1.11487	0.455287	-0.394661
	Glyma.11G244000	blue	-0.0698845	0.845698	1.00928	-0.101846
	Glyma.11G245700	blue	0.628669	3.65276	2.36255	NA
	Glyma.11G250700	blue	0.211191	1.5766	0.433547	-0.758535
	Glyma.11G250900	blue	0.408388	1.01915	0.597001	0.326608
	Glyma.11G252700	blue	0.434545	1.80556	1.05529	-0.470894
	Glyma.12G001800	blue	0.999312	1.32967	1.05756	-0.48987
	Glyma.12G003300	blue	-0.139837	0.664964	1.5228	0.22135
	Glyma.12G008700	blue	0.434806	2.10005	1.59176	-0.451448
	Glyma.12G008900	blue	2.43051	2.4328	2.00026	NA
	Glyma.12G012600	blue	0.999433	3.20454	2.18385	-0.8689
	Glyma.12G014300	blue	0.491043	1.05467	1.05543	0.125821
	Glyma.12G014600	blue	1.06253	2.19998	1.79451	-0.170877
	Glyma.12G016300	blue	0.0897747	1.90028	1.63572	0.331799
	Glyma.12G016400	blue	0.0972948	1.2413	0.541205	-0.0526389
	Glyma.12G017300	blue	0.476552	1.77632	0.828439	-0.297314
	Glyma.12G026100	blue	1.88639	3.13381	2.15698	-0.679243
	Glyma.12G027800	blue	-0.187023	1.01003	0.837528	0.10024
	Glyma.12G029100	blue	0.89143	1.73681	1.01738	0.39911
	Glyma.12G030100	blue	1.19626	1.15227	0.926421	-0.428997
	Glyma.12G030400	blue	0.714493	1.01274	0.691122	-0.18244
	Glyma.12G030600	blue	0.554311	2.52392	1.01241	0.253696
	Glyma.12G032200	blue	0.330393	1.73402	1.65922	-0.0344336
	Glyma.12G032900	blue	-0.607277	1.35409	0.0884689	-0.830575
	Glyma.12G035800	blue	-0.39615	1.93845	2.18845	0.635653
	Glyma.12G036200	blue	0.848072	2.09415	1.90619	-0.152032
	Glyma.12G036450	blue	-0.766529	0.931366	1.15603	0.222215
	Glyma.12G039000	blue	0.41551	1.05519	1.24623	-0.161284
	Glyma.12G043500	blue	0.831384	2.34136	0.987179	-0.437352
	Glyma.12G049100	blue	1.63472	4.25757	2.56666	NA
	Glyma.12G049300	blue	0.732573	1.16874	-0.555242	-0.221553
	Glyma.12G050000	blue	1.19307	1.30256	1.12731	-0.0960747
	Glyma.12G053900	blue	NA	3.89874	0.103815	-1.53372
	Glyma.12G054700	blue	0.394128	2.40017	1.86237	-0.102476
	Glyma.12G058400	blue	0.45273	1.84894	1.2633	-0.461606
	Glyma.12G059100	blue	0.304999	2.28523	0.285207	-1.65281
	Glyma.12G059200	blue	1.64492	5.77292	2.91435	-1.82101
	Glyma.12G059500	blue	0.462625	2.05343	2.01918	0.051259
	Glyma.12G062900	blue	-0.0109555	1.99201	2.25358	0.583601
	Glyma.12G073400	blue	0.158791	1.30192	-0.690621	-0.729213
	Glyma.12G075600	blue	0.0627595	2.50289	0.250723	-0.851293
	Glyma.12G081700	blue	1.85148	1.89892	2.22299	0.57626
	Glyma.12G089100	blue	0.13707	1.35771	0.342974	0.200459
	Glyma.12G092900	blue	-0.14616	2.75535	1.02298	-0.0790546
	Glyma.12G094100	blue	1.08015	1.45004	0.80195	-0.50034
	Glyma.12G094500	blue	0.467495	0.80306	1.30369	0.408264
	Glyma.12G096500	blue	1.37243	0.777531	1.06335	-0.436532
	Glyma.12G098200	blue	0.840549	1.00656	0.538718	-0.0552799
	Glyma.12G100500	blue	2.95084	5.1206	4.00951	-0.660639
	Glyma.12G100700	blue	0.219231	1.00733	0.581157	-0.332286
	Glyma.12G108400	blue	1.17879	1.76747	1.60075	-0.225085
	Glyma.12G110000	blue	1.06981	1.83513	1.5151	-0.77195
	Glyma.12G111932	blue	0.0375325	1.91187	2.55656	0.892069
	Glyma.12G112000	blue	1.1355	3.47229	1.96036	-0.679736
	Glyma.12G112100	blue	1.73505	3.87259	2.06739	-1.34172
	Glyma.12G114100	blue	0.557826	1.02801	0.121467	-0.80879
	Glyma.12G118600	blue	0.517059	1.06889	0.50672	-0.187095
	Glyma.12G118800	blue	0.384583	2.10023	1.62669	1.29301
	Glyma.12G122300	blue	9.59369e-05	1.26976	0.407945	0.220196
	Glyma.12G122400	blue	0.304392	1.13116	0.984291	-0.00575257
	Glyma.12G128600	blue	0.563016	1.00538	0.0307351	-0.406978
	Glyma.12G129200	blue	0.759774	2.78052	1.45718	0.0722533
	Glyma.12G129900	blue	0.343667	0.827689	1.10422	-1.20692
	Glyma.12G134400	blue	0.163618	1.44396	1.82593	0.195491
	Glyma.12G136400	blue	3.17991	9.33687	4.05835	-1.76707
	Glyma.12G148900	blue	0.243227	1.25678	1.6919	0.115057
	Glyma.12G149100	blue	1.10775	2.93456	0.554249	-1.74859
	Glyma.12G158600	blue	0.750691	2.1882	0.966913	-0.46998
	Glyma.12G172300	blue	1.17016	2.26861	0.940682	-0.637457
	Glyma.12G173500	blue	1.30736	1.8251	0.101466	-1.47807
	Glyma.12G181500	blue	1.0308	1.00863	0.980185	0.0138099
	Glyma.12G185400	blue	0.577705	1.18158	0.645227	-1.01832
	Glyma.12G186800	blue	0.84196	1.4078	-0.0833059	-0.643322
	Glyma.12G194000	blue	0.739455	1.52375	0.410298	-0.707461
	Glyma.12G194100	blue	0.425946	1.34211	0.997614	0.240807
	Glyma.12G199900	blue	2.25929	6.02894	2.90721	-1.54371
	Glyma.12G200100	blue	0.596352	1.41657	0.742707	0.467113
	Glyma.12G200400	blue	-0.306187	1.14458	0.599634	0.233693
	Glyma.12G200500	blue	0.0249816	1.38331	0.608505	-0.317112
	Glyma.12G201000	blue	-0.0145343	2.30185	1.24529	0.286469
	Glyma.12G203000	blue	0.669993	3.41906	2.74228	0.504744
	Glyma.12G203700	blue	0.620183	1.18312	0.376981	-0.481684
	Glyma.12G205500	blue	0.203114	1.09871	0.538498	-0.0104362
	Glyma.12G205700	blue	1.47644	4.47543	4.92883	-0.430503
	Glyma.12G206600	blue	0.778616	1.2324	-0.313036	-0.494671
	Glyma.12G207400	blue	2.1065	2.35068	1.04243	-1.69568
	Glyma.12G209300	blue	0.175326	0.901763	1.71005	0.583287
	Glyma.12G212900	blue	0.922708	2.41585	1.29113	-0.753359
	Glyma.12G214600	blue	0.347665	1.04394	0.614937	-0.418838
	Glyma.12G215000	blue	0.121321	1.35219	1.48583	0.152988
	Glyma.12G215800	blue	0.51323	2.52632	1.88589	-0.0627452
	Glyma.12G220000	blue	0.922917	1.55521	1.20891	0.338894
	Glyma.12G221400	blue	1.30396	2.882	3.07071	-0.451504
	Glyma.12G221500	blue	-0.186976	2.47194	-0.284038	-0.790676
	Glyma.12G227500	blue	-0.262945	0.263371	1.19556	-0.135083
	Glyma.12G227600	blue	-0.0704586	0.0443767	1.21248	-0.0181943
	Glyma.12G230100	blue	3.33728	0.74179	2.18549	0.449964
	Glyma.12G231100	blue	0.0347341	1.33874	0.767147	-0.147637
	Glyma.12G234500	blue	1.23101	3.76431	1.08846	-1.22114
	Glyma.12G234700	blue	1.13102	2.94412	0.078451	-1.8455
	Glyma.12G234800	blue	1.03569	3.01665	0.303117	-1.49842
	Glyma.12G236700	blue	-0.170986	1.33054	1.14053	0.073703
	Glyma.13G001100	blue	0.224883	0.581118	1.33148	0.241793
	Glyma.13G007100	blue	0.447111	0.294503	1.05507	0.264856
	Glyma.13G009100	blue	-0.0646288	2.96935	0.206592	-0.722178
	Glyma.13G009300	blue	0.47224	1.9267	1.06377	-0.334152
	Glyma.13G010100	blue	1.17441	1.83967	1.15532	-0.319306
	Glyma.13G028100	blue	0.701165	1.14551	1.24001	-0.36549
	Glyma.13G030900	blue	0.898713	1.53211	1.51991	-0.595444
	Glyma.13G031000	blue	2.41542	1.92148	3.38209	NA
	Glyma.13G032400	blue	1.51955	2.87565	2.15939	-0.324074
	Glyma.13G033000	blue	0.338565	1.34044	2.10918	NA
	Glyma.13G036200	blue	0.486035	1.41366	0.0700639	-0.310412
	Glyma.13G036600	blue	1.41917	2.3242	2.53093	-0.113169
	Glyma.13G037100	blue	0.488451	1.82352	1.16995	-0.57957
	Glyma.13G042400	blue	1.72769	4.58425	1.62883	0.643787
	Glyma.13G047000	blue	-0.0457437	0.475761	1.32225	0.333119
	Glyma.13G051100	blue	0.607096	1.11249	0.666812	-0.606579
	Glyma.13G052800	blue	-0.00694757	1.17084	0.940544	-0.486008
	Glyma.13G056600	blue	0.769231	1.88513	0.60596	-0.469583
	Glyma.13G058800	blue	0.431001	1.55125	1.48328	-0.176946
	Glyma.13G063300	blue	1.604	3.05875	3.64698	0.276639
	Glyma.13G065000	blue	0.495267	1.68076	1.59108	0.0417659
	Glyma.13G065400	blue	0.954963	0.7584	1.12345	-0.231739
	Glyma.13G073800	blue	-0.48841	2.1312	0.227043	-0.62729
	Glyma.13G076700	blue	0.333946	1.8607	1.07434	-0.0989979
	Glyma.13G079800	blue	0.693929	2.34803	1.73646	-0.507078
	Glyma.13G080800	blue	0.376294	1.11741	0.884044	-0.160199
	Glyma.13G081100	blue	-1.26824	1.14564	6.82661	NA
	Glyma.13G083700	blue	0.397579	1.95839	1.27769	-1.26371
	Glyma.13G087500	blue	-0.162878	0.985093	-0.276288	-1.05224
	Glyma.13G091100	blue	0.293867	1.8017	0.485198	-0.395699
	Glyma.13G092300	blue	-0.0114997	1.39988	0.503986	-0.283511
	Glyma.13G092500	blue	1.29554	2.84606	0.757313	-1.22334
	Glyma.13G093500	blue	-0.0428911	1.64175	0.576982	-0.225513
	Glyma.13G093800	blue	0.753898	1.37887	2.23295	0.380882
	Glyma.13G094900	blue	0.995717	1.08078	-0.750857	-2.12064
	Glyma.13G097900	blue	1.18964	1.55663	0.544443	-0.903243
	Glyma.13G099800	blue	-0.216801	1.45232	1.16993	-0.51903
	Glyma.13G102400	blue	0.448203	1.38913	0.28599	-0.523342
	Glyma.13G103100	blue	0.212486	0.713407	-0.465727	-1.24037
	Glyma.13G105300	blue	0.518527	1.28136	0.753619	-0.175689
	Glyma.13G106533	blue	-0.0570887	2.44444	1.52962	0.445791
	Glyma.13G116200	blue	0.452126	1.22984	0.67215	-0.391119
	Glyma.13G117300	blue	0.130902	1.53595	0.160364	-0.142833
	Glyma.13G117700	blue	1.03749	1.456	0.196017	-0.758159
	Glyma.13G118500	blue	0.123978	1.94373	1.66121	0.5513
	Glyma.13G119000	blue	0.128789	0.946418	1.24614	0.355256
	Glyma.13G119100	blue	0.77858	1.57394	0.865771	-0.0788432
	Glyma.13G120200	blue	0.965049	2.64679	1.14523	-0.324162
	Glyma.13G130700	blue	0.680805	0.529133	1.2141	0.112262
	Glyma.13G134700	blue	-0.207788	1.49181	1.75992	-0.322868
	Glyma.13G136000	blue	0.22141	1.17411	0.594589	-0.157647
	Glyma.13G138100	blue	0.756204	1.76208	2.58471	-0.0435865
	Glyma.13G138300	blue	1.80527	7.5542	4.13863	NA
	Glyma.13G140200	blue	0.618892	1.31619	0.713471	-0.55539
	Glyma.13G144000	blue	0.191562	0.847289	1.25996	0.751644
	Glyma.13G144300	blue	0.50968	0.587233	1.34572	0.224029
	Glyma.13G146700	blue	0.533655	1.22527	1.10846	-0.152316
	Glyma.13G152916	blue	0.363016	1.22076	0.441369	-0.11094
	Glyma.13G154300	blue	0.376365	1.26477	0.984777	-0.543306
	Glyma.13G162700	blue	1.69354	5.51863	3.05722	-1.67324
	Glyma.13G162800	blue	1.1784	2.14643	0.417967	-0.963241
	Glyma.13G162900	blue	1.79415	2.23442	0.838164	-0.277617
	Glyma.13G163500	blue	0.470957	1.65318	1.20111	-0.153851
	Glyma.13G164300	blue	0.456675	1.57511	0.801422	-0.345208
	Glyma.13G164400	blue	0.458287	1.76934	1.24859	-0.328149
	Glyma.13G164500	blue	1.4825	2.64614	1.80719	-0.547888
	Glyma.13G164550	blue	0.172771	2.00234	2.80579	NA
	Glyma.13G165500	blue	-0.0393476	1.09199	1.21684	0.310572
	Glyma.13G166500	blue	-0.0333208	0.438159	1.11903	0.237835
	Glyma.13G168200	blue	-0.0996525	2.36641	0.086405	-0.88468
	Glyma.13G168400	blue	0.510973	2.40359	2.10198	-0.229545
	Glyma.13G168700	blue	0.630465	2.71957	1.31072	-0.213323
	Glyma.13G170800	blue	-0.190956	1.4403	0.518445	-0.36461
	Glyma.13G171400	blue	-0.501761	2.99235	3.11535	0.519243
	Glyma.13G174300	blue	3.87421	6.38518	4.9281	-0.151815
	Glyma.13G179200	blue	1.37087	3.72975	2.20048	-1.18757
	Glyma.13G181000	blue	2.04216	5.06507	1.54867	-2.65445
	Glyma.13G187500	blue	0.253615	1.21107	1.53246	-0.0644666
	Glyma.13G196500	blue	-0.317859	1.60146	0.531623	-0.487634
	Glyma.13G201200	blue	1.17267	2.14788	0.824404	-0.897005
	Glyma.13G202300	blue	0.323938	1.15822	0.669772	0.15606
	Glyma.13G205100	blue	0.498599	2.11664	-0.0597653	-0.75742
	Glyma.13G205200	blue	1.44891	3.26772	3.04597	-0.290078
	Glyma.13G208000	blue	2.54445	2.88991	0.827605	-2.37732
	Glyma.13G208200	blue	0.554686	1.63168	0.687029	-0.26412
	Glyma.13G209900	blue	1.19659	3.25589	2.88309	-2.22334
	Glyma.13G210000	blue	0.733801	2.63779	1.23764	-0.368073
	Glyma.13G210400	blue	0.348	1.14696	1.06071	-0.143709
	Glyma.13G213300	blue	1.96036	5.23728	-0.697357	-4.4936
	Glyma.13G215600	blue	0.680648	3.47941	1.76901	-0.0515327
	Glyma.13G215800	blue	0.584985	1.49633	1.23836	-0.328909
	Glyma.13G218800	blue	0.870745	1.07291	-0.00218792	-0.230488
	Glyma.13G221900	blue	0.305418	1.2772	1.65494	0.0243143
	Glyma.13G222600	blue	1.67882	4.48771	3.01002	-0.746256
	Glyma.13G227900	blue	0.802216	1.85349	1.98742	-0.107277
	Glyma.13G229500	blue	0.00160071	1.28022	1.35472	-0.1985
	Glyma.13G229600	blue	0.956008	1.67933	1.49878	-0.349657
	Glyma.13G230200	blue	-0.536446	1.19303	-0.00898509	-0.194859
	Glyma.13G231900	blue	0.299385	2.30388	0.858526	-0.773355
	Glyma.13G235100	blue	2.61032	3.50624	2.50082	0.526546
	Glyma.13G238000	blue	0.295024	1.22231	0.514589	0.0710162
	Glyma.13G238400	blue	0.179511	1.1384	0.433897	-0.109559
	Glyma.13G238500	blue	0.120612	2.09533	0.512629	-0.37949
	Glyma.13G240800	blue	0.555863	1.06605	0.57732	0.115576
	Glyma.13G242100	blue	1.75954	3.51537	2.30724	-1.75784
	Glyma.13G242500	blue	0.356072	1.50745	1.36948	0.662541
	Glyma.13G249400	blue	0.00193125	1.16297	0.371204	-0.526481
	Glyma.13G249500	blue	0.939919	1.48227	0.76643	-0.643544
	Glyma.13G250500	blue	0.958984	1.9477	1.58883	0.719359
	Glyma.13G250900	blue	1.20848	1.53351	1.05501	-0.8054
	Glyma.13G254300	blue	0.416231	1.97448	1.42853	0.215948
	Glyma.13G254400	blue	-0.397249	1.1957	-0.138377	-0.455728
	Glyma.13G262000	blue	0.486865	1.50055	0.977333	-0.408693
	Glyma.13G262100	blue	0.139553	1.51486	0.74887	-0.905527
	Glyma.13G263900	blue	0.502297	3.4494	0.781533	-0.724324
	Glyma.13G264000	blue	0.429703	3.22578	1.58162	-0.220827
	Glyma.13G264200	blue	-0.252186	0.810262	-0.227597	-1.14269
	Glyma.13G266100	blue	0.684672	0.525159	-0.206186	-1.07972
	Glyma.13G266400	blue	0.513492	1.06757	0.570391	-0.209211
	Glyma.13G267000	blue	-1.99903	1.83886	0.137581	-1.02813
	Glyma.13G270100	blue	1.28936	1.74508	-0.0610866	-1.8005
	Glyma.13G272800	blue	-0.163717	0.663047	1.64102	0.370747
	Glyma.13G276100	blue	0.232827	1.05809	0.538181	-0.139735
	Glyma.13G277000	blue	-0.153999	1.07366	-0.00303817	-0.306359
	Glyma.13G279200	blue	0.533008	1.50337	0.595505	-0.480533
	Glyma.13G279900	blue	0.504622	2.25853	0.543742	-1.16543
	Glyma.13G280000	blue	1.99175	3.87161	4.05688	-0.340982
	Glyma.13G284800	blue	0.692833	2.94366	3.02012	-0.240762
	Glyma.13G284900	blue	0.689667	1.34479	1.29279	-0.437889
	Glyma.13G289600	blue	0.67776	2.2274	1.54844	0.109315
	Glyma.13G291400	blue	-0.25533	0.759262	1.15412	-0.0464506
	Glyma.13G297400	blue	0.453929	2.17031	1.52555	-0.0515772
	Glyma.13G297700	blue	0.0540573	1.12147	-0.124156	-0.487935
	Glyma.13G299300	blue	0.0500413	1.0125	0.521712	-0.112837
	Glyma.13G299600	blue	0.309738	1.7941	0.982263	-0.433291
	Glyma.13G301200	blue	0.0349024	1.73798	1.00133	0.477702
	Glyma.13G302000	blue	1.25047	4.02497	2.75399	-0.583584
	Glyma.13G302100	blue	4.60088	9.16717	4.65251	0.139999
	Glyma.13G302800	blue	0.262922	1.54438	0.932113	-0.378002
	Glyma.13G306100	blue	0.130119	2.05956	0.989006	-0.59681
	Glyma.13G307400	blue	0.329545	1.39734	0.234731	0.040587
	Glyma.13G308900	blue	0.336019	0.804643	1.01537	-0.207947
	Glyma.13G316100	blue	1.02252	2.76176	2.04364	-0.380411
	Glyma.13G316300	blue	0.455273	2.73793	-0.764515	NA
	Glyma.13G316800	blue	-0.217109	0.031801	1.73392	0.289366
	Glyma.13G317700	blue	1.0425	3.43835	3.10476	-0.0776388
	Glyma.13G319400	blue	0.763943	0.969918	1.06994	-0.253414
	Glyma.13G321300	blue	0.78568	1.39899	1.13693	-0.101267
	Glyma.13G322500	blue	NA	10.0505	5.40913	-2.37084
	Glyma.13G324700	blue	1.64471	1.80946	1.80545	0.410562
	Glyma.13G325000	blue	0.518881	1.34067	0.469979	-0.515725
	Glyma.13G326800	blue	0.979284	1.78079	0.246147	-1.15468
	Glyma.13G327900	blue	1.70946	0.664775	-1.21794	-2.19787
	Glyma.13G332900	blue	1.3337	2.36568	1.42935	0.177657
	Glyma.13G335800	blue	-0.344483	1.09248	1.00693	0.511153
	Glyma.13G335900	blue	0.561175	2.2312	1.56941	-0.394748
	Glyma.13G336300	blue	0.28373	1.02764	0.480536	-0.231584
	Glyma.13G338500	blue	0.378076	1.60021	1.19067	0.677016
	Glyma.13G340250	blue	0.0156596	2.15294	0.79126	-0.585251
	Glyma.13G340400	blue	-0.456809	1.25716	1.10097	0.608641
	Glyma.13G346600	blue	0.522483	1.5786	1.68213	-0.338011
	Glyma.13G352700	blue	0.496551	1.22117	0.552613	-0.433162
	Glyma.13G355700	blue	0.66187	0.707664	1.08042	-0.682684
	Glyma.13G358800	blue	0.371874	1.0123	1.40412	0.233865
	Glyma.13G360600	blue	0.572522	1.2032	0.464327	-0.828994
	Glyma.13G365500	blue	0.0499408	1.41525	0.587492	0.302328
	Glyma.13G367200	blue	1.01976	2.60885	1.70035	-0.0402745
	Glyma.13G370000	blue	0.260634	1.92753	0.887869	-0.236727
	Glyma.14G002300	blue	0.838488	1.61466	1.30115	-0.410683
	Glyma.14G002500	blue	-0.352519	2.52241	0.408033	-0.909012
	Glyma.14G003400	blue	0.639433	0.965589	0.172321	-1.82828
	Glyma.14G006900	blue	0.433888	0.995261	2.05758	0.289232
	Glyma.14G007400	blue	1.79808	3.52839	1.34539	-0.967658
	Glyma.14G010500	blue	0.380414	1.98672	2.00735	0.422427
	Glyma.14G010700	blue	0.523506	1.99428	1.07027	-0.0239384
	Glyma.14G011800	blue	0.973911	2.70412	2.28963	-1.06177
	Glyma.14G016400	blue	0.870633	1.83818	1.05097	-0.358356
	Glyma.14G023500	blue	1.05522	2.01477	0.905696	-0.563302
	Glyma.14G023800	blue	0.173665	1.52859	1.52166	0.788307
	Glyma.14G023900	blue	0.0978719	1.30705	0.654774	-0.206016
	Glyma.14G024700	blue	0.431023	1.11092	0.944701	-0.139034
	Glyma.14G026400	blue	0.540078	1.09136	1.07902	-0.354124
	Glyma.14G026700	blue	0.0163864	1.4953	0.943183	0.119409
	Glyma.14G028650	blue	0.330401	4.65781	2.63336	NA
	Glyma.14G028700	blue	0.440171	3.62209	3.48367	0.860423
	Glyma.14G030400	blue	2.04205	3.59186	2.33894	-0.929777
	Glyma.14G031000	blue	1.01649	1.6932	1.49775	0.0329704
	Glyma.14G040100	blue	1.10187	1.76577	0.894363	-0.00598596
	Glyma.14G040200	blue	0.446784	1.39348	0.699556	-0.0140305
	Glyma.14G051400	blue	0.787401	1.07017	0.639077	-0.384713
	Glyma.14G056800	blue	0.581047	2.31938	1.4501	-0.214415
	Glyma.14G058000	blue	0.121748	3.78047	0.980806	-1.21312
	Glyma.14G060000	blue	-0.180314	1.07271	1.18678	0.168419
	Glyma.14G061200	blue	1.34926	1.07145	-0.453022	-0.605843
	Glyma.14G065100	blue	-0.0198333	0.427372	1.02584	0.172655
	Glyma.14G068800	blue	0.231273	0.302127	1.10597	-0.113631
	Glyma.14G073200	blue	0.295386	1.17529	-0.720658	-1.03234
	Glyma.14G075200	blue	0.434836	1.65069	1.03837	-0.183862
	Glyma.14G077500	blue	0.885272	2.51957	1.62955	-0.378144
	Glyma.14G080200	blue	0.596942	1.78056	1.03606	-0.481877
	Glyma.14G081300	blue	0.41787	1.23477	-0.350512	-0.733036
	Glyma.14G082600	blue	0.878701	1.1677	1.18105	0.139462
	Glyma.14G082900	blue	-0.123336	0.991435	2.02415	-0.465265
	Glyma.14G083000	blue	0.094297	1.07757	-0.3866	-0.262947
	Glyma.14G084700	blue	1.15999	3.27776	2.06829	-0.783483
	Glyma.14G087900	blue	0.370265	1.57064	0.89692	-0.0963552
	Glyma.14G088100	blue	1.14749	2.46215	2.45847	NA
	Glyma.14G089054	blue	0.900726	1.44207	0.712035	-0.993111
	Glyma.14G089084	blue	0.42441	1.42064	0.430552	-0.205876
	Glyma.14G091900	blue	0.179182	1.10214	0.523121	-0.0763922
	Glyma.14G092800	blue	2.1763	3.82717	3.2442	-0.0185142
	Glyma.14G092900	blue	0.5195	1.18466	1.36852	-0.281238
	Glyma.14G096600	blue	0.739605	1.18604	1.22306	0.234562
	Glyma.14G098200	blue	0.462675	1.98468	0.443935	-1.16756
	Glyma.14G113400	blue	0.92693	2.25359	1.97162	-0.0938302
	Glyma.14G114000	blue	0.488272	1.59594	1.6802	0.240852
	Glyma.14G114533	blue	0.853613	0.323503	1.05976	-0.119373
	Glyma.14G116000	blue	0.791602	2.21203	2.41845	-0.253546
	Glyma.14G118100	blue	-0.285345	2.08328	-0.647551	-0.5499
	Glyma.14G118200	blue	1.69596	2.87634	2.1264	-0.388418
	Glyma.14G119100	blue	0.0440255	1.20314	1.21227	-0.703179
	Glyma.14G124550	blue	0.421013	1.08643	0.823653	-0.176785
	Glyma.14G130600	blue	0.816116	1.37266	1.90871	0.273694
	Glyma.14G131400	blue	0.228328	1.65378	1.11264	-0.417867
	Glyma.14G131700	blue	0.415353	1.03576	0.165035	-0.477137
	Glyma.14G132800	blue	-0.382414	0.667658	1.04819	0.616044
	Glyma.14G132900	blue	1.09284	2.2941	1.27107	0.665341
	Glyma.14G134600	blue	0.698815	1.44811	0.644891	-0.687841
	Glyma.14G138300	blue	1.51725	3.18349	1.79013	-0.174147
	Glyma.14G142500	blue	1.22403	2.04121	1.3276	0.673296
	Glyma.14G145900	blue	2.93103	6.04586	2.99777	-2.12895
	Glyma.14G149700	blue	0.488575	1.81714	1.05385	-0.0106996
	Glyma.14G149800	blue	1.92656	1.84433	1.45229	-0.698667
	Glyma.14G150200	blue	0.278877	2.12098	0.236518	-0.754414
	Glyma.14G152800	blue	0.61999	4.84015	3.74061	-0.814054
	Glyma.14G156700	blue	0.876616	0.713587	1.2265	0.203381
	Glyma.14G160100	blue	-0.0943477	1.53739	0.232506	0.0251392
	Glyma.14G166800	blue	0.45308	0.85148	1.98273	0.022095
	Glyma.14G167800	blue	2.19029	4.62375	-0.702691	1.22147
	Glyma.14G167900	blue	0.298022	1.47959	1.33355	0.113917
	Glyma.14G174200	blue	0.68988	0.980468	1.35143	-0.120696
	Glyma.14G181200	blue	1.18389	2.46503	2.40403	0.696327
	Glyma.14G181400	blue	0.80526	8.88614	3.51008	NA
	Glyma.14G181900	blue	0.253656	1.53339	0.839828	-0.655406
	Glyma.14G183300	blue	2.16118	2.49522	4.35889	NA
	Glyma.14G188100	blue	2.74019	5.25856	3.29199	-0.804842
	Glyma.14G195300	blue	1.28999	2.46979	-0.763364	-1.45915
	Glyma.14G203700	blue	0.403623	0.980836	1.85868	0.0479962
	Glyma.14G208000	blue	0.544695	1.21077	0.341548	-0.678262
	Glyma.14G208300	blue	0.979046	2.86532	1.88825	-0.289958
	Glyma.14G209000	blue	1.41685	2.80425	1.72104	-0.987843
	Glyma.14G216300	blue	0.326316	1.5488	1.07671	-0.0553792
	Glyma.14G216500	blue	0.331398	3.06106	2.71726	0.812953
	Glyma.15G003100	blue	0.642899	1.23578	0.844792	-0.203465
	Glyma.15G003200	blue	0.0940991	2.0748	2.29506	-0.0511415
	Glyma.15G003300	blue	0.347508	1.18896	0.461403	-0.611003
	Glyma.15G006200	blue	-0.0203606	2.86004	2.55624	-0.880685
	Glyma.15G007900	blue	-0.0983618	2.43238	1.59603	0.811367
	Glyma.15G010600	blue	-0.186482	3.07383	2.87565	-0.244003
	Glyma.15G013300	blue	0.210477	1.33335	0.836784	-0.475412
	Glyma.15G015900	blue	1.10172	3.57331	2.61862	-0.0611605
	Glyma.15G016200	blue	0.62768	1.59477	1.38506	-0.809875
	Glyma.15G016800	blue	1.12623	3.35155	2.16889	-0.13059
	Glyma.15G017900	blue	0.214389	0.818363	1.77732	0.208181
	Glyma.15G019400	blue	1.27927	2.98006	1.3723	-0.721503
	Glyma.15G023800	blue	1.91701	2.80691	2.28044	0.916262
	Glyma.15G024500	blue	-0.0665381	1.2126	0.98841	0.100733
	Glyma.15G024900	blue	0.657919	1.44303	0.929118	-0.0540047
	Glyma.15G027500	blue	0.701974	1.07639	0.918824	-0.258665
	Glyma.15G027600	blue	0.61493	2.79542	3.62439	NA
	Glyma.15G028400	blue	0.862869	1.13083	1.14081	-0.6134
	Glyma.15G029200	blue	0.946742	1.55141	1.19323	-0.242189
	Glyma.15G029500	blue	1.08626	2.39876	-0.0390624	-1.61583
	Glyma.15G034000	blue	0.670595	1.82629	1.13089	-0.457011
	Glyma.15G037500	blue	0.0277467	0.928162	1.23952	-0.0998076
	Glyma.15G038000	blue	0.421347	1.36268	0.647731	-0.160983
	Glyma.15G038400	blue	0.660967	1.17517	0.983693	-0.66929
	Glyma.15G038500	blue	0.372995	1.70095	0.841543	0.297516
	Glyma.15G045900	blue	0.823524	1.38339	0.748345	-0.0373366
	Glyma.15G049533	blue	-0.175583	2.25	0.952483	-0.780055
	Glyma.15G049600	blue	0.557694	2.287	1.0011	-0.578634
	Glyma.15G057600	blue	-0.852415	1.70588	1.30899	-0.352178
	Glyma.15G063400	blue	1.30892	0.497039	1.63079	-0.420592
	Glyma.15G068600	blue	0.273669	5.19565	0.921159	0.283404
	Glyma.15G071000	blue	0.406077	1.96479	0.295527	-0.89969
	Glyma.15G071300	blue	1.85943	3.34334	1.46951	-1.75484
	Glyma.15G072400	blue	1.78487	4.28055	2.90906	-0.900053
	Glyma.15G074800	blue	0.382383	2.82358	2.20195	-0.108986
	Glyma.15G078200	blue	1.08114	2.04264	1.36263	-0.519236
	Glyma.15G078300	blue	0.318838	1.19938	0.733297	-0.797991
	Glyma.15G078701	blue	0.525659	3.74719	2.6103	-0.400449
	Glyma.15G082400	blue	0.363344	1.56499	1.96646	-0.256363
	Glyma.15G082900	blue	0.572509	1.00406	0.612666	-0.339949
	Glyma.15G086900	blue	0.438823	1.05798	0.342503	-0.346375
	Glyma.15G087601	blue	0.208097	1.47156	0.623464	0.39968
	Glyma.15G089600	blue	1.27217	3.86953	2.02134	-0.67154
	Glyma.15G090000	blue	-0.00685387	1.43877	-0.136291	-0.551447
	Glyma.15G096500	blue	1.2493	3.34564	1.62231	-0.501223
	Glyma.15G097100	blue	0.719973	1.35495	0.745038	-0.487766
	Glyma.15G097300	blue	0.517471	2.87278	1.11252	-0.441072
	Glyma.15G098200	blue	0.129969	1.09921	-0.0147638	-0.37449
	Glyma.15G099600	blue	0.0715336	2.09239	1.77173	-0.119573
	Glyma.15G101600	blue	1.42235	1.67632	1.13556	-1.11779
	Glyma.15G102800	blue	0.487779	1.65199	2.13082	0.689584
	Glyma.15G104900	blue	0.75957	2.07431	1.10445	-0.21452
	Glyma.15G105300	blue	1.14512	3.78532	2.29001	-0.317635
	Glyma.15G107100	blue	0.681587	1.8547	0.956421	-0.677433
	Glyma.15G108200	blue	0.364286	1.12542	1.30644	-0.21449
	Glyma.15G110300	blue	1.06462	1.20677	1.05049	-0.210518
	Glyma.15G113000	blue	0.739407	2.53829	2.92779	0.172785
	Glyma.15G115200	blue	0.914461	2.23926	0.875885	-0.668141
	Glyma.15G116300	blue	0.740952	1.1325	0.222023	-0.672727
	Glyma.15G117500	blue	0.352721	1.41615	1.15894	0.0260453
	Glyma.15G122300	blue	0.400492	1.08925	0.725259	-0.34196
	Glyma.15G129100	blue	0.334034	1.23022	1.4667	0.0823297
	Glyma.15G129200	blue	0.819704	1.13356	0.388387	-1.00338
	Glyma.15G130200	blue	0.960668	1.38339	1.19924	0.208484
	Glyma.15G130600	blue	0.0913181	0.206541	1.26928	-0.046156
	Glyma.15G131200	blue	0.222518	1.54467	0.154084	-0.76676
	Glyma.15G132400	blue	0.575737	1.2487	1.36054	0.0774647
	Glyma.15G134300	blue	0.442426	2.50232	0.444276	-0.659106
	Glyma.15G138300	blue	2.08228	2.79629	3.81377	NA
	Glyma.15G141400	blue	0.454766	1.86759	1.94764	-0.0418458
	Glyma.15G143700	blue	2.87031	2.53759	1.94372	0.670399
	Glyma.15G151300	blue	0.757915	4.01684	3.18811	0.154663
	Glyma.15G151600	blue	-0.0803285	4.03145	0.872427	0.309119
	Glyma.15G151700	blue	-0.705921	3.03304	3.6937	NA
	Glyma.15G156200	blue	1.17459	3.51806	1.46237	-2.01599
	Glyma.15G156400	blue	0.511761	1.13994	1.14011	-0.524847
	Glyma.15G158900	blue	1.06757	1.5443	1.46838	-0.342264
	Glyma.15G159000	blue	0.490657	1.01038	1.18094	0.213056
	Glyma.15G161700	blue	0.140144	2.10399	0.985048	-0.0618961
	Glyma.15G164800	blue	-0.147806	1.14586	0.389852	-0.263006
	Glyma.15G168800	blue	2.52201	2.43365	1.67007	-0.102763
	Glyma.15G169100	blue	1.66741	4.7503	4.0055	-0.284108
	Glyma.15G169500	blue	3.46578	7.10913	3.43971	-1.78287
	Glyma.15G170100	blue	-0.0436507	1.89298	1.08776	-0.228904
	Glyma.15G170500	blue	0.33358	1.21938	-0.00227782	-0.99707
	Glyma.15G170900	blue	1.16849	2.1954	1.3947	-1.14728
	Glyma.15G173800	blue	0.00777407	1.14074	0.159253	-0.720686
	Glyma.15G176600	blue	0.877328	1.19256	1.23574	-0.26495
	Glyma.15G176802	blue	NA	-1.08033	2.2682	NA
	Glyma.15G177500	blue	0.451264	1.07976	0.850286	-0.358368
	Glyma.15G188751	blue	2.85061	0.763782	1.80006	NA
	Glyma.15G196800	blue	1.72496	2.18496	1.61755	-0.607141
	Glyma.15G200600	blue	0.577433	0.99794	1.08094	0.304435
	Glyma.15G201500	blue	0.452588	1.12791	0.76389	-0.400004
	Glyma.15G202100	blue	0.211238	0.983637	1.25058	0.438785
	Glyma.15G203700	blue	0.255139	1.34171	1.07104	-0.108546
	Glyma.15G203900	blue	-0.00476239	1.04939	0.870944	-0.196614
	Glyma.15G207200	blue	0.593949	1.81054	1.33282	-0.209962
	Glyma.15G219300	blue	0.0794488	1.31523	0.753799	0.0090117
	Glyma.15G226051	blue	1.17753	4.07203	2.08075	-0.867641
	Glyma.15G228500	blue	-0.39631	2.46682	1.077	-0.352228
	Glyma.15G229400	blue	1.00312	1.71912	1.74332	-0.739581
	Glyma.15G232000	blue	-0.00287498	1.53299	0.640672	-0.179394
	Glyma.15G246500	blue	0.418716	0.936591	1.53922	0.517744
	Glyma.15G246700	blue	0.429099	0.929417	1.27238	-0.0285885
	Glyma.15G246800	blue	0.763181	0.861692	1.40938	0.597772
	Glyma.15G247400	blue	0.621967	1.03684	0.371199	-0.298629
	Glyma.15G251900	blue	0.55589	2.87206	2.08122	0.043742
	Glyma.15G256300	blue	0.137052	1.22688	-0.317181	-0.982151
	Glyma.15G257600	blue	-0.0142832	3.6077	1.6144	-0.619936
	Glyma.15G262600	blue	-0.0238384	1.19561	-0.206248	-0.800263
	Glyma.15G263600	blue	-0.0130616	1.78265	-0.167982	-0.675528
	Glyma.15G264300	blue	3.61046	3.67906	3.89872	1.19626
	Glyma.15G268000	blue	1.10659	1.17844	0.916284	0.0948512
	Glyma.15G268200	blue	0.659645	2.20507	0.0158506	-0.226945
	Glyma.15G268400	blue	0.112732	1.29977	0.778785	0.0484448
	Glyma.15G268800	blue	0.366641	1.08428	1.40113	-0.231931
	Glyma.15G269100	blue	0.527248	1.7749	1.18476	-0.445643
	Glyma.15G270000	blue	0.186584	1.45028	1.30257	1.21384
	Glyma.15G272800	blue	-0.35407	2.62774	1.37581	0.0670296
	Glyma.15G274200	blue	-0.714108	4.45193	2.05776	-0.123394
	Glyma.15G274600	blue	0.348336	1.24635	-0.451222	-0.486536
	Glyma.16G008400	blue	0.39123	1.2245	-0.155734	-1.03987
	Glyma.16G011400	blue	0.756135	4.58941	3.23708	0.513223
	Glyma.16G013200	blue	-0.389878	5.05445	1.1623	0.0908145
	Glyma.16G014700	blue	-0.910958	2.18337	0.914299	-1.17009
	Glyma.16G023200	blue	0.747842	1.75499	1.07373	0.0823687
	Glyma.16G031900	blue	-0.322893	1.75668	0.48622	-0.401327
	Glyma.16G032400	blue	-0.188542	1.08983	0.760111	-0.159605
	Glyma.16G035000	blue	1.33704	1.96701	0.99366	-0.540291
	Glyma.16G035900	blue	1.39193	2.59615	1.85791	NA
	Glyma.16G036300	blue	0.673805	2.10232	0.938401	-0.464132
	Glyma.16G039100	blue	0.0271607	1.4295	0.612573	0.4683
	Glyma.16G039200	blue	1.18554	1.5314	1.3263	0.0492199
	Glyma.16G039300	blue	0.736718	1.78684	0.220514	-0.418997
	Glyma.16G040300	blue	0.525325	2.18009	2.40361	-0.153091
	Glyma.16G042700	blue	0.297212	1.40375	0.840475	0.0221107
	Glyma.16G043200	blue	0.829118	2.69739	2.0825	-0.778338
	Glyma.16G044500	blue	1.14492	1.28632	0.866998	-0.192458
	Glyma.16G048100	blue	0.489701	1.02269	1.04574	0.0490204
	Glyma.16G048600	blue	0.457423	0.947405	1.23763	-0.322439
	Glyma.16G051300	blue	1.0814	1.99055	0.875881	-0.958727
	Glyma.16G053800	blue	-0.334665	2.31993	2.16847	-0.309974
	Glyma.16G054700	blue	0.668652	2.45339	0.393863	-0.760399
	Glyma.16G056900	blue	0.0903833	0.612604	1.08627	0.0162118
	Glyma.16G057600	blue	1.18054	4.18628	2.36923	0.0210666
	Glyma.16G059801	blue	0.779732	3.48451	1.51131	-0.171622
	Glyma.16G059900	blue	1.13496	4.73323	2.00908	NA
	Glyma.16G061300	blue	0.335704	1.35827	0.113321	-0.213942
	Glyma.16G062200	blue	0.0445373	-0.154649	1.15237	0.179239
	Glyma.16G062600	blue	0.420534	0.529238	1.20601	-0.23181
	Glyma.16G063600	blue	0.121263	1.36963	1.08024	-0.576841
	Glyma.16G065900	blue	0.50641	1.17979	0.928305	-0.399629
	Glyma.16G071200	blue	0.298187	1.61613	1.43638	-0.234892
	Glyma.16G071500	blue	0.729697	1.34064	0.741156	-0.394399
	Glyma.16G075300	blue	0.766632	4.33647	2.07276	-0.78751
	Glyma.16G078200	blue	0.0960454	1.90717	-0.121647	-0.507179
	Glyma.16G094800	blue	0.929817	1.40431	0.86857	-0.90611
	Glyma.16G119000	blue	1.77245	1.81921	2.13211	-0.786306
	Glyma.16G127700	blue	1.92236	4.86273	2.85038	-1.57057
	Glyma.16G130900	blue	0.930247	2.32308	1.4439	-0.236478
	Glyma.16G134500	blue	0.42691	2.46159	-0.88853	-1.66955
	Glyma.16G136600	blue	0.628669	1.11372	1.29803	-0.230797
	Glyma.16G141300	blue	0.092613	1.636	0.378436	-0.561948
	Glyma.16G141500	blue	0.92145	1.69312	0.956121	-0.505453
	Glyma.16G147100	blue	0.324902	0.954909	1.91502	0.696899
	Glyma.16G147500	blue	0.978605	1.48925	1.23001	0.0547398
	Glyma.16G147700	blue	0.525451	1.08163	0.824802	-0.445652
	Glyma.16G149300	blue	0.0763561	1.25161	0.517074	0.184113
	Glyma.16G151500	blue	1.26671	2.45853	3.02828	-0.335903
	Glyma.16G152100	blue	1.06832	1.81024	1.3337	0.00814119
	Glyma.16G153400	blue	2.08346	5.23083	-0.585116	-1.56238
	Glyma.16G153700	blue	0.251527	1.85143	2.13284	-0.275206
	Glyma.16G156100	blue	0.949393	1.30551	1.83665	-0.214
	Glyma.16G156200	blue	1.24918	0.420099	0.401128	-0.685289
	Glyma.16G159100	blue	0.0602183	0.144377	1.01432	-0.0776733
	Glyma.16G161500	blue	0.370291	1.81644	1.58951	-0.0980035
	Glyma.16G163800	blue	-0.0289647	1.76684	0.302316	-0.362175
	Glyma.16G164200	blue	0.649164	1.07227	0.195572	-1.11532
	Glyma.16G164800	blue	1.27807	1.61268	0.668293	-0.711736
	Glyma.16G168200	blue	0.439213	4.48435	2.26305	-0.115706
	Glyma.16G173200	blue	-0.321584	1.18428	0.309646	0.176285
	Glyma.16G176100	blue	0.721765	1.41297	0.233312	-0.527761
	Glyma.16G177800	blue	-0.35221	2.43664	1.40669	-0.146485
	Glyma.16G179300	blue	0.323823	1.13941	0.646351	0.112084
	Glyma.16G181500	blue	0.409361	1.10398	0.964585	-0.0181025
	Glyma.16G189500	blue	0.941595	3.35511	2.92953	0.0959633
	Glyma.16G196200	blue	0.298474	1.07629	0.60426	-0.455331
	Glyma.16G197800	blue	-0.17865	2.09538	1.36015	0.404252
	Glyma.16G197900	blue	0.0535274	1.02139	0.385948	0.369992
	Glyma.16G200100	blue	0.0483277	0.981938	2.73219	-0.501074
	Glyma.16G200900	blue	0.16492	1.09339	-0.0129694	-0.480821
	Glyma.16G209800	blue	2.37138	3.94614	1.68894	-0.00687802
	Glyma.16G211400	blue	0.988755	1.15243	1.37412	-0.246754
	Glyma.16G212400	blue	0.560532	3.46606	1.90859	-2.29471
	Glyma.16G212600	blue	-0.0307938	1.45407	0.931463	-0.865988
	Glyma.16G217500	blue	1.56912	3.42226	2.60333	0.0430395
	Glyma.16G217600	blue	1.68681	2.29593	1.83676	0.359348
	Glyma.16G218200	blue	0.911666	1.4107	1.78525	0.264294
	Glyma.16G219400	blue	0.586155	1.23322	0.723719	-0.434912
	Glyma.16G220900	blue	0.459658	2.18113	1.22937	-0.889336
	Glyma.16G221001	blue	1.77698	3.00173	1.21559	NA
	Glyma.17G009800	blue	0.241671	1.62463	1.58789	-0.0956421
	Glyma.17G011700	blue	0.421849	2.0393	-0.0902504	-0.445349
	Glyma.17G013000	blue	0.391062	2.30774	1.78608	-0.0537337
	Glyma.17G022900	blue	0.125432	0.961725	1.19658	-0.0743547
	Glyma.17G023000	blue	0.350959	3.95618	2.49824	-0.529213
	Glyma.17G026100	blue	0.925019	2.40197	2.21397	-0.50202
	Glyma.17G026200	blue	0.734854	2.43337	1.43536	NA
	Glyma.17G027400	blue	-1.03568	1.51003	1.15816	0.313881
	Glyma.17G028000	blue	1.87397	3.0071	1.7047	-0.744774
	Glyma.17G030000	blue	-0.00897017	1.49993	0.951252	-0.843396
	Glyma.17G030600	blue	0.377622	1.2573	1.25039	0.275705
	Glyma.17G031800	blue	0.516454	1.17884	1.23925	-0.0873939
	Glyma.17G032600	blue	0.382149	3.04342	0.527348	-1.21444
	Glyma.17G034100	blue	0.388193	1.58669	0.443111	-0.302236
	Glyma.17G036300	blue	1.89602	4.06683	3.0138	-0.977611
	Glyma.17G036400	blue	0.776562	3.09992	2.38495	0.104696
	Glyma.17G037500	blue	-0.0993175	1.84525	0.0765197	-1.12596
	Glyma.17G038000	blue	0.790388	1.13634	0.559877	-0.903194
	Glyma.17G041000	blue	0.407086	1.80884	1.51838	0.525101
	Glyma.17G041600	blue	0.471904	1.44655	0.435614	-0.0887646
	Glyma.17G042100	blue	0.638528	0.999656	1.47592	-0.80175
	Glyma.17G044300	blue	1.60057	3.98289	1.71234	-0.752809
	Glyma.17G048300	blue	1.36583	1.93835	1.11543	0.287889
	Glyma.17G051400	blue	0.477078	2.54961	1.18903	-0.425882
	Glyma.17G051500	blue	0.529867	0.856847	1.02657	-0.0121666
	Glyma.17G051700	blue	-0.386127	1.67333	0.19094	-0.310389
	Glyma.17G051800	blue	0.264522	1.91408	0.710524	-0.107226
	Glyma.17G060766	blue	0.335922	2.91778	3.04057	1.03291
	Glyma.17G060832	blue	0.366616	3.6949	2.74484	NA
	Glyma.17G061500	blue	0.394095	1.45598	1.24397	-0.656075
	Glyma.17G061600	blue	0.172717	1.589	1.42489	-0.871955
	Glyma.17G064200	blue	-0.0273751	2.43926	1.34412	-0.964334
	Glyma.17G064900	blue	0.0688024	2.20528	1.26905	-1.23579
	Glyma.17G066900	blue	-0.364814	2.33351	0.710126	-0.567621
	Glyma.17G067800	blue	0.272157	1.66744	1.434	-0.697585
	Glyma.17G067900	blue	0.354583	1.43522	0.967685	-0.172621
	Glyma.17G068100	blue	0.891121	3.39821	2.24899	-0.720161
	Glyma.17G069500	blue	1.77331	5.77254	3.04928	-0.935917
	Glyma.17G072300	blue	0.114255	1.1975	0.527187	-0.298877
	Glyma.17G072400	blue	0.135506	-0.155842	1.63507	-0.711495
	Glyma.17G074300	blue	1.04885	2.42501	1.74234	-0.828025
	Glyma.17G082900	blue	0.852966	1.74811	-0.234399	-1.00518
	Glyma.17G083300	blue	0.172565	1.25137	0.353341	-0.207684
	Glyma.17G086400	blue	0.663027	4.95408	3.20774	-1.45552
	Glyma.17G092400	blue	0.613364	2.5977	0.0568858	-0.756547
	Glyma.17G092800	blue	0.666077	2.64236	2.56916	-0.485106
	Glyma.17G093500	blue	0.512176	2.03221	0.224981	-0.507607
	Glyma.17G097000	blue	0.711914	2.09362	2.35674	-0.195339
	Glyma.17G100800	blue	0.281984	2.77923	1.53321	-1.37719
	Glyma.17G101000	blue	0.792534	0.917469	1.25414	-0.556984
	Glyma.17G101500	blue	0.34133	2.20981	2.17195	1.04666
	Glyma.17G101800	blue	0.417613	1.81237	1.69548	0.16537
	Glyma.17G102200	blue	0.320088	1.33105	0.813549	0.130698
	Glyma.17G103500	blue	0.123052	1.57343	1.17269	-1.0171
	Glyma.17G106600	blue	0.511337	1.60386	1.3582	-0.752573
	Glyma.17G108500	blue	0.832278	1.70134	0.927275	-0.302688
	Glyma.17G109300	blue	0.839911	1.36158	0.774106	-0.415986
	Glyma.17G111400	blue	0.559757	2.05906	1.6399	-0.0181438
	Glyma.17G113500	blue	0.0928003	2.90358	1.46855	-0.148047
	Glyma.17G113700	blue	0.409461	1.05664	0.845473	-0.00770192
	Glyma.17G115100	blue	0.647009	0.215239	1.17458	0.0425177
	Glyma.17G115800	blue	0.0467981	1.18196	1.0561	-0.353302
	Glyma.17G118200	blue	0.427737	1.20884	0.0800274	-0.589963
	Glyma.17G121700	blue	0.268843	0.963156	1.44764	0.0894606
	Glyma.17G125400	blue	0.654939	1.93334	1.54491	0.232213
	Glyma.17G126400	blue	0.455275	1.57987	0.424682	-0.0187097
	Glyma.17G128000	blue	2.79627	4.89429	3.2946	-1.45555
	Glyma.17G134500	blue	0.746321	1.30861	0.942228	-0.560144
	Glyma.17G135100	blue	1.08597	2.96993	1.66813	-1.04995
	Glyma.17G136400	blue	0.143502	1.33136	0.044922	-0.287706
	Glyma.17G137800	blue	0.759671	1.01809	0.684596	-0.712134
	Glyma.17G141000	blue	0.607604	2.11872	1.17546	-0.31381
	Glyma.17G141200	blue	0.833865	1.28587	0.613433	-0.314173
	Glyma.17G144100	blue	0.934096	1.92218	0.683159	-0.158762
	Glyma.17G144700	blue	0.676131	2.54913	1.33365	-0.171872
	Glyma.17G145400	blue	-0.249797	1.80682	0.488225	-0.0901339
	Glyma.17G146400	blue	0.223678	1.03674	1.35146	0.361374
	Glyma.17G147600	blue	1.03208	4.26272	0.032242	-2.3484
	Glyma.17G149300	blue	0.824938	3.31016	2.32054	0.13231
	Glyma.17G149400	blue	0.37837	1.34822	0.72253	-0.00333804
	Glyma.17G150100	blue	1.29316	4.02223	2.70981	-0.947782
	Glyma.17G151200	blue	2.97324	10.592	4.98327	NA
	Glyma.17G152400	blue	0.894841	1.87155	1.47976	0.260625
	Glyma.17G159000	blue	0.713991	3.08686	1.44704	-0.634692
	Glyma.17G162000	blue	0.672821	1.51601	1.80006	0.124593
	Glyma.17G162100	blue	1.63412	3.92448	4.34957	-0.321053
	Glyma.17G165300	blue	0.000645409	1.46812	0.13874	-0.0985457
	Glyma.17G165500	blue	0.412076	2.63533	-0.0996452	-0.349849
	Glyma.17G167100	blue	0.401787	1.29041	-0.0573564	-0.557316
	Glyma.17G179500	blue	-0.0818827	1.33545	0.127458	-0.456415
	Glyma.17G188800	blue	-0.278939	1.26829	-0.172738	-0.223963
	Glyma.17G202700	blue	1.53279	1.80679	2.13416	-0.19375
	Glyma.17G203000	blue	1.24638	3.37799	1.30168	-1.61074
	Glyma.17G203200	blue	0.349839	1.93823	0.102699	-1.08755
	Glyma.17G213700	blue	0.862721	0.97148	1.18655	-0.0557288
	Glyma.17G218600	blue	-1.94599	1.81112	0.0876408	0.00605049
	Glyma.17G219400	blue	0.26314	1.9709	0.473417	-0.343653
	Glyma.17G220600	blue	-0.251804	0.61274	1.00568	0.148546
	Glyma.17G226500	blue	0.995779	3.08185	1.24412	-1.00191
	Glyma.17G227002	blue	-0.162203	1.38159	0.656309	0.758355
	Glyma.17G227900	blue	-0.312099	0.991462	1.17611	0.0742983
	Glyma.17G228600	blue	0.388638	1.8765	1.16278	-0.26083
	Glyma.17G230700	blue	0.55582	2.96979	3.3904	0.344848
	Glyma.17G232210	blue	-0.102638	1.4707	1.54584	0.0730673
	Glyma.17G232235	blue	0.836272	0.0814646	-0.001154	-1.01737
	Glyma.17G232900	blue	0.726304	1.24247	1.53584	-0.1268
	Glyma.17G233700	blue	0.520419	1.37199	0.0283749	-0.717044
	Glyma.17G234102	blue	-0.527328	0.608827	1.29827	0.699182
	Glyma.17G236400	blue	0.531519	1.28109	1.71979	-0.405947
	Glyma.17G236700	blue	0.477602	1.22353	0.112276	-0.521347
	Glyma.17G239000	blue	0.730248	1.7136	1.04014	-0.412825
	Glyma.17G239100	blue	-0.359254	3.379	0.0277573	-0.789247
	Glyma.17G242100	blue	-0.0348347	1.08519	-0.61428	-0.254456
	Glyma.17G245100	blue	0.516648	1.32236	0.779497	-0.450297
	Glyma.17G245200	blue	-0.280752	1.28538	-0.196219	-0.585069
	Glyma.17G245500	blue	0.78398	1.54013	1.13476	-0.655537
[truncated: 8,086 more rows]

## Sheet: Fig 3a
Fig 3a. Relative expression of SNAPs across N treatments.
		1HN	3HN	5HN	3HN2LN
	SNAP1	0.783377	1.20757	1.82061	-0.328497
	SNAP2	1.26671	2.45853	3.02828	-0.335903
	SNAP3	0.829118	2.69739	2.0825	-0.778338
	SNAP4	1.37682	3.40697	2.55768	-0.66383
	SNAP5	0.243227	1.25678	1.6919	0.115057
	SNAP6	1.30396	2.882	3.07071	-0.451504
	SNAP7	1.99175	3.87161	4.05688	-0.340982
	SNAP8	1.36092	3.26534	3.44529	0.250189
	SNAP9	1.18701	2.62607	1.60367	-1.15146
	SNAP10	1.27033	4.93757	3.61655	-0.187112
	SNAP11	0.102573	4.01018	2.26098	-0.863022

## Sheet: Fig 3d
Fig 3d. Relative expression of SNAP1/2/3/4 in two snap1/2/3/4 mutants.
		5HN snap1/2/3/4-1			5HN snap1/2/3/4-2
	Gene	Replicate1	Replicate2	Replicate3	Replicate1	Replicate2	Replicate3
	SNAP1	0.2057	0.2565	0.2732	0.4573	0.3803	0.3031
	SNAP2	0.11779	0.13581	0.14873	0.23573	0.18941	0.17036
	SNAP3	0.177	0.2302	0.287	0.4037	0.288	0.3045
	SNAP4	3.787e-05	8.834e-05	0.0001034	0.188711	0.157529	0.132222

## Sheet: Fig 3e
Fig 3e. Nodule number of WT and two snap1/2/3/4 mutants under LN condition.
	WT	snap1/2/3/4-1	snap1/2/3/4-2
	58	33	53
	30	40	22
	47	45	33
	43	25	36
	47	72	20
	28	52	21
	26	36	20
	45	44	33
	49	42	50
	45	35	63
	45	61	53
	63	40	53
	55	71	50
	35	51	75
	30	57	32
	47	23	61
	32	33	50
	49	38	41
	66	53	31
	40	24	47
	42	28	26
	42	39	33
	61	28	14
	32

## Sheet: Fig 3f
Fig 3f. Nodule dry weight of WT and two snap1/2/3/4 mutants under LN condition.
	WT	snap1/2/3/4-1	snap1/2/3/4-2
	0.00240625	0.00195455	0.00182667
	0.00161224	0.00230303	0.00203125
	0.00159091	0.002225	0.00178689
	0.002375	0.00157778	0.0022
	0.0017381	0.002	0.0015122
	0.00197619	0.00169444	0.00172222
	0.0017377	0.00157692	0.00178125
	0.00196875	0.00219444	0.00221951
	0.00202222	0.00152273
	0.00191837	0.00119048
	0.00171111	0.00211429
		0.0017663

## Sheet: Fig 3g
Fig 3g. ARA activity of WT and two snap1/2/3/4 mutants under 5HN and 5LN.
	WT		snap1/2/3/4-1		snap1/2/3/4-2
	5LN	5HN	5LN	5HN	5LN	5HN
	11.31	0.677	11.1	2.264	7.894	4.263
	5.487	3.216	6.802	6.275	8.386	3.392
	7.242	1.237	7.837	1.902	6.786	6.522
	6.016	3.785	8.167	4.026	8.114	3.388
	7.05	1.675	10.41	2.305	7.786	4.662
	7.988	0.948	9.082	4.217	7.183	4.888
	7.373	3.609	8.222	3.523	8.65	1.255
	8.058	2.149	6.848	3.096	7.367	3.261
	6.602	3.083	9.965	4.363	8.272	4.672
	10.66	2.704	5.952	3.692	9.446	4.085
	5.703	3.306	7.068	6.775	6.204	5.572
	9.111	1.249		3.384		1.494
	9.552	4.282		1.852		4.876
	8.862	2.899
		0.778
		0.112

## Sheet: Fig 4b
Fig 4b. Statistical summary of leghemoglobin content of nodule samples under 5LN and 5HN treatments.
	WT		snap1/2/3/4-1		snap1/2/3/4-2
	5LN	5HN	5LN	5HN	5LN	5HN
	9.43743	2.41431	6.76402	1.60506	5.42009	1.43887
	7.11084	2.58772	8.28858	2.87673	6.18598	3.11517
	8.43309	1.74957	7.76113	2.89118	6.37384	2.18309
	9.26402	1.79292	6.59061	2.52269	7.58772	4.12673
	6.74957	1.98078	7.79003	1.82182	8.68598	2.06749
	7.93454	1.75679	7.63829	2.07471	9.53858	3.11517
	9.42298	1.18598	6.18598	1.04147	6.61951	3.6065
	7.43598	1.1354	6.25101	2.37818	8.28136	2.10361
	8.10795	1.11373	6.15708	1.11373	5.62962	2.85506
	4.75535	1.27991	6.99523	2.3854	6.82905	1.64841
	5.05882	1.62673		1.33772	9.09783	3.78714
	6.03425	0.88974		4.3435	5.29725	2.19754
	6.68454	1.24379		1.72066	5.92587
	6.8435	1.39552		2.39986	6.85795
	6.93743	0.701879		4.01835
		1.55448		2.47211
		1.56171		3.38251
		1.0487		2.37818

[truncated: 19 more sheets: Fig 4d, Fig 5b, Fig 5e, Fig 6c, Supplementary Fig 2a, Supplementary Fig 2b, Supplementary Fig 5a, Supplementary Fig 5b, Supplementary Fig 7, Supplementary Fig 9, Supplementary Fig 12b, Supplementary Fig 12c, Supplementary Fig 12d, Supplementary Fig 12e, Supplementary Fig 12f, Supplementary Fig 12g, Supplementary Fig 12h, Supplementary Fig 14, Supplementary Fig 19]
